# Supplementary material for: Regulation by the RNA-binding protein Unkempt at its effector interface
Source: Nat Commun. 2024 Apr 11;15:3159. doi: 10.1038/s41467-024-47449-4 (PMC11009413; doi:10.1038/s41467-024-47449-4)
Supplement: Supplementary file 4 — Supplementary Data 1 [file 41467_2024_47449_MOESM4_ESM.xlsx]

## Sheet: Sheet1
Supplementary Data 1. List of UNK mutants used in this study.
Mutant type	Mutant name in manuscript	Figure in manuscript	Description (listed are full-length proteins for truncation mutants, deleted regions for deletion mutants, and mutated residues for residue mutants)
Full-length truncation mutants	1	Supplementary Fig. 2D	69-323
	2	Supplementary Fig. 2D	1-323
	3	Supplementary Fig. 2D	69-466
	4	Supplementary Fig. 2D	69-640
	5	Supplementary Fig. 2D	641-810
	6	Supplementary Fig. 2D	191-323
	7	Supplementary Fig. 2D	324-810
	8	Supplementary Fig. 2D	1-466
	9	Supplementary Fig. 2D	467-810
	10	Supplementary Fig. 2D	415-640
	11	Supplementary Fig. 2D	324-466
	12	Supplementary Fig. 2D	324-493
	13	Supplementary Fig. 2D	324-640
	14	Supplementary Fig. 2D	467-640
	15	Supplementary Fig. 2D	467-514
	16	Supplementary Fig. 2D	467-493
	17	Supplementary Fig. 2D	525-640
	18	Supplementary Fig. 2D	624-640
IDR truncation mutants	NT	Supplementary Fig. 3A and B	467-550
	1	Supplementary Fig. 3A and B	467-538
	2	Supplementary Fig. 3A and B	467-526
	3	Supplementary Fig. 3A and B	467-516
	4	Supplementary Fig. 3A and B	501-538
	5	Supplementary Fig. 3A and B	516-538
	6	Supplementary Fig. 3A and B	501-526
	7	Supplementary Fig. 3A and B	505-530
	minN	Supplementary Fig. 3A and B	501-530
	CT	Supplementary Fig. 3A and B	539-640
	8	Supplementary Fig. 3A and B	539-627
	9	Supplementary Fig. 3A and B	539-616
	10	Supplementary Fig. 3A and B	551-640
	11	Supplementary Fig. 3A and B	575-640
	12	Supplementary Fig. 3A and B	587-640
	13	Supplementary Fig. 3A and B	610-640
	14	Supplementary Fig. 3A and B	599-628
	15	Supplementary Fig. 3A and B	610-634
	minC	Supplementary Fig. 3A and B	599-640
	UNKc	Fig. 4B	637-810
	UNKc E6	Fig. 4C	637-810; L650E, L654E, I661E, A682E, L706E, L713E
	UNKc E8	Fig. 4C	637-810; L650E, L654E, I661E, A682E, L706E, L713E, L740E, L754E
Full-length deletion mutants	UNK(∆11)	Supplementary Fig. 2D and F	324-466
	UNK(∆14)	Supplementary Fig. 2D and F	467-640
	UNK(∆15)	Supplementary Fig. 2D and F	467-514
	UNK(∆17)	Supplementary Fig. 2D and F	525-640
	UNK(∆RING)	Supplementary Fig. 2D and F	766-801
	dPAM2	Fig. 2C, 2F-H, 5A-F, 6B, 6D, 6F, 6H, 6I, and Supplementary Fig. 3D-F, 4A, 6A, 6G-K, 7A, 7B, 8C, 8F, 9B	495-506
Full-length residue mutants	11DE-A	Supplementary Fig. 3D-F	D509, E512, E516, D520, E526, D521, D523, E533, D537, E599, E623
	F504A	Supplementary Fig. 3D-F	F504A
	10FY-A	Supplementary Fig. 3D-F	F504, Y505, F527, F536, F572, F587, F602, F625, F630, F638
	7KH-A	Supplementary Fig. 3D-F	K534, H543, H573, H586, H594, H609, H624
	L522A	Supplementary Fig. 3D-F	L522A
	3M	Fig. 2B, 2C, 2F, 2G, 5A-F, 6C, 6D, 6G, 6H, 6I, and Supplementary Fig. 1C, 3C-F, 4A, 6A, 6G-K, 7A, 7B, 8D, 8G, 9B	L522A, W622A, F625A
	WFAA	Fig. 2C	W622A, F625A
	W622A	Fig. 2C	W622A
	E8	Fig. 4E	L650E, L654E, I661E, A682E, L706E, L713E, L740E and L754E
IDR residue mutants	D520S	Supplementary Fig. 3C	D520S
	3D-S	Supplementary Fig. 3C	D520S, D521S, D523S
	5DE-S	Supplementary Fig. 3C	E516S, D520S, D521S, D523S, E526S
	7DE-S	Supplementary Fig. 3C	D509S, E512S, E516S, D520S, D521S, D523S, E526S
	11DE-S	Supplementary Fig. 3C	D509S, E512S, E516S, D520S, D521S, D523S, E526S, E533S, D537S, E599S, E623S
	10FY-A	Supplementary Fig. 3C	F504A, Y505A, F527A, F536A, F572A, F587A, F602A, F625A, F630A, F638A
	7KH-A	Supplementary Fig. 3C	K534A, H543A, H573A, H586A, H594A, H609A, H624A
	41S-A	Supplementary Fig. 3C	S467A, S471A, S472A, S474A, S475A, S476A, S479A, S480A, S487A, S493A, S508A, S513A, S517A, S539A, S545A, S546A, S552A, S556A, S557A, S565A, S568A, S569A, S571A, S574A, S576A, S578A, S582A, S584A, S585A, S596A, S598A, S606A, S608A, S611A, S619A, S620A, S627A, S629A, S631A, S635A, S640A
	F504A	Supplementary Fig. 3C	F504A
	23LI-A	Supplementary Fig. 3C	L469A, I473A, I477A, L481A, L502A, I515A, L520A, L522A, L524A, L532A, I549A, L553A, L554A, I562A, L566A, L583A, L588A, L595A, L603A, L612A, L614A, I621A, L640A
	17P-A	Supplementary Fig. 3C	P468A, P485A, P486A, P488A, P495A, P503A, P506A, P542A, P544A, P559A, P563A, P577A, P579A, P580A, P591A, P632A, P636A
	L522A	Fig. 3C and Supplementary Fig. 3C	L522A
	3M	Fig. 3C and Supplementary Fig. 3C	L522A, W622A, F625A
	W622A/F625A	Fig. 3C	W622A, F625A
	W622A	Fig. 3C	W622A
	F625A	Fig. 3C	F625A
	V511E/I515E/L522E	Fig. 3K	V511E, I515E, L522E
