# Supplementary material for: Regulation by the RNA-binding protein Unkempt at its effector interface
Source: Nat Commun. 2024 Apr 11;15:3159. doi: 10.1038/s41467-024-47449-4 (PMC11009413; doi:10.1038/s41467-024-47449-4)
Supplement: Supplementary file 5 — Supplementary Data 2 [file 41467_2024_47449_MOESM5_ESM.xlsx]

## Sheet: BioID data - Fig. 2A
Supplementary Data 2A. BioID data for UNK, reported in Youn et al, 2018, PMID: 29395067. Related to Fig. 2A.
Bait	Prey	PreyGene	Spec	SpecSum	AvgSpec	NumReplicates	ctrlCounts	AvgP	MaxP	TopoAvgP	TopoMaxP	SaintScore	logOddsScore	Fold_Change	BFDR	Pub
UNK_N	NP_064632.2	COQ8A	1|0	1	0.5	2	0|0|2|1|0|0|0|0|0|0|1|0|0|0|0|0|0|0|0|0|0|0|0|0|1|2|1|0|0|0|0|0|0|0|0|1|1|0|0|1|0|2|1|0|0|2|0|0|0	0	0	0	0	0	-4.24	0.78	0.81
UNK_N	NP_001180262.1	CORO1A	0|1	1	0.5	2	0|0|0|0|0|0|0|0|0|0|0|0|0|0|0|0|1|0|0|0|0|0|0|0|0|0|0|1|0|0|0|0|0|0|0|0|0|0|0|0|0|0|0|0|0|0|0|0|0	0	0	0	0	0	-2.3	5	0.81
UNK_N	NP_001188401.1	CORO7	1|0	1	0.5	2	0|0|0|0|0|2|0|0|0|0|1|0|0|0|0|0|0|0|0|0|0|0|0|0|0|0|0|0|2|0|0|1|2|1|5|0|0|0|0|0|0|0|0|0|0|0|0|0|0	0	0	0	0	0	-4.1	0.89	0.81
UNK_N	NP_705898.1	CPNE8	0|1	1	0.5	2	0|0|0|0|0|0|0|0|0|0|0|0|0|0|0|0|0|2|0|0|0|0|0|0|0|0|0|0|0|2|0|0|0|0|2|0|0|0|0|0|0|0|0|0|0|0|0|0|0	0	0	0	0	0	-2.84	2.08	0.81
UNK_N	NP_061902.2	CPVL	0|1	1	0.5	2	0|0|0|0|1|3|0|0|0|0|8|0|0|3|0|0|6|0|7|0|9|0|6|4|0|0|0|0|0|0|0|0|5|3|8|0|0|0|0|0|0|0|0|0|0|0|0|0|0	0	0	0	0	0	-11.33	0.2	0.81
UNK_N	NP_001312.1	CSRP2	1|0	1	0.5	2	18|18|8|8|0|1|1|0|2|1|1|0|0|0|0|0|1|0|3|0|2|0|1|0|6|7|9|15|0|0|0|0|0|0|2|6|6|8|8|6|9|13|6|8|4|3|10|9|10	0	0	0	0	0	-35.92	0.06	0.81
UNK_N	NP_076945.2	CUEDC2	1|0	1	0.5	2	0|0|0|0|1|0|0|1|0|0|0|0|0|1|1|0|2|0|1|0|2|0|0|0|0|0|0|0|0|0|0|0|1|0|5|0|0|0|0|0|0|0|0|0|0|0|0|0|0	0	0	0	0	0	-4.22	0.83	0.81
UNK_N	NP_001073341.1	CUL4B	0|1	1	0.5	2	2|1|3|2|6|8|2|2|4|8|8|11|4|3|2|5|6|8|0|6|7|0|4|10|5|4|6|7|0|8|4|0|3|6|9|3|2|0|0|3|0|2|2|1|2|2|0|0|0	0	0	0	0	0	-27.45	0.08	0.81
UNK_N	NP_004389.2	DDX10	1|0	1	0.5	2	0|0|1|0|14|15|16|11|19|13|9|11|13|12|9|15|14|40|20|30|25|17|19|19|5|7|8|7|10|6|3|3|6|6|13|0|0|0|0|0|0|0|1|0|0|0|0|0|0	0	0	0	0	0	-68.46	0.03	0.81
UNK_N	NP_001104792.1	DDX54	1|0	1	0.5	2	1|2|4|4|0|2|4|5|1|2|3|4|0|0|3|1|8|8|2|2|10|0|9|2|6|6|2|5|2|0|0|0|3|0|0|1|3|0|1|2|1|3|4|2|4|5|2|1|2	0	0	0	0	0	-20.2	0.11	0.81
UNK_N	NP_001107869.1	DHX36	1|0	1	0.5	2	0|0|1|0|0|0|0|0|0|0|0|0|0|0|0|0|0|0|0|0|0|0|0|0|0|0|0|0|0|0|0|0|0|0|0|0|0|0|0|0|0|0|0|0|0|0|0|0|0	0	0	0	0	0	-2.3	5	0.81	1 [biogrid]1 [biogrid]
UNK_N	NP_001182502.1	DICER1	1|0	1	0.5	2	0|0|0|0|0|0|0|0|2|1|0|0|0|1|0|0|2|7|0|9|0|0|2|0|1|1|2|2|3|0|0|1|0|3|5|0|0|0|0|0|0|0|0|0|0|0|0|0|0	0	0	0	0	0	-8	0.3	0.81
UNK_N	NP_004738.3	DLG5	0|1	1	0.5	2	0|0|0|0|0|4|0|0|3|4|0|0|0|0|0|0|0|2|0|4|4|3|1|0|0|0|0|1|0|0|0|0|1|0|1|0|0|0|0|0|0|0|0|0|0|0|0|0|0	0	0	0	0	0	-5.62	0.45	0.81
UNK_N	NP_001530.1	DNAJA1	1|0	1	0.5	2	2|2|1|0|2|4|2|2|3|2|2|1|2|3|2|0|1|8|0|3|3|0|0|1|0|0|1|1|0|1|1|0|0|1|1|4|4|0|0|0|1|2|2|0|0|0|0|0|6	0	0	0	0	0	-12.14	0.19	0.81
UNK_N	NP_001258928.1	DOCK7	1|0	1	0.5	2	0|0|0|0|3|6|5|3|4|6|4|1|3|5|3|1|3|9|2|6|2|8|5|0|0|1|2|2|1|1|0|0|3|0|6|0|0|0|0|0|0|0|0|0|0|0|0|0|0	0	0	0	0	0	-17.19	0.13	0.81
UNK_N	NP_001258215.1	ZNF512	1|0	1	0.5	2	0|0|0|0|5|3|0|3|3|4|5|3|3|2|4|2|1|5|4|9|6|3|0|3|2|3|0|0|2|0|0|0|2|2|3|1|0|0|0|0|0|1|0|1|1|1|0|0|0	0	0	0	0	0	-15.27	0.15	0.81
UNK_N	NP_001035526.1	YARS2	1|0	1	0.5	2	0|0|3|0|0|0|0|0|0|0|0|0|0|0|0|0|3|0|0|0|0|0|0|2|0|0|0|0|0|0|0|0|0|0|0|3|2|0|0|4|0|0|1|0|0|1|0|0|0	0	0	0	0	0	-4.83	0.66	0.81
UNK_N	NP_060082.2	ZCCHC8	1|0	1	0.5	2	0|0|0|0|15|19|13|22|17|13|14|13|16|20|16|14|15|25|20|22|19|15|18|15|23|21|31|27|4|3|5|2|8|4|6|0|0|0|0|0|0|0|0|0|0|0|0|0|0	0	0	0	0	0	-80.55	0.03	0.81
UNK_N	NP_079498.2	WDR82	1|0	1	0.5	2	0|0|0|0|15|12|7|11|14|15|25|8|14|8|13|7|6|36|7|16|16|23|12|11|3|3|3|3|9|1|0|0|7|10|9|0|0|0|0|0|0|0|1|0|0|0|0|0|0	0	0	0	0	0	-55.62	0.04	0.81
UNK_N	NP_060738.2	WDR41	1|0	1	0.5	2	0|0|0|0|1|0|0|0|2|1|2|1|2|0|1|2|0|0|0|2|0|0|3|0|0|0|0|0|1|2|0|0|2|2|2|0|0|0|0|0|0|0|0|0|0|0|0|0|0	0	0	0	0	0	-5.52	0.48	0.81
UNK_N	NP_004729.1	VAPB	1|0	1	0.5	2	0|0|0|0|4|5|4|3|0|0|1|2|2|3|1|0|1|1|4|0|3|2|4|4|0|0|1|0|1|1|0|0|0|0|7|0|0|0|0|0|0|0|0|0|0|0|0|0|0	0	0	0	0	0	-10.1	0.23	0.81
UNK_N	NP_112200.2	VMP1	1|0	1	0.5	2	0|0|2|0|0|0|0|0|0|0|0|0|0|0|0|0|0|4|0|0|0|0|0|0|0|1|1|0|0|1|0|0|0|0|0|0|0|0|0|0|0|0|0|0|0|0|0|0|0	0	0	0	0	0	-3.32	1.39	0.81
UNK_N	NP_061138.3	VPS33B	1|0	1	0.5	2	0|0|0|0|0|0|0|0|0|0|0|0|0|0|0|0|0|0|0|0|0|0|0|0|0|0|0|0|1|0|0|0|2|0|3|0|0|0|0|0|0|0|0|0|0|0|0|0|0	0	0	0	0	0	-2.86	2.08	0.81
UNK_N	NP_004860.2	VPS4B	1|0	1	0.5	2	0|0|0|0|0|0|0|0|0|0|0|0|0|0|0|0|0|0|0|2|1|0|0|0|0|0|0|0|0|0|0|0|0|0|0|0|0|0|0|0|0|0|0|0|0|0|0|0|0	0	0	0	0	0	-2.38	4.17	0.81
UNK_N	NP_077005.2	WDR18	0|1	1	0.5	2	3|1|1|0|2|0|0|1|0|1|1|1|0|0|2|0|0|0|0|0|0|0|0|1|0|0|1|0|0|0|0|0|0|1|1|2|2|0|0|4|1|2|2|2|0|0|2|0|0	0	0	0	0	0	-6.94	0.37	0.81
UNK_N	NP_037519.2	UQCR10	1|0	1	0.5	2	0|0|0|0|0|0|0|0|0|0|0|0|0|0|0|0|0|0|0|0|0|0|0|0|0|0|0|0|0|0|0|0|0|0|0|0|0|0|0|0|0|0|0|0|0|0|0|0|0	0	0	0	0	0	-2.3	5	0.81
UNK_N	NP_057085.2	UTP18	1|0	1	0.5	2	0|1|2|0|0|0|0|0|0|0|0|1|0|0|0|0|0|0|0|0|0|0|0|0|1|0|0|1|0|0|0|0|0|0|0|1|0|1|0|0|0|3|3|4|2|0|1|0|0	0	0	0	0	0	-5.02	0.6	0.81
UNK_N	NP_005774.2	TXNDC9	1|0	1	0.5	2	0|0|0|0|0|1|0|0|0|0|0|0|0|0|0|0|0|0|0|5|0|0|0|0|1|1|1|1|3|5|2|5|2|4|6|0|0|0|0|0|0|0|0|0|0|0|0|0|0	0	0	0	0	0	-7.2	0.34	0.81
UNK_N	NP_001012496.1	U2AF2	1|0	1	0.5	2	0|0|2|0|1|1|0|0|0|0|3|0|1|1|1|0|0|5|2|3|0|5|5|0|0|2|3|0|0|0|0|0|0|1|3|1|0|0|0|0|0|0|0|0|0|0|0|0|0	0	0	0	0	0	-7.88	0.31	0.81
UNK_N	NP_001231867.1	TXN	1|0	1	0.5	2	5|5|5|5|3|2|0|2|1|3|1|0|1|4|2|3|4|1|3|0|3|2|2|3|5|4|5|5|1|0|0|0|1|2|2|10|11|13|14|16|12|6|5|5|8|6|9|9|8	0	0	0	0	0	-32.51	0.07	0.81	1 [biogrid]1 [biogrid]
UNK_N	NP_001166167.1	TSFM	1|0	1	0.5	2	0|0|0|0|0|1|1|0|0|0|2|0|0|0|0|0|2|0|0|0|1|0|2|0|0|0|0|0|0|0|0|0|0|0|0|0|0|0|0|3|0|0|1|0|1|1|1|0|2	0	0	0	0	0	-4.49	0.69	0.81
UNK_N	NP_001159732.1	TRIP13	1|0	1	0.5	2	2|3|8|6|0|0|0|0|0|0|0|0|0|0|0|0|3|0|0|4|3|0|2|2|3|3|2|0|0|0|0|0|0|0|1|3|2|0|0|0|3|6|3|3|7|3|0|0|2	0	0	0	0	0	-13.71	0.17	0.81
UNK_N	NP_001026882.2	TRMT11	0|1	1	0.5	2	0|0|0|0|0|0|0|0|0|0|0|0|0|0|0|0|0|0|0|0|0|0|0|0|0|0|0|0|0|0|0|0|0|0|0|0|0|0|0|0|0|0|0|0|0|0|0|0|0	0	0	0	0	0	-2.3	5	0.81
UNK_N	NP_001020423.1	TPD52	1|0	1	0.5	2	0|0|0|0|2|0|0|0|0|0|2|0|1|1|0|0|0|0|0|0|0|0|1|0|0|1|1|0|0|0|0|1|0|3|3|0|0|0|0|0|0|0|0|0|0|0|0|0|0	0	0	0	0	0	-4.28	0.78	0.81
UNK_N	NP_112223.1	TRIM56	1|0	1	0.5	2	0|0|0|0|0|0|0|0|0|0|0|0|0|0|0|0|0|0|0|0|0|0|0|0|0|0|0|0|0|0|0|0|0|0|0|0|0|0|0|0|0|0|0|0|0|0|0|0|0	0	0	0	0	0	-2.3	5	0.81
UNK_N	NP_055388.2	TMEM97	1|0	1	0.5	2	0|0|0|0|0|0|0|0|0|0|1|1|0|0|0|0|0|0|0|0|0|0|0|0|0|0|0|0|0|0|0|0|0|0|0|0|0|0|0|0|0|0|0|0|0|0|0|0|0	0	0	0	0	0	-2.3	5	0.81
UNK_N	NP_036602.1	TNPO3	1|0	1	0.5	2	0|0|5|1|0|0|2|0|1|0|1|2|0|0|0|0|1|3|0|7|0|0|4|0|2|2|0|0|0|0|0|0|0|0|0|1|1|0|0|0|0|0|4|0|5|3|0|0|0	0	0	0	0	0	-8.7	0.28	0.81	1 [biogrid]1 [biogrid]
UNK_N	NP_005110.2	THRAP3	1|0	1	0.5	2	4|2|0|0|31|36|50|29|26|27|26|29|38|41|39|36|32|58|26|45|40|53|33|57|17|24|24|19|50|40|36|26|32|37|27|0|0|0|0|0|0|1|1|0|0|1|0|0|0	0	0	0	0	0	-169.37	0.01	0.81
UNK_N	NP_065108.1	TIGAR	1|0	1	0.5	2	0|1|1|0|0|0|1|0|0|0|2|1|0|0|0|0|1|0|0|0|1|0|0|2|0|0|0|0|0|0|0|0|0|1|0|2|1|0|1|1|2|0|0|1|0|0|1|1|2	0	0	0	0	0	-5.25	0.54	0.81
UNK_N	NP_001055.1	TKT	1|0	1	0.5	2	2|0|0|0|0|1|0|0|1|0|0|0|0|0|0|0|0|0|0|4|0|0|0|0|0|0|0|0|0|0|0|0|0|0|1|0|0|0|0|0|0|0|3|0|0|0|0|0|0	0	0	0	0	0	-3.78	1.04	0.81
UNK_N	NP_060596.2	TMEM33	1|0	1	0.5	2	0|0|0|0|2|2|3|1|1|1|2|1|0|0|1|2|1|2|2|1|1|3|0|0|0|1|0|0|0|0|0|0|0|0|0|1|0|0|0|0|0|1|1|0|0|0|2|1|0	0	0	0	0	0	-6.76	0.38	0.81
UNK_N	NP_003889.1	SYNJ2	0|1	1	0.5	2	0|0|0|0|0|0|0|0|0|0|0|0|0|0|0|0|0|0|0|2|0|0|0|0|0|0|0|0|1|0|0|0|2|0|1|0|0|0|0|0|0|0|0|0|0|0|0|0|0	0	0	0	0	0	-2.81	2.08	0.81
UNK_N	NP_056342.3	TBC1D10B	1|0	1	0.5	2	0|0|0|0|0|1|0|0|0|0|0|0|0|0|0|0|0|0|0|0|0|0|0|0|0|0|0|0|0|0|0|0|2|0|1|0|0|0|0|0|0|0|0|0|0|0|0|0|0	0	0	0	0	0	-2.52	3.12	0.81
UNK_N	NP_055664.3	SV2A	1|0	1	0.5	2	0|0|0|0|0|0|0|0|0|0|0|0|0|0|0|0|0|0|0|0|0|0|0|0|0|0|0|0|0|0|0|0|0|0|0|0|0|0|0|0|0|0|0|0|0|0|0|0|0	0	0	0	0	0	-2.3	5	0.81
UNK_N	NP_149014.3	SYDE1	1|0	1	0.5	2	0|0|0|0|0|0|0|0|0|0|0|0|0|0|0|0|0|0|0|0|0|0|0|0|0|0|0|0|0|0|0|0|0|0|0|0|0|0|0|0|0|0|0|0|0|0|0|0|0	0	0	0	0	0	-2.3	5	0.81
UNK_N	NP_005852.2	STUB1	1|0	1	0.5	2	0|0|0|0|1|3|2|0|0|3|0|0|0|2|3|0|3|3|2|0|5|0|2|2|0|0|0|0|1|1|0|2|3|4|3|0|0|0|0|0|0|0|0|0|0|0|0|0|0	0	0	0	0	0	-8.78	0.28	0.81
UNK_N	NP_001017390.1	SULT1A4	0|1	1	0.5	2	0|0|0|0|0|0|0|0|0|1|0|0|1|0|0|0|0|1|2|0|0|0|0|0|0|0|0|0|0|1|0|0|0|0|0|0|0|0|0|0|0|3|0|0|0|0|0|0|3	0	0	0	0	0	-3.74	1.04	0.81
UNK_N	NP_001002255.1	SUMO4	1|0	1	0.5	2	0|0|1|0|0|0|1|1|1|1|1|1|1|0|1|0|0|1|0|1|0|2|0|0|0|0|0|0|0|0|0|0|1|2|0|2|0|1|0|0|0|0|0|0|0|0|0|0|0	0	0	0	0	0	-4.67	0.66	0.81
UNK_N	NP_001139754.1	SRP54	1|0	1	0.5	2	0|0|0|0|1|1|0|0|0|0|0|0|0|0|1|0|0|3|0|5|0|0|1|1|0|0|1|1|3|6|0|3|1|3|10|0|0|0|0|0|0|0|0|0|0|0|0|0|0	0	0	0	0	0	-7.84	0.3	0.81
UNK_N	NP_001254651.1	SRP72	1|0	1	0.5	2	0|0|2|1|3|6|3|3|7|5|1|0|6|7|5|3|4|15|16|11|7|5|4|4|6|5|4|1|2|0|0|0|0|2|5|1|0|0|0|0|1|0|1|0|1|0|1|0|0	0	0	0	0	0	-25	0.09	0.81
UNK_N	NP_001164231.1	SRPK3	0|1	1	0.5	2	0|0|0|0|0|0|0|0|0|0|0|0|0|0|0|0|0|0|0|0|0|0|0|1|0|0|0|1|0|0|0|0|0|0|0|1|0|0|0|0|1|1|0|0|0|0|0|0|0	0	0	0	0	0	-2.66	2.5	0.81
UNK_N	NP_005830.2	SRRM1	1|0	1	0.5	2	0|2|6|5|2|2|4|2|3|6|1|1|3|3|1|3|9|5|3|7|2|5|3|0|8|8|7|2|2|0|0|0|1|0|0|5|2|2|3|4|2|0|8|2|4|5|3|2|0	0	0	0	0	0	-22.09	0.1	0.81
UNK_N	NP_001034966.1	STRN4	1|0	1	0.5	2	0|0|0|0|0|0|0|0|0|0|0|1|0|0|0|0|0|3|0|1|2|0|0|0|0|0|0|0|1|0|0|0|1|1|4|0|0|0|0|0|0|0|0|0|0|0|0|0|0	0	0	0	0	0	-4.05	0.89	0.81
UNK_N	NP_004587.1	SNRPA	1|0	1	0.5	2	0|0|0|0|0|2|1|0|2|3|4|3|2|4|3|0|0|5|0|0|0|5|2|2|0|0|0|0|0|0|0|0|1|0|0|0|0|0|0|0|0|0|0|0|0|0|0|0|0	0	0	0	0	0	-7.67	0.32	0.81
UNK_N	NP_001096045.1	SNX18	0|1	1	0.5	2	0|0|0|0|0|0|0|0|0|0|0|0|0|0|0|0|0|0|0|0|0|0|0|0|0|0|0|0|0|0|0|0|0|0|0|0|0|0|0|0|0|0|0|0|0|0|0|0|0	0	0	0	0	0	-2.29	5	0.81
UNK_N	NP_001003796.1	SNU13	1|0	1	0.5	2	0|1|1|0|0|2|1|1|0|0|0|1|0|0|2|1|0|1|1|2|2|4|1|1|0|0|0|0|0|1|4|0|1|1|1|1|2|0|1|2|1|0|1|0|0|0|0|1|1	0	0	0	0	0	-7.43	0.34	0.81
UNK_N	NP_001071642.1	SLC29A1	1|0	1	0.5	2	0|0|0|0|0|0|0|0|0|0|0|0|0|0|0|0|0|0|0|0|0|0|0|0|0|0|1|0|0|0|0|0|0|0|0|0|0|0|0|0|0|0|0|0|0|0|0|0|0	0	0	0	0	0	-2.3	5	0.81
UNK_N	NP_003477.4	SLC7A5	1|0	1	0.5	2	0|0|0|0|0|0|0|0|0|0|2|0|0|0|0|0|0|0|1|0|1|1|1|1|0|0|0|0|0|0|0|0|0|1|0|0|0|0|0|0|0|1|0|0|0|0|0|0|0	0	0	0	0	0	-3.23	1.39	0.81
UNK_N	NP_004243.1	SLC9A3R1	1|0	1	0.5	2	0|0|0|0|0|0|0|0|0|0|0|0|0|0|0|0|0|0|0|0|0|0|0|0|0|0|0|0|1|1|0|0|0|0|1|0|0|0|0|0|0|0|0|0|0|0|0|0|0	0	0	0	0	0	-2.37	4.17	0.81
UNK_N	NP_006416.3	SLU7	1|0	1	0.5	2	0|0|0|0|4|5|1|4|3|3|3|1|5|4|4|5|2|11|2|7|3|6|5|4|0|1|2|3|4|7|0|0|4|5|4|0|0|0|0|0|0|0|0|0|0|0|0|0|0	0	0	0	0	0	-19.82	0.11	0.81
UNK_N	NP_004160.3	SHMT1	1|0	1	0.5	2	0|0|0|0|0|0|0|0|0|0|0|0|0|0|0|0|0|0|0|0|0|0|0|0|0|0|0|0|0|2|0|2|1|1|0|0|0|0|0|0|0|0|0|0|0|0|0|0|0	0	0	0	0	0	-2.82	2.08	0.81
UNK_N	NP_056075.1	SIN3B	1|0	1	0.5	2	0|0|0|0|25|26|12|24|32|20|20|18|29|29|22|10|8|42|32|48|29|26|32|17|19|21|25|24|13|4|4|7|19|9|10|0|0|0|0|0|0|0|0|0|0|0|0|0|0	0	0	0	0	0	-109.39	0.02	0.81
UNK_N	NP_057131.1	SF3B6	1|0	1	0.5	2	0|0|0|0|3|5|1|2|3|2|3|3|4|4|2|3|2|4|4|4|5|2|2|3|2|1|1|1|3|2|1|1|3|2|2|0|0|0|0|0|0|0|0|0|0|0|0|0|0	0	0	0	0	0	-13.72	0.17	0.81
UNK_N	NP_076982.3	SECISBP2	0|1	1	0.5	2	0|0|0|0|0|0|0|0|0|0|0|0|0|0|0|0|0|0|0|0|0|0|0|0|0|0|0|0|0|0|0|0|0|0|0|0|0|0|0|0|0|0|0|0|0|0|0|0|0	0	0	0	0	0	-2.3	5	0.81
UNK_N	NP_006793.1	SF3A3	1|0	1	0.5	2	0|0|0|0|9|1|1|7|7|8|1|8|10|5|10|7|0|29|3|9|4|17|3|0|0|2|11|4|6|7|4|2|8|6|10|0|0|0|0|0|0|0|0|0|0|0|0|0|0	0	0	0	0	0	-34.67	0.06	0.81
UNK_N	NP_112577.1	SF3B5	1|0	1	0.5	2	0|0|1|1|6|3|5|4|5|5|5|4|3|6|5|3|3|7|2|5|6|14|4|5|3|3|4|3|7|5|5|3|6|4|5|0|0|0|0|0|0|0|0|0|0|0|0|0|0	0	0	0	0	0	-23.67	0.1	0.81
UNK_N	NP_056171.3	SCRIB	1|0	1	0.5	2	0|0|0|0|5|13|7|6|9|2|11|4|2|9|4|4|5|6|9|13|8|9|11|8|0|0|2|1|11|4|0|3|10|5|15|0|0|0|0|0|0|0|0|0|0|0|0|0|0	0	0	0	0	0	-34.17	0.07	0.81
UNK_N	NP_001036199.1	SEC24B	0|1	1	0.5	2	0|0|0|0|0|0|0|0|0|0|0|0|0|0|0|0|0|0|0|4|0|0|0|0|0|1|1|0|0|0|0|0|0|0|1|0|0|0|0|0|0|0|0|0|0|0|0|0|0	0	0	0	0	0	-3.02	1.79	0.81
UNK_N	NP_001106177.1	SCIN	1|0	1	0.5	2	0|0|0|0|0|1|0|0|2|1|0|0|1|3|0|0|0|0|0|1|0|0|0|0|0|0|0|0|3|0|0|5|1|13|5|0|0|0|0|0|0|0|0|0|0|0|0|0|0	0	0	0	0	0	-6.73	0.35	0.81
UNK_N	NP_001146918.1	SCOC	0|1	1	0.5	2	0|0|0|0|0|0|0|0|0|0|0|0|0|0|0|0|0|0|0|0|0|0|0|0|0|0|0|0|0|0|0|0|0|1|0|0|0|0|0|0|0|0|0|0|0|0|0|0|0	0	0	0	0	0	-2.3	5	0.81
UNK_N	NP_005611.1	S100A11	1|0	1	0.5	2	0|0|0|0|0|0|0|0|0|0|0|0|0|0|0|0|1|0|0|0|0|0|0|1|0|0|0|0|0|0|0|0|0|0|0|0|0|0|0|0|0|0|0|0|0|0|0|0|0	0	0	0	0	0	-2.3	5	0.81
UNK_N	NP_056474.2	RSL1D1	1|0	1	0.5	2	0|0|11|8|12|11|5|3|6|5|8|6|7|13|1|6|9|18|8|14|9|9|14|6|8|12|6|6|2|0|0|0|1|0|2|3|7|3|9|8|1|0|11|3|6|6|1|5|5	0	0	0	0	0	-42.37	0.05	0.81
UNK_N	NP_001012.1	RPS17	0|1	1	0.5	2	1|2|3|2|1|0|0|0|1|0|0|0|0|0|0|3|1|1|0|0|1|0|0|2|2|2|1|1|0|0|0|0|0|1|1|3|2|0|1|2|1|1|3|2|4|0|0|3|3	0	0	0	0	0	-9.29	0.26	0.81
UNK_N	NP_620124.1	RHOT2	1|0	1	0.5	2	0|1|2|0|0|0|0|0|0|0|0|0|0|0|0|0|0|0|0|0|0|0|0|0|0|2|0|0|0|0|0|0|0|0|0|0|0|0|0|0|0|0|0|0|0|0|0|0|0	0	0	0	0	0	-2.68	2.5	0.81
UNK_N	NP_680544.1	RPP25L	0|1	1	0.5	2	0|0|0|0|1|0|0|1|0|0|0|0|0|0|0|0|0|0|0|5|0|0|0|0|0|0|0|0|1|1|0|1|2|0|2|0|0|0|0|0|0|0|0|0|0|0|0|0|0	0	0	0	0	0	-4.08	0.89	0.81
UNK_N	NP_002906.1	RFC3	1|0	1	0.5	2	1|1|1|2|0|0|1|0|1|1|2|0|0|0|0|0|2|0|0|0|2|0|0|1|1|1|1|1|0|0|0|0|0|0|0|1|1|0|0|2|1|1|1|1|1|1|1|0|2	0	0	0	0	0	-6.41	0.4	0.81
UNK_N	NP_005605.1	RHEB	1|0	1	0.5	2	0|0|4|2|0|0|1|0|1|0|0|0|1|0|0|3|0|1|0|2|0|0|1|0|3|1|0|1|0|1|0|0|0|0|1|1|3|2|0|0|0|2|2|1|1|1|3|3|3	0	0	0	0	0	-8.78	0.28	0.81
UNK_N	NP_444271.2	RBM33	0|1	1	0.5	2	0|0|0|0|1|0|0|2|1|2|1|3|2|0|0|1|1|7|4|3|4|0|0|2|0|0|0|0|3|0|0|2|2|4|2|0|0|0|0|0|0|0|0|0|0|0|0|0|0	0	0	0	0	0	-9.11	0.27	0.81
UNK_N	NP_006779.1	RALBP1	0|1	1	0.5	2	0|0|0|0|0|0|0|0|0|0|0|0|0|0|0|0|0|0|0|0|0|0|0|0|0|0|0|3|0|0|0|0|0|0|0|0|0|0|0|0|0|0|0|0|0|0|0|0|0	0	0	0	0	0	-2.41	4.17	0.81
UNK_N	NP_001137465.1	RASSF7	1|0	1	0.5	2	0|0|0|0|0|0|0|0|0|0|0|0|0|0|0|0|0|0|0|0|0|0|0|0|0|0|0|0|0|0|0|0|0|0|0|0|0|0|0|0|0|0|0|0|0|0|0|0|0	0	0	0	0	0	-2.3	5	0.81
UNK_N	NP_001238968.1	RAB5C	1|0	1	0.5	2	2|2|5|4|0|3|13|0|0|0|4|1|0|0|1|0|3|0|0|0|0|0|3|3|0|2|0|0|0|0|0|0|0|0|0|4|2|2|0|5|0|0|3|3|2|3|0|0|0	0	0	0	0	0	-12.83	0.18	0.81
UNK_N	NP_001243339.1	RAB18	1|0	1	0.5	2	2|1|2|1|0|2|1|0|0|0|0|1|0|0|0|0|0|1|1|0|1|1|1|0|0|0|0|1|0|0|0|0|0|0|0|2|1|0|1|0|1|1|2|1|0|1|2|0|1	0	0	0	0	0	-6.06	0.43	0.81
UNK_N	NP_055814.1	RAB21	1|0	1	0.5	2	0|1|2|1|0|4|3|2|2|1|3|3|2|0|1|1|3|5|1|0|4|3|1|1|2|1|2|3|0|0|2|1|1|0|0|3|3|2|3|2|2|1|1|1|2|2|2|0|6	0	0	0	0	0	-13.05	0.18	0.81
UNK_N	NP_001166134.1	RAB40C	0|1	1	0.5	2	0|0|0|0|2|0|0|0|1|0|0|0|2|1|1|2|1|2|0|2|0|2|0|0|0|0|1|0|2|2|4|3|2|2|2|0|0|0|0|0|0|0|0|0|0|0|0|0|0	0	0	0	0	0	-6.94	0.37	0.81
UNK_N	NP_056285.1	RAB11FIP5	0|1	1	0.5	2	0|0|0|0|0|0|0|0|0|0|0|0|0|0|0|0|0|0|0|0|0|0|0|0|0|0|0|0|0|0|0|0|4|0|0|0|0|0|0|0|0|0|0|0|0|0|0|0|0	0	0	0	0	0	-2.58	3.12	0.81
UNK_N	NP_001243548.1	R3HCC1L	0|1	1	0.5	2	0|0|0|0|0|0|0|0|0|0|0|0|0|0|0|0|0|0|0|0|0|0|0|0|0|0|0|0|0|1|0|0|1|0|0|0|0|0|0|0|0|0|0|0|0|0|0|0|0	0	0	0	0	0	-2.3	5	0.81
UNK_N	NP_150093.1	PURB	1|0	1	0.5	2	0|0|1|1|0|1|1|0|1|0|1|0|0|0|0|0|0|0|0|0|1|0|0|0|1|1|0|0|0|0|0|0|0|0|0|0|0|0|1|0|0|0|2|0|0|0|0|0|1	0	0	0	0	0	-3.79	0.96	0.81
UNK_N	NP_001035879.1	PSPC1	0|1	1	0.5	2	0|0|0|0|8|4|6|5|5|5|5|7|11|6|5|6|2|19|11|10|12|6|11|7|0|2|5|4|12|11|4|10|12|10|14|0|0|0|0|1|0|0|0|0|0|0|0|0|0	0	0	0	0	0	-39.17	0.06	0.81
UNK_N	NP_006255.1	PTPN13	0|1	1	0.5	2	2|0|0|0|2|6|4|4|4|7|2|3|1|5|1|0|9|3|6|4|3|2|7|5|0|3|6|7|5|3|0|2|9|4|9|0|0|0|0|0|0|1|0|0|0|0|0|0|0	0	0	0	0	0	-22.09	0.1	0.81
UNK_N	NP_002783.1	PSMA7	0|1	1	0.5	2	0|0|0|0|0|0|0|0|3|0|1|0|0|0|2|0|0|3|0|0|0|2|0|0|0|1|0|0|0|1|0|0|0|0|0|0|0|0|0|0|0|0|0|0|0|0|0|0|0	0	0	0	0	0	-3.89	0.96	0.81
UNK_N	NP_002755.1	PRPS1	1|0	1	0.5	2	1|2|3|0|0|0|1|0|1|0|4|0|0|1|2|1|2|1|0|0|0|0|0|1|1|2|2|0|0|3|0|0|0|1|0|3|3|2|0|2|1|1|2|2|2|2|0|0|0	0	0	0	0	0	-9.12	0.27	0.81
UNK_N	NP_001229786.1	PRKACB	1|0	1	0.5	2	0|0|0|0|1|0|0|0|0|0|0|0|0|0|0|0|0|0|0|0|0|0|0|0|0|1|0|0|0|0|0|0|0|0|0|0|0|0|0|0|0|0|0|0|0|0|0|0|0	0	0	0	0	0	-2.3	5	0.81
UNK_N	NP_001035723.1	PRKAG2	1|0	1	0.5	2	0|0|0|0|0|0|0|0|0|0|0|0|0|0|0|0|1|0|0|0|1|0|0|0|0|0|0|0|0|0|0|1|0|0|0|0|0|0|0|0|0|0|0|0|0|0|0|0|0	0	0	0	0	0	-2.37	4.17	0.81
UNK_N	NP_694988.3	PROSER2	1|0	1	0.5	2	0|0|0|0|0|0|0|0|0|0|0|0|0|0|0|0|0|0|0|0|0|0|0|0|0|0|0|0|0|0|0|0|0|0|0|0|0|0|0|0|0|0|0|0|0|0|0|0|0	0	0	0	0	0	-2.3	5	0.81
UNK_N	NP_055317.1	PRPF19	1|0	1	0.5	2	0|0|4|0|16|24|12|14|14|15|13|6|15|13|12|31|9|41|19|51|24|16|26|16|10|12|14|6|9|3|5|2|11|5|12|2|2|0|2|2|0|0|0|0|0|0|1|2|2	0	0	0	0	0	-79.57	0.03	0.81
UNK_N	NP_056444.3	PRPF31	1|0	1	0.5	2	0|1|3|2|0|0|2|0|0|0|1|0|0|0|0|2|0|0|0|0|0|2|0|2|3|2|0|2|1|0|0|1|0|0|1|1|0|0|0|0|0|1|2|1|2|3|0|0|1	0	0	0	0	0	-7.27	0.35	0.81
UNK_N	NP_005828.2	POP7	1|0	1	0.5	2	0|0|0|0|1|2|1|0|1|0|1|1|1|1|0|1|0|0|0|2|1|6|1|0|1|1|1|1|1|2|0|0|3|1|4|0|0|0|0|0|0|0|0|0|0|0|0|0|0	0	0	0	0	0	-7.12	0.36	0.81
UNK_N	NP_000929.1	POLR2B	1|0	1	0.5	2	0|0|2|0|0|2|0|0|0|0|0|0|1|0|0|0|0|5|2|4|0|0|3|0|0|0|1|0|1|2|0|0|3|0|0|0|0|0|0|0|0|0|1|0|0|0|0|0|0	0	0	0	0	0	-5.49	0.46	0.81
UNK_N	NP_006493.1	POLH	0|1	1	0.5	2	0|0|0|0|0|0|0|0|0|0|0|0|0|0|0|0|0|3|0|2|4|0|0|0|0|0|1|0|1|0|0|2|3|3|5|0|0|0|0|0|0|0|0|0|0|0|0|0|0	0	0	0	0	0	-5.64	0.52	0.81
UNK_N	NP_002680.2	POLA2	1|0	1	0.5	2	1|0|0|0|0|0|0|0|0|0|0|0|1|0|0|0|0|4|2|2|2|0|3|0|0|0|2|3|1|0|0|1|0|1|3|0|0|0|0|0|1|1|0|0|1|0|0|0|0	0	0	0	0	0	-6.07	0.43	0.81
UNK_N	NP_006582.1	POLD3	1|0	1	0.5	2	0|1|0|0|0|1|0|2|2|0|1|1|0|1|1|1|1|0|0|0|1|0|0|0|1|1|0|1|1|0|0|0|3|1|3|0|0|0|0|0|0|0|1|0|0|1|0|0|0	0	0	0	0	0	-5.52	0.48	0.81
UNK_N	NP_064528.1	PNO1	0|1	1	0.5	2	0|1|2|1|0|1|0|0|1|0|1|2|0|0|0|1|0|0|0|0|4|1|2|0|1|1|1|0|0|0|0|0|0|0|0|2|1|0|0|1|1|1|2|1|1|0|0|1|2	0	0	0	0	0	-6.76	0.38	0.81
UNK_N	NP_001181866.1	POGZ	1|0	1	0.5	2	0|0|0|0|10|12|6|7|7|10|9|3|11|9|8|4|9|13|9|9|8|17|10|10|3|2|7|4|2|0|1|1|5|0|3|0|0|0|0|0|0|0|0|0|0|0|0|0|0	0	0	0	0	0	-36.34	0.06	0.81
UNK_N	NP_001005242.2	PKP2	0|1	1	0.5	2	4|13|2|4|0|1|0|0|0|0|1|0|0|0|0|0|2|0|0|0|3|0|0|0|2|2|6|3|0|0|0|0|0|0|1|3|3|3|5|5|3|0|0|0|1|0|0|0|9	0	0	0	0	0	-13.6	0.16	0.81
UNK_N	NP_477352.3	PI4KA	1|0	1	0.5	2	0|0|0|0|0|0|0|0|0|0|0|0|0|0|0|0|0|0|0|0|0|0|0|0|0|0|0|0|0|0|0|0|0|0|0|0|0|0|0|0|0|0|0|0|0|0|0|0|0	0	0	0	0	0	-2.3	5	0.81
UNK_N	NP_001185702.1	PI4KB	1|0	1	0.5	2	0|0|0|0|0|0|0|0|0|0|0|0|0|0|0|0|0|0|0|0|0|0|0|0|0|0|0|0|0|0|0|0|0|0|0|0|0|0|0|0|0|0|0|0|0|0|0|0|0	0	0	0	0	0	-2.3	5	0.81
UNK_N	NP_002613.2	PFDN1	1|0	1	0.5	2	0|0|0|0|0|0|0|0|0|0|0|0|0|0|0|0|0|0|0|0|0|0|0|0|0|0|0|0|0|1|0|0|0|0|0|0|0|0|0|0|0|0|0|0|0|0|0|0|0	0	0	0	0	0	-2.26	5	0.81
UNK_N	NP_787050.6	PAN3	1|0	1	0.5	2	0|0|0|0|0|0|0|0|0|0|0|0|0|0|0|0|0|0|0|0|0|0|0|0|0|0|0|0|0|0|0|0|0|0|0|0|0|0|0|0|0|0|0|0|0|0|0|0|0	0	0	0	0	0	-2.29	5	0.81
UNK_N	NP_001171714.1	PARD3	1|0	1	0.5	2	0|0|0|0|0|0|1|0|1|1|0|0|1|0|0|0|1|2|0|0|0|0|1|0|0|0|1|0|0|0|0|0|0|1|3|0|0|0|0|0|0|0|0|0|0|0|0|0|0	0	0	0	0	0	-3.78	0.96	0.81
UNK_N	NP_002574.2	PAWR	1|0	1	0.5	2	0|0|0|0|0|0|0|0|0|0|0|0|0|0|0|0|0|0|0|0|0|0|0|0|0|0|1|0|1|0|0|0|0|2|1|0|0|0|0|0|0|0|0|0|0|0|0|0|0	0	0	0	0	0	-2.66	2.5	0.81
UNK_N	NP_064711.1	PDXP	1|0	1	0.5	2	0|0|0|0|0|0|0|0|0|0|0|0|0|0|0|0|0|0|0|0|0|0|0|0|0|0|0|0|0|0|0|0|0|0|0|2|1|0|1|0|0|1|2|0|1|0|1|1|1	0	0	0	0	0	-3.52	1.14	0.81
UNK_N	NP_005115.2	NUP153	1|0	1	0.5	2	3|1|8|0|16|33|25|17|23|22|28|21|24|30|27|27|19|59|37|55|37|39|28|32|11|13|24|21|27|28|19|17|29|15|22|11|7|5|5|7|3|0|6|2|0|3|4|0|11	0	0	0	0	0	-131.14	0.02	0.81
UNK_N	NP_006442.2	PAIP1	1|0	1	0.5	2	0|0|0|0|2|0|0|0|0|0|0|0|0|1|0|0|0|0|0|0|0|0|0|0|0|0|0|0|0|0|0|0|0|2|2|0|0|0|0|0|0|0|0|0|0|0|0|0|0	0	0	0	0	0	-2.98	1.79	0.81
UNK_N	NP_060700.2	NUP133	1|0	1	0.5	2	0|0|1|0|2|6|3|5|6|9|3|4|8|2|4|3|4|15|8|11|4|5|5|3|1|1|6|6|10|4|1|8|3|7|9|1|0|0|0|0|0|0|0|0|0|1|0|0|0	0	0	0	0	0	-28.02	0.08	0.81
UNK_N	NP_056147.2	NUDCD3	0|1	1	0.5	2	0|0|0|0|0|0|0|0|0|0|0|0|0|0|0|0|0|0|0|0|0|0|0|0|0|0|0|0|0|0|0|0|0|1|4|0|0|0|0|0|0|0|0|0|0|0|0|0|0	0	0	0	0	0	-2.73	2.5	0.81
UNK_N	NP_060629.2	NUDT11	0|1	1	0.5	2	0|0|0|0|0|0|0|0|0|0|0|0|0|0|0|0|0|0|0|0|0|0|0|0|0|0|0|0|0|0|0|0|0|0|0|0|0|0|0|0|0|0|0|0|0|0|0|0|0	0	0	0	0	0	-2.3	5	0.81
UNK_N	NP_001028886.1	NOP2	0|1	1	0.5	2	0|1|7|4|2|2|5|4|5|5|3|5|6|3|0|0|5|6|2|0|9|7|2|4|9|5|8|3|0|0|0|0|2|0|1|3|2|0|0|0|2|1|5|2|2|3|2|0|5	0	0	0	0	0	-22.27	0.1	0.81
UNK_N	NP_057018.1	NOP58	1|0	1	0.5	2	2|3|8|3|7|9|10|4|6|6|5|13|7|13|12|8|7|17|6|14|17|11|12|8|6|6|4|5|3|3|0|0|2|0|4|3|2|1|1|0|1|4|5|2|4|3|1|0|2	0	0	0	0	0	-39.69	0.06	0.81
UNK_N	NP_002495.2	NFX1	0|1	1	0.5	2	0|0|0|0|0|0|0|0|0|0|0|0|0|0|0|0|0|0|0|0|0|0|0|0|0|0|0|0|0|0|0|0|0|0|0|0|0|0|0|0|0|0|0|0|0|0|0|0|0	0	0	0	0	0	-2.3	5	0.81
UNK_N	NP_004547.2	NFKBIE	1|0	1	0.5	2	0|0|0|0|0|0|0|0|0|0|0|0|0|0|0|0|0|0|0|0|0|0|0|0|0|0|0|0|0|0|0|0|0|0|0|0|0|0|0|0|0|0|0|0|0|0|0|0|0	0	0	0	0	0	-2.29	5	0.81
UNK_N	NP_001070962.1	NFKB2	1|0	1	0.5	2	0|0|0|0|0|0|0|0|0|0|0|0|0|0|0|0|0|0|0|0|0|0|0|0|0|0|0|0|0|0|0|0|0|0|0|0|0|0|0|0|0|0|0|0|0|0|0|0|0	0	0	0	0	0	-2.3	5	0.81
UNK_N	NP_001138749.1	NECAP2	1|0	1	0.5	2	0|0|0|0|0|0|0|0|0|0|0|0|0|0|0|0|0|0|0|0|0|0|0|0|0|0|0|0|1|0|0|0|1|0|1|0|0|0|0|0|0|0|0|0|0|0|0|0|0	0	0	0	0	0	-2.37	4.17	0.81
UNK_N	NP_056271.2	NELFB	1|0	1	0.5	2	0|0|0|0|0|0|0|0|0|0|0|0|0|0|0|0|0|0|0|0|0|0|0|0|0|0|0|0|0|0|0|0|0|0|0|0|0|0|0|0|0|0|0|0|0|0|0|0|0	0	0	0	0	0	-2.3	5	0.81
UNK_N	NP_071922.2	NDRG3	1|0	1	0.5	2	0|0|0|0|0|0|0|1|0|0|0|0|0|0|0|0|0|0|0|0|0|0|0|0|0|0|0|0|0|0|0|0|0|0|0|0|0|0|0|0|0|0|0|0|0|0|0|0|0	0	0	0	0	0	-2.3	5	0.81
UNK_N	NP_004993.1	NDUFA9	1|0	1	0.5	2	0|0|2|0|0|0|0|0|0|0|0|0|0|0|0|2|0|0|0|0|0|3|0|0|0|0|0|0|0|0|0|0|0|0|0|0|2|0|0|1|0|1|2|0|0|0|0|0|1	0	0	0	0	0	-3.99	0.89	0.81
UNK_N	NP_001014839.1	NCDN	1|0	1	0.5	2	0|0|0|0|0|0|0|0|0|0|0|0|0|0|0|0|0|0|0|0|0|0|0|0|0|0|0|0|0|0|0|0|0|0|0|0|0|0|0|0|0|0|0|0|0|0|0|0|0	0	0	0	0	0	-2.3	5	0.81
UNK_N	NP_001018169.1	NAE1	1|0	1	0.5	2	1|0|1|0|0|1|0|0|0|0|1|1|0|1|1|0|1|0|0|2|1|0|1|0|1|1|0|0|1|1|2|2|2|1|1|0|0|2|0|0|0|1|0|1|0|0|0|0|2	0	0	0	0	0	-6.23	0.42	0.81
UNK_N	NP_001123630.1	MYO1B	1|0	1	0.5	2	0|0|1|0|7|6|8|5|3|4|2|10|5|6|3|1|4|3|3|11|7|10|8|2|4|3|3|2|5|2|0|1|4|3|3|1|0|0|0|0|0|0|0|0|0|0|0|0|0	0	0	0	0	0	-23.45	0.1	0.81
UNK_N	NP_079422.1	NAA50	1|0	1	0.5	2	0|0|0|0|0|0|0|0|0|0|0|0|0|0|0|0|0|0|0|0|0|0|0|0|0|0|0|0|0|0|0|0|0|0|0|0|0|0|0|0|0|0|0|0|0|0|0|0|0	0	0	0	0	0	-2.3	5	0.81
UNK_N	NP_055949.2	MPRIP	0|1	1	0.5	2	0|0|0|0|2|0|0|2|0|2|1|0|1|3|3|0|2|1|0|0|2|4|1|0|0|0|0|0|0|0|0|0|0|0|0|0|0|0|0|0|0|0|0|0|0|0|0|0|0	0	0	0	0	0	-5.46	0.52	0.81
UNK_N	NP_060310.1	MRPL16	1|0	1	0.5	2	0|0|0|0|0|0|0|0|0|0|0|0|0|0|0|0|0|0|0|0|0|0|0|0|0|0|0|0|0|0|0|0|0|0|0|1|0|0|0|0|0|0|0|0|0|0|0|0|0	0	0	0	0	0	-2.3	5	0.81
UNK_N	NP_001094289.1	MOB4	1|0	1	0.5	2	0|0|0|0|1|1|2|0|1|1|0|0|0|2|2|0|2|1|1|0|0|2|2|0|0|0|0|0|0|0|0|0|0|1|1|0|0|0|0|0|0|0|0|0|0|0|0|0|0	0	0	0	0	0	-4.82	0.62	0.81
UNK_N	NP_060866.2	METTL2B	1|0	1	0.5	2	1|2|1|0|1|0|0|0|0|0|0|0|0|0|0|0|0|0|0|0|0|0|0|0|1|0|0|0|0|1|0|0|0|1|0|1|0|0|0|0|1|0|0|1|0|0|0|0|0	0	0	0	0	0	-3.52	1.14	0.81
UNK_N	NP_005917.2	MFAP1	0|1	1	0.5	2	0|0|0|0|5|3|3|2|7|5|0|4|7|4|6|5|5|5|2|4|7|0|4|9|2|2|3|3|5|3|0|2|2|4|2|0|0|0|0|0|0|0|0|0|0|0|0|0|0	0	0	0	0	0	-19.82	0.11	0.81
UNK_N	NP_036347.1	MGEA5	0|1	1	0.5	2	0|0|0|0|2|0|2|3|5|0|1|3|3|0|0|5|0|7|0|10|2|5|0|2|0|0|0|0|4|0|0|2|5|3|7|0|0|0|0|0|0|0|0|0|0|0|0|0|0	0	0	0	0	0	-13.01	0.18	0.81
UNK_N	NP_000240.1	MLH1	0|1	1	0.5	2	2|2|1|0|2|1|0|0|2|3|1|0|3|5|4|1|14|12|1|12|3|3|5|2|3|5|9|8|5|6|0|0|8|3|8|2|0|0|0|0|0|2|1|1|3|1|0|0|0	0	0	0	0	0	-23.49	0.09	0.81
UNK_N	NP_000235.2	MEN1	1|0	1	0.5	2	1|0|0|0|0|1|0|0|0|1|1|0|0|0|0|0|1|1|1|0|2|1|0|0|0|0|1|0|1|0|0|0|1|0|0|0|1|0|0|1|0|0|0|0|0|0|0|0|0	0	0	0	0	0	-4.08	0.83	0.81
UNK_N	NP_062552.2	MEPCE	0|1	1	0.5	2	0|0|0|0|3|0|2|2|0|2|4|2|1|0|2|4|0|11|2|5|1|3|3|0|2|0|3|4|2|2|3|1|3|4|2|0|0|0|0|0|0|1|0|0|0|1|0|0|0	0	0	0	0	0	-13.54	0.17	0.81
UNK_N	NP_848591.2	MB21D2	1|0	1	0.5	2	0|0|0|0|0|0|0|0|0|0|0|0|0|0|0|0|0|0|0|0|0|0|0|0|0|0|0|0|1|1|0|0|0|0|0|0|0|0|0|0|0|0|0|0|0|0|0|0|0	0	0	0	0	0	-2.3	5	0.81
UNK_N	NP_006730.2	MCM5	1|0	1	0.5	2	9|8|8|4|0|2|5|3|2|1|2|2|0|2|0|1|0|0|0|4|6|0|1|0|4|5|5|6|2|2|0|0|0|0|3|3|2|2|3|3|5|5|2|2|6|3|3|2|13	0	0	0	0	0	-21.69	0.1	0.81
UNK_N	NP_002747.2	MAP2K3	1|0	1	0.5	2	0|0|0|1|0|0|0|0|0|0|0|0|0|0|0|0|0|0|0|0|0|0|0|0|0|0|2|0|0|0|0|0|0|1|0|0|2|0|1|1|0|2|0|0|3|0|0|0|2	0	0	0	0	0	-4.13	0.83	0.81
UNK_N	NP_001034558.2	MARK2	0|1	1	0.5	2	0|0|0|0|0|0|0|0|0|0|0|0|0|0|0|2|0|0|0|1|0|0|0|0|1|1|0|0|1|1|0|0|0|1|0|0|0|0|0|0|0|0|0|0|0|0|0|0|0	0	0	0	0	0	-3.06	1.56	0.81
UNK_N	NP_001122390.1	MARK3	0|1	1	0.5	2	0|1|0|0|0|0|0|0|0|1|1|0|1|0|0|1|2|0|0|0|0|0|2|0|0|0|0|1|2|0|0|0|1|2|0|0|0|0|0|0|0|0|0|0|0|0|0|0|0	0	0	0	0	0	-4.08	0.83	0.81
UNK_N	NP_116249.2	LTV1	0|1	1	0.5	2	0|0|0|0|0|0|5|1|2|0|3|3|0|0|1|2|2|2|0|7|0|4|1|0|2|3|1|0|3|3|0|0|1|0|2|0|1|0|0|0|0|0|0|0|0|0|0|0|0	0	0	0	0	0	-9.45	0.26	0.81
UNK_N	NP_620149.1	LYPLAL1	0|1	1	0.5	2	0|0|0|0|0|0|0|0|0|0|0|0|0|0|0|0|0|0|0|0|0|0|0|0|0|0|0|0|0|2|0|0|0|0|0|0|0|0|0|0|0|0|0|0|0|0|0|0|0	0	0	0	0	0	-2.31	5	0.81
UNK_N	NP_109587.1	MAP2K2	1|0	1	0.5	2	0|0|2|0|0|0|0|0|0|0|0|0|0|0|0|0|0|0|0|0|0|0|0|0|0|0|2|0|0|0|0|0|0|1|0|0|2|0|0|1|0|2|1|1|4|9|0|0|0	0	0	0	0	0	-4.77	0.5	0.81
UNK_N	NP_056449.1	KIF1BP	1|0	1	0.5	2	0|0|2|1|0|4|5|0|0|0|3|0|0|0|0|2|1|2|0|0|3|0|2|0|0|2|3|0|0|1|0|0|0|0|0|0|0|0|0|0|0|0|1|0|1|1|0|0|0	0	0	0	0	0	-6.84	0.37	0.81
UNK_N	NP_008985.3	KIF3A	0|1	1	0.5	2	0|0|0|0|0|0|0|0|0|0|2|0|0|0|0|0|0|0|0|0|0|0|0|2|0|0|0|0|0|0|0|0|0|0|1|0|0|0|0|0|0|0|0|0|0|0|0|0|0	0	0	0	0	0	-2.67	2.5	0.81
UNK_N	NP_005349.3	LMO7	1|0	1	0.5	2	0|0|0|0|0|0|0|0|0|0|2|0|1|0|0|0|0|0|0|0|0|0|0|0|0|0|0|0|2|0|0|0|0|0|0|0|0|0|0|0|0|0|0|0|0|0|0|0|0	0	0	0	0	0	-2.68	2.5	0.81
UNK_N	NP_006360.3	LRRC41	1|0	1	0.5	2	0|0|2|1|0|0|0|0|0|0|1|1|0|0|0|0|0|0|0|2|0|0|0|0|0|1|0|0|0|0|0|0|0|0|0|0|0|0|0|0|0|1|2|0|0|0|0|0|0	0	0	0	0	0	-3.51	1.14	0.81
UNK_N	NP_067000.1	LSM2	0|1	1	0.5	2	0|0|0|0|1|1|0|0|0|0|1|1|1|2|1|0|0|5|1|2|2|2|2|1|0|1|1|2|1|2|2|0|1|2|1|0|0|0|0|0|0|0|0|0|0|0|0|0|0	0	0	0	0	0	-7.27	0.35	0.81
UNK_N	NP_057284.1	LSM8	0|1	1	0.5	2	0|0|0|0|2|3|0|1|1|0|2|1|2|2|3|0|0|2|1|5|6|5|2|0|1|1|3|2|0|1|0|0|2|0|1|0|0|0|0|0|0|0|0|0|0|0|0|0|0	0	0	0	0	0	-9.46	0.26	0.81
UNK_N	NP_057688.2	KDM3B	1|0	1	0.5	2	0|0|0|0|13|14|25|12|18|11|12|11|17|7|12|7|7|43|15|30|13|6|16|10|5|6|8|8|23|21|7|8|21|20|36|0|0|0|0|0|0|0|0|0|0|0|0|0|0	0	0	0	0	0	-75.19	0.03	0.81
UNK_N	NP_001230937.1	KIF1A	1|0	1	0.5	2	0|1|3|1|0|1|0|1|4|4|0|0|1|0|1|1|0|1|0|4|1|0|0|1|1|2|0|0|2|0|0|0|2|0|0|0|0|0|0|1|1|0|0|2|0|1|0|0|0	0	0	0	0	0	-7.44	0.34	0.81
UNK_N	NP_001558.3	INPPL1	1|0	1	0.5	2	0|0|0|0|0|0|0|0|1|0|0|0|0|0|0|0|0|0|0|0|0|0|0|0|0|0|0|0|0|0|0|0|0|0|0|0|0|0|0|0|0|0|0|0|0|0|0|0|0	0	0	0	0	0	-2.2	5	0.81
UNK_N	NP_001104595.1	IQSEC2	1|0	1	0.5	2	0|0|0|0|0|0|0|0|0|0|0|0|0|0|0|0|0|0|0|0|0|0|0|0|0|0|0|0|0|0|0|0|0|0|0|0|0|0|0|0|0|0|0|0|0|0|0|0|0	0	0	0	0	0	-2.3	5	0.81
UNK_N	NP_006268.2	ITSN2	0|1	1	0.5	2	0|0|0|0|0|0|0|0|0|0|0|0|0|1|0|0|0|2|0|1|2|7|0|0|0|0|0|1|3|0|0|2|4|2|5|0|0|0|0|0|0|0|0|0|0|0|0|0|0	0	0	0	0	0	-5.85	0.42	0.81
UNK_N	NP_001094073.1	KDELR2	1|0	1	0.5	2	2|2|0|0|0|0|0|0|0|0|1|0|0|0|0|0|0|0|0|0|0|0|1|0|0|0|2|2|0|0|0|0|0|0|1|3|2|2|2|0|0|3|0|2|3|0|0|0|2	0	0	0	0	0	-6.3	0.42	0.81
UNK_N	NP_001186084.1	KAT7	1|0	1	0.5	2	0|0|0|0|0|2|0|0|0|0|0|0|0|0|0|0|0|3|0|0|0|2|0|2|0|0|0|0|0|0|0|0|0|0|0|1|0|0|0|0|0|0|0|0|1|1|0|0|0	0	0	0	0	0	-3.69	1.04	0.81
UNK_N	NP_001015053.1	HDAC5	1|0	1	0.5	2	0|0|0|0|0|0|1|1|0|2|0|0|0|0|1|0|1|0|2|0|0|0|1|2|0|0|0|0|0|0|1|0|3|0|0|0|0|0|0|0|0|0|0|0|0|0|0|0|0	0	0	0	0	0	-4.09	0.83	0.81
UNK_N	NP_057371.2	HP1BP3	1|0	1	0.5	2	0|0|0|0|16|22|14|6|9|8|16|14|11|12|10|5|7|13|13|14|21|18|10|7|6|7|3|7|9|10|3|1|7|6|5|0|0|0|0|0|0|0|3|1|0|0|0|0|0	0	0	0	0	0	-51.18	0.04	0.81
UNK_N	NP_000857.1	HTR1F	1|0	1	0.5	2	0|0|0|0|0|0|0|0|0|0|0|0|0|0|0|0|0|0|0|0|0|0|0|0|0|0|0|0|0|0|0|0|0|0|0|0|0|0|0|0|0|0|0|0|0|0|0|0|0	0	0	0	0	0	-2.3	5	0.81
UNK_N	NP_057479.2	HACD3	1|0	1	0.5	2	0|0|0|0|10|3|2|2|1|2|7|4|2|2|2|7|4|4|2|2|3|9|6|4|0|0|0|0|1|1|3|0|1|2|5|5|3|0|1|2|2|0|1|1|0|0|1|1|0	0	0	0	0	0	-17.69	0.13	0.81
UNK_N	NP_002152.2	IARS	1|0	1	0.5	2	0|1|11|5|6|11|11|8|10|10|8|8|9|8|4|1|10|9|6|17|12|15|10|5|8|13|8|8|3|1|0|0|4|0|0|9|10|3|4|10|3|4|12|3|10|7|5|3|16	0	0	0	0	0	-47.02	0.05	0.81
UNK_N	NP_001159741.1	HAUS4	1|0	1	0.5	2	0|0|0|0|2|0|1|3|3|5|0|0|1|2|2|0|0|4|1|3|0|0|0|0|0|1|5|0|2|0|0|0|0|2|0|0|0|0|0|0|0|0|0|0|0|0|0|0|0	0	0	0	0	0	-7.32	0.34	0.81
UNK_N	NP_001123919.1	HAUS2	1|0	1	0.5	2	0|0|0|0|0|0|0|0|3|0|0|1|1|2|0|0|1|0|1|1|0|0|0|0|1|3|4|2|0|0|0|0|0|0|3|0|0|0|0|0|0|0|0|0|0|0|0|0|0	0	0	0	0	0	-5.32	0.54	0.81
UNK_N	NP_063937.2	GSK3A	1|0	1	0.5	2	0|0|0|0|0|0|0|0|0|0|0|0|0|0|0|0|0|0|0|0|0|0|0|0|0|0|0|0|0|0|0|0|0|0|0|1|0|0|0|0|0|0|1|0|0|0|0|0|0	0	0	0	0	0	-2.3	5	0.81
UNK_N	NP_001026890.2	GSTCD	1|0	1	0.5	2	0|0|0|0|0|0|0|0|0|0|0|0|0|0|0|0|0|0|0|0|0|0|0|0|0|0|0|0|0|0|0|0|0|0|0|0|0|0|0|0|0|0|0|0|0|0|0|0|0	0	0	0	0	0	-2.3	5	0.81
UNK_N	NP_006017.1	H1FX	1|0	1	0.5	2	1|2|4|1|2|2|1|1|4|5|3|1|1|3|1|3|1|4|2|4|3|5|5|2|1|5|2|1|0|0|0|0|0|0|0|2|1|1|0|1|1|2|4|0|3|6|1|0|1	0	0	0	0	0	-14.56	0.16	0.81
UNK_N	NP_000572.2	GPX1	1|0	1	0.5	2	0|0|3|0|1|0|0|0|0|0|0|0|0|1|0|0|0|0|1|0|2|0|0|0|0|1|0|0|0|0|0|0|1|0|0|2|0|0|0|0|0|1|0|1|0|2|0|1|3	0	0	0	0	0	-4.79	0.62	0.81
UNK_N	NP_001610.2	GRK2	1|0	1	0.5	2	0|0|0|0|0|0|0|0|0|0|0|0|0|0|0|0|0|0|0|0|0|0|0|0|0|0|0|0|0|0|0|0|0|0|0|0|0|0|0|0|0|0|0|0|0|0|0|0|0	0	0	0	0	0	-2.3	5	0.81
UNK_N	NP_009197.2	GPN1	1|0	1	0.5	2	0|0|0|0|0|0|0|0|0|0|0|0|0|0|0|0|0|0|0|4|0|0|0|0|0|0|1|1|0|0|0|1|0|0|0|0|0|0|0|0|0|0|0|0|0|0|0|0|0	0	0	0	0	0	-3.02	1.79	0.81
UNK_N	NP_001128685.1	GIT2	1|0	1	0.5	2	0|0|0|0|0|0|0|0|2|0|0|0|0|0|0|0|0|0|0|1|0|0|0|0|0|1|0|0|0|0|0|0|0|0|0|0|0|0|0|0|0|0|0|0|0|0|0|0|0	0	0	0	0	0	-2.49	3.12	0.81
UNK_N	NP_000507.1	GNAS	1|0	1	0.5	2	5|5|4|3|0|3|0|0|0|0|2|3|1|1|0|1|3|2|0|0|4|2|0|4|4|4|5|6|0|1|0|0|0|0|0|5|2|2|3|6|8|2|3|0|4|4|0|3|8	0	0	0	0	0	-18.73	0.12	0.81
UNK_N	NP_001017408.1	GOPC	1|0	1	0.5	2	0|0|0|0|0|0|0|0|0|0|0|0|0|0|0|0|0|0|0|0|0|0|0|0|0|0|0|0|0|0|0|0|0|0|0|0|0|0|0|0|0|0|0|0|0|0|0|0|0	0	0	0	0	0	-2.3	5	0.81
UNK_N	NP_001078923.1	GIT1	0|1	1	0.5	2	0|0|0|0|0|0|0|0|0|0|1|0|0|0|0|0|0|0|0|0|0|0|0|1|0|0|0|0|0|0|0|0|0|0|0|0|0|0|0|0|0|0|0|0|0|0|0|0|0	0	0	0	0	0	-2.29	5	0.81
UNK_N	NP_072096.2	GIGYF1	1|0	1	0.5	2	0|0|0|0|0|0|0|0|0|0|0|0|0|0|0|0|0|0|0|0|0|0|0|0|0|0|0|0|0|0|0|0|0|0|0|0|0|0|0|0|0|0|0|0|0|0|0|0|0	0	0	0	0	0	-2.3	5	0.81
UNK_N	NP_005707.1	GIPC1	1|0	1	0.5	2	0|0|0|0|0|0|0|0|0|0|0|0|0|0|0|0|0|0|0|0|0|0|0|0|0|0|0|0|0|0|0|0|0|2|0|0|0|0|0|0|0|0|0|0|0|0|0|0|0	0	0	0	0	0	-2.31	5	0.81
UNK_N	NP_001123481.1	GEN1	1|0	1	0.5	2	0|0|0|0|0|0|0|0|0|0|0|0|0|0|0|0|0|0|0|0|0|0|0|0|0|0|0|0|0|0|0|0|1|2|0|0|0|0|0|0|0|0|0|0|0|0|0|0|0	0	0	0	0	0	-2.38	4.17	0.81
UNK_N	NP_001231639.1	GFPT1	1|0	1	0.5	2	2|2|2|0|0|3|2|0|0|0|0|1|0|0|0|0|0|2|0|0|1|0|2|0|0|0|1|0|0|0|0|1|0|1|2|3|5|0|0|0|0|1|0|1|4|3|0|0|0	0	0	0	0	0	-7.82	0.32	0.81	1 [biogrid]1 [biogrid]
UNK_N	NP_001001560.1	GGA1	0|1	1	0.5	2	0|0|0|0|0|0|0|0|0|0|0|0|0|0|0|0|0|0|0|0|0|0|0|0|0|0|0|0|0|0|0|0|0|0|0|0|0|0|0|0|0|0|0|0|0|0|0|0|0	0	0	0	0	0	-2.29	5	0.81
UNK_N	NP_002052.1	GCLM	1|0	1	0.5	2	0|1|2|1|0|0|0|0|0|0|0|0|0|0|0|0|0|0|0|0|0|0|0|0|1|1|0|0|0|0|0|0|0|0|0|0|0|0|0|0|0|2|0|0|0|0|0|0|4	0	0	0	0	0	-3.75	1.04	0.81
UNK_N	NP_001164105.1	FUS	0|1	1	0.5	2	0|0|0|0|5|4|2|3|3|0|3|2|3|3|4|2|2|5|0|3|0|5|3|5|0|1|3|2|0|2|1|1|0|0|4|0|0|0|0|1|1|0|0|0|3|0|0|0|0	0	0	0	0	0	-13.6	0.17	0.81
UNK_N	NP_443137.2	FMNL2	0|1	1	0.5	2	0|0|0|0|0|0|0|0|0|0|0|0|0|0|0|0|0|0|0|0|0|0|0|0|0|0|0|0|0|0|0|0|0|0|0|1|0|0|0|0|0|0|0|0|0|0|0|0|0	0	0	0	0	0	-2.3	5	0.81
UNK_N	NP_001446.1	FOXO3	1|0	1	0.5	2	0|0|0|0|0|0|0|0|0|0|0|0|0|0|0|1|0|0|0|0|0|0|0|0|0|0|0|0|0|0|0|0|1|1|0|0|0|0|0|0|0|0|0|0|0|0|0|0|0	0	0	0	0	0	-2.37	4.17	0.81
UNK_N	NP_004468.1	FRG1	1|0	1	0.5	2	0|0|0|0|0|0|0|0|0|0|0|0|0|0|0|1|0|0|0|0|0|0|0|0|0|0|0|0|0|0|0|0|0|0|0|0|0|0|0|0|0|0|0|0|0|0|0|0|0	0	0	0	0	0	-2.3	5	0.81
UNK_N	NP_001128409.1	FIP1L1	1|0	1	0.5	2	0|0|0|0|7|10|5|4|9|5|6|11|9|9|7|9|5|35|9|14|9|18|8|7|3|4|4|3|3|4|4|5|5|3|3|0|0|0|0|0|0|0|0|0|0|0|0|0|0	0	0	0	0	0	-38.45	0.06	0.81
UNK_N	NP_001106849.1	FANCI	1|0	1	0.5	2	0|0|2|0|1|1|2|0|0|0|1|3|1|1|0|0|0|6|0|2|2|2|2|0|2|0|0|0|1|0|0|0|0|0|3|0|2|0|0|0|0|0|3|0|0|1|0|0|0	0	0	0	0	0	-7.61	0.33	0.81
UNK_N	NP_001136113.1	FBRSL1	1|0	1	0.5	2	0|0|0|0|0|0|0|0|0|0|0|0|0|0|0|0|0|0|0|0|0|0|0|0|0|0|0|0|0|0|0|0|0|0|0|0|0|0|0|0|0|0|0|0|0|0|0|0|0	0	0	0	0	0	-2.3	5	0.81
UNK_N	NP_009106.1	ERLIN2	1|0	1	0.5	2	0|3|7|4|0|7|3|1|3|0|6|3|4|3|0|3|4|1|2|4|4|2|4|4|3|4|3|2|0|0|0|0|1|0|0|4|7|2|7|8|2|3|4|3|3|3|0|4|4	0	0	0	0	0	-20.17	0.11	0.81
UNK_N	NP_478126.1	EXOSC6	0|1	1	0.5	2	0|0|0|0|3|1|3|3|2|2|2|1|2|3|2|2|3|2|3|4|2|2|2|1|0|0|0|0|2|1|0|1|1|1|1|0|0|0|0|0|0|0|0|0|0|0|0|0|0	0	0	0	0	0	-9.68	0.25	0.81
UNK_N	NP_001243875.1	FAAP20	1|0	1	0.5	2	0|0|0|0|0|0|0|0|0|0|0|0|0|0|0|0|0|0|0|0|0|0|0|0|0|0|0|0|0|0|0|0|0|0|0|0|0|0|0|0|0|0|0|0|0|0|0|0|0	0	0	0	0	0	-2.3	5	0.81
UNK_N	NP_055428.1	FAF2	1|0	1	0.5	2	0|1|2|0|0|2|3|0|0|0|1|0|0|0|0|0|0|1|0|2|3|0|3|0|0|0|0|0|0|0|0|0|0|0|0|0|0|0|0|1|0|0|0|0|1|0|0|0|0	0	0	0	0	0	-4.82	0.62	0.81
UNK_N	NP_003744.1	EIF3D	0|1	1	0.5	2	1|3|3|0|5|4|2|2|5|3|3|3|1|3|3|5|4|4|5|7|4|4|3|4|2|4|4|3|2|0|0|2|0|4|2|3|3|2|1|2|0|2|2|0|0|1|0|0|2	0	0	0	0	0	-17.56	0.13	0.81
UNK_N	NP_003747.1	EIF3H	0|1	1	0.5	2	0|0|1|1|2|2|0|0|4|7|1|2|2|0|0|1|0|1|3|0|4|0|0|0|3|3|4|1|5|0|0|0|1|0|3|0|0|1|0|0|1|0|0|0|0|0|0|0|0	0	0	0	0	0	-10	0.24	0.81	1 [biogrid]1 [biogrid]
UNK_N	NP_004422.2	EPHA2	0|1	1	0.5	2	0|0|0|0|9|5|8|2|3|3|2|2|3|6|4|1|3|3|2|5|5|4|2|4|1|3|2|3|4|2|5|2|3|4|5|0|0|0|0|0|0|0|0|0|0|0|0|0|0	0	0	0	0	0	-18.12	0.12	0.81
UNK_N	NP_054902.1	DYNLRB1	1|0	1	0.5	2	0|0|0|0|0|0|0|0|0|0|0|0|0|0|0|0|0|0|0|0|0|0|0|0|0|0|0|0|0|0|0|0|0|0|0|0|0|0|0|0|0|0|0|0|0|0|0|0|0	0	0	0	0	0	-2.3	5	0.81
UNK_N	NP_001189367.1	EDRF1	0|1	1	0.5	2	0|0|0|0|0|0|0|0|0|0|0|0|0|0|0|0|0|0|0|0|0|0|0|0|0|0|0|0|0|0|0|0|0|0|0|0|0|0|0|0|0|0|0|0|0|0|0|0|0	0	0	0	0	0	-2.3	5	0.81
UNK_N	NP_001405.1	EIF2B1	1|0	1	0.5	2	0|0|0|0|0|0|0|0|0|0|1|0|0|0|0|0|0|0|0|0|0|0|0|0|0|0|0|0|0|0|0|0|0|0|0|0|0|0|0|0|0|0|0|0|0|0|0|0|0	0	0	0	0	0	-2.3	5	0.81
UNK_N	NP_001160060.1	EIF2B3	1|0	1	0.5	2	0|0|0|0|0|0|0|0|2|0|0|0|0|0|0|0|0|0|0|0|0|0|0|0|0|1|0|0|0|0|0|0|0|0|0|0|0|0|0|0|0|0|1|0|2|1|0|0|1	0	0	0	0	0	-3.07	1.56	0.81
UNK_N	NP_004412.2	DVL1	0|1	1	0.5	2	0|0|0|0|0|0|0|5|0|0|0|0|0|3|1|0|0|0|2|0|0|0|1|0|0|0|1|0|3|0|0|0|4|7|6|0|0|0|0|0|0|0|0|0|0|0|0|0|0	0	0	0	0	0	-6.36	0.38	0.81
UNK_N	NP_054903.1	CNIH4	1|0	1	0.5	2	0|0|0|0|0|1|2|2|0|0|1|0|0|0|0|0|0|2|0|2|0|0|0|0|0|0|0|0|0|0|0|0|0|0|0|0|0|0|0|0|0|0|0|0|0|0|0|0|0	0	0	0	0	0	-3.41	1.25	0.81	1 [biogrid]1 [biogrid]
UNK_N	NP_060315.1	COMMD8	1|0	1	0.5	2	0|0|0|0|0|0|0|0|0|0|0|0|0|0|0|0|0|4|0|5|0|0|2|1|0|0|2|0|1|3|2|9|1|3|4|0|0|0|0|0|0|0|0|0|0|0|0|0|0	0	0	0	0	0	-7.11	0.34	0.81
UNK_N	NP_001186054.1	COPS3	1|0	1	0.5	2	0|0|0|0|0|7|1|0|2|2|3|1|3|3|2|0|2|4|0|4|1|0|3|0|1|0|1|2|2|3|0|0|1|3|2|1|0|0|0|0|0|0|0|0|0|0|0|0|0	0	0	0	0	0	-10.33	0.23	0.81	1 [biogrid]1 [biogrid]
UNK_N	NP_110409.2	CLPTM1L	1|0	1	0.5	2	0|0|0|0|0|1|1|0|0|0|1|0|0|0|0|0|0|0|1|0|2|0|1|1|0|0|0|0|0|0|0|0|0|0|0|0|1|0|0|1|1|0|0|0|0|0|0|0|0	0	0	0	0	0	-3.5	1.14	0.81
UNK_N	NP_001193973.1	CLASP2	1|0	1	0.5	2	0|0|0|0|0|0|0|0|0|0|0|0|0|0|0|0|0|0|0|0|0|0|0|0|0|0|0|0|0|0|0|0|1|0|1|0|0|0|0|0|0|0|0|0|0|0|0|0|0	0	0	0	0	0	-2.29	5	0.81
UNK_N	NP_001284.1	CLNS1A	0|1	1	0.5	2	0|0|0|0|1|0|3|0|0|1|0|0|0|0|0|0|2|2|1|4|1|0|1|3|3|2|5|4|7|2|0|0|2|9|5|0|0|0|0|0|0|0|0|0|0|0|0|0|0	0	0	0	0	0	-10.68	0.22	0.81
UNK_N	NP_115518.3	CEP192	0|1	1	0.5	2	0|0|0|0|0|0|0|0|0|0|0|0|0|0|0|0|1|0|0|0|0|0|0|0|0|0|1|0|0|0|0|0|0|0|0|0|0|0|0|0|0|0|0|0|0|0|0|0|0	0	0	0	0	0	-2.3	5	0.81
UNK_N	NP_001817.1	CKS1B	1|0	1	0.5	2	0|0|0|0|0|0|0|0|0|0|0|0|0|0|0|0|0|0|0|0|0|0|0|0|0|0|0|0|0|0|0|0|0|0|0|0|0|0|0|0|0|0|0|0|0|0|0|0|0	0	0	0	0	0	-2.29	5	0.81
UNK_N	NP_060921.3	CENPJ	1|0	1	0.5	2	0|0|0|0|0|0|0|0|0|0|0|0|0|0|0|0|0|0|0|2|0|0|0|0|0|0|0|0|0|1|0|0|1|0|0|0|0|0|0|0|0|0|0|0|0|0|0|0|0	0	0	0	0	0	-2.48	3.12	0.81
UNK_N	NP_055418.2	CDR2L	1|0	1	0.5	2	0|0|0|0|0|0|0|0|0|0|0|0|0|0|0|0|0|0|0|0|0|0|0|0|0|0|0|0|0|0|0|0|0|0|0|0|0|0|0|0|0|0|0|0|0|0|0|0|0	0	0	0	0	0	-2.3	5	0.81
UNK_N	NP_003809.1	CDS2	1|0	1	0.5	2	0|0|0|0|0|1|0|0|0|0|0|1|0|0|0|0|0|0|0|0|0|0|0|1|0|0|0|0|0|0|0|0|0|0|0|0|0|0|0|0|0|0|0|0|0|0|0|0|0	0	0	0	0	0	-2.37	4.17	0.81
UNK_N	NP_005751.2	CEBPZ	1|0	1	0.5	2	0|0|2|1|0|4|3|0|3|0|0|0|0|1|0|1|3|4|0|4|6|0|3|4|1|2|1|1|1|1|0|0|0|0|0|1|0|0|0|1|1|0|1|0|2|0|0|0|0	0	0	0	0	0	-9.95	0.24	0.81
UNK_N	NP_001163931.1	CDK16	0|1	1	0.5	2	0|0|0|0|0|0|0|0|0|0|0|0|0|0|0|0|0|0|0|0|0|0|0|0|0|0|0|0|0|0|0|0|0|0|2|0|0|0|0|0|0|0|0|0|0|0|0|0|0	0	0	0	0	0	-2.31	5	0.81
UNK_N	NP_001252.1	CDK9	1|0	1	0.5	2	0|2|4|0|8|7|4|4|4|6|2|5|4|5|8|0|3|11|8|11|7|11|6|3|4|3|6|4|3|2|0|1|3|7|4|0|0|0|0|1|0|0|2|0|2|2|0|0|0	0	0	0	0	0	-26.51	0.09	0.81
UNK_N	NP_006310.1	CDIPT	1|0	1	0.5	2	1|1|0|0|4|0|5|1|1|0|1|2|0|0|1|0|0|0|0|1|1|4|3|1|0|0|1|0|2|1|0|0|0|0|0|1|1|3|1|1|2|2|2|1|2|1|1|2|1	0	0	0	0	0	-8.97	0.27	0.81
UNK_N	NP_001781.2	CDC25C	1|0	1	0.5	2	0|0|0|0|0|0|0|0|0|0|0|0|0|0|0|0|0|0|0|0|0|0|0|0|0|0|0|0|0|1|0|0|0|0|0|0|0|0|0|0|0|0|0|0|0|0|0|0|0	0	0	0	0	0	-2.3	5	0.81
UNK_N	NP_115733.2	CCDC115	0|1	1	0.5	2	0|0|0|0|0|0|0|0|0|0|0|0|0|0|0|0|0|0|0|0|0|0|0|0|0|0|0|0|1|0|0|2|0|0|0|0|0|0|0|0|0|0|0|0|0|0|0|0|0	0	0	0	0	0	-2.38	4.17	0.81
UNK_N	NP_064583.2	CCDC47	1|0	1	0.5	2	0|0|0|0|0|1|0|0|0|0|0|0|1|0|0|0|1|6|0|2|2|0|0|3|0|3|3|2|3|0|0|0|0|1|2|0|0|0|0|0|0|1|0|0|1|1|0|0|0	0	0	0	0	0	-6.66	0.38	0.81
UNK_N	NP_055617.1	C2CD5	1|0	1	0.5	2	0|0|0|0|0|0|0|0|0|0|0|0|0|0|0|0|0|0|0|0|0|0|1|0|0|0|0|0|1|0|0|0|0|0|0|0|0|0|0|0|0|0|0|0|0|0|0|0|0	0	0	0	0	0	-2.3	5	0.81
UNK_N	NP_982284.1	CAMSAP2	0|1	1	0.5	2	0|0|0|0|0|0|1|1|0|1|0|0|0|0|0|0|0|5|0|4|0|0|0|0|0|1|0|0|1|0|0|1|0|0|1|0|0|0|0|0|0|0|0|0|0|0|0|0|0	0	0	0	0	0	-4.41	0.78	0.81
UNK_N	NP_001009894.2	C12orf29	0|1	1	0.5	2	1|1|0|0|0|0|0|0|0|0|0|0|0|0|0|0|0|0|0|0|0|0|3|0|0|0|0|0|0|0|0|0|0|0|0|0|0|0|1|0|0|0|0|0|0|0|0|0|0	0	0	0	0	0	-2.84	2.08	0.81
UNK_N	NP_057651.1	BCCIP	1|0	1	0.5	2	2|1|2|2|0|0|0|0|0|0|0|1|1|0|0|0|0|2|1|4|0|0|2|0|1|1|0|0|1|0|2|1|0|0|0|1|4|1|1|0|1|0|2|0|0|1|2|1|2	0	0	0	0	0	-7.96	0.31	0.81
UNK_N	NP_001073981.1	BICC1	0|1	1	0.5	2	0|0|0|0|0|0|0|0|0|0|0|0|0|0|0|0|0|0|0|0|0|0|0|0|0|0|0|0|0|0|0|0|0|0|0|0|0|0|0|0|0|0|0|0|0|0|0|0|0	0	0	0	0	0	-2.3	5	0.81
UNK_N	NP_001003800.1	BICD2	1|0	1	0.5	2	0|0|0|0|0|0|0|0|0|1|0|0|0|0|0|0|0|1|0|0|0|4|0|0|0|0|2|0|1|0|0|0|1|2|0|0|0|0|0|0|0|0|0|0|0|0|0|0|0	0	0	0	0	0	-3.74	1.04	0.81
UNK_N	NP_001243556.1	BRSK2	1|0	1	0.5	2	0|0|0|0|0|0|0|0|0|0|0|0|0|0|0|0|0|0|0|0|0|0|0|0|0|0|0|0|1|0|0|0|0|2|3|0|0|0|0|0|0|0|0|0|0|0|0|0|0	0	0	0	0	0	-2.84	2.08	0.81
UNK_N	NP_001028721.1	BABAM1	0|1	1	0.5	2	0|0|0|0|0|0|0|0|0|2|0|0|1|0|0|0|0|0|1|0|0|0|1|0|0|0|0|0|0|0|0|0|2|0|1|0|0|0|0|0|0|0|0|0|0|0|0|0|0	0	0	0	0	0	-3.08	1.56	0.81
UNK_N	NP_000041.2	ASS1	1|0	1	0.5	2	0|0|5|0|0|0|0|0|0|1|3|0|0|0|0|0|3|0|0|0|0|0|2|0|2|2|0|0|0|0|0|0|0|0|0|1|3|0|0|0|2|0|0|0|4|1|0|0|4	0	0	0	0	0	-6.6	0.38	0.81
UNK_N	NP_001185709.1	ARPC4	1|0	1	0.5	2	0|0|0|0|0|0|0|0|0|0|0|0|0|0|0|0|0|2|0|1|0|0|0|0|0|0|0|0|0|1|0|2|0|1|0|0|0|0|0|0|0|0|0|0|0|0|0|0|0	0	0	0	0	0	-2.93	1.79	0.81	1 [biogrid]1 [biogrid]
UNK_N	NP_001168.1	ARL1	1|0	1	0.5	2	4|1|4|3|1|3|0|2|1|0|2|1|3|2|0|3|2|3|0|4|1|0|3|2|2|3|2|1|0|1|0|0|1|0|0|2|4|1|2|3|1|4|3|1|4|3|0|3|8	0	0	0	0	0	-14.54	0.16	0.81
UNK_N	NP_078849.1	ARMT1	1|0	1	0.5	2	0|0|0|0|0|0|0|0|0|0|0|0|0|0|0|0|1|0|0|0|0|0|0|0|0|0|0|0|0|0|0|0|0|0|0|0|0|0|0|0|0|0|0|0|0|2|0|0|0	0	0	0	0	0	-2.38	4.17	0.81
UNK_N	NP_059989.2	ARID1B	1|0	1	0.5	2	0|0|0|0|1|0|0|0|0|0|0|0|0|0|0|0|0|0|0|0|0|0|0|0|0|0|0|0|0|0|0|0|0|0|0|0|0|0|0|0|0|0|0|0|0|0|0|0|0	0	0	0	0	0	-2.3	5	0.81
UNK_N	NP_001106985.1	ARHGEF7	1|0	1	0.5	2	0|0|0|0|1|0|0|0|0|0|0|0|0|0|0|0|0|5|0|4|0|0|0|0|0|0|0|0|0|0|0|0|1|0|0|0|0|0|0|0|0|0|0|0|0|0|0|0|0	0	0	0	0	0	-3.63	1.14	0.81
UNK_N	NP_036227.1	AP3M1	1|0	1	0.5	2	1|1|2|0|0|2|3|1|0|1|1|0|0|1|0|0|2|2|0|5|0|0|0|0|2|2|0|0|0|0|0|0|0|0|0|0|0|0|0|1|0|0|0|1|0|0|2|0|4	0	0	0	0	0	-6.9	0.37	0.81
UNK_N	NP_001243125.1	ARAF	1|0	1	0.5	2	0|2|0|1|0|0|0|0|1|0|0|0|0|0|0|0|0|0|0|0|0|0|0|0|0|0|0|0|0|0|0|0|0|0|0|1|2|0|0|0|0|1|2|0|0|0|0|1|0	0	0	0	0	0	-3.49	1.14	0.81
UNK_N	NP_001006635.1	ARHGAP17	1|0	1	0.5	2	0|0|0|0|0|0|1|1|0|1|0|0|0|1|0|0|0|3|0|0|0|0|0|0|0|0|0|0|2|1|0|0|0|0|0|0|0|0|0|0|0|0|0|0|0|0|0|0|0	0	0	0	0	0	-3.4	1.25	0.81
UNK_N	NP_005091.2	AKAP12	0|1	1	0.5	2	1|0|0|0|6|22|10|10|17|23|14|5|12|14|10|9|11|18|13|11|14|13|11|10|2|4|11|5|12|0|1|1|17|4|6|0|0|0|0|0|0|0|0|0|0|0|0|0|0	0	0	0	0	0	-54.19	0.04	0.81
UNK_N	NP_001140.2	ANK3	0|1	1	0.5	2	0|0|0|0|1|3|2|0|0|2|5|0|2|4|0|0|6|0|5|4|5|2|3|1|0|0|0|0|4|2|0|0|3|3|7|0|0|0|0|0|0|0|0|0|0|0|0|0|0	0	0	0	0	0	-11.91	0.2	0.81
UNK_N	NP_006402.1	AGPAT1	1|0	1	0.5	2	0|0|1|1|0|0|0|0|1|0|1|1|0|1|0|1|1|0|0|0|0|0|1|3|0|2|0|0|0|0|0|0|0|0|0|0|1|0|0|2|1|0|1|0|2|1|0|0|0	0	0	0	0	0	-5.08	0.57	0.81
UNK_N	NP_001172024.1	AIF1L	0|1	1	0.5	2	0|0|0|0|0|1|0|0|0|0|0|0|0|0|0|0|0|0|0|0|0|0|0|0|0|0|0|0|0|0|0|0|0|2|1|0|0|0|0|0|0|0|0|0|0|0|0|0|0	0	0	0	0	0	-2.52	3.12	0.81
UNK_N	NP_056154.1	ADNP	1|0	1	0.5	2	0|2|3|4|32|29|25|27|29|22|19|21|35|31|29|13|19|70|36|44|31|46|32|21|9|10|24|21|18|11|15|5|21|18|18|3|0|2|1|2|0|0|3|1|0|2|1|0|2	0	0	0	0	0	-127.83	0.02	0.81
UNK_N	NP_001128659.1	AGFG1	0|1	1	0.5	2	0|0|0|0|0|1|0|1|3|3|1|0|0|0|0|2|0|0|1|0|0|1|1|1|0|0|0|0|2|4|3|1|2|4|8|0|0|0|0|0|0|0|0|0|0|0|0|0|0	0	0	0	0	0	-7.63	0.32	0.81
UNK_N	NP_009205.3	ACOT7	1|0	1	0.5	2	0|0|3|0|0|2|6|0|2|0|5|3|0|0|0|3|2|1|0|0|3|0|4|3|0|0|0|0|0|1|0|0|0|0|0|4|2|1|0|6|1|0|2|1|0|0|0|0|1	0	0	0	0	0	-10.55	0.22	0.81
UNK_C	NP_001243875.1	FAAP20	1|0	1	0.5	2	0|0|0|0|0|0|0|0|0|0|0|0|0|0|0|0|0|0|0|0|0|0|0|0|0|0|0|0|0|0|0|0|0|0|0|0|0|0|0|0|0|0|0|0|0|0|0|0|0	0	0	0	0	0	-2.3	5	0.81
UNK_C	NP_710163.1	FOLH1B	0|1	1	0.5	2	0|0|1|0|0|0|7|0|0|0|0|0|0|0|0|0|0|0|0|0|0|0|0|0|0|2|0|0|0|0|0|0|0|0|0|0|0|0|0|0|0|0|0|0|0|0|0|0|0	0	0	0	0	0	-3.56	1.25	0.81
UNK_C	NP_002006.2	FOXO1	0|1	1	0.5	2	0|0|0|0|0|0|0|0|0|0|0|0|0|0|0|0|0|0|0|0|0|0|0|0|0|0|0|0|0|0|0|0|0|1|0|0|0|0|0|0|0|0|0|0|0|0|0|0|0	0	0	0	0	0	-2.3	5	0.81
UNK_C	NP_001164105.1	FUS	1|0	1	0.5	2	0|0|0|0|5|4|2|3|3|0|3|2|3|3|4|2|2|5|0|3|0|5|3|5|0|1|3|2|0|2|1|1|0|0|4|0|0|0|0|1|1|0|0|0|3|0|0|0|0	0	0	0	0	0	-13.67	0.17	0.81
UNK_C	NP_002052.1	GCLM	0|1	1	0.5	2	0|1|2|1|0|0|0|0|0|0|0|0|0|0|0|0|0|0|0|0|0|0|0|0|1|1|0|0|0|0|0|0|0|0|0|0|0|0|0|0|0|2|0|0|0|0|0|0|4	0	0	0	0	0	-3.75	1.04	0.81
UNK_C	NP_000507.1	GNAS	1|0	1	0.5	2	5|5|4|3|0|3|0|0|0|0|2|3|1|1|0|1|3|2|0|0|4|2|0|4|4|4|5|6|0|1|0|0|0|0|0|5|2|2|3|6|8|2|3|0|4|4|0|3|8	0	0	0	0	0	-18.74	0.12	0.81
UNK_C	NP_009197.2	GPN1	1|0	1	0.5	2	0|0|0|0|0|0|0|0|0|0|0|0|0|0|0|0|0|0|0|4|0|0|0|0|0|0|1|1|0|0|0|1|0|0|0|0|0|0|0|0|0|0|0|0|0|0|0|0|0	0	0	0	0	0	-3.02	1.79	0.81
UNK_C	NP_004118.3	GPS1	0|1	1	0.5	2	0|0|1|0|0|0|0|0|4|0|0|0|0|0|0|0|1|4|0|0|0|0|1|2|1|0|1|1|1|0|0|0|0|2|2|0|0|0|0|0|0|0|0|0|0|0|0|0|0	0	0	0	0	0	-5.06	0.6	0.81
UNK_C	NP_001116295.1	GTF3C5	1|0	1	0.5	2	0|0|1|0|2|2|3|1|1|4|2|4|3|3|4|2|1|10|1|3|4|9|3|1|2|2|3|2|2|6|2|4|3|6|5|0|0|0|0|0|0|0|1|0|0|0|0|0|0	0	0	0	0	0	-17.04	0.13	0.81
UNK_C	NP_001015053.1	HDAC5	0|1	1	0.5	2	0|0|0|0|0|0|1|1|0|2|0|0|0|0|1|0|1|0|2|0|0|0|1|2|0|0|0|0|0|0|1|0|3|0|0|0|0|0|0|0|0|0|0|0|0|0|0|0|0	0	0	0	0	0	-4.1	0.83	0.81
UNK_C	NP_001001520.1	HDGFRP2	0|1	1	0.5	2	0|0|0|0|14|9|5|11|9|8|17|10|9|9|8|12|9|13|8|12|10|6|14|9|5|2|7|7|7|5|5|2|6|7|11|0|0|0|0|1|0|0|0|0|0|0|0|0|0	0	0	0	0	0	-43.35	0.05	0.81
UNK_C	NP_000180.2	HK2	0|1	1	0.5	2	0|0|0|1|0|0|0|0|0|0|0|0|0|0|0|0|0|0|0|0|0|0|0|0|0|1|0|0|0|0|0|0|0|0|0|0|0|0|0|0|0|0|1|0|0|0|0|1|0	0	0	0	0	0	-2.49	3.12	0.81
UNK_C	NP_004490.2	HNRNPAB	1|0	1	0.5	2	1|1|1|1|5|4|3|2|4|4|5|9|4|8|5|1|1|8|3|4|4|5|3|2|0|3|2|1|3|3|0|2|0|1|1|3|3|2|3|3|0|1|2|0|1|1|1|2|2	0	0	0	0	0	-18.72	0.12	0.81	1 [biogrid]1 [biogrid]
UNK_C	NP_004484.1	HSD17B10	1|0	1	0.5	2	9|15|8|4|2|3|5|0|0|0|3|5|2|2|1|1|4|4|1|5|3|1|3|3|4|6|7|6|0|0|0|1|1|0|1|5|5|4|5|12|12|6|10|3|4|7|5|6|8	0	0	0	0	0	-30.01	0.07	0.81
UNK_C	NP_057226.1	HSD17B12	0|1	1	0.5	2	0|0|5|2|0|2|2|0|2|0|3|3|0|0|1|4|2|2|0|1|5|3|3|2|4|2|0|0|0|0|0|0|0|0|1|5|8|2|0|6|2|6|2|0|4|6|0|0|6	0	0	0	0	0	-16.68	0.14	0.81
UNK_C	NP_001124463.1	HYOU1	1|0	1	0.5	2	0|0|6|3|0|0|0|0|0|0|0|2|0|0|0|0|3|0|0|0|0|0|3|2|2|3|0|0|0|0|0|0|0|0|0|3|2|0|0|4|0|1|5|0|4|2|0|0|0	0	0	0	0	0	-8.72	0.28	0.81
UNK_C	NP_001128251.1	IPO11	0|1	1	0.5	2	0|0|2|1|0|3|3|0|0|0|1|0|0|0|0|2|0|5|0|0|0|0|5|0|0|0|0|0|0|0|0|0|0|0|0|0|1|0|0|0|0|1|3|0|3|1|0|0|0	0	0	0	0	0	-6.21	0.4	0.81
UNK_C	NP_002262.3	IPO5	0|1	1	0.5	2	0|0|4|3|1|0|4|1|4|1|7|3|2|3|0|2|4|4|0|2|2|2|4|2|1|2|0|0|2|0|0|0|0|0|2|0|2|0|0|0|0|1|3|0|1|3|0|0|0	0	0	0	0	0	-12.88	0.18	0.81
UNK_C	NP_001070865.1	IRF2BP2	0|1	1	0.5	2	0|0|0|0|0|0|0|0|0|0|0|0|0|0|0|0|0|0|0|0|1|0|0|0|0|0|0|0|0|2|0|0|1|0|1|0|0|0|0|1|0|0|0|0|0|0|0|0|0	0	0	0	0	0	-2.79	2.08	0.81
UNK_C	NP_002221.1	JUP	0|1	1	0.5	2	0|0|0|0|1|6|2|0|2|1|4|1|3|7|1|0|0|5|3|6|8|0|3|5|0|3|3|3|3|4|0|1|2|3|2|0|0|0|0|0|1|0|0|0|1|0|0|0|0	0	0	0	0	0	-15.1	0.15	0.81
UNK_C	NP_001191005.1	KATNA1	0|1	1	0.5	2	0|0|0|0|0|0|0|0|0|0|0|0|0|0|0|0|0|0|0|0|0|0|0|0|0|0|0|0|0|0|0|0|0|0|0|0|0|0|0|0|0|0|0|0|0|0|0|0|0	0	0	0	0	0	-2.28	5	0.81
UNK_C	NP_005877.2	KATNB1	1|0	1	0.5	2	0|0|0|0|0|0|0|0|0|0|0|0|0|0|0|0|0|0|0|0|0|0|0|0|0|0|0|0|1|0|2|0|2|0|1|0|0|0|0|0|0|0|0|0|0|0|0|0|0	0	0	0	0	0	-2.82	2.08	0.81
UNK_C	NP_057688.2	KDM3B	1|0	1	0.5	2	0|0|0|0|13|14|25|12|18|11|12|11|17|7|12|7|7|43|15|30|13|6|16|10|5|6|8|8|23|21|7|8|21|20|36|0|0|0|0|0|0|0|0|0|0|0|0|0|0	0	0	0	0	0	-75.19	0.03	0.81
UNK_C	NP_653091.2	KNL1	1|0	1	0.5	2	0|0|0|0|2|3|2|5|3|8|3|3|4|7|3|3|3|14|6|15|3|0|5|2|0|1|1|2|3|0|0|0|6|4|1|0|0|0|0|0|0|0|0|0|0|0|0|0|0	0	0	0	0	0	-19.8	0.11	0.81
UNK_C	NP_075384.3	KRI1	0|1	1	0.5	2	0|1|4|12|2|1|4|2|2|1|3|2|3|3|1|1|2|5|1|5|3|4|8|3|3|6|1|1|1|0|0|0|4|2|1|2|0|0|1|0|0|11|10|15|11|9|0|1|6	0	0	0	0	0	-24.98	0.09	0.81
UNK_C	NP_067000.1	LSM2	0|1	1	0.5	2	0|0|0|0|1|1|0|0|0|0|1|1|1|2|1|0|0|5|1|2|2|2|2|1|0|1|1|2|1|2|2|0|1|2|1|0|0|0|0|0|0|0|0|0|0|0|0|0|0	0	0	0	0	0	-7.27	0.35	0.81
UNK_C	NP_001229488.1	MAP4K4	1|0	1	0.5	2	0|0|2|0|0|6|0|0|3|2|0|0|4|1|0|0|0|0|0|0|0|0|0|0|2|0|1|0|0|2|0|0|2|2|6|0|0|0|0|0|0|0|0|0|0|0|0|0|2	0	0	0	0	0	-6.87	0.36	0.81
UNK_C	NP_006566.2	MAP4K5	0|1	1	0.5	2	0|0|0|0|0|0|0|0|0|0|0|0|0|0|0|0|0|0|0|0|0|0|1|0|0|0|0|0|0|0|0|1|0|2|0|0|0|0|0|0|0|0|0|0|0|0|0|0|0	0	0	0	0	0	-2.52	3.12	0.81
UNK_C	NP_001158136.1	MAST4	1|0	1	0.5	2	0|0|0|0|0|0|0|0|0|0|0|0|0|0|0|0|0|0|0|0|0|0|0|0|0|0|0|0|0|0|0|0|0|0|0|0|0|0|0|0|0|0|0|0|0|0|0|0|0	0	0	0	0	0	-2.3	5	0.81
UNK_C	NP_004765.2	MED1	1|0	1	0.5	2	0|0|0|0|8|11|7|5|9|11|15|8|16|12|13|5|13|32|6|17|10|8|13|9|3|5|12|7|10|10|3|2|15|4|14|0|0|0|0|0|0|0|0|0|0|0|0|0|0	0	0	0	0	0	-51.76	0.04	0.81
UNK_C	NP_060866.2	METTL2B	0|1	1	0.5	2	1|2|1|0|1|0|0|0|0|0|0|0|0|0|0|0|0|0|0|0|0|0|0|0|1|0|0|0|0|1|0|0|0|1|0|1|0|0|0|0|1|0|0|1|0|0|0|0|0	0	0	0	0	0	-3.52	1.14	0.81
UNK_C	NP_001087194.1	MEX3A	1|0	1	0.5	2	0|0|0|0|0|0|0|0|0|0|0|0|0|0|0|0|0|0|0|0|0|0|0|0|0|0|0|0|0|0|0|0|0|0|0|0|0|0|0|0|0|0|0|0|0|0|0|0|0	0	0	0	0	0	-2.3	5	0.81
UNK_C	NP_071757.4	MMS19	0|1	1	0.5	2	0|0|3|1|0|0|1|0|0|0|1|1|0|1|0|0|2|0|0|4|0|0|3|3|2|2|0|0|0|1|0|0|0|0|0|0|0|0|0|1|0|0|2|0|1|1|0|0|0	0	0	0	0	0	-6.26	0.42	0.81
UNK_C	NP_073619.2	MPHOSPH9	0|1	1	0.5	2	0|0|0|0|0|0|0|0|0|0|0|0|0|0|0|0|0|0|0|0|0|0|0|0|0|0|0|0|0|0|0|0|0|0|0|0|0|0|0|0|0|0|0|0|0|0|0|0|0	0	0	0	0	0	-2.3	5	0.81
UNK_C	NP_001243461.1	MSTO1	1|0	1	0.5	2	0|0|0|0|0|0|0|0|0|0|0|0|0|0|0|0|0|0|0|0|0|0|0|0|0|0|0|0|0|0|0|0|0|1|1|0|0|0|0|0|0|0|0|0|0|0|0|0|0	0	0	0	0	0	-2.3	5	0.81
UNK_C	NP_001001924.1	MTUS1	1|0	1	0.5	2	0|0|0|0|2|2|7|5|4|3|6|0|2|1|0|0|0|0|2|5|2|0|8|0|0|0|0|2|0|0|0|0|3|0|1|0|0|0|0|0|0|0|0|0|0|0|0|0|0	0	0	0	0	0	-10.08	0.23	0.81
UNK_C	NP_001074248.1	MYO1C	1|0	1	0.5	2	0|0|3|1|1|2|1|0|0|1|2|4|1|1|0|0|1|0|0|0|2|0|4|1|1|1|1|0|0|1|0|0|0|0|0|1|0|1|0|1|0|0|0|0|0|1|0|0|0	0	0	0	0	0	-6.7	0.38	0.81
UNK_C	NP_001186752.1	NEDD8-MDP1	1|0	1	0.5	2	0|0|0|0|0|1|0|0|0|0|0|0|0|0|0|0|0|0|1|0|0|0|0|3|0|0|0|0|0|0|0|0|0|0|0|0|0|0|0|0|0|0|0|0|0|0|0|0|0	0	0	0	0	0	-2.7	2.5	0.81
UNK_C	NP_060391.2	NPLOC4	0|1	1	0.5	2	0|0|0|0|0|1|0|1|1|2|0|0|4|2|1|2|1|10|1|2|0|3|0|2|1|2|3|1|2|8|3|4|4|10|4|0|0|0|0|0|0|0|0|0|0|0|0|0|0	0	0	0	0	0	-13.51	0.17	0.81
UNK_C	NP_001127703.1	NT5DC2	1|0	1	0.5	2	2|3|3|2|0|0|0|0|0|0|2|0|0|0|0|0|2|0|0|0|0|0|0|0|2|1|5|2|0|0|0|0|0|0|0|3|4|0|2|1|5|1|0|2|2|3|0|3|0	0	0	0	0	0	-9.6	0.25	0.81
UNK_C	NP_001005743.1	NUMB	0|1	1	0.5	2	0|0|0|0|1|0|0|0|0|0|0|0|0|0|0|0|0|0|0|0|0|0|0|0|0|0|0|0|0|4|0|0|2|0|4|0|0|0|0|0|0|0|0|0|0|0|0|0|0	0	0	0	0	0	-3.67	1.14	0.81
UNK_C	NP_056169.1	NUP188	0|1	1	0.5	2	0|0|3|1|0|0|0|0|0|0|2|0|0|0|0|0|0|0|0|0|0|1|2|0|0|0|0|0|0|0|0|0|0|0|0|0|0|0|0|0|0|1|1|0|0|0|0|0|0	0	0	0	0	0	-3.56	1.14	0.81
UNK_C	NP_001008564.1	NUP58	1|0	1	0.5	2	0|0|0|0|0|0|0|0|0|0|0|0|0|0|0|0|0|0|0|0|2|0|0|0|0|0|0|0|0|0|0|0|0|1|2|0|0|0|0|0|0|0|0|0|0|0|0|0|0	0	0	0	0	0	-2.68	2.5	0.81
UNK_C	NP_078862.4	OSBPL9	1|0	1	0.5	2	0|0|0|0|0|0|0|0|0|0|0|0|0|0|0|0|1|1|0|0|0|2|0|0|0|0|1|0|1|1|0|0|3|2|1|0|0|0|0|0|0|0|0|0|0|0|0|0|0	0	0	0	0	0	-3.82	0.96	0.81
UNK_C	NP_075601.1	OTUB2	1|0	1	0.5	2	0|0|0|0|0|0|0|0|0|0|0|0|0|0|0|0|0|0|0|0|0|0|0|0|0|0|0|0|0|0|0|0|0|0|0|0|0|0|0|0|0|0|0|0|0|0|0|0|0	0	0	0	0	0	-2.29	5	0.81
UNK_C	NP_001238935.1	PAPOLA	0|1	1	0.5	2	0|0|0|0|23|19|15|16|13|11|20|8|18|20|16|19|26|40|14|29|20|16|21|21|9|15|13|18|23|31|25|34|19|31|32|0|0|0|0|0|0|0|0|0|0|0|0|0|0	0	0	0	0	0	-101.16	0.02	0.81
UNK_C	NP_001609.2	PARP1	0|1	1	0.5	2	0|4|10|3|35|59|70|56|34|35|70|48|34|37|34|35|41|50|28|41|55|43|48|46|13|12|10|10|7|2|0|0|10|7|16|22|8|22|17|27|11|9|16|5|10|12|4|4|12	0	0	0	0	0	-178.78	0.01	0.81
UNK_C	NP_005379.3	PDCL	0|1	1	0.5	2	0|0|0|0|1|1|1|2|1|1|1|0|0|0|0|0|0|0|0|0|1|0|0|0|0|0|0|0|1|1|0|0|1|2|2|0|0|0|0|0|0|0|0|0|0|0|0|0|0	0	0	0	0	0	-4.24	0.78	0.81
UNK_C	NP_001035242.1	PEG10	1|0	1	0.5	2	1|2|2|4|0|0|0|0|0|0|0|0|0|0|0|0|0|1|0|0|0|0|0|0|1|2|1|1|1|1|0|0|0|0|1|1|0|0|0|0|0|3|1|1|2|2|0|0|2	0	0	0	0	0	-6.23	0.42	0.81
UNK_C	NP_036525.1	PFAS	0|1	1	0.5	2	0|0|0|0|0|0|0|0|0|0|0|0|0|0|0|0|0|0|0|0|0|0|0|0|0|0|0|0|0|0|0|0|0|0|0|0|0|3|3|2|5|0|0|0|0|0|3|3|0	0	0	0	0	0	-4.9	0.66	0.81
UNK_C	NP_001172110.1	PFDN6	0|1	1	0.5	2	0|1|0|0|1|2|1|0|2|2|1|0|0|0|2|1|0|2|2|2|2|0|1|2|0|0|0|0|3|3|4|2|0|1|3|0|0|0|1|1|0|0|0|0|0|0|1|0|0	0	0	0	0	0	-8.41	0.29	0.81
UNK_C	NP_001116142.1	PHKA1	0|1	1	0.5	2	0|0|0|0|0|0|0|0|0|0|0|0|0|0|0|0|0|0|0|0|0|0|0|0|0|0|0|0|0|0|0|0|0|0|0|0|0|0|0|0|0|0|0|0|0|0|0|0|0	0	0	0	0	0	-2.3	5	0.81
UNK_C	NP_001005242.2	PKP2	1|0	1	0.5	2	4|13|2|4|0|1|0|0|0|0|1|0|0|0|0|0|2|0|0|0|3|0|0|0|2|2|6|3|0|0|0|0|0|0|1|3|3|3|5|5|3|0|0|0|1|0|0|0|9	0	0	0	0	0	-13.6	0.16	0.81
UNK_C	NP_001138791.1	PLS1	0|1	1	0.5	2	0|0|0|0|0|1|0|0|0|0|0|2|0|0|0|2|0|0|0|0|0|0|0|2|0|0|1|0|2|4|0|4|3|10|8|0|0|0|0|0|0|0|0|0|0|0|0|0|0	0	0	0	0	0	-7.4	0.32	0.81
UNK_C	NP_001129497.1	PLS3	1|0	1	0.5	2	4|3|0|0|0|5|2|2|0|1|0|0|0|0|0|0|0|1|1|0|1|0|3|2|0|0|4|4|3|4|1|8|3|10|15|1|0|0|0|0|0|0|0|0|0|0|0|0|0	0	0	0	0	0	-13.8	0.16	0.81	1 [biogrid]1 [biogrid]
UNK_C	NP_002665.2	PMCH	1|0	1	0.5	2	0|0|0|0|0|0|0|0|0|0|0|0|0|0|0|0|0|0|0|0|0|0|0|0|0|0|0|0|0|0|0|0|0|0|0|0|0|0|0|0|0|0|0|0|0|0|0|0|0	0	0	0	0	0	-2.3	5	0.81
UNK_C	NP_064528.1	PNO1	0|1	1	0.5	2	0|1|2|1|0|1|0|0|1|0|1|2|0|0|0|1|0|0|0|0|4|1|2|0|1|1|1|0|0|0|0|0|0|0|0|2|1|0|0|1|1|1|2|1|1|0|0|1|2	0	0	0	0	0	-6.76	0.38	0.81
UNK_C	NP_001181866.1	POGZ	0|1	1	0.5	2	0|0|0|0|10|12|6|7|7|10|9|3|11|9|8|4|9|13|9|9|8|17|10|10|3|2|7|4|2|0|1|1|5|0|3|0|0|0|0|0|0|0|0|0|0|0|0|0|0	0	0	0	0	0	-36.34	0.06	0.81
UNK_C	NP_002680.2	POLA2	1|0	1	0.5	2	1|0|0|0|0|0|0|0|0|0|0|0|1|0|0|0|0|4|2|2|2|0|3|0|0|0|2|3|1|0|0|1|0|1|3|0|0|0|0|0|1|1|0|0|1|0|0|0|0	0	0	0	0	0	-6.07	0.43	0.81
UNK_C	NP_001035754.1	PPAN-P2RY11	1|0	1	0.5	2	0|0|0|1|2|2|4|0|1|3|0|2|1|2|2|0|1|4|3|4|3|4|1|1|0|3|2|0|0|0|0|0|0|0|2|0|0|0|0|0|0|0|2|0|4|2|0|0|0	0	0	0	0	0	-10.61	0.22	0.81
UNK_C	NP_001155197.1	PPP2R5C	1|0	1	0.5	2	0|0|0|0|0|0|0|0|0|0|0|0|0|0|1|0|1|0|0|0|0|2|0|0|0|0|0|0|1|0|1|0|0|0|0|0|0|0|0|0|0|0|0|0|0|0|0|0|0	0	0	0	0	0	-2.79	2.08	0.81
UNK_C	NP_001229827.1	PPP6R2	0|1	1	0.5	2	0|0|0|0|0|0|0|0|0|0|0|0|0|0|0|0|0|0|0|0|0|0|0|0|0|0|0|0|0|0|0|0|0|0|2|0|0|0|0|0|0|0|0|0|0|0|0|0|0	0	0	0	0	0	-2.31	5	0.81
UNK_C	NP_006242.5	PRKAA1	0|1	1	0.5	2	0|0|1|1|0|0|0|0|0|1|0|2|0|0|0|0|1|0|0|0|3|0|0|0|1|1|2|1|0|2|0|0|1|3|3|0|0|0|0|0|0|0|0|1|0|0|0|0|0	0	0	0	0	0	-5.28	0.52	0.81
UNK_C	NP_001034708.1	PRMT5	0|1	1	0.5	2	0|2|0|0|4|5|2|4|1|1|0|1|3|4|5|3|1|11|5|4|7|4|4|0|0|1|1|0|7|11|4|4|5|9|9|0|0|0|0|0|0|0|0|0|0|0|0|0|0	0	0	0	0	0	-21.42	0.11	0.81
UNK_C	NP_056444.3	PRPF31	0|1	1	0.5	2	0|1|3|2|0|0|2|0|0|0|1|0|0|0|0|2|0|0|0|0|0|2|0|2|3|2|0|2|1|0|0|1|0|0|1|1|0|0|0|0|0|1|2|1|2|3|0|0|1	0	0	0	0	0	-7.27	0.35	0.81
UNK_C	NP_001035879.1	PSPC1	0|1	1	0.5	2	0|0|0|0|8|4|6|5|5|5|5|7|11|6|5|6|2|19|11|10|12|6|11|7|0|2|5|4|12|11|4|10|12|10|14|0|0|0|0|1|0|0|0|0|0|0|0|0|0	0	0	0	0	0	-39.17	0.06	0.81
UNK_C	NP_002818.1	PTPN1	1|0	1	0.5	2	0|0|0|0|1|3|2|2|2|2|2|2|2|1|1|1|1|0|3|0|4|0|0|3|0|0|2|2|0|0|0|3|0|3|3|1|0|0|0|0|1|0|0|0|0|0|0|0|0	0	0	0	0	0	-9.1	0.27	0.81
UNK_C	NP_002826.3	PTPN12	1|0	1	0.5	2	0|0|0|0|0|0|2|2|2|2|1|0|1|1|0|2|1|4|2|0|1|0|0|2|0|0|0|1|1|2|0|3|2|1|1|0|0|0|0|0|0|0|0|0|0|0|0|0|0	0	0	0	0	0	-6.92	0.37	0.81
UNK_C	NP_001077054.1	RABEP1	0|1	1	0.5	2	0|0|0|0|0|2|3|1|2|3|1|0|2|1|0|0|0|2|2|4|1|0|0|0|0|0|0|1|1|0|0|0|4|0|2|0|0|0|0|0|0|0|0|0|0|0|0|0|0	0	0	0	0	0	-6.55	0.39	0.81
UNK_C	NP_055672.3	RABGAP1L	0|1	1	0.5	2	0|0|0|0|0|0|0|0|0|0|0|0|0|0|0|0|0|0|0|0|1|0|0|0|0|0|0|0|0|0|0|0|0|0|1|0|0|0|0|0|0|0|0|0|0|0|0|0|0	0	0	0	0	0	-2.3	5	0.81
UNK_C	NP_031393.2	RALY	0|1	1	0.5	2	0|0|2|1|0|0|1|0|1|0|1|0|0|0|0|0|0|1|0|0|0|0|0|0|0|2|1|0|0|0|0|0|0|0|0|2|2|0|0|2|2|0|2|0|4|0|1|0|0	0	0	0	0	0	-5.4	0.5	0.81
UNK_C	NP_001191397.1	RBM10	1|0	1	0.5	2	0|0|0|0|12|21|13|7|7|11|8|16|16|12|13|11|8|31|13|19|13|23|17|18|2|4|6|6|13|14|8|11|11|9|12|0|0|0|0|0|0|0|0|0|0|0|0|0|0	0	0	0	0	0	-62.87	0.04	0.81
UNK_C	NP_002888.1	RBMS1	0|1	1	0.5	2	0|0|0|0|0|0|0|0|0|0|0|0|0|0|0|0|0|2|0|0|0|0|0|0|0|0|0|0|0|0|0|0|0|0|0|0|0|0|0|0|0|0|0|0|0|0|0|0|0	0	0	0	0	0	-2.31	5	0.81
UNK_C	NP_001182762.1	RINL	0|1	1	0.5	2	0|0|0|0|0|0|0|0|0|0|0|0|0|0|0|0|0|0|0|0|0|0|0|0|0|0|0|0|0|0|0|0|0|0|0|0|0|0|0|0|0|0|0|0|0|0|0|0|0	0	0	0	0	0	-2.3	5	0.81
UNK_C	NP_006702.1	RNPS1	1|0	1	0.5	2	0|0|1|1|7|10|9|5|7|7|9|10|7|6|6|6|6|17|2|15|8|6|7|7|4|4|2|2|4|5|2|0|4|3|3|1|0|0|0|0|0|0|0|1|0|0|0|0|0	0	0	0	0	0	-32.01	0.07	0.81
UNK_C	NP_056355.2	RPAP1	0|1	1	0.5	2	0|0|0|0|0|0|0|0|0|0|0|0|0|0|0|0|0|0|0|0|0|0|0|0|0|0|0|0|0|0|0|0|0|0|0|0|0|0|0|0|0|0|0|0|0|0|0|0|0	0	0	0	0	0	-2.3	5	0.81
UNK_C	NP_000986.2	RPL34	0|1	1	0.5	2	1|1|3|0|1|2|2|2|2|3|2|3|3|2|2|4|2|5|3|0|3|4|2|4|5|1|2|1|0|0|0|0|0|0|1|7|6|2|3|5|2|0|3|2|2|4|5|6|0	0	0	0	0	0	-16.66	0.14	0.81
UNK_C	NP_009140.1	RPL35	0|1	1	0.5	2	1|2|2|0|0|0|0|1|0|0|0|0|0|0|0|0|0|0|0|0|0|0|0|0|2|2|2|3|2|0|0|0|0|0|0|0|2|0|0|1|0|0|4|1|1|1|2|2|6	0	0	0	0	0	-7.38	0.34	0.81
UNK_C	NP_056229.2	RPL36	0|1	1	0.5	2	1|0|2|1|3|2|2|2|1|2|1|0|0|2|1|0|0|0|0|0|0|5|2|0|3|1|5|3|0|0|0|0|0|0|1|1|0|0|0|0|0|0|3|1|0|1|1|1|3	0	0	0	0	0	-9.49	0.25	0.81
UNK_C	NP_000989.1	RPL37A	1|0	1	0.5	2	2|2|2|4|1|1|1|0|1|0|2|0|1|2|0|6|1|0|0|2|0|3|0|1|3|1|2|1|1|0|0|0|0|0|0|4|8|2|3|6|1|1|1|1|2|1|4|2|8	0	0	0	0	0	-13.66	0.17	0.81
UNK_C	NP_001129243.1	RPN2	1|0	1	0.5	2	3|6|6|2|0|4|6|0|0|0|9|7|0|0|0|5|4|0|0|0|5|3|4|6|2|1|3|2|0|1|0|0|0|0|0|5|5|2|0|10|0|0|6|1|7|5|0|0|3	0	0	0	0	0	-21.76	0.1	0.81
UNK_C	NP_001005.1	RPS10	0|1	1	0.5	2	0|0|1|1|0|1|0|1|0|0|1|1|0|0|0|0|0|0|0|2|1|0|1|1|0|0|0|0|0|0|0|0|0|0|0|1|2|0|0|0|0|0|1|0|1|1|1|0|1	0	0	0	0	0	-4.63	0.66	0.81
UNK_C	NP_001009.1	RPS15	1|0	1	0.5	2	0|2|4|0|0|0|0|0|0|0|0|0|0|0|0|0|2|0|0|0|0|0|0|1|0|2|4|5|0|1|0|0|1|0|0|2|0|0|0|0|0|2|9|0|2|7|0|1|5	0	0	0	0	0	-9.1	0.25	0.81
UNK_C	NP_001012.1	RPS17	0|1	1	0.5	2	1|2|3|2|1|0|0|0|1|0|0|0|0|0|0|3|1|1|0|0|1|0|0|2|2|2|1|1|0|0|0|0|0|1|1|3|2|0|1|2|1|1|3|2|4|0|0|3|3	0	0	0	0	0	-9.27	0.26	0.81
UNK_C	NP_072045.1	RPS18	0|1	1	0.5	2	2|1|3|1|0|0|0|0|0|0|1|0|0|0|0|0|1|0|0|0|0|0|0|0|2|0|3|0|0|0|0|0|0|0|0|1|2|0|0|0|0|0|4|1|3|4|0|1|3	0	0	0	0	0	-6.68	0.38	0.81
UNK_C	NP_001015.1	RPS21	0|1	1	0.5	2	1|3|0|0|0|0|0|0|0|0|0|0|1|0|0|0|0|0|0|1|0|0|0|0|0|1|2|1|0|0|0|2|0|2|1|2|0|0|0|0|0|0|0|1|2|2|0|1|0	0	0	0	0	0	-5.23	0.54	0.81
UNK_C	NP_001035541.1	RUFY1	0|1	1	0.5	2	0|0|1|0|0|0|0|5|0|0|0|0|0|0|0|0|0|0|0|0|0|0|0|0|1|0|0|0|0|0|0|0|1|0|0|0|0|0|0|0|0|0|0|0|0|0|0|0|0	0	0	0	0	0	-3.2	1.56	0.81
UNK_C	NP_919268.1	SASS6	0|1	1	0.5	2	0|0|0|0|0|0|0|0|0|0|0|0|0|0|0|0|0|0|0|0|0|0|0|0|0|0|0|0|0|0|0|0|0|0|0|0|0|0|0|0|0|0|0|0|0|0|0|0|0	0	0	0	0	0	-2.3	5	0.81
UNK_C	NP_005689.2	SCAMP3	1|0	1	0.5	2	0|1|1|0|0|2|2|1|0|1|1|2|0|0|0|1|1|1|0|0|1|0|0|1|1|1|2|1|0|5|0|2|0|2|0|0|1|0|0|1|0|0|0|1|0|0|0|0|0	0	0	0	0	0	-6.72	0.38	0.81
UNK_C	NP_006080.1	SCML2	0|1	1	0.5	2	0|0|3|0|23|28|26|16|17|27|24|32|19|21|24|23|19|42|32|30|40|34|23|47|11|18|19|16|29|25|30|20|26|44|37|0|0|0|0|0|0|0|0|0|0|0|0|0|0	0	0	0	0	0	-129.45	0.02	0.81
UNK_C	NP_056485.2	SENP3	1|0	1	0.5	2	1|1|1|2|1|1|0|1|1|2|3|2|1|1|1|1|3|2|1|1|3|2|1|1|2|2|1|0|0|2|0|1|1|1|0|1|1|0|1|1|0|2|3|2|2|2|1|1|1	0	0	0	0	0	-8.8	0.28	0.81
UNK_C	NP_001009555.3	SH3D19	1|0	1	0.5	2	0|0|0|0|0|0|0|0|0|0|0|0|0|0|0|0|0|0|0|0|0|0|0|0|0|0|1|0|0|4|0|0|0|0|1|0|0|0|0|0|0|0|0|0|0|0|0|0|0	0	0	0	0	0	-2.88	2.08	0.81
UNK_C	NP_001017995.1	SH3PXD2B	0|1	1	0.5	2	0|0|0|0|0|0|0|0|0|0|0|0|0|0|0|0|0|0|0|0|0|0|0|0|0|0|0|0|0|0|0|0|0|2|0|0|0|0|0|0|0|0|0|0|0|0|0|0|0	0	0	0	0	0	-2.31	5	0.81
UNK_C	NP_065921.2	SH3RF1	0|1	1	0.5	2	0|0|0|0|0|0|0|0|0|0|0|0|0|0|0|0|0|0|0|0|0|0|0|0|0|0|0|0|0|0|0|0|0|0|0|0|0|0|0|0|0|0|0|0|0|0|0|0|0	0	0	0	0	0	-2.3	5	0.81
UNK_C	NP_872426.1	SKA2	1|0	1	0.5	2	0|0|0|0|0|2|0|0|2|2|0|1|0|1|2|2|0|2|0|10|1|2|1|1|0|0|0|2|0|1|1|0|0|0|2|0|0|0|0|0|0|0|0|0|0|0|0|0|0	0	0	0	0	0	-6.82	0.36	0.81
UNK_C	NP_065897.1	SLAIN2	1|0	1	0.5	2	0|0|0|0|0|0|0|0|0|0|0|0|0|0|0|0|0|0|0|0|0|0|0|0|0|0|0|0|0|0|0|0|0|0|1|0|0|0|0|0|0|0|0|0|0|0|0|0|0	0	0	0	0	0	-2.3	5	0.81
UNK_C	NP_001257817.1	SLC25A10	1|0	1	0.5	2	2|3|4|4|0|0|1|0|0|0|1|1|0|0|0|0|3|0|0|0|2|0|1|2|1|1|2|1|0|0|0|0|0|2|0|3|3|2|4|0|3|2|0|3|0|3|0|0|0	0	0	0	0	0	-10.23	0.23	0.81
UNK_C	NP_001153682.1	SLC25A13	1|0	1	0.5	2	6|5|15|7|1|5|8|1|3|0|5|5|2|2|0|6|1|5|1|6|6|5|5|6|4|6|8|0|1|1|1|3|1|2|2|10|8|4|5|11|3|3|7|5|5|5|2|3|10	0	0	0	0	0	-30.58	0.07	0.81
UNK_C	NP_001098057.1	SLFN11	1|0	1	0.5	2	0|1|2|1|0|0|0|0|0|0|0|0|0|0|0|0|0|0|0|0|0|0|0|0|0|2|2|0|0|0|0|0|0|1|0|0|0|0|0|0|0|0|1|0|0|0|0|0|0	0	0	0	0	0	-3.37	1.25	0.81
UNK_C	NP_036569.1	SNAPIN	0|1	1	0.5	2	0|0|0|0|0|0|0|0|0|0|0|0|0|0|0|0|0|0|0|0|0|0|0|0|0|0|0|0|0|0|0|0|0|4|0|0|0|0|0|0|0|0|0|0|0|0|0|0|0	0	0	0	0	0	-2.58	3.12	0.81
UNK_C	NP_000336.1	SNCA	0|1	1	0.5	2	0|0|0|0|1|0|0|0|0|0|0|0|1|1|1|0|0|0|3|1|0|0|0|1|0|0|0|0|5|9|0|3|4|5|4|0|0|0|0|0|0|0|0|0|0|0|0|0|0	0	0	0	0	0	-7.49	0.32	0.81
UNK_C	NP_004805.2	SNRNP40	0|1	1	0.5	2	0|0|0|0|3|5|0|6|4|5|2|3|3|6|4|4|4|11|6|9|4|6|6|0|0|2|8|2|4|0|0|0|3|0|5|0|0|0|0|0|0|0|0|0|0|0|0|0|0	0	0	0	0	0	-20.88	0.11	0.81
UNK_C	NP_003081.2	SNRPA1	0|1	1	0.5	2	0|0|0|0|19|13|14|9|11|9|11|8|14|14|9|10|4|24|10|25|14|17|13|9|0|6|4|5|10|6|19|9|9|10|9|0|0|0|0|0|0|0|0|0|0|0|0|0|0	0	0	0	0	0	-56.91	0.04	0.81
UNK_C	NP_003084.1	SNRPC	0|1	1	0.5	2	0|0|0|0|0|1|1|1|0|1|0|1|1|1|0|0|0|0|1|0|1|0|0|1|0|0|1|1|1|1|1|1|1|0|1|0|0|2|0|1|0|0|4|0|0|1|0|0|0	0	0	0	0	0	-5.52	0.48	0.81
UNK_C	NP_001070667.1	SREK1	1|0	1	0.5	2	0|0|2|1|2|2|0|2|1|4|1|3|3|1|3|1|4|3|2|4|2|3|3|2|1|0|3|2|1|0|0|0|2|0|2|1|0|0|0|0|0|0|2|0|0|0|0|0|0	0	0	0	0	0	-11.11	0.21	0.81
UNK_C	NP_001164108.1	SRGAP2	1|0	1	0.5	2	0|0|0|0|1|2|3|0|4|2|2|1|2|0|0|1|2|0|3|5|1|0|2|1|0|0|0|0|1|1|0|1|1|2|0|0|0|0|0|0|0|0|0|0|0|0|0|0|0	0	0	0	0	0	-7.66	0.33	0.81
UNK_C	NP_001164231.1	SRPK3	1|0	1	0.5	2	0|0|0|0|0|0|0|0|0|0|0|0|0|0|0|0|0|0|0|0|0|0|0|1|0|0|0|1|0|0|0|0|0|0|0|1|0|0|0|0|1|1|0|0|0|0|0|0|0	0	0	0	0	0	-2.66	2.5	0.81
UNK_C	NP_001171313.1	SRPRA	0|1	1	0.5	2	0|1|2|3|0|4|1|0|1|0|1|2|0|1|0|1|1|0|1|7|1|3|1|4|2|3|0|1|2|2|0|0|0|0|2|0|2|0|0|0|0|0|0|0|3|3|0|0|0	0	0	0	0	0	-10.24	0.23	0.81
UNK_C	NP_001034966.1	STRN4	0|1	1	0.5	2	0|0|0|0|0|0|0|0|0|0|0|1|0|0|0|0|0|3|0|1|2|0|0|0|0|0|0|0|1|0|0|0|1|1|4|0|0|0|0|0|0|0|0|0|0|0|0|0|0	0	0	0	0	0	-4.03	0.89	0.81
UNK_C	NP_001002255.1	SUMO4	0|1	1	0.5	2	0|0|1|0|0|0|1|1|1|1|1|1|1|0|1|0|0|1|0|1|0|2|0|0|0|0|0|0|0|0|0|0|1|2|0|2|0|1|0|0|0|0|0|0|0|0|0|0|0	0	0	0	0	0	-4.67	0.66	0.81
UNK_C	NP_009123.1	SUPT16H	0|1	1	0.5	2	2|2|6|2|3|7|7|5|5|3|9|8|7|4|3|6|3|2|2|10|4|3|5|7|2|2|5|1|0|0|0|2|2|0|0|5|2|2|0|0|0|0|0|0|5|7|0|1|2	0	0	0	0	0	-23.66	0.1	0.81
UNK_C	NP_001104490.1	SUPT5H	0|1	1	0.5	2	0|0|2|0|1|2|2|0|0|1|3|2|2|0|1|3|0|4|0|0|3|4|3|0|2|0|1|2|1|0|0|0|1|0|0|0|0|0|0|2|0|0|2|0|0|0|1|0|4	0	0	0	0	0	-9.44	0.26	0.81
UNK_C	NP_001157016.1	SYNRG	0|1	1	0.5	2	0|0|0|0|1|4|0|1|3|2|2|0|0|1|2|0|1|4|2|6|0|0|1|2|0|0|0|1|0|3|2|1|1|4|4|0|0|0|0|0|0|0|0|0|0|0|0|0|0	0	0	0	0	0	-9.28	0.26	0.81
UNK_C	NP_060242.2	TBC1D22B	0|1	1	0.5	2	0|0|0|0|0|0|0|0|0|0|0|0|0|0|0|0|0|0|0|0|0|0|0|0|0|0|0|0|0|0|0|0|0|1|2|0|0|0|0|0|0|0|0|0|0|0|0|0|0	0	0	0	0	0	-2.38	4.17	0.81
UNK_C	NP_001127852.1	TBC1D5	1|0	1	0.5	2	0|0|0|0|0|1|0|0|0|0|0|0|0|0|0|0|0|0|0|0|1|0|0|0|0|1|0|0|1|0|0|0|0|2|2|0|0|0|0|0|0|0|0|0|0|0|0|0|0	0	0	0	0	0	-3.09	1.56	0.81
UNK_C	NP_001095896.1	TBC1D8	1|0	1	0.5	2	0|0|0|0|0|0|0|0|0|0|0|0|0|0|0|0|0|0|1|0|2|0|0|0|0|1|1|0|0|0|0|0|0|0|0|0|0|0|0|0|0|0|0|0|0|0|0|0|0	0	0	0	0	0	-2.66	2.5	0.81
UNK_C	NP_006318.1	TIMM23	0|1	1	0.5	2	1|1|2|2|0|1|0|0|0|1|2|0|1|0|0|1|0|2|0|0|0|0|3|0|2|2|1|0|0|0|0|0|0|0|0|0|3|0|0|0|0|0|0|4|3|3|0|1|2	0	0	0	0	0	-7.62	0.33	0.81
UNK_C	NP_002261.3	TNPO1	1|0	1	0.5	2	0|0|0|0|0|0|0|0|0|0|0|0|0|0|0|0|2|0|0|0|0|0|0|0|0|0|0|0|0|0|0|0|0|0|0|0|0|0|0|0|0|1|0|0|0|2|0|0|0	0	0	0	0	0	-2.68	2.5	0.81
UNK_C	NP_001073964.2	TNRC18	0|1	1	0.5	2	0|0|0|0|0|0|0|1|0|0|0|0|0|1|0|0|0|0|0|0|0|0|0|0|0|0|0|1|0|0|0|0|0|0|0|0|0|0|0|0|0|0|0|0|0|0|0|0|0	0	0	0	0	0	-2.37	4.17	0.81
UNK_C	NP_001135451.1	TP53BP1	1|0	1	0.5	2	0|0|0|0|11|18|12|11|11|8|5|10|11|12|9|6|8|13|13|15|9|15|9|8|0|0|7|7|0|2|0|0|5|4|0|0|0|0|0|0|0|0|0|0|0|0|0|0|0	0	0	0	0	0	-42.74	0.05	0.81
UNK_C	NP_001020423.1	TPD52	0|1	1	0.5	2	0|0|0|0|2|0|0|0|0|0|2|0|1|1|0|0|0|0|0|0|0|0|1|0|0|1|1|0|0|0|0|1|0|3|3|0|0|0|0|0|0|0|0|0|0|0|0|0|0	0	0	0	0	0	-4.28	0.78	0.81
UNK_C	NP_001230820.1	TPD52L2	0|1	1	0.5	2	0|0|0|0|2|3|2|1|0|1|1|0|1|1|2|3|11|5|0|3|4|4|0|3|0|0|0|0|3|1|0|1|4|5|3|0|0|0|0|0|0|0|0|0|0|0|0|0|0	0	0	0	0	0	-11.82	0.2	0.81
UNK_C	NP_000357.3	TPM1	1|0	1	0.5	2	0|0|0|1|2|0|0|0|0|0|0|0|0|0|0|0|0|0|0|0|0|0|0|0|0|0|1|0|0|0|0|0|0|0|0|0|0|2|0|0|0|0|0|0|0|0|0|1|0	0	0	0	0	0	-2.87	1.79	0.81
UNK_C	NP_037425.1	TRA2A	1|0	1	0.5	2	0|0|0|0|2|2|2|1|1|1|2|2|2|2|0|0|0|0|1|1|0|0|1|1|0|0|0|0|0|0|0|0|0|0|0|0|0|0|0|0|0|0|0|0|0|0|0|0|0	0	0	0	0	0	-4.95	0.6	0.81
UNK_C	NP_006283.1	TSG101	1|0	1	0.5	2	0|0|0|0|0|0|0|0|0|0|0|0|0|0|0|0|0|0|0|0|0|0|0|0|0|0|0|0|0|0|0|0|0|2|0|0|0|0|0|0|0|0|0|0|0|0|0|0|0	0	0	0	0	0	-2.31	5	0.81
UNK_C	NP_001029102.1	UBA52	0|1	1	0.5	2	0|0|0|0|6|0|5|11|6|4|7|3|6|4|3|5|8|3|3|4|4|0|4|8|0|1|1|0|2|0|0|2|2|3|5|3|3|0|0|2|2|1|2|0|2|0|0|0|0	0	0	0	0	0	-20.75	0.11	0.81	1 [biogrid]1 [biogrid]
UNK_C	NP_003336.1	UBE2I	0|1	1	0.5	2	0|0|0|0|4|7|3|4|3|5|5|4|3|5|5|1|4|7|4|2|5|11|2|1|0|0|0|2|1|1|0|0|0|1|3|1|1|0|0|1|0|0|0|0|0|0|0|0|2	0	0	0	0	0	-17.09	0.13	0.81
UNK_C	NP_001032411.1	USP14	0|1	1	0.5	2	0|0|0|0|0|0|3|4|2|1|1|2|1|2|1|0|1|6|0|0|0|4|4|3|0|0|0|0|4|5|3|2|5|5|13|0|0|0|0|0|0|0|0|0|0|0|0|0|0	0	0	0	0	0	-13.16	0.17	0.81	1 [biogrid]1 [biogrid]
UNK_C	NP_056091.1	USP22	0|1	1	0.5	2	0|0|0|0|2|1|0|0|0|0|0|0|1|0|0|0|0|2|0|1|0|0|2|0|0|0|1|0|0|1|0|0|0|3|1|0|0|0|0|0|0|0|0|0|0|0|0|0|0	0	0	0	0	0	-4.1	0.83	0.81
UNK_C	NP_057085.2	UTP18	1|0	1	0.5	2	0|1|2|0|0|0|0|0|0|0|0|1|0|0|0|0|0|0|0|0|0|0|0|0|1|0|0|1|0|0|0|0|0|0|0|1|0|1|0|0|0|3|3|4|2|0|1|0|0	0	0	0	0	0	-5.04	0.6	0.81
UNK_C	NP_003565.4	VAPA	1|0	1	0.5	2	0|0|0|0|6|3|1|0|0|2|2|1|3|3|7|2|2|3|4|0|2|2|3|4|0|0|0|0|3|4|0|0|0|2|3|1|0|1|0|0|0|0|0|0|0|0|1|0|0	0	0	0	0	0	-12.19	0.19	0.81
UNK_C	NP_037397.2	VPS51	0|1	1	0.5	2	0|0|0|0|0|2|1|0|0|0|0|0|0|0|0|0|0|2|0|5|0|0|0|0|0|0|0|0|1|0|0|0|0|1|1|0|0|0|0|0|0|0|0|0|1|0|0|0|0	0	0	0	0	0	-4.08	0.89	0.81
UNK_C	NP_003375.1	VRK1	0|1	1	0.5	2	0|0|3|0|0|0|0|0|0|0|2|0|0|0|0|0|0|0|0|0|0|0|1|0|0|1|0|0|0|0|0|0|0|0|0|0|2|0|0|0|0|0|2|2|0|2|0|0|0	0	0	0	0	0	-4.15	0.83	0.81
UNK_C	NP_060504.1	WDR70	0|1	1	0.5	2	0|0|0|0|9|9|6|5|9|7|7|7|11|10|8|6|2|11|1|11|7|5|5|5|2|7|6|6|12|11|4|11|5|10|11|0|0|0|0|0|0|0|0|0|0|0|0|0|0	0	0	0	0	0	-37.12	0.06	0.81
UNK_C	NP_573571.1	WIPF2	0|1	1	0.5	2	0|0|0|0|0|0|0|0|0|0|0|0|0|0|0|0|0|0|0|0|0|0|0|0|0|0|0|0|0|0|0|0|0|0|0|0|0|0|0|0|0|0|0|0|0|0|0|0|0	0	0	0	0	0	-2.3	5	0.81
UNK_C	NP_009166.2	XPOT	0|1	1	0.5	2	0|0|4|1|0|4|7|5|1|1|4|3|0|1|0|1|5|0|5|1|5|2|4|5|1|2|0|0|0|1|0|0|3|0|3|1|5|0|1|1|0|5|5|0|3|4|0|1|2	0	0	0	0	0	-16.33	0.14	0.81
UNK_C	NP_055160.2	ZNF318	0|1	1	0.5	2	0|0|0|0|11|17|13|16|11|14|9|11|14|21|14|8|12|39|17|31|22|28|18|15|4|4|11|12|10|7|0|2|15|8|7|0|0|0|0|0|0|0|0|0|0|0|0|0|0	0	0	0	0	0	-70.51	0.03	0.81
UNK_C	NP_001258215.1	ZNF512	0|1	1	0.5	2	0|0|0|0|5|3|0|3|3|4|5|3|3|2|4|2|1|5|4|9|6|3|0|3|2|3|0|0|2|0|0|0|2|2|3|1|0|0|0|0|0|1|0|1|1|1|0|0|0	0	0	0	0	0	-15.27	0.15	0.81
UNK_C	NP_001029366.1	EXOSC9	0|1	1	0.5	2	0|0|0|0|2|2|1|1|1|2|0|1|0|1|0|2|1|3|3|0|4|1|2|1|0|0|1|1|1|1|0|0|1|0|1|0|0|0|0|0|0|0|0|0|0|0|0|0|0	0	0	0	0	0	-6.94	0.37	0.81
UNK_C	NP_060139.2	ERCC6L	0|1	1	0.5	2	0|0|0|0|1|3|2|0|3|0|1|0|2|2|4|2|0|3|0|5|0|0|3|0|0|0|3|0|3|0|4|1|3|4|3|0|0|0|0|0|0|0|2|0|0|1|0|0|0	0	0	0	0	0	-10.43	0.23	0.81
UNK_C	NP_009106.1	ERLIN2	1|0	1	0.5	2	0|3|7|4|0|7|3|1|3|0|6|3|4|3|0|3|4|1|2|4|4|2|4|4|3|4|3|2|0|0|0|0|1|0|0|4|7|2|7|8|2|3|4|3|3|3|0|4|4	0	0	0	0	0	-20.17	0.11	0.81
UNK_C	NP_037434.1	EEF2K	0|1	1	0.5	2	0|0|0|0|0|1|0|0|1|1|2|0|2|0|0|0|2|0|0|0|1|0|1|0|0|0|0|0|0|0|0|1|3|4|5|0|0|0|0|0|0|0|0|0|0|0|0|0|0	0	0	0	0	0	-5.57	0.52	0.81
UNK_C	NP_004438.3	EPS8	1|0	1	0.5	2	0|0|0|0|0|0|0|0|0|0|0|0|0|0|0|0|0|0|0|0|0|0|0|0|0|0|0|0|0|0|0|0|0|0|0|0|0|0|0|0|0|0|0|0|0|0|0|0|0	0	0	0	0	0	-2.3	5	0.81
UNK_C	NP_001379.1	DRG2	1|0	1	0.5	2	0|0|0|1|0|2|1|0|0|0|2|0|0|0|0|0|2|0|0|0|1|0|1|0|0|0|0|0|0|0|0|0|0|1|1|1|0|0|0|0|0|0|0|0|0|0|0|0|0	0	0	0	0	0	-3.81	0.96	0.81
UNK_C	NP_001020419.1	DUT	1|0	1	0.5	2	4|4|3|4|2|3|3|3|2|3|3|0|3|1|2|2|1|4|0|3|2|0|1|3|2|2|3|5|2|2|2|0|1|5|2|6|3|4|5|7|6|3|5|4|3|1|5|6|0	0	0	0	0	0	-18.9	0.12	0.81
UNK_C	NP_001123525.2	EEF1D	1|0	1	0.5	2	0|0|1|0|3|11|3|8|6|10|2|5|7|5|8|8|8|13|6|8|8|8|7|6|3|3|3|3|7|6|2|3|3|6|8|0|0|0|0|0|0|0|1|0|0|0|0|0|0	0	0	0	0	0	-30.75	0.07	0.81
UNK_C	NP_003850.1	DPM1	0|1	1	0.5	2	0|0|1|1|0|3|5|0|2|2|5|2|1|0|0|3|1|2|3|1|4|0|4|5|0|2|1|1|2|1|0|0|0|0|0|3|6|1|3|5|1|2|3|0|5|4|0|0|3	0	0	0	0	0	-14.74	0.16	0.81
UNK_C	NP_055520.3	DOCK4	0|1	1	0.5	2	0|0|0|0|0|0|0|0|1|0|0|1|0|0|0|0|0|0|0|0|0|0|0|0|0|0|0|0|0|0|0|0|0|0|1|0|0|0|0|0|0|0|0|0|0|0|0|0|0	0	0	0	0	0	-2.37	4.17	0.81
UNK_C	NP_065171.2	DOLPP1	1|0	1	0.5	2	0|0|1|1|0|2|1|0|1|0|2|3|1|1|0|2|2|2|0|0|1|0|2|1|0|0|0|0|0|0|0|0|0|0|0|0|0|0|0|1|0|0|1|0|0|0|0|0|0	0	0	0	0	0	-5.33	0.5	0.81
UNK_C	NP_005871.1	DNAJA2	1|0	1	0.5	2	0|0|0|0|0|0|2|0|0|0|0|0|0|0|0|0|1|3|0|0|0|0|1|0|0|1|2|0|0|1|0|0|0|2|0|2|4|0|0|0|1|1|2|0|0|2|0|0|3	0	0	0	0	0	-5.86	0.45	0.81
UNK_C	NP_060668.2	DNAJC11	0|1	1	0.5	2	2|0|3|1|0|0|0|0|0|1|2|1|0|1|0|0|1|0|0|2|0|0|0|1|2|1|0|0|0|0|0|0|0|0|0|2|1|0|1|0|1|2|0|0|0|0|0|0|1	0	0	0	0	0	-5.49	0.48	0.81
UNK_C	NP_001139588.1	DIP2A	0|1	1	0.5	2	0|0|0|0|0|0|0|0|0|0|0|0|0|0|0|0|0|0|0|0|0|0|0|0|0|0|0|0|0|1|0|0|0|2|3|0|0|0|0|0|0|0|0|0|0|0|0|0|0	0	0	0	0	0	-2.86	2.08	0.81
UNK_C	NP_004738.3	DLG5	0|1	1	0.5	2	0|0|0|0|0|4|0|0|3|4|0|0|0|0|0|0|0|2|0|4|4|3|1|0|0|0|0|1|0|0|0|0|1|0|1|0|0|0|0|0|0|0|0|0|0|0|0|0|0	0	0	0	0	0	-5.59	0.45	0.81
UNK_C	NP_060272.3	DNAAF5	0|1	1	0.5	2	0|0|0|0|0|0|0|0|0|1|0|0|0|0|2|0|0|0|0|0|0|0|0|0|0|0|0|0|0|0|0|0|1|0|1|0|0|0|0|0|0|0|0|0|0|0|0|0|0	0	0	0	0	0	-2.66	2.5	0.81
UNK_C	NP_945314.1	DHX57	0|1	1	0.5	2	0|0|0|0|0|0|0|0|0|0|0|0|0|0|0|0|0|0|0|0|0|0|0|0|0|0|0|0|0|0|0|0|0|0|0|1|1|0|0|0|0|0|0|0|0|0|0|0|0	0	0	0	0	0	-2.3	5	0.81
UNK_C	NP_009135.4	DDX20	0|1	1	0.5	2	0|0|4|0|1|2|2|0|2|1|0|3|3|0|0|1|0|0|0|1|0|1|0|0|0|1|2|0|0|0|0|0|0|0|0|0|0|0|0|0|0|0|2|0|0|1|0|0|0	0	0	0	0	0	-5.66	0.46	0.81
UNK_C	NP_001107869.1	DHX36	0|1	1	0.5	2	0|0|1|0|0|0|0|0|0|0|0|0|0|0|0|0|0|0|0|0|0|0|0|0|0|0|0|0|0|0|0|0|0|0|0|0|0|0|0|0|0|0|0|0|0|0|0|0|0	0	0	0	0	0	-2.29	5	0.81	1 [biogrid]1 [biogrid]
UNK_C	NP_001248341.1	DCTN2	1|0	1	0.5	2	0|0|0|0|5|8|7|12|7|6|9|3|7|7|10|4|5|13|4|12|6|10|8|4|0|3|2|0|6|6|5|5|6|4|5|0|0|0|0|0|0|0|0|0|0|0|0|0|0	0	0	0	0	0	-31.78	0.07	0.81
UNK_C	NP_001014451.1	DDX19B	0|1	1	0.5	2	0|0|2|0|0|1|0|1|0|0|1|0|0|0|0|0|0|0|0|2|0|2|1|0|0|0|4|0|0|0|0|1|0|1|0|0|0|0|0|1|0|0|5|0|0|0|0|0|2	0	0	0	0	0	-5.54	0.52	0.81
UNK_C	NP_001035814.1	CYLD	0|1	1	0.5	2	0|0|0|0|0|0|2|0|0|0|0|0|0|0|0|0|0|2|0|4|0|0|0|0|0|0|0|0|3|0|0|0|1|2|1|0|0|0|0|0|0|0|0|0|0|0|0|0|0	0	0	0	0	0	-4.18	0.83	0.81
UNK_C	NP_001909.3	DBT	1|0	1	0.5	2	77|70|13|17|1|0|0|10|9|12|12|0|0|0|0|6|1|3|0|2|0|0|0|7|9|7|105|79|0|0|0|0|0|0|0|24|4|23|20|7|6|15|22|13|18|19|12|18|96	0	0	0	0	0	-126.13	0.02	0.81
UNK_C	NP_006651.2	CLPX	0|1	1	0.5	2	2|1|0|1|0|0|0|0|0|0|0|0|0|0|0|0|0|0|0|0|0|0|0|0|0|1|0|0|0|0|0|0|0|0|0|0|2|0|0|0|0|3|0|0|1|0|0|0|0	0	0	0	0	0	-3.56	1.14	0.81
UNK_C	NP_060298.2	COMMD4	0|1	1	0.5	2	0|0|0|0|0|0|0|0|0|1|0|0|0|0|0|0|0|0|0|0|0|0|2|0|0|0|0|0|0|0|0|0|0|0|1|0|0|0|0|0|0|0|0|0|0|0|0|0|0	0	0	0	0	0	-2.52	3.12	0.81
UNK_C	NP_001073341.1	CUL4B	1|0	1	0.5	2	2|1|3|2|6|8|2|2|4|8|8|11|4|3|2|5|6|8|0|6|7|0|4|10|5|4|6|7|0|8|4|0|3|6|9|3|2|0|0|3|0|2|2|1|2|2|0|0|0	0	0	0	0	0	-27.47	0.08	0.81
UNK_C	NP_000092.2	CYBA	0|1	1	0.5	2	0|0|0|0|0|0|0|0|0|0|0|0|0|0|0|0|0|0|0|0|0|0|0|0|0|0|0|0|0|0|0|0|0|0|0|0|0|0|0|0|0|0|0|0|0|0|0|0|0	0	0	0	0	0	-2.3	5	0.81
UNK_C	NP_001106197.1	CEP170B	0|1	1	0.5	2	0|0|0|0|0|0|0|0|2|2|0|0|0|0|0|0|0|0|0|0|0|0|0|0|0|0|0|0|0|0|0|0|3|0|0|0|0|0|0|0|0|0|0|0|0|0|0|0|0	0	0	0	0	0	-3.01	1.79	0.81
UNK_C	NP_060352.1	CLN6	1|0	1	0.5	2	0|0|2|0|0|0|0|0|0|0|1|0|0|0|0|1|0|0|0|0|0|0|0|0|0|0|0|0|0|0|0|0|0|0|0|0|1|2|1|1|0|0|0|0|0|0|0|0|0	0	0	0	0	0	-3.22	1.39	0.81
UNK_C	NP_001284.1	CLNS1A	0|1	1	0.5	2	0|0|0|0|1|0|3|0|0|1|0|0|0|0|0|0|2|2|1|4|1|0|1|3|3|2|5|4|7|2|0|0|2|9|5|0|0|0|0|0|0|0|0|0|0|0|0|0|0	0	0	0	0	0	-10.67	0.22	0.81
UNK_C	NP_005751.2	CEBPZ	1|0	1	0.5	2	0|0|2|1|0|4|3|0|3|0|0|0|0|1|0|1|3|4|0|4|6|0|3|4|1|2|1|1|1|1|0|0|0|0|0|1|0|0|0|1|1|0|1|0|2|0|0|0|0	0	0	0	0	0	-9.97	0.24	0.81
UNK_C	NP_001002259.1	CAPRIN2	0|1	1	0.5	2	0|0|0|0|0|0|0|0|0|0|0|0|0|0|0|0|0|0|0|0|0|0|0|0|0|0|0|0|0|0|0|0|0|0|0|0|0|0|0|0|0|0|0|0|0|0|0|0|0	0	0	0	0	0	-2.3	5	0.81
UNK_C	NP_054727.1	CCDC22	1|0	1	0.5	2	0|0|0|0|0|0|0|0|0|0|0|0|0|0|0|0|0|0|0|4|0|0|0|0|0|0|0|0|0|0|0|1|1|0|0|0|0|0|0|0|0|0|0|0|0|0|0|0|0	0	0	0	0	0	-2.88	2.08	0.81
UNK_C	NP_001094091.1	C17orf80	0|1	1	0.5	2	0|0|0|0|0|0|0|0|0|0|0|0|0|0|0|0|0|0|0|0|0|0|0|0|0|0|0|0|0|0|0|0|0|0|0|0|0|0|0|0|0|0|0|0|0|0|0|0|0	0	0	0	0	0	-2.3	5	0.81
UNK_C	NP_077295.1	C1orf35	0|1	1	0.5	2	0|1|3|1|0|1|1|1|2|1|1|0|0|0|1|1|0|0|0|0|0|0|1|0|0|1|1|0|0|0|0|1|0|0|0|0|0|1|0|0|0|1|1|0|0|0|0|0|0	0	0	0	0	0	-4.94	0.6	0.81
UNK_C	NP_001243556.1	BRSK2	1|0	1	0.5	2	0|0|0|0|0|0|0|0|0|0|0|0|0|0|0|0|0|0|0|0|0|0|0|0|0|0|0|0|1|0|0|0|0|2|3|0|0|0|0|0|0|0|0|0|0|0|0|0|0	0	0	0	0	0	-2.86	2.08	0.81
UNK_C	NP_079463.2	C16orf70	1|0	1	0.5	2	0|0|0|0|0|0|0|0|0|0|0|0|0|0|0|0|0|0|0|0|0|0|0|0|0|0|0|0|0|0|0|0|0|0|1|0|0|0|0|0|0|0|0|0|0|0|0|0|0	0	0	0	0	0	-2.29	5	0.81
UNK_C	NP_115784.1	BAZ1B	1|0	1	0.5	2	0|0|2|1|48|50|47|45|41|44|36|48|51|64|49|63|31|109|56|88|75|98|52|45|21|25|14|14|18|13|9|13|39|12|19|0|0|0|0|0|0|0|0|0|0|0|0|0|0	0	0	0	0	0	-225.06	0.01	0.81
UNK_C	NP_001092902.1	BCAS3	1|0	1	0.5	2	0|0|0|0|0|0|2|2|2|2|0|0|0|0|1|2|1|2|1|1|2|0|2|0|0|0|0|0|2|3|0|3|2|5|4|0|0|0|0|0|0|0|0|0|0|0|0|0|0	0	0	0	0	0	-7.8	0.32	0.81
UNK_C	NP_001243763.1	AURKB	0|1	1	0.5	2	2|1|4|2|4|1|2|3|2|3|0|2|0|2|1|1|0|3|2|2|4|0|2|1|1|1|1|0|0|0|0|1|0|0|0|4|3|1|0|3|0|1|4|1|2|8|0|0|2	0	0	0	0	0	-12.59	0.18	0.81
UNK_C	NP_001020764.1	ARFIP1	1|0	1	0.5	2	0|0|0|0|0|0|0|0|0|0|0|0|0|0|0|0|0|0|0|0|0|0|0|0|0|0|0|0|0|3|2|4|1|2|4|0|0|0|0|0|0|0|0|0|0|0|0|0|0	0	0	0	0	0	-4.42	0.78	0.81
UNK_C	NP_001006635.1	ARHGAP17	0|1	1	0.5	2	0|0|0|0|0|0|1|1|0|1|0|0|0|1|0|0|0|3|0|0|0|0|0|0|0|0|0|0|2|1|0|0|0|0|0|0|0|0|0|0|0|0|0|0|0|0|0|0|0	0	0	0	0	0	-3.4	1.25	0.81
UNK_C	NP_001684.2	ATP6V1B2	0|1	1	0.5	2	0|0|0|0|0|0|0|0|0|0|0|0|0|0|2|0|0|0|2|3|0|0|0|0|0|0|2|2|0|1|0|3|0|0|1|0|0|0|0|0|0|0|0|0|0|0|0|0|0	0	0	0	0	0	-4.32	0.78	0.81	1 [biogrid]1 [biogrid]
UNK_C	NP_000029.2	APC	0|1	1	0.5	2	0|0|0|0|0|1|0|0|0|0|0|0|2|4|0|0|2|0|0|2|0|0|1|0|1|1|0|0|0|0|0|0|0|0|0|2|0|0|0|0|0|0|0|1|0|0|0|0|0	0	0	0	0	0	-4.39	0.74	0.81
UNK_C	NP_001258698.1	AP3B1	0|1	1	0.5	2	0|0|3|0|5|8|8|5|13|13|9|6|8|3|3|7|4|12|4|14|6|7|4|3|4|8|0|1|5|3|0|0|6|6|6|2|1|0|0|0|0|1|2|0|1|0|0|0|0	0	0	0	0	0	-31.21	0.07	0.81
UNK_C	NP_055929.1	ANKLE2	0|1	1	0.5	2	0|0|0|0|0|0|0|2|0|1|2|0|1|0|0|0|0|0|0|2|0|0|2|2|0|0|0|1|0|1|0|1|2|1|2|0|0|0|0|0|0|0|0|0|0|0|0|0|0	0	0	0	0	0	-4.82	0.62	0.81
UNK_C	NP_001182027.1	ANKRD28	0|1	1	0.5	2	0|0|0|0|1|0|0|0|1|1|2|0|5|1|0|3|3|4|2|1|0|3|0|1|0|2|1|0|2|2|0|0|1|0|3|0|0|0|0|0|0|0|0|0|0|0|0|0|0	0	0	0	0	0	-7.74	0.32	0.81
UNK_C	NP_775866.2	ANKRD52	0|1	1	0.5	2	0|0|0|0|0|0|0|0|0|0|0|0|0|0|0|0|0|0|0|0|0|0|0|0|0|0|0|0|0|0|0|0|0|0|3|0|0|0|0|0|0|0|0|0|0|0|0|0|0	0	0	0	0	0	-2.4	4.17	0.81
UNK_C	NP_001135836.1	ALG5	1|0	1	0.5	2	0|0|0|0|0|0|0|0|0|0|0|0|0|0|0|0|0|0|0|0|0|0|0|0|0|0|0|0|0|0|0|0|0|0|0|0|0|0|0|0|0|0|0|0|0|0|0|0|0	0	0	0	0	0	-2.3	5	0.81
UNK_C	NP_001131031.1	ANAPC5	0|1	1	0.5	2	0|0|0|0|0|3|4|2|2|2|1|1|4|3|0|0|2|6|5|7|2|5|4|2|0|0|4|2|2|0|1|1|2|1|1|0|0|0|0|0|0|0|0|0|0|0|0|0|0	0	0	0	0	0	-12.93	0.18	0.81
UNK_C	NP_001172024.1	AIF1L	0|1	1	0.5	2	0|0|0|0|0|1|0|0|0|0|0|0|0|0|0|0|0|0|0|0|0|0|0|0|0|0|0|0|0|0|0|0|0|2|1|0|0|0|0|0|0|0|0|0|0|0|0|0|0	0	0	0	0	0	-2.52	3.12	0.81
UNK_C	NP_000373.1	ALDH3A2	1|0	1	0.5	2	0|0|0|0|6|3|4|3|3|2|5|1|3|4|4|1|2|6|0|0|3|9|5|5|0|3|3|4|3|4|1|4|5|4|2|0|0|0|0|0|0|0|0|0|0|0|0|0|0	0	0	0	0	0	-18.07	0.13	0.81
UNK_C	NP_001093.1	ACTN1	0|1	1	0.5	2	0|0|0|0|0|0|0|0|0|0|0|0|0|0|0|0|0|0|0|0|0|0|0|0|0|0|0|0|0|0|0|0|0|0|0|0|0|0|0|0|0|0|0|0|0|0|0|0|0	0	0	0	0	0	-2.25	5	0.81
UNK_C	NP_001020278.1	ADAR	1|0	1	0.5	2	15|11|7|4|7|11|5|6|9|9|17|11|8|8|6|11|15|16|10|19|19|10|8|14|5|7|13|13|11|6|5|6|12|10|11|5|2|5|10|7|14|3|3|5|5|3|5|3|9	0	0	0	0	0	-55.06	0.04	0.81
UNK_C	NP_002849.1	ABCD3	1|0	1	0.5	2	5|4|8|4|9|8|5|5|10|10|10|13|8|11|8|8|5|14|4|10|7|23|11|8|6|4|8|6|7|2|0|4|6|3|6|4|8|2|1|1|1|6|1|3|5|4|0|0|11	0	0	0	0	0	-41.88	0.05	0.81	1 [biogrid]1 [biogrid]
UNK_C	NP_001028755.2	ACOT9	0|1	1	0.5	2	4|5|5|1|0|1|0|0|0|0|0|1|0|0|0|1|0|0|0|0|0|0|1|2|1|1|1|2|0|0|0|0|0|0|0|2|0|0|0|1|1|2|0|0|2|2|1|0|1	0	0	0	0	0	-7.63	0.33	0.81
UNK_C	NP_055726.3	AAK1	0|1	1	0.5	2	0|0|0|0|0|1|1|4|0|1|0|0|1|0|0|2|0|0|1|7|0|1|1|0|0|0|0|0|2|1|4|4|3|1|7|0|0|0|0|0|0|0|0|0|0|0|0|0|0	0	0	0	0	0	-8.13	0.3	0.81
UNK_N	NP_008818.3	ZFP36L2	1|1	2	1	2	0|0|0|0|0|0|0|0|0|0|0|0|0|0|0|0|0|0|0|0|0|0|0|0|0|0|0|0|0|0|0|0|0|0|0|0|0|0|0|0|0|0|0|0|0|0|0|0|0	0	0	0	0	0	0.21	10	0.81
UNK_N	NP_062535.2	YLPM1	1|1	2	1	2	0|0|0|0|20|17|14|13|14|14|22|14|16|17|14|8|23|44|15|24|22|32|14|15|5|8|12|11|18|15|7|7|25|18|14|0|0|0|0|0|0|0|0|0|2|0|0|0|0	0	0	0	0	0	-78.63	0.05	0.81
UNK_N	NP_009166.2	XPOT	2|0	2	1	2	0|0|4|1|0|4|7|5|1|1|4|3|0|1|0|1|5|0|5|1|5|2|4|5|1|2|0|0|0|1|0|0|3|0|3|1|5|0|1|1|0|5|5|0|3|4|0|1|2	0	0	0	0	0	-16.33	0.28	0.7
UNK_N	NP_066964.1	XRCC5	2|0	2	1	2	3|2|4|2|9|4|6|4|4|7|4|6|6|5|2|8|8|14|2|10|3|3|4|10|5|8|13|8|1|2|0|1|1|1|4|1|0|0|0|1|1|5|9|2|5|4|0|0|0	0	0	0	0	0	-30.53	0.15	0.81
UNK_N	NP_006546.1	YKT6	1|1	2	1	2	0|0|0|0|1|2|1|5|3|2|0|2|2|1|1|0|2|2|0|3|4|0|3|6|0|0|0|0|3|2|0|0|0|6|4|0|0|0|0|0|0|0|0|0|0|0|0|0|0	0	0	0	0	0	-8.16	0.45	0.81
UNK_N	NP_065801.1	XPO5	2|0	2	1	2	0|0|1|0|0|1|0|0|0|0|0|1|0|0|0|2|0|1|0|3|0|0|2|2|2|2|0|0|0|2|0|0|0|0|1|0|0|0|0|0|0|0|2|0|2|2|0|0|0	0.04	0.07	0.03	0.07	0.04	-5.5	0.96	0.48
UNK_N	NP_001171914.1	WNK1	2|0	2	1	2	1|1|1|0|0|0|1|3|8|6|0|1|3|2|4|1|2|0|1|4|0|2|0|0|1|1|3|1|1|0|0|0|5|1|2|0|0|0|0|0|0|1|2|0|1|1|0|0|0	0	0	0	0	0	-10.84	0.43	0.63
UNK_N	NP_001032411.1	USP14	1|1	2	1	2	0|0|0|0|0|0|3|4|2|1|1|2|1|2|1|0|1|6|0|0|0|4|4|3|0|0|0|0|4|5|3|2|5|5|13|0|0|0|0|0|0|0|0|0|0|0|0|0|0	0	0	0	0	0	-10.68	0.35	0.81	1 [biogrid]1 [biogrid]
UNK_N	NP_037397.2	VPS51	1|1	2	1	2	0|0|0|0|0|2|1|0|0|0|0|0|0|0|0|0|0|2|0|5|0|0|0|0|0|0|0|0|1|0|0|0|0|1|1|0|0|0|0|0|0|0|0|0|1|0|0|0|0	0	0	0	0	0	-1.94	1.79	0.81
UNK_N	NP_003932.3	WASL	0|2	2	1	2	0|0|0|0|0|0|0|0|0|0|0|0|0|0|0|0|0|0|0|0|0|0|0|0|0|0|0|0|0|0|0|0|0|0|2|0|0|0|0|0|0|0|0|0|0|0|0|0|0	0.45	0.89	0.44	0.88	0.45	-2.31	10	0.22
UNK_N	NP_001025067.1	WDR45	0|2	2	1	2	0|0|0|0|5|4|4|2|4|3|3|2|0|3|1|3|0|0|2|3|3|1|2|4|0|0|0|1|0|0|0|0|0|2|3|0|0|0|0|0|0|0|0|0|0|0|0|0|0	0	0	0	0	0	-10.51	0.45	0.62
UNK_N	NP_001121632.1	UBP1	2|0	2	1	2	0|0|0|0|0|0|0|0|1|0|0|0|0|0|0|0|0|0|0|0|0|0|0|0|0|0|0|0|1|0|0|0|2|2|0|0|0|0|0|0|0|0|0|0|0|0|0|0|0	0.31	0.62	0.3	0.6	0.31	-2.82	4.17	0.29
UNK_N	NP_065816.2	UBR4	2|0	2	1	2	0|0|2|0|0|0|0|0|0|0|1|0|1|2|0|0|0|1|0|0|0|0|0|1|2|3|0|0|0|0|0|0|0|0|0|0|0|0|0|0|0|0|0|0|0|0|0|0|2	0.13	0.26	0.13	0.25	0.13	-4.13	1.67	0.39
UNK_N	NP_001180317.1	UNKL	1|1	2	1	2	0|0|0|0|0|0|0|0|0|0|0|0|0|0|0|0|0|0|0|0|0|0|0|0|0|0|0|0|0|0|0|0|0|0|0|0|0|0|0|0|0|0|0|0|0|0|0|0|0	0	0	0	0	0	0.21	10	0.81
UNK_N	NP_061989.2	UBFD1	1|1	2	1	2	0|0|0|0|0|3|0|2|1|0|3|0|0|1|0|0|2|0|0|0|3|0|1|0|0|0|1|0|2|4|0|7|0|5|5|0|0|0|0|0|0|0|0|0|0|0|0|0|0	0	0	0	0	0	-5.9	0.62	0.81
UNK_N	NP_004777.1	TXNL1	2|0	2	1	2	0|0|0|0|0|0|0|0|0|1|0|0|0|1|0|0|0|0|0|0|0|0|0|0|0|0|0|0|5|11|0|10|10|16|13|0|0|0|0|0|0|0|0|0|0|0|0|0|0	0	0	0	0	0	-11.75	0.37	0.64	1 [biogrid]1 [biogrid]
UNK_N	NP_001073884.1	U2SURP	2|0	2	1	2	0|0|0|1|23|44|30|26|26|24|26|20|18|27|21|39|19|88|18|68|42|54|31|35|15|17|19|21|30|18|21|14|25|15|26|0|0|0|0|2|0|0|0|0|0|0|1|0|0	0	0	0	0	0	-142.75	0.03	0.81
UNK_N	NP_003325.2	UBA1	2|0	2	1	2	2|2|3|0|3|3|3|5|3|2|3|2|0|5|3|0|3|3|3|2|3|0|4|0|0|1|5|5|2|3|1|3|0|4|5|5|3|5|12|18|17|2|0|0|0|1|3|0|3	0	0	0	0	0	-22.79	0.19	0.81	1 [biogrid]1 [biogrid]
UNK_N	NP_003960.1	UBE2M	1|1	2	1	2	0|0|0|0|1|0|0|0|1|0|1|2|0|1|0|0|1|0|0|0|0|0|0|0|0|0|0|0|2|2|0|2|0|2|3|0|0|0|0|1|0|0|0|0|0|0|0|0|0	0	0	0	0	0	-3.08	1.32	0.81
UNK_N	NP_060672.2	TMEM57	1|1	2	1	2	0|0|0|0|0|0|0|0|0|0|0|0|0|0|0|0|0|0|0|0|0|0|0|0|0|0|1|0|0|0|0|0|0|0|0|0|0|0|0|0|0|0|0|0|0|0|0|0|0	0	0	0	0	0	0.21	10	0.81
UNK_N	NP_001035926.1	TRAPPC5	0|2	2	1	2	0|0|0|1|0|0|0|0|0|0|0|0|0|0|0|0|1|0|0|0|0|0|0|1|0|0|1|0|0|0|0|0|0|0|0|0|0|0|0|0|0|1|0|0|1|0|0|0|0	0.32	0.63	0.31	0.62	0.32	-2.8	4.17	0.29
UNK_N	NP_078838.1	TANGO6	2|0	2	1	2	0|0|0|0|1|0|0|1|1|0|1|0|0|2|0|0|0|0|0|0|0|0|1|1|0|0|0|0|2|1|1|0|3|2|5|0|0|0|0|0|0|0|0|0|0|0|0|0|0	0.07	0.13	0.06	0.13	0.07	-5.21	1.14	0.44
UNK_N	NP_001127852.1	TBC1D5	0|2	2	1	2	0|0|0|0|0|1|0|0|0|0|0|0|0|0|0|0|0|0|0|0|1|0|0|0|0|1|0|0|1|0|0|0|0|2|2|0|0|0|0|0|0|0|0|0|0|0|0|0|0	0.26	0.52	0.25	0.51	0.26	-3.09	3.12	0.31
UNK_N	NP_055870.2	SWAP70	0|2	2	1	2	0|0|0|0|0|0|0|0|0|0|0|0|0|0|0|0|0|0|0|3|0|0|0|1|0|0|0|0|0|2|0|2|1|0|5|0|0|0|0|0|0|0|0|0|0|0|0|0|0	0.18	0.36	0.17	0.34	0.18	-4.12	1.79	0.36
UNK_N	NP_008928.1	TACC2	2|0	2	1	2	0|0|0|0|0|0|0|0|3|0|0|0|0|0|0|0|0|0|0|0|0|0|0|0|0|0|0|0|0|0|0|0|0|0|0|0|0|0|0|0|0|0|0|0|0|0|0|0|0	0.44	0.87	0.44	0.87	0.44	-2.39	8.33	0.23
UNK_N	NP_005834.4	STAM2	2|0	2	1	2	0|0|0|0|0|0|0|0|3|2|2|0|0|0|3|3|0|0|0|3|1|3|0|0|0|0|0|0|1|1|2|2|1|1|1|0|0|0|0|0|0|0|0|0|0|0|0|0|0	0.02	0.05	0.02	0.05	0.02	-6.04	0.86	0.5
UNK_N	NP_005617.2	SRSF4	2|0	2	1	2	0|0|0|2|0|0|0|0|0|2|3|0|0|0|0|2|4|0|0|0|0|0|0|2|6|7|2|4|0|0|0|0|0|0|0|0|3|3|0|5|0|2|0|0|1|2|0|0|0	0	0	0	0	0	-9.26	0.5	0.59
UNK_N	NP_001182356.1	SRSF2	2|0	2	1	2	0|0|1|0|0|0|0|0|0|0|1|3|0|0|0|0|3|4|1|0|1|2|0|0|1|0|3|2|0|2|0|0|0|0|0|0|1|2|0|0|0|0|0|0|0|0|1|1|0	0.02	0.05	0.02	0.05	0.02	-6.05	0.86	0.5
UNK_N	NP_001177916.1	SRSF11	0|2	2	1	2	0|0|4|2|7|2|4|6|6|5|7|6|8|6|6|5|4|14|6|14|7|7|7|6|2|4|4|4|9|6|9|3|8|3|6|0|0|0|0|0|0|0|0|0|0|0|0|0|0	0	0	0	0	0	-31.1	0.14	0.81
UNK_N	NP_067026.3	SRPRB	1|1	2	1	2	0|1|1|1|1|0|2|1|2|2|2|2|2|4|2|3|2|3|2|4|1|4|5|2|0|1|1|1|2|3|0|0|2|2|2|0|1|1|0|0|0|0|2|1|0|1|1|0|2	0	0	0	0	0	-8.99	0.42	0.81
UNK_N	NP_001171313.1	SRPRA	1|1	2	1	2	0|1|2|3|0|4|1|0|1|0|1|2|0|1|0|1|1|0|1|7|1|3|1|4|2|3|0|1|2|2|0|0|0|0|2|0|2|0|0|0|0|0|0|0|3|3|0|0|0	0	0	0	0	0	-8.07	0.46	0.81
UNK_N	NP_004588.1	SNRPD2	0|2	2	1	2	0|0|1|0|3|3|13|15|3|2|4|3|5|6|8|1|3|6|3|4|2|7|3|6|1|1|1|2|1|1|2|2|2|2|5|0|0|0|0|0|0|0|0|0|0|0|0|0|0	0	0	0	0	0	-20.4	0.22	0.81
UNK_N	NP_003785.1	SNX4	1|1	2	1	2	0|0|0|0|0|0|1|1|0|0|2|0|0|0|1|0|0|0|0|2|0|0|0|0|0|0|0|0|1|1|2|3|1|0|6|0|0|0|0|0|0|0|0|0|0|0|0|0|0	0	0	0	0	0	-3.01	1.19	0.81
UNK_N	NP_003081.2	SNRPA1	1|1	2	1	2	0|0|0|0|19|13|14|9|11|9|11|8|14|14|9|10|4|24|10|25|14|17|13|9|0|6|4|5|10|6|19|9|9|10|9|0|0|0|0|0|0|0|0|0|0|0|0|0|0	0	0	0	0	0	-52.96	0.08	0.81
UNK_N	NP_003084.1	SNRPC	1|1	2	1	2	0|0|0|0|0|1|1|1|0|1|0|1|1|1|0|0|0|0|1|0|1|0|0|1|0|0|1|1|1|1|1|1|1|0|1|0|0|2|0|1|0|0|4|0|0|1|0|0|0	0	0	0	0	0	-4.07	0.96	0.81
UNK_N	NP_001036015.1	SMC2	2|0	2	1	2	3|2|8|7|5|6|5|2|4|5|9|3|6|5|4|0|3|11|4|10|8|4|3|3|7|8|14|5|1|5|0|1|3|5|3|3|8|0|2|3|0|7|5|2|7|4|0|4|3	0	0	0	0	0	-30.21	0.15	0.81
UNK_N	NP_036569.1	SNAPIN	1|1	2	1	2	0|0|0|0|0|0|0|0|0|0|0|0|0|0|0|0|0|0|0|0|0|0|0|0|0|0|0|0|0|0|0|0|0|4|0|0|0|0|0|0|0|0|0|0|0|0|0|0|0	0	0	0	0	0	0.45	6.25	0.81
UNK_N	NP_001257817.1	SLC25A10	0|2	2	1	2	2|3|4|4|0|0|1|0|0|0|1|1|0|0|0|0|3|0|0|0|2|0|1|2|1|1|2|1|0|0|0|0|0|2|0|3|3|2|4|0|3|2|0|3|0|3|0|0|0	0	0	0	0	0	-10.25	0.46	0.61
UNK_N	NP_001034624.1	SKA1	2|0	2	1	2	0|0|0|0|2|1|2|1|1|1|1|0|2|2|2|0|0|4|1|3|0|0|0|2|0|0|0|0|1|3|1|1|2|0|3|0|0|0|0|0|0|0|0|0|0|0|0|0|0	0.01	0.02	0.01	0.02	0.01	-7.27	0.69	0.54
UNK_N	NP_056175.3	SKIV2L2	1|1	2	1	2	0|0|2|0|19|16|15|11|19|14|17|20|10|22|16|10|14|22|15|21|23|19|15|16|34|33|33|40|6|4|3|3|4|5|5|1|3|0|0|0|0|1|0|1|1|0|1|0|0	0	0	0	0	0	-80.95	0.05	0.81	1 [biogrid]1 [biogrid]
UNK_N	NP_056485.2	SENP3	2|0	2	1	2	1|1|1|2|1|1|0|1|1|2|3|2|1|1|1|1|3|2|1|1|3|2|1|1|2|2|1|0|0|2|0|1|1|1|0|1|1|0|1|1|0|2|3|2|2|2|1|1|1	0	0.01	0	0.01	0	-8.78	0.56	0.58
UNK_N	NP_055871.1	RRP1B	2|0	2	1	2	2|0|8|2|6|9|7|12|6|6|8|5|7|9|8|5|5|24|10|12|10|12|5|7|7|5|8|4|4|0|2|0|3|3|4|4|2|3|0|0|2|2|4|1|4|3|3|3|2	0	0	0	0	0	-36.53	0.12	0.81
UNK_N	NP_001035541.1	RUFY1	0|2	2	1	2	0|0|1|0|0|0|0|5|0|0|0|0|0|0|0|0|0|0|0|0|0|0|0|0|1|0|0|0|0|0|0|0|1|0|0|0|0|0|0|0|0|0|0|0|0|0|0|0|0	0.3	0.59	0.29	0.58	0.3	-3.2	3.12	0.3
UNK_N	NP_060458.3	SCYL2	2|0	2	1	2	0|0|1|0|0|0|0|0|0|1|0|0|0|0|0|2|0|4|0|0|0|0|0|0|0|0|0|0|2|0|0|2|3|4|5|0|0|0|0|0|0|0|0|0|0|0|0|0|0	0.07	0.13	0.06	0.13	0.07	-5.65	1.04	0.45
UNK_N	NP_009145.1	SEC63	2|0	2	1	2	0|0|0|0|0|0|0|0|0|0|0|0|0|0|0|0|0|0|0|0|0|0|0|0|0|0|0|0|0|0|0|0|0|0|0|0|0|0|0|0|0|0|0|0|1|0|0|0|0	0.45	0.91	0.45	0.9	0.45	-2.3	10	0.18
UNK_N	NP_004577.1	RPS6KA3	2|0	2	1	2	0|0|0|0|0|0|0|0|0|0|0|0|0|0|0|0|0|0|0|0|0|0|0|0|0|0|0|0|0|0|0|0|0|0|0|0|0|0|0|0|0|0|0|0|2|1|0|0|0	0.43	0.86	0.43	0.85	0.43	-2.38	8.33	0.23
UNK_N	NP_001012321.1	RPSA	1|1	2	1	2	5|6|3|5|1|0|0|1|2|1|2|1|0|0|0|0|0|0|1|0|1|0|2|2|1|1|4|5|0|1|0|1|0|2|1|9|2|3|7|5|9|3|6|4|4|2|5|2|8	0	0	0	0	0	-16.59	0.23	0.81
UNK_N	NP_072045.1	RPS18	2|0	2	1	2	2|1|3|1|0|0|0|0|0|0|1|0|0|0|0|0|1|0|0|0|0|0|0|0|2|0|3|0|0|0|0|0|0|0|0|1|2|0|0|0|0|0|4|1|3|4|0|1|3	0.01	0.03	0.01	0.03	0.01	-6.7	0.76	0.52
UNK_N	NP_874364.1	RFLNB	1|1	2	1	2	0|0|0|0|2|3|3|2|2|3|3|2|2|2|2|2|3|6|3|2|5|4|4|2|3|3|3|3|1|0|2|2|1|2|2|0|0|0|0|0|0|0|0|0|0|0|0|0|0	0	0	0	0	0	-10.77	0.35	0.81
UNK_N	NP_001009.1	RPS15	2|0	2	1	2	0|2|4|0|0|0|0|0|0|0|0|0|0|0|0|0|2|0|0|0|0|0|0|1|0|2|4|5|0|1|0|0|1|0|0|2|0|0|0|0|0|2|9|0|2|7|0|1|5	0	0	0	0	0	-9.1	0.5	0.59
UNK_N	NP_001193730.1	RFC5	2|0	2	1	2	0|0|2|0|1|3|0|0|0|0|1|0|3|0|0|2|3|0|2|0|3|0|6|2|0|0|1|0|0|0|0|0|0|0|1|0|0|0|0|1|0|0|1|0|0|1|0|0|0	0.02	0.03	0.02	0.03	0.02	-6.66	0.76	0.52
UNK_N	NP_001229528.1	RBM39	2|0	2	1	2	0|0|7|5|0|3|4|1|2|3|4|3|1|1|0|2|5|4|0|7|6|4|3|6|6|7|3|4|1|1|0|0|1|2|1|4|5|0|0|4|0|2|2|1|4|3|0|1|0	0	0	0	0	0	-19.59	0.23	0.81
UNK_N	NP_001158218.1	RASSF8	2|0	2	1	2	0|0|0|0|0|0|0|2|1|1|0|0|0|1|1|1|0|0|0|2|0|0|1|0|0|0|0|0|3|0|0|0|0|0|0|0|0|0|0|0|0|0|0|0|0|0|0|0|0	0.16	0.31	0.15	0.3	0.16	-3.8	1.92	0.37
UNK_N	NP_001191397.1	RBM10	2|0	2	1	2	0|0|0|0|12|21|13|7|7|11|8|16|16|12|13|11|8|31|13|19|13|23|17|18|2|4|6|6|13|14|8|11|11|9|12|0|0|0|0|0|0|0|0|0|0|0|0|0|0	0	0	0	0	0	-62.87	0.07	0.81
UNK_N	NP_001188474.1	RBM15	1|1	2	1	2	2|0|11|6|0|0|2|0|4|4|0|0|0|0|0|0|2|3|1|2|6|2|2|0|4|3|0|0|0|0|0|0|0|0|0|2|2|1|6|6|2|1|4|0|4|1|3|3|5	0	0	0	0	0	-13.98	0.27	0.81
UNK_N	NP_067062.1	RBM25	2|0	2	1	2	4|4|3|2|8|12|11|6|8|4|11|9|17|14|11|6|8|30|9|15|20|15|10|10|6|8|9|10|8|4|5|0|4|4|4|0|0|0|2|2|1|1|4|0|3|1|0|0|4	0	0	0	0	0	-49.01	0.09	0.81
UNK_N	NP_005723.2	RAD50	2|0	2	1	2	7|8|34|34|1|2|2|4|5|5|5|6|2|2|3|1|0|8|5|0|4|6|2|1|24|30|24|20|0|0|0|0|0|0|0|17|5|9|27|3|3|47|31|24|42|27|8|21|55	0	0	0	0	0	-92.7	0.05	0.81
UNK_N	NP_036546.2	RAB3GAP2	1|1	2	1	2	0|0|0|0|3|4|0|3|1|4|2|2|3|1|0|3|0|1|1|8|1|4|1|0|0|1|0|1|2|0|0|0|0|2|3|0|0|0|0|0|0|0|1|0|1|0|0|0|0	0	0	0	0	0	-7.84	0.47	0.81
UNK_N	NP_001167459.1	RABL6	2|0	2	1	2	0|0|0|0|1|0|4|3|4|5|4|0|2|0|0|1|0|6|4|13|2|4|1|0|0|1|3|3|2|0|0|0|5|1|8|0|0|0|0|0|0|0|0|0|0|0|0|0|0	0	0	0	0	0	-13.8	0.32	0.67
UNK_N	NP_055740.3	R3HDM2	2|0	2	1	2	0|0|0|0|0|0|0|0|0|0|0|0|0|0|0|0|0|0|0|0|0|0|0|0|0|0|0|0|0|0|0|0|0|0|0|0|0|0|0|0|0|0|0|0|0|0|0|0|0	0.45	0.91	0.45	0.9	0.45	-2.3	10	0.18
UNK_N	NP_001193638.1	PRKAG1	0|2	2	1	2	0|0|1|0|1|3|2|4|3|2|2|1|3|0|0|3|0|2|2|4|0|0|3|5|0|0|1|1|3|3|2|0|2|3|3|1|1|0|0|1|0|0|1|1|1|0|0|0|2	0	0	0	0	0	-11.49	0.41	0.64
UNK_N	NP_001257411.1	PSMD11	2|0	2	1	2	0|0|0|0|1|1|2|0|0|0|0|2|1|0|1|0|0|3|1|7|2|2|2|0|1|1|3|2|1|5|0|3|0|0|1|0|0|0|0|0|0|0|0|0|0|0|0|0|0	0	0.01	0	0.01	0	-8.24	0.6	0.57
UNK_N	NP_001253974.1	PSME3	1|1	2	1	2	0|0|0|0|13|7|8|11|10|6|6|8|8|7|8|8|10|10|4|17|7|13|10|6|4|4|6|4|10|22|17|10|8|12|18|0|0|0|0|0|0|0|0|0|0|0|0|0|0	0	0	0	0	0	-43.35	0.09	0.81
UNK_N	NP_002826.3	PTPN12	1|1	2	1	2	0|0|0|0|0|0|2|2|2|2|1|0|1|1|0|2|1|4|2|0|1|0|0|2|0|0|0|1|1|2|0|3|2|1|1|0|0|0|0|0|0|0|0|0|0|0|0|0|0	0	0	0	0	0	-5.18	0.74	0.81
UNK_N	NP_057143.1	PPIL1	2|0	2	1	2	0|0|0|0|2|2|2|2|0|1|2|2|1|1|3|0|0|2|4|6|2|3|2|2|0|0|0|0|2|1|0|2|3|2|2|0|0|0|0|0|0|0|0|0|0|0|0|0|0	0	0	0	0	0	-9.71	0.49	0.6
UNK_N	NP_006223.2	POLR2H	1|1	2	1	2	0|1|1|1|0|1|0|0|2|2|5|0|1|0|0|0|1|0|0|0|2|0|0|1|2|1|1|1|0|0|0|0|0|2|1|0|1|0|1|1|1|0|1|0|0|0|0|1|2	0	0	0	0	0	-5.2	0.74	0.81	1 [biogrid]1 [biogrid]
UNK_N	NP_066952.1	PPA1	2|0	2	1	2	12|7|6|4|1|4|5|0|2|2|0|2|0|0|0|3|6|4|0|0|8|0|5|2|2|2|8|8|0|2|0|3|0|0|0|6|5|5|5|9|5|2|6|6|5|5|6|5|6	0	0	0	0	0	-27.16	0.17	0.81
UNK_N	NP_000928.1	POLR2A	2|0	2	1	2	0|0|0|0|0|4|1|1|3|2|0|1|2|0|0|0|0|1|2|4|4|0|4|0|0|0|4|3|0|0|0|0|4|1|1|0|0|0|0|0|0|0|0|0|0|0|0|0|0	0	0.01	0	0.01	0	-8.22	0.6	0.57	1 [biogrid]1 [biogrid]
UNK_N	NP_001138791.1	PLS1	2|0	2	1	2	0|0|0|0|0|1|0|0|0|0|0|2|0|0|0|2|0|0|0|0|0|0|0|2|0|0|1|0|2|4|0|4|3|10|8|0|0|0|0|0|0|0|0|0|0|0|0|0|0	0.01	0.02	0.01	0.02	0.01	-7.4	0.64	0.53
UNK_N	NP_056306.1	PNISR	2|0	2	1	2	0|0|0|0|3|3|4|3|2|3|3|4|2|4|3|3|4|6|4|4|4|5|5|7|2|4|7|5|4|0|0|2|2|2|8|0|0|0|0|0|0|0|0|0|0|0|0|0|0	0	0	0	0	0	-18.92	0.24	0.81
UNK_N	NP_006247.1	PKN2	2|0	2	1	2	0|0|1|0|1|4|3|1|2|4|3|2|0|4|1|0|1|7|0|4|0|0|2|3|0|0|1|1|3|2|0|0|5|6|14|0|0|0|0|0|0|0|0|0|0|0|0|0|0	0	0	0	0	0	-13.41	0.33	0.66	1 [biogrid]1 [biogrid]
UNK_N	NP_003550.1	PIP4K2B	2|0	2	1	2	0|0|0|0|0|3|1|1|0|1|0|1|0|0|1|1|1|4|1|0|1|2|4|0|0|0|0|0|1|3|0|4|3|1|2|0|0|0|0|0|0|0|0|0|0|0|0|0|0	0.01	0.02	0.01	0.02	0.01	-7.28	0.69	0.54
UNK_N	NP_002638.2	PIK3C3	1|1	2	1	2	0|0|0|0|0|0|0|0|0|0|0|0|0|0|0|0|0|0|0|0|0|0|0|0|0|0|0|0|0|0|0|0|0|0|1|0|0|0|0|0|0|0|0|0|0|0|0|0|0	0	0	0	0	0	0.21	10	0.81
UNK_N	NP_060386.1	PIH1D1	0|2	2	1	2	0|0|0|0|2|2|4|1|4|3|3|4|0|0|3|3|3|12|2|10|1|2|5|4|1|1|1|0|3|3|3|9|4|4|7|0|0|0|0|0|0|0|0|0|0|0|0|0|0	0	0	0	0	0	-18.19	0.25	0.81
UNK_N	NP_002614.2	PFDN4	1|1	2	1	2	0|0|0|0|0|0|0|0|0|0|0|0|1|0|0|0|1|0|0|0|0|0|0|0|0|0|0|0|0|1|0|1|0|1|1|0|0|0|0|0|0|0|0|0|0|0|0|0|0	0	0	0	0	0	-1.18	4.17	0.81
UNK_N	NP_000280.1	PFKM	2|0	2	1	2	1|0|0|0|0|2|0|0|0|0|2|0|0|0|0|0|0|0|0|0|1|0|2|0|0|0|0|0|0|0|1|1|0|0|1|1|1|0|0|2|0|0|3|0|2|0|0|0|0	0.07	0.14	0.07	0.13	0.07	-4.75	1.25	0.44
UNK_N	NP_001230154.1	PES1	2|0	2	1	2	0|0|0|0|3|4|3|4|3|7|7|10|8|9|10|3|4|11|6|14|8|8|9|5|4|5|5|0|3|5|1|2|4|4|6|0|0|0|0|2|0|0|0|0|0|0|0|0|0	0	0	0	0	0	-29.34	0.15	0.81
UNK_N	NP_001254485.1	PDCD6	2|0	2	1	2	0|0|3|0|1|3|3|0|0|0|0|1|0|0|0|0|0|0|0|0|3|0|3|0|1|1|0|0|0|1|0|0|0|0|0|0|2|0|0|0|1|0|1|0|0|0|0|0|2	0.04	0.07	0.04	0.07	0.04	-5.44	0.96	0.48
UNK_N	NP_057568.1	PDZD11	0|2	2	1	2	0|0|0|0|0|0|0|0|0|0|0|0|0|0|0|0|0|2|0|1|0|0|0|0|0|0|0|0|0|0|0|0|1|1|3|0|0|0|0|0|0|0|0|0|0|0|0|0|0	0.26	0.52	0.26	0.51	0.26	-3.14	3.12	0.31
UNK_N	NP_001035242.1	PEG10	2|0	2	1	2	1|2|2|4|0|0|0|0|0|0|0|0|0|0|0|0|0|1|0|0|0|0|0|0|1|2|1|1|1|1|0|0|0|0|1|1|0|0|0|0|0|3|1|1|2|2|0|0|2	0.02	0.04	0.02	0.04	0.02	-6.23	0.83	0.51
UNK_N	NP_001121638.1	PAK3	2|0	2	1	2	0|0|0|0|0|0|0|1|0|0|0|0|0|0|0|2|0|0|0|0|0|0|0|0|0|0|1|0|0|0|5|0|0|0|0|0|0|0|0|0|0|0|0|0|0|0|0|0|0	0.27	0.55	0.27	0.53	0.27	-3.36	2.78	0.31
UNK_N	NP_002568.2	PAK2	0|2	2	1	2	0|0|0|0|2|2|9|0|4|5|2|3|3|0|0|0|4|3|0|0|0|3|4|4|0|0|0|0|7|6|0|7|4|9|8|0|0|0|0|0|0|0|0|0|0|0|0|0|0	0	0	0	0	0	-16.02	0.28	0.69
UNK_N	NP_056169.1	NUP188	0|2	2	1	2	0|0|3|1|0|0|0|0|0|0|2|0|0|0|0|0|0|0|0|0|0|1|2|0|0|0|0|0|0|0|0|0|0|0|0|0|0|0|0|0|0|1|1|0|0|0|0|0|0	0.19	0.37	0.18	0.37	0.19	-3.53	2.27	0.35
UNK_N	NP_001166958.1	NKRF	0|2	2	1	2	0|0|6|5|2|2|1|0|2|4|2|3|2|2|2|2|1|5|1|0|2|4|0|3|9|3|1|2|0|0|0|0|1|0|2|2|2|0|0|1|0|3|5|3|0|0|0|0|0	0	0	0	0	0	-14.54	0.32	0.68
UNK_N	NP_001258594.1	NSA2	2|0	2	1	2	0|0|0|0|0|2|3|0|1|0|1|0|0|1|0|0|0|0|0|3|0|0|1|0|0|0|0|0|0|1|0|0|0|0|0|0|0|0|0|0|1|0|0|0|0|0|0|0|0	0.15	0.29	0.14	0.28	0.15	-4	1.79	0.38
UNK_N	NP_054861.2	NUDT5	2|0	2	1	2	0|0|0|0|6|0|0|3|3|2|0|3|6|1|2|5|0|2|2|7|2|1|3|2|1|1|1|2|6|8|0|4|0|10|6|0|0|0|0|0|0|0|0|0|0|0|0|0|0	0	0	0	0	0	-16.19	0.28	0.7
UNK_N	NP_064555.2	NCLN	2|0	2	1	2	0|0|3|0|2|2|0|0|0|0|0|0|0|0|0|0|2|0|0|0|3|0|0|0|0|0|0|0|0|0|0|0|0|0|0|2|0|0|0|0|0|0|0|0|0|3|0|0|0	0.12	0.24	0.12	0.24	0.12	-4.5	1.47	0.4
UNK_N	NP_001116314.1	NCOA7	2|0	2	1	2	0|0|0|0|0|0|0|0|0|0|0|0|0|0|0|0|0|0|0|0|0|0|1|0|0|0|0|0|2|1|0|0|1|0|1|0|0|0|0|0|0|0|0|0|0|0|0|0|0	0.32	0.65	0.32	0.63	0.32	-2.79	4.17	0.28
UNK_N	NP_001074248.1	MYO1C	2|0	2	1	2	0|0|3|1|1|2|1|0|0|1|2|4|1|1|0|0|1|0|0|0|2|0|4|1|1|1|1|0|0|1|0|0|0|0|0|1|0|1|0|1|0|0|0|0|0|1|0|0|0	0.01	0.03	0.02	0.03	0.02	-6.63	0.76	0.52
UNK_N	NP_005430.1	MLF2	2|0	2	1	2	2|2|4|3|0|0|0|0|0|0|0|0|0|0|0|0|0|0|0|0|0|0|0|0|2|2|3|1|0|0|0|0|0|0|0|2|1|1|0|0|1|0|3|0|2|1|2|2|0	0.01	0.02	0.01	0.02	0.01	-6.94	0.74	0.53
UNK_N	NP_071757.4	MMS19	1|1	2	1	2	0|0|3|1|0|0|1|0|0|0|1|1|0|1|0|0|2|0|0|4|0|0|3|3|2|2|0|0|0|1|0|0|0|0|0|0|0|0|0|1|0|0|2|0|1|1|0|0|0	0	0	0	0	0	-4.65	0.83	0.81
UNK_N	NP_001229696.1	MTHFD1L	2|0	2	1	2	1|0|5|0|0|0|0|0|0|0|0|0|0|0|0|0|0|0|0|0|0|0|0|0|0|1|0|0|0|0|0|0|0|0|0|0|3|0|0|0|0|4|6|1|3|1|0|0|0	0.07	0.13	0.06	0.12	0.07	-4.87	1	0.45
UNK_N	NP_056273.2	MTMR9	2|0	2	1	2	0|0|0|0|0|0|0|0|0|0|0|0|0|0|0|0|0|0|0|0|0|0|0|0|0|0|0|2|1|1|0|1|1|3|5|0|0|0|0|0|0|0|0|0|0|0|0|0|0	0.17	0.35	0.17	0.34	0.17	-4.11	1.79	0.36
UNK_N	NP_001001924.1	MTUS1	0|2	2	1	2	0|0|0|0|2|2|7|5|4|3|6|0|2|1|0|0|0|0|2|5|2|0|8|0|0|0|0|2|0|0|0|0|3|0|1|0|0|0|0|0|0|0|0|0|0|0|0|0|0	0	0	0	0	0	-10.08	0.45	0.61
UNK_N	NP_001020108.1	MINK1	2|0	2	1	2	0|0|0|0|0|0|0|0|0|0|0|0|0|0|0|0|0|0|0|0|0|0|0|0|0|2|0|0|0|0|0|0|0|0|0|0|0|0|0|0|0|0|0|0|0|0|0|0|0	0.45	0.89	0.44	0.88	0.45	-2.31	10	0.22
UNK_N	NP_002386.1	ME1	1|1	2	1	2	0|0|0|0|0|0|0|0|0|0|0|0|0|0|0|0|0|0|0|4|0|0|0|1|0|0|0|0|0|0|0|0|0|1|0|0|0|0|0|0|0|0|0|0|0|0|0|0|0	0	0	0	0	0	-0.53	4.17	0.81
UNK_N	NP_443157.1	LENG8	2|0	2	1	2	0|0|2|0|4|2|4|4|3|5|2|3|4|5|4|4|3|9|4|6|4|7|3|2|7|3|4|5|3|3|7|3|8|4|10|0|0|0|0|0|0|0|0|0|0|0|0|0|0	0	0	0	0	0	-22.46	0.2	0.81
UNK_N	NP_573566.2	LRPPRC	2|0	2	1	2	0|0|4|1|0|0|0|0|0|0|2|0|0|0|0|0|1|4|0|0|5|0|0|0|0|0|0|0|0|0|0|0|0|0|0|0|1|0|0|1|2|0|0|0|2|1|0|0|0	0.06	0.12	0.06	0.12	0.06	-5.6	1.04	0.45
UNK_N	NP_001131024.1	LRRFIP1	2|0	2	1	2	0|0|0|0|6|5|3|1|2|5|3|3|5|7|4|1|5|7|2|12|9|21|0|4|3|2|2|5|6|1|0|0|0|1|4|0|0|0|0|0|0|0|0|0|0|0|0|0|0	0	0	0	0	0	-22.45	0.2	0.81
UNK_N	NP_004517.2	MCM2	2|0	2	1	2	0|0|3|0|0|0|1|0|0|0|3|2|0|0|0|0|0|0|0|0|1|2|1|0|0|1|0|0|0|0|0|0|0|0|0|1|2|0|0|3|0|0|2|0|2|4|0|0|1	0.02	0.05	0.03	0.06	0.03	-5.75	0.86	0.5
UNK_N	NP_002289.2	LCP1	0|2	2	1	2	0|0|0|0|8|3|0|2|3|2|2|0|6|3|5|2|0|1|0|5|1|0|1|2|0|0|1|0|0|1|0|0|3|9|20|0|0|0|0|0|0|0|0|0|0|0|0|0|0	0	0	0	0	0	-14.01	0.31	0.67
UNK_N	NP_055523.1	KNTC1	0|2	2	1	2	0|0|0|0|0|0|0|0|0|0|0|0|0|0|0|0|0|0|0|0|0|0|1|0|0|0|0|0|1|0|0|0|0|0|0|0|0|0|0|0|0|0|0|0|0|0|0|0|0	0.45	0.91	0.45	0.9	0.45	-2.3	10	0.18
UNK_N	NP_002257.1	KPNA2	2|0	2	1	2	1|1|9|5|0|2|5|2|3|1|5|3|3|4|5|5|4|18|1|8|3|6|2|3|7|5|3|2|3|2|2|4|1|2|0|2|6|0|0|4|0|1|6|1|7|6|0|2|4	0	0	0	0	0	-24.77	0.18	0.81
UNK_N	NP_005877.2	KATNB1	1|1	2	1	2	0|0|0|0|0|0|0|0|0|0|0|0|0|0|0|0|0|0|0|0|0|0|0|0|0|0|0|0|1|0|2|0|2|0|1|0|0|0|0|0|0|0|0|0|0|0|0|0|0	0	0	0	0	0	-1.04	4.17	0.81
UNK_N	NP_904325.2	KIF1B	0|2	2	1	2	0|0|0|0|0|0|0|0|0|0|0|0|0|0|0|0|0|3|0|0|0|0|0|0|0|0|0|0|0|0|0|0|0|0|0|0|0|0|0|0|0|0|0|0|0|0|0|0|0	0.44	0.87	0.44	0.87	0.44	-2.38	8.33	0.23
UNK_N	NP_001128251.1	IPO11	0|2	2	1	2	0|0|2|1|0|3|3|0|0|0|1|0|0|0|0|2|0|5|0|0|0|0|5|0|0|0|0|0|0|0|0|0|0|0|0|0|1|0|0|0|0|1|3|0|3|1|0|0|0	0.02	0.05	0.02	0.05	0.02	-6.2	0.81	0.5
UNK_N	NP_036339.1	HNRNPH3	2|0	2	1	2	0|0|3|0|0|2|1|0|0|0|4|4|0|0|0|1|2|0|0|0|2|0|2|2|0|0|0|0|0|0|0|0|0|0|0|2|1|0|1|6|1|0|5|0|1|3|0|0|0	0	0.01	0	0.01	0	-8.41	0.58	0.57
UNK_N	NP_004490.2	HNRNPAB	2|0	2	1	2	1|1|1|1|5|4|3|2|4|4|5|9|4|8|5|1|1|8|3|4|4|5|3|2|0|3|2|1|3|3|0|2|0|1|1|3|3|2|3|3|0|1|2|0|1|1|1|2|2	0	0	0	0	0	-18.73	0.24	0.81	1 [biogrid]1 [biogrid]
UNK_N	NP_110416.1	HM13	2|0	2	1	2	0|0|1|0|0|2|0|0|0|1|0|1|0|0|0|0|1|0|0|0|0|0|0|0|0|0|1|0|0|0|0|0|0|0|0|0|1|0|0|1|1|0|1|0|1|0|0|0|0	0.17	0.34	0.16	0.32	0.17	-3.67	2.08	0.37
UNK_N	NP_004703.1	HGS	2|0	2	1	2	0|0|0|0|0|0|0|1|3|2|0|0|2|0|1|0|0|3|0|2|0|0|0|0|0|0|0|1|1|1|0|0|0|2|3|0|0|0|0|0|0|0|0|0|0|0|0|0|0	0.06	0.12	0.06	0.12	0.06	-5.08	1.14	0.45
UNK_N	NP_001139628.1	GSK3B	2|0	2	1	2	0|0|2|0|0|1|0|0|0|0|0|0|0|0|0|1|0|0|0|0|0|0|1|0|0|0|0|0|0|0|0|0|0|1|1|0|0|0|0|0|0|0|1|0|0|0|0|0|0	0.26	0.52	0.26	0.53	0.26	-3.01	3.12	0.32
UNK_N	NP_059988.3	HAUS7	1|1	2	1	2	0|0|0|0|3|1|2|8|2|2|1|0|2|0|1|1|1|1|0|0|3|3|1|0|0|1|0|1|0|0|0|0|2|0|2|0|0|0|0|0|0|0|0|0|0|0|0|0|0	0	0	0	0	0	-5.69	0.66	0.81
UNK_N	NP_036336.2	GTF3C4	0|2	2	1	2	0|0|0|0|4|4|5|3|2|0|0|3|2|4|1|3|0|11|2|7|7|4|4|0|1|2|2|1|5|7|0|3|3|6|6|0|1|0|0|0|0|0|2|0|1|0|0|0|0	0	0	0	0	0	-18.54	0.25	0.81
UNK_N	NP_036473.2	GTPBP4	2|0	2	1	2	2|2|15|10|3|5|6|1|3|8|7|7|5|5|2|4|11|14|6|9|12|10|7|5|20|14|9|3|0|3|0|2|2|0|3|3|5|4|3|4|4|9|12|9|11|11|2|3|9	0	0	0	0	0	-43.14	0.1	0.81
UNK_N	NP_001129425.1	GKAP1	1|1	2	1	2	0|0|0|0|0|0|0|0|2|1|0|0|0|0|0|0|0|2|0|0|3|0|1|0|0|0|0|1|0|0|0|0|0|0|2|0|0|0|0|0|0|0|0|0|0|0|0|0|0	0	0	0	0	0	-1.85	2.08	0.81
UNK_N	NP_004118.3	GPS1	1|1	2	1	2	0|0|1|0|0|0|0|0|4|0|0|0|0|0|0|0|1|4|0|0|0|0|1|2|1|0|1|1|1|0|0|0|0|2|2|0|0|0|0|0|0|0|0|0|0|0|0|0|0	0	0	0	0	0	-3.18	1.19	0.81
UNK_N	NP_056290.3	FAM98A	1|1	2	1	2	0|0|1|0|0|0|0|0|0|1|0|0|0|0|0|0|1|0|1|0|0|0|0|0|0|0|0|0|0|0|0|0|0|0|1|0|0|1|0|0|0|0|1|0|0|0|0|1|0	0	0	0	0	0	-1.48	3.12	0.81
UNK_N	NP_001988.1	FAU	1|1	2	1	2	0|0|2|2|2|1|1|0|2|1|1|2|0|2|1|2|2|3|0|3|1|2|2|2|2|2|1|1|1|1|0|0|1|0|1|1|1|1|1|0|0|1|2|1|1|1|0|1|1	0	0	0	0	0	-6.5	0.58	0.81
UNK_N	NP_056073.1	FKBP15	2|0	2	1	2	0|0|0|0|1|1|1|1|0|2|0|0|2|2|0|0|0|0|0|2|2|2|0|0|0|0|0|0|0|0|0|0|0|0|0|0|0|0|0|0|0|0|0|0|0|0|0|0|0	0.11	0.23	0.11	0.22	0.11	-4.22	1.56	0.4
UNK_N	NP_061161.2	FAM114A2	2|0	2	1	2	0|0|0|0|1|0|0|2|2|4|1|0|2|1|1|0|0|0|0|3|1|0|1|0|1|3|2|1|3|4|0|1|4|6|9|0|0|0|0|0|0|0|0|0|0|0|0|0|0	0	0	0	0	0	-9.83	0.47	0.61
UNK_N	NP_060139.2	ERCC6L	1|1	2	1	2	0|0|0|0|1|3|2|0|3|0|1|0|2|2|4|2|0|3|0|5|0|0|3|0|0|0|3|0|3|0|4|1|3|4|3|0|0|0|0|0|0|0|2|0|0|1|0|0|0	0	0	0	0	0	-8.23	0.45	0.81
UNK_N	NP_113641.2	FAM107B	0|2	2	1	2	0|0|0|0|1|1|1|1|0|1|1|0|1|1|0|0|0|0|0|0|0|0|0|0|0|0|0|0|0|0|0|0|1|1|2|0|0|0|0|0|0|0|0|0|0|0|0|0|0	0.17	0.34	0.16	0.32	0.17	-3.67	2.08	0.37
UNK_N	NP_003899.2	EIF2S2	2|0	2	1	2	1|2|3|0|1|4|0|0|0|0|1|1|0|0|1|1|0|9|0|4|2|0|3|2|2|4|5|4|0|3|0|0|1|0|4|0|0|0|0|0|0|3|4|1|4|4|0|0|2	0	0	0	0	0	-13.73	0.34	0.67
UNK_N	NP_003783.1	EDF1	1|1	2	1	2	0|0|0|0|0|0|0|2|0|0|0|0|0|0|1|1|0|0|0|0|1|0|0|0|0|0|0|0|1|2|0|3|1|2|2|0|0|0|0|0|0|0|0|0|0|0|0|0|0	0	0	0	0	0	-2.61	1.56	0.81
UNK_N	NP_001136086.1	EHBP1	0|2	2	1	2	0|0|0|0|6|4|4|2|2|3|5|3|2|2|4|2|5|9|3|11|7|4|7|15|0|3|4|5|7|7|1|1|9|5|6|0|0|0|0|0|0|0|0|0|0|0|0|0|0	0	0	0	0	0	-25.16	0.18	0.81
UNK_N	NP_006132.1	DYNC1LI2	0|2	2	1	2	0|0|0|0|0|0|0|0|2|1|3|0|0|1|0|0|1|0|0|0|3|0|2|1|0|0|1|1|1|1|0|0|2|1|2|1|0|0|0|1|1|0|0|0|0|0|0|0|0	0.04	0.07	0.03	0.07	0.04	-5.5	0.96	0.48
UNK_N	NP_003850.1	DPM1	1|1	2	1	2	0|0|1|1|0|3|5|0|2|2|5|2|1|0|0|3|1|2|3|1|4|0|4|5|0|2|1|1|2|1|0|0|0|0|0|3|6|1|3|5|1|2|3|0|5|4|0|0|3	0	0	0	0	0	-12.17	0.31	0.81
UNK_N	NP_001077377.1	DNAAF2	2|0	2	1	2	0|0|0|0|0|0|0|0|0|0|0|0|1|0|1|0|0|0|0|0|0|0|0|0|0|0|0|0|0|1|0|0|0|2|1|0|0|0|0|0|0|0|0|0|0|0|0|0|0	0.32	0.65	0.32	0.63	0.32	-2.79	4.17	0.28
UNK_N	NP_001258714.1	DYNC1I2	0|2	2	1	2	0|0|0|0|0|0|1|0|1|0|0|1|0|1|1|0|1|0|0|4|0|0|3|1|1|0|1|0|0|0|0|0|2|0|0|0|0|0|0|0|0|0|0|0|0|0|0|0|0	0.1	0.2	0.1	0.19	0.1	-4.57	1.39	0.42
UNK_N	NP_055768.3	DIS3	2|0	2	1	2	0|0|3|0|0|0|0|0|0|0|2|0|1|0|0|0|0|7|0|1|0|0|2|2|2|2|0|0|0|0|0|0|0|3|0|0|1|1|0|0|0|1|4|0|5|3|0|0|0	0.01	0.01	0.01	0.01	0.01	-7.79	0.62	0.55
UNK_N	NP_061174.1	CTTNBP2NL	0|2	2	1	2	0|0|0|0|0|0|0|0|3|0|2|0|2|0|0|2|0|1|0|0|0|0|0|1|0|2|1|0|1|0|0|0|0|2|0|0|0|0|0|0|0|0|0|0|0|0|0|0|0	0.11	0.21	0.1	0.2	0.11	-4.4	1.47	0.41
UNK_N	NP_060365.7	DDX27	2|0	2	1	2	0|0|1|1|0|3|1|0|1|1|3|2|3|3|1|2|2|3|2|0|3|2|7|2|0|2|0|0|0|0|0|0|0|0|0|1|1|0|0|2|1|2|2|0|0|4|0|0|0	0	0	0	0	0	-10.61	0.45	0.62
UNK_N	NP_065987.1	DDX55	2|0	2	1	2	0|0|0|0|0|0|0|0|0|0|0|0|0|0|0|0|2|4|1|2|0|0|0|4|0|0|0|0|0|0|0|0|0|2|0|0|0|0|0|0|0|0|0|0|0|0|0|0|0	0.16	0.32	0.15	0.31	0.16	-4.26	1.67	0.37
UNK_N	NP_001243615.1	CSNK2A3	2|0	2	1	2	0|0|0|0|0|11|11|6|4|9|7|8|12|5|9|20|7|0|6|12|0|0|0|9|0|0|0|0|11|10|6|5|9|0|0|4|3|4|2|3|0|0|4|2|0|1|3|2|0	0	0	0	0	0	-34.82	0.13	0.81
UNK_N	NP_001135869.1	CTIF	1|1	2	1	2	0|0|0|0|0|0|0|0|0|0|0|0|0|0|0|0|0|0|0|0|0|0|0|0|0|0|0|0|0|0|0|0|0|0|0|0|0|0|0|0|0|0|0|0|0|0|0|0|0	0	0	0	0	0	0.21	10	0.81
UNK_N	NP_001020276.1	CSNK1A1	0|2	2	1	2	0|0|0|0|3|0|1|0|0|0|3|0|0|1|0|3|0|6|0|0|0|1|0|0|0|1|1|0|0|0|0|0|1|0|2|0|0|0|0|0|0|0|0|0|0|0|0|0|0	0.07	0.14	0.07	0.14	0.07	-5.48	1.09	0.44
UNK_N	NP_057212.1	COPG1	2|0	2	1	2	0|0|8|4|0|4|0|0|5|1|3|1|0|0|0|0|0|0|0|5|1|1|2|1|4|3|4|2|0|1|0|0|0|0|0|2|5|0|0|0|0|2|0|0|6|7|0|0|0	0	0	0	0	0	-13.29	0.35	0.66
UNK_N	NP_079010.2	CLMN	2|0	2	1	2	0|0|0|0|6|4|5|3|2|6|4|4|3|0|6|0|2|8|7|5|11|2|2|2|0|0|0|2|3|0|1|2|5|3|8|0|0|0|0|0|0|0|0|0|0|0|0|0|0	0	0	0	0	0	-19.21	0.24	0.81
UNK_N	NP_060352.1	CLN6	1|1	2	1	2	0|0|2|0|0|0|0|0|0|0|1|0|0|0|0|1|0|0|0|0|0|0|0|0|0|0|0|0|0|0|0|0|0|0|0|0|1|2|1|1|0|0|0|0|0|0|0|0|0	0	0	0	0	0	-1.69	2.78	0.81
UNK_N	NP_078824.2	CEP97	2|0	2	1	2	0|0|0|0|0|0|0|0|0|0|0|0|0|0|0|0|0|0|0|0|0|0|0|0|0|0|0|0|0|0|0|0|1|0|0|0|0|0|0|0|0|0|0|0|0|0|0|0|0	0.45	0.91	0.45	0.9	0.45	-2.29	10	0.18
UNK_N	NP_001106197.1	CEP170B	1|1	2	1	2	0|0|0|0|0|0|0|0|2|2|0|0|0|0|0|0|0|0|0|0|0|0|0|0|0|0|0|0|0|0|0|0|3|0|0|0|0|0|0|0|0|0|0|0|0|0|0|0|0	0	0	0	0	0	-0.87	3.57	0.81
UNK_N	NP_001092872.1	CCNK	1|1	2	1	2	0|0|0|0|2|2|4|0|0|3|1|2|2|4|3|3|5|8|4|5|6|2|5|5|3|2|3|4|4|6|5|4|4|4|6|0|0|0|0|0|0|0|0|0|0|0|0|0|0	0	0	0	0	0	-16.09	0.24	0.81
UNK_N	NP_004652.2	CDC23	1|1	2	1	2	0|0|0|0|2|5|3|4|6|7|3|2|4|7|6|4|2|4|5|12|5|2|5|2|0|0|8|3|2|0|0|1|6|0|3|0|0|0|0|0|0|0|0|0|0|0|0|0|0	0	0	0	0	0	-17.42	0.22	0.81
UNK_N	NP_060299.4	CECR5	2|0	2	1	2	0|0|1|0|0|0|0|0|0|0|0|0|0|0|0|0|0|0|0|0|0|0|0|0|0|0|0|0|0|0|0|0|0|0|0|1|0|0|0|0|0|0|0|0|0|0|0|0|0	0.45	0.91	0.45	0.9	0.45	-2.3	10	0.18
UNK_N	NP_001020247.1	CELF2	2|0	2	1	2	0|0|0|0|0|1|0|0|0|0|1|0|0|0|0|0|0|0|0|0|0|0|0|0|0|0|0|0|2|0|0|0|0|0|0|0|0|0|0|0|0|0|0|0|0|0|0|0|0	0.4	0.79	0.39	0.78	0.4	-2.52	6.25	0.25
UNK_N	NP_114172.1	CCNB1	2|0	2	1	2	0|0|0|0|0|0|0|0|0|0|0|0|1|0|0|0|0|0|0|0|0|0|0|0|0|0|0|0|0|1|0|0|0|0|0|0|0|0|0|0|3|0|0|0|0|0|0|0|0	0.34	0.67	0.33	0.67	0.34	-2.67	5	0.28
UNK_N	NP_001019820.1	CANX	2|0	2	1	2	0|0|0|0|0|10|5|0|0|0|8|0|0|0|0|2|7|0|0|0|4|0|8|6|0|0|1|0|0|0|0|0|0|0|0|3|2|0|0|8|0|0|3|0|3|5|0|0|0	0	0	0	0	0	-13.31	0.33	0.66
UNK_N	NP_031385.2	CASC3	0|2	2	1	2	0|0|0|0|0|0|0|0|0|0|0|0|0|0|0|0|0|0|0|0|0|0|0|0|0|0|0|0|0|0|0|0|0|0|0|0|0|0|0|0|0|0|0|0|0|0|0|0|0	0.45	0.91	0.45	0.9	0.45	-2.3	10	0.18
UNK_N	NP_001035905.1	CAST	0|2	2	1	2	0|0|0|0|1|2|1|2|3|3|1|0|3|3|2|4|3|5|0|0|2|0|1|3|0|2|2|2|5|8|1|4|7|6|11|0|0|0|0|0|0|0|0|0|0|0|0|0|0	0	0	0	0	0	-15.66	0.29	0.69
UNK_N	NP_001248769.1	BRE	1|1	2	1	2	0|0|0|0|0|1|1|1|1|1|1|1|1|1|1|2|1|2|2|4|2|2|2|1|0|0|0|0|2|0|0|1|1|1|2|0|0|0|0|0|0|0|0|0|0|0|0|0|0	0	0	0	0	0	-5.37	0.71	0.81
UNK_N	NP_001734.1	CALM2	1|1	2	1	2	0|0|0|0|0|0|0|3|0|3|0|0|0|2|0|2|1|2|1|4|0|2|0|0|0|0|2|3|1|0|0|2|1|1|3|0|0|0|0|0|0|0|0|0|0|0|0|0|0	0	0	0	0	0	-5.08	0.76	0.81	1 [biogrid]1 [biogrid]
UNK_N	NP_001007215.1	CACYBP	1|1	2	1	2	2|2|0|0|2|4|2|1|2|3|5|3|3|0|0|2|1|4|1|3|4|0|1|1|0|1|2|2|1|5|3|5|6|7|10|2|0|0|0|0|2|0|1|0|0|0|0|0|0	0	0	0	0	0	-13.15	0.29	0.81
UNK_N	NP_000703.2	BLVRA	2|0	2	1	2	0|2|3|0|0|2|1|1|0|1|0|1|0|0|0|0|2|3|0|0|2|0|3|1|0|0|0|0|0|0|0|0|0|0|0|3|0|5|2|6|2|3|3|5|5|5|1|1|6	0	0	0	0	0	-12.93	0.36	0.66
UNK_N	NP_001161093.1	ATXN10	2|0	2	1	2	0|0|2|0|0|0|0|0|0|0|0|0|0|0|0|0|0|2|0|0|1|0|0|0|0|0|0|0|1|0|0|0|0|1|0|0|2|0|0|0|0|0|0|0|0|0|0|0|4	0.17	0.34	0.17	0.33	0.17	-3.89	1.92	0.36
UNK_N	NP_061330.2	BAIAP2L1	1|1	2	1	2	1|1|0|0|0|0|0|0|0|0|0|0|0|1|2|0|1|2|0|0|0|0|0|0|1|1|1|1|0|0|0|0|3|2|3|0|0|0|0|0|0|1|0|1|0|0|0|0|0	0	0	0	0	0	-3.45	1.14	0.81
UNK_N	NP_004806.3	ARHGAP29	1|1	2	1	2	0|0|0|0|0|0|0|0|2|0|0|0|0|0|0|0|0|0|0|0|0|0|0|0|0|0|0|0|0|0|0|0|0|0|0|0|0|0|0|0|0|0|0|0|0|0|0|0|0	0	0	0	0	0	0.44	10	0.81
UNK_N	NP_071933.2	ATG3	2|0	2	1	2	0|0|0|0|0|0|0|0|0|0|0|0|0|0|0|0|0|0|0|1|0|0|0|0|0|0|0|0|0|0|0|0|0|2|0|0|0|0|0|0|0|0|0|0|0|0|0|0|0	0.43	0.86	0.43	0.85	0.43	-2.38	8.33	0.23
UNK_N	NP_001654.1	ARF6	2|0	2	1	2	0|0|1|0|0|0|0|0|0|0|0|0|0|0|0|0|0|0|0|0|0|0|0|1|0|0|0|0|0|0|0|0|0|0|0|0|0|0|0|0|0|0|0|0|1|0|0|1|0	0.4	0.81	0.41	0.81	0.41	-2.45	6.25	0.24
UNK_N	NP_001155.1	APBB1	1|1	2	1	2	0|0|0|0|1|8|1|0|1|1|3|3|1|2|2|0|1|2|2|6|4|0|0|2|1|1|0|0|3|2|0|0|1|3|4|0|0|0|0|0|0|0|0|0|0|0|0|0|0	0	0	0	0	0	-8.13	0.45	0.81
UNK_N	NP_001248755.1	AP3D1	0|2	2	1	2	0|0|7|3|7|6|4|8|19|9|6|4|6|9|6|7|6|7|8|16|3|3|6|2|2|7|0|1|6|1|0|0|8|5|13|3|1|0|1|2|0|0|1|2|0|0|2|1|0	0	0	0	0	0	-33.2	0.13	0.81
UNK_N	NP_001275.1	AP3S1	1|1	2	1	2	2|2|1|1|0|1|1|1|1|1|1|2|2|1|1|1|1|4|1|4|1|2|1|2|2|4|3|2|4|2|2|2|4|3|4|3|0|0|1|1|0|3|2|1|1|0|2|0|3	0	0	0	0	0	-9.96	0.38	0.81
UNK_N	NP_008933.2	ADRM1	1|1	2	1	2	3|3|1|1|0|0|0|0|0|0|0|0|1|0|0|2|23|7|0|2|2|0|7|13|2|0|2|2|0|0|0|0|0|0|0|3|4|1|1|4|1|0|4|1|4|2|1|2|1	0	0	0	0	0	-14.38	0.26	0.81
UNK_N	NP_001124192.1	AHCYL2	1|1	2	1	2	0|0|0|0|0|1|1|2|0|0|0|1|2|2|0|1|0|2|0|2|0|2|0|2|0|0|0|0|5|3|1|4|2|4|5|0|0|0|0|0|0|0|0|0|0|0|0|0|0	0	0	0	0	0	-6.32	0.6	0.81
UNK_N	NP_000373.1	ALDH3A2	0|2	2	1	2	0|0|0|0|6|3|4|3|3|2|5|1|3|4|4|1|2|6|0|0|3|9|5|5|0|3|3|4|3|4|1|4|5|4|2|0|0|0|0|0|0|0|0|0|0|0|0|0|0	0	0	0	0	0	-18.04	0.25	0.81
UNK_N	NP_073153.1	ANAPC1	2|0	2	1	2	0|0|0|0|1|5|3|0|9|5|3|3|5|9|0|1|6|6|3|16|3|6|6|3|0|1|12|3|2|0|0|0|4|1|5|0|0|0|0|0|0|0|0|0|0|0|0|0|0	0	0	0	0	0	-21.64	0.21	0.81
UNK_N	NP_004448.2	ACSL3	2|0	2	1	2	0|1|2|2|0|4|0|0|0|1|0|0|1|0|0|0|3|1|1|0|1|0|4|2|1|1|1|0|1|0|0|1|3|3|1|3|2|0|0|3|2|0|3|2|3|1|0|0|0	0	0	0	0	0	-9.68	0.49	0.6
UNK_N	NP_001020278.1	ADAR	1|1	2	1	2	15|11|7|4|7|11|5|6|9|9|17|11|8|8|6|11|15|16|10|19|19|10|8|14|5|7|13|13|11|6|5|6|12|10|11|5|2|5|10|7|14|3|3|5|5|3|5|3|9	0	0	0	0	0	-51.17	0.08	0.81
UNK_N	NP_001012768.1	ABI1	1|1	2	1	2	5|4|0|0|0|0|1|2|0|2|0|1|0|0|1|0|0|2|0|2|0|0|1|2|0|0|3|2|1|2|3|1|1|2|2|4|0|4|1|1|4|0|0|1|0|0|1|3|0	0	0	0	0	0	-8.3	0.45	0.81
UNK_N	Q2KJF1	A1BG	2|0	2	1	2	0|0|0|0|0|0|0|0|0|0|0|0|0|0|0|0|0|0|0|0|0|0|0|0|0|0|0|0|0|0|0|0|0|0|0|0|0|0|0|0|0|0|0|0|0|0|0|0|0	0.45	0.91	0.45	0.9	0.45	-2.3	10	0.18
UNK_N	NP_078960.1	AAMDC	1|1	2	1	2	1|0|0|0|0|0|0|0|0|0|0|0|0|0|0|0|0|0|0|0|0|0|0|0|0|0|0|0|0|0|0|0|0|2|0|1|0|0|3|0|1|0|0|0|0|0|2|0|1	0	0	0	0	0	-1.73	2.27	0.81
UNK_N	NP_001035809.1	ABCE1	1|1	2	1	2	0|0|2|1|0|7|7|1|3|4|5|9|3|1|0|12|8|21|0|3|5|0|8|4|0|4|2|0|0|2|0|0|0|0|0|7|0|4|0|5|0|0|4|2|0|0|0|0|0	0	0	0	0	0	-20.42	0.19	0.81
UNK_C	NP_066964.1	XRCC5	2|0	2	1	2	3|2|4|2|9|4|6|4|4|7|4|6|6|5|2|8|8|14|2|10|3|3|4|10|5|8|13|8|1|2|0|1|1|1|4|1|0|0|0|1|1|5|9|2|5|4|0|0|0	0	0	0	0	0	-30.58	0.15	0.81
UNK_C	NP_036611.2	YWHAG	0|2	2	1	2	0|0|0|0|6|0|0|7|5|0|0|0|5|7|5|0|0|0|4|3|7|2|4|0|0|0|0|2|3|3|0|0|4|6|10|3|0|0|0|0|0|0|0|0|0|0|0|0|0	0	0	0	0	0	-15.46	0.29	0.69	1 [biogrid]1 [biogrid]
UNK_C	NP_001009881.1	ZCCHC11	2|0	2	1	2	0|0|0|0|0|0|0|0|0|0|0|0|0|0|0|0|0|0|0|0|0|0|0|0|0|0|0|0|0|0|0|0|0|0|2|0|0|0|0|0|0|0|0|0|0|0|0|0|0	0.45	0.89	0.44	0.88	0.45	-2.31	10	0.22
UNK_C	NP_149080.2	ZCCHC3	0|2	2	1	2	0|0|0|0|0|0|0|0|0|0|0|0|0|0|0|0|0|0|0|0|0|3|0|0|0|0|0|0|0|0|0|0|0|0|0|0|0|0|0|0|0|0|0|0|0|0|0|0|0	0.44	0.87	0.43	0.87	0.44	-2.41	8.33	0.23
UNK_C	NP_001171914.1	WNK1	2|0	2	1	2	1|1|1|0|0|0|1|3|8|6|0|1|3|2|4|1|2|0|1|4|0|2|0|0|1|1|3|1|1|0|0|0|5|1|2|0|0|0|0|0|0|1|2|0|1|1|0|0|0	0	0	0	0	0	-10.86	0.43	0.63
UNK_C	NP_003391.1	XPO1	0|2	2	1	2	0|0|6|1|0|1|1|0|2|1|6|3|1|2|0|4|4|4|1|7|2|0|3|4|2|4|0|0|0|0|0|1|0|0|0|3|8|0|0|2|0|0|5|0|8|7|0|0|0	0	0	0	0	0	-15.47	0.27	0.7	1 [biogrid]1 [biogrid]
UNK_C	NP_001012496.1	U2AF2	0|2	2	1	2	0|0|2|0|1|1|0|0|0|0|3|0|1|1|1|0|0|5|2|3|0|5|5|0|0|2|3|0|0|0|0|0|0|1|3|1|0|0|0|0|0|0|0|0|0|0|0|0|0	0.01	0.01	0.01	0.01	0.01	-7.88	0.62	0.55
UNK_C	NP_009055.2	UTRN	1|1	2	1	2	0|0|0|0|12|15|5|9|15|14|10|11|12|16|9|0|11|3|10|13|13|15|9|8|2|4|12|9|11|0|0|0|16|9|6|0|0|0|0|0|0|0|0|0|0|0|0|0|0	0	0	0	0	0	-45.25	0.09	0.81
UNK_C	NP_001073884.1	U2SURP	1|1	2	1	2	0|0|0|1|23|44|30|26|26|24|26|20|18|27|21|39|19|88|18|68|42|54|31|35|15|17|19|21|30|18|21|14|25|15|26|0|0|0|0|2|0|0|0|0|0|0|1|0|0	0	0	0	0	0	-137.88	0.03	0.81
UNK_C	NP_001243546.1	TUBGCP2	1|1	2	1	2	0|0|0|0|0|2|0|0|0|0|0|0|1|0|0|0|0|1|0|0|1|0|0|0|1|0|0|0|0|0|0|0|0|0|0|0|0|0|0|0|0|0|0|0|0|0|0|0|0	0	0	0	0	0	-1.21	4.17	0.81
UNK_C	NP_055362.1	TMOD3	1|1	2	1	2	0|0|0|0|2|0|2|2|3|3|3|3|3|2|2|1|2|0|0|6|2|0|3|1|0|0|0|0|7|7|1|3|2|4|11|0|0|0|0|0|0|0|0|0|0|0|0|0|0	0	0	0	0	0	-11.09	0.33	0.81
UNK_C	NP_064508.3	TM9SF3	1|1	2	1	2	0|0|2|0|0|1|0|0|0|0|3|2|0|0|0|0|1|0|0|0|2|0|0|0|0|5|0|0|0|0|0|0|2|0|0|0|0|0|0|0|0|0|0|0|2|0|0|0|0	0	0	0	0	0	-2.91	1.25	0.81
UNK_C	NP_078838.1	TANGO6	0|2	2	1	2	0|0|0|0|1|0|0|1|1|0|1|0|0|2|0|0|0|0|0|0|0|0|1|1|0|0|0|0|2|1|1|0|3|2|5|0|0|0|0|0|0|0|0|0|0|0|0|0|0	0.07	0.13	0.06	0.13	0.07	-5.21	1.14	0.44
UNK_C	NP_001072983.1	TBCE	1|1	2	1	2	0|0|0|0|1|0|2|0|0|0|0|0|0|0|0|0|0|0|0|0|0|0|0|0|0|0|1|1|4|1|0|3|2|6|5|0|0|0|0|0|0|0|0|0|0|0|0|0|0	0	0	0	0	0	-3.67	0.96	0.81
UNK_C	NP_003889.1	SYNJ2	0|2	2	1	2	0|0|0|0|0|0|0|0|0|0|0|0|0|0|0|0|0|0|0|2|0|0|0|0|0|0|0|0|1|0|0|0|2|0|1|0|0|0|0|0|0|0|0|0|0|0|0|0|0	0.31	0.62	0.3	0.6	0.31	-2.82	4.17	0.29
UNK_C	NP_006274.2	TACC1	1|1	2	1	2	0|0|0|0|3|4|4|4|6|4|4|5|3|4|4|5|4|10|3|10|5|8|3|0|0|1|2|1|3|1|0|2|3|3|6|0|0|0|0|0|0|0|0|0|0|0|0|0|0	0	0	0	0	0	-17.53	0.22	0.81
UNK_C	NP_848604.3	STXBP4	1|1	2	1	2	0|0|0|0|0|0|0|0|0|0|0|0|0|0|0|0|0|0|0|0|0|0|0|0|0|0|0|0|1|0|0|0|0|4|0|0|0|0|0|0|0|0|0|0|0|0|0|0|0	0	0	0	0	0	-0.27	5	0.81
UNK_C	NP_001017390.1	SULT1A4	0|2	2	1	2	0|0|0|0|0|0|0|0|0|1|0|0|1|0|0|0|0|1|2|0|0|0|0|0|0|0|0|0|0|1|0|0|0|0|0|0|0|0|0|0|0|3|0|0|0|0|0|0|3	0.18	0.36	0.17	0.34	0.18	-3.74	2.08	0.36
UNK_C	NP_689926.1	STT3A	0|2	2	1	2	6|8|2|2|0|4|5|0|2|0|5|3|0|0|0|0|4|5|1|2|5|0|4|4|2|3|5|2|0|4|0|0|1|0|0|3|2|2|1|5|0|0|4|0|8|6|0|1|0	0	0	0	0	0	-18.73	0.24	0.81
UNK_C	NP_005834.4	STAM2	1|1	2	1	2	0|0|0|0|0|0|0|0|3|2|2|0|0|0|3|3|0|0|0|3|1|3|0|0|0|0|0|0|1|1|2|2|1|1|1|0|0|0|0|0|0|0|0|0|0|0|0|0|0	0	0	0	0	0	-4.48	0.86	0.81
UNK_C	NP_001026854.1	SRSF7	2|0	2	1	2	0|2|3|2|5|9|7|8|4|5|1|0|5|2|5|6|0|10|9|7|4|9|7|5|6|3|5|0|2|1|0|0|2|0|1|1|0|0|0|0|0|0|5|5|1|4|0|1|0	0	0	0	0	0	-25.25	0.18	0.81
UNK_C	NP_005617.2	SRSF4	0|2	2	1	2	0|0|0|2|0|0|0|0|0|2|3|0|0|0|0|2|4|0|0|0|0|0|0|2|6|7|2|4|0|0|0|0|0|0|0|0|3|3|0|5|0|2|0|0|1|2|0|0|0	0	0	0	0	0	-9.25	0.5	0.59
UNK_C	NP_001177934.1	SRSF10	1|1	2	1	2	0|0|0|0|1|1|3|2|1|3|1|2|2|1|1|3|2|2|0|0|0|2|1|1|0|0|1|0|0|0|0|0|1|0|0|0|0|0|0|0|0|0|1|0|0|1|0|0|0	0	0	0	0	0	-5.07	0.76	0.81
UNK_C	NP_001003796.1	SNU13	1|1	2	1	2	0|1|1|0|0|2|1|1|0|0|0|1|0|0|2|1|0|1|1|2|2|4|1|1|0|0|0|0|0|1|4|0|1|1|1|1|2|0|1|2|1|0|1|0|0|0|0|1|1	0	0	0	0	0	-5.62	0.68	0.81
UNK_C	NP_001254651.1	SRP72	1|1	2	1	2	0|0|2|1|3|6|3|3|7|5|1|0|6|7|5|3|4|15|16|11|7|5|4|4|6|5|4|1|2|0|0|0|0|2|5|1|0|0|0|0|1|0|1|0|1|0|1|0|0	0	0	0	0	0	-21.86	0.18	0.81
UNK_C	NP_001002800.1	SMC4	0|2	2	1	2	8|4|15|7|1|8|0|4|4|4|4|4|3|5|2|4|7|9|2|8|6|4|3|6|11|11|14|8|0|1|0|0|3|3|1|6|9|1|0|5|1|10|9|3|8|9|3|5|10	0	0	0	0	0	-36.22	0.12	0.81
UNK_C	NP_004588.1	SNRPD2	1|1	2	1	2	0|0|1|0|3|3|13|15|3|2|4|3|5|6|8|1|3|6|3|4|2|7|3|6|1|1|1|2|1|1|2|2|2|2|5|0|0|0|0|0|0|0|0|0|0|0|0|0|0	0	0	0	0	0	-17.46	0.22	0.81
UNK_C	NP_036565.2	SF3B1	1|1	2	1	2	0|0|7|3|56|73|64|40|53|49|59|51|56|67|50|56|39|149|60|123|81|76|61|59|34|32|58|39|53|46|35|29|52|47|42|3|2|0|1|0|2|1|4|0|4|6|0|0|0	0	0	0	0	0	-276.86	0.02	0.81	1 [biogrid]1 [biogrid]
UNK_C	NP_057131.1	SF3B6	1|1	2	1	2	0|0|0|0|3|5|1|2|3|2|3|3|4|4|2|3|2|4|4|4|5|2|2|3|2|1|1|1|3|2|1|1|3|2|2|0|0|0|0|0|0|0|0|0|0|0|0|0|0	0	0	0	0	0	-11.22	0.34	0.81
UNK_C	NP_005841.1	SF3B4	0|2	2	1	2	0|0|0|0|3|3|4|1|4|1|2|1|1|1|2|5|3|11|4|8|6|3|4|3|4|3|4|3|4|5|0|4|3|4|3|0|0|0|0|0|0|0|0|0|0|0|0|0|1	0	0	0	0	0	-18.54	0.25	0.81
UNK_C	NP_076982.3	SECISBP2	0|2	2	1	2	0|0|0|0|0|0|0|0|0|0|0|0|0|0|0|0|0|0|0|0|0|0|0|0|0|0|0|0|0|0|0|0|0|0|0|0|0|0|0|0|0|0|0|0|0|0|0|0|0	0.45	0.91	0.45	0.9	0.45	-2.3	10	0.18
UNK_C	NP_060458.3	SCYL2	2|0	2	1	2	0|0|1|0|0|0|0|0|0|1|0|0|0|0|0|2|0|4|0|0|0|0|0|0|0|0|0|0|2|0|0|2|3|4|5|0|0|0|0|0|0|0|0|0|0|0|0|0|0	0.07	0.13	0.06	0.13	0.07	-5.65	1.04	0.45
UNK_C	NP_009121.1	SEC23IP	2|0	2	1	2	0|0|0|0|3|3|4|4|4|3|3|1|1|2|2|3|0|3|1|10|2|0|3|4|0|1|2|3|6|5|3|5|7|6|6|0|0|0|0|0|0|0|0|0|0|0|0|0|0	0	0	0	0	0	-17.72	0.26	0.81
UNK_C	NP_001138586.1	RRP12	0|2	2	1	2	0|0|1|0|2|0|0|0|0|1|1|1|0|0|0|1|1|3|0|5|3|0|2|2|0|1|0|0|0|0|0|0|0|0|0|1|0|0|0|0|0|0|1|0|0|1|0|0|0	0.03	0.07	0.03	0.06	0.03	-5.64	0.93	0.48
UNK_C	NP_057136.2	RRP15	2|0	2	1	2	1|0|1|0|0|0|0|0|0|1|0|0|0|1|0|0|1|5|0|0|4|0|2|0|2|0|3|0|0|0|0|0|0|0|0|1|0|0|0|0|0|0|2|0|0|0|0|0|0	0.06	0.12	0.06	0.11	0.06	-5.57	1.04	0.45
UNK_C	NP_037392.1	SAP30BP	1|1	2	1	2	0|0|0|0|9|6|7|6|6|8|5|6|10|7|9|4|6|9|7|6|6|11|10|9|4|5|7|5|7|14|3|8|5|13|16|0|0|0|0|0|0|0|0|0|0|0|0|0|0	0	0	0	0	0	-33.76	0.12	0.81
UNK_C	NP_002899.1	REL	0|2	2	1	2	0|0|0|0|0|0|0|0|0|0|0|0|0|0|0|0|0|0|0|0|0|0|0|0|0|0|0|0|0|0|0|0|0|0|0|0|0|0|0|0|0|0|0|0|0|0|0|0|0	0.45	0.91	0.45	0.9	0.45	-2.3	10	0.18
UNK_C	NP_001156506.1	RPTOR	1|1	2	1	2	0|0|1|0|0|0|0|0|0|0|0|0|0|0|0|0|0|0|0|0|0|0|0|0|0|0|0|0|0|0|0|0|0|0|0|0|1|0|0|0|0|0|0|0|0|0|0|0|0	0	0	0	0	0	0.25	10	0.81
UNK_C	NP_005605.1	RHEB	1|1	2	1	2	0|0|4|2|0|0|1|0|1|0|0|0|1|0|0|3|0|1|0|2|0|0|1|0|3|1|0|1|0|1|0|0|0|0|1|1|3|2|0|0|0|2|2|1|1|1|3|3|3	0	0	0	0	0	-6.79	0.56	0.81
UNK_C	NP_001122089.1	REPS1	0|2	2	1	2	0|0|0|0|2|3|3|0|2|4|0|0|5|3|5|5|0|3|3|5|6|4|0|1|0|0|3|0|4|9|0|3|8|3|6|0|0|0|0|0|0|0|0|0|0|0|0|0|0	0	0	0	0	0	-16.46	0.28	0.7
UNK_C	NP_055814.1	RAB21	2|0	2	1	2	0|1|2|1|0|4|3|2|2|1|3|3|2|0|1|1|3|5|1|0|4|3|1|1|2|1|2|3|0|0|2|1|1|0|0|3|3|2|3|2|2|1|1|1|2|2|2|0|6	0	0	0	0	0	-13.05	0.36	0.66
UNK_C	NP_001188474.1	RBM15	1|1	2	1	2	2|0|11|6|0|0|2|0|4|4|0|0|0|0|0|0|2|3|1|2|6|2|2|0|4|3|0|0|0|0|0|0|0|0|0|2|2|1|6|6|2|1|4|0|4|1|3|3|5	0	0	0	0	0	-13.98	0.27	0.81
UNK_C	NP_061862.1	RBM27	0|2	2	1	2	0|0|0|0|10|9|6|4|7|5|9|14|8|2|8|13|4|21|10|12|7|21|6|4|3|6|6|3|12|16|1|9|12|11|5|0|0|0|0|0|0|0|0|0|0|0|0|0|0	0	0	0	0	0	-44.01	0.1	0.81
UNK_C	NP_001137325.1	PYM1	1|1	2	1	2	0|0|0|0|0|2|0|1|2|4|0|1|3|4|4|3|2|8|1|0|2|3|2|3|1|1|2|2|2|7|1|0|5|4|8|0|0|0|0|0|0|0|1|0|0|0|0|0|2	0	0	0	0	0	-11.81	0.32	0.81
UNK_C	NP_001002814.2	RAB11FIP1	2|0	2	1	2	0|0|0|0|1|2|2|1|3|1|1|0|1|0|1|1|5|3|0|6|0|2|1|0|0|1|1|0|4|2|0|0|1|0|4|0|0|0|0|0|0|0|0|0|0|0|0|0|0	0	0.01	0	0.01	0	-8.61	0.57	0.58
UNK_C	NP_002795.2	PSMC3	1|1	2	1	2	1|0|1|0|2|3|3|2|2|2|5|3|2|2|0|8|3|13|3|5|7|5|4|0|2|2|5|3|2|5|0|4|2|7|5|0|0|0|0|0|0|0|0|0|0|0|0|0|0	0	0	0	0	0	-16.1	0.24	0.81
UNK_C	NP_002807.1	PSMD12	2|0	2	1	2	0|0|0|0|0|2|0|0|2|1|1|2|2|2|0|4|0|5|0|3|2|2|1|1|0|0|6|3|0|8|0|0|0|1|2|0|0|0|0|0|0|0|0|0|0|0|0|0|0	0	0	0	0	0	-9.26	0.5	0.59
UNK_C	NP_001253974.1	PSME3	1|1	2	1	2	0|0|0|0|13|7|8|11|10|6|6|8|8|7|8|8|10|10|4|17|7|13|10|6|4|4|6|4|10|22|17|10|8|12|18|0|0|0|0|0|0|0|0|0|0|0|0|0|0	0	0	0	0	0	-43.36	0.09	0.81
UNK_C	NP_001096137.1	PSMA4	1|1	2	1	2	0|0|0|0|1|0|0|0|0|0|0|0|1|0|0|1|0|0|0|0|0|0|0|0|2|2|2|2|0|0|0|0|0|1|0|0|2|0|0|0|0|1|0|0|0|0|0|0|0	0	0	0	0	0	-2.56	1.67	0.81
UNK_C	NP_006244.2	PRKAB1	0|2	2	1	2	0|0|0|0|0|1|0|0|0|0|0|0|0|1|0|0|0|0|0|3|0|0|0|0|0|0|0|0|0|0|0|0|0|1|0|0|0|0|0|0|0|0|0|0|0|0|0|0|0	0.31	0.62	0.3	0.61	0.31	-2.84	4.17	0.29
UNK_C	NP_002755.1	PRPS1	2|0	2	1	2	1|2|3|0|0|0|1|0|1|0|4|0|0|1|2|1|2|1|0|0|0|0|0|1|1|2|2|0|0|3|0|0|0|1|0|3|3|2|0|2|1|1|2|2|2|2|0|0|0	0	0	0	0	0	-9.13	0.53	0.59
UNK_C	NP_066953.1	PPIA	0|2	2	1	2	8|9|2|2|1|2|3|1|0|2|2|0|0|1|0|0|2|0|4|0|2|0|0|0|1|1|5|8|0|0|0|0|0|0|0|8|5|10|9|6|19|3|5|4|4|5|6|4|10	0	0	0	0	0	-25.87	0.17	0.81
UNK_C	NP_006232.1	PPP1R2	1|1	2	1	2	0|0|0|0|0|4|2|2|2|1|2|2|1|2|2|1|1|1|4|4|3|2|3|3|0|2|1|2|5|3|0|4|4|5|5|0|0|0|0|0|0|0|0|0|0|0|0|0|0	0	0	0	0	0	-10.62	0.36	0.81
UNK_C	NP_001041648.1	PHACTR4	1|1	2	1	2	0|0|0|0|4|4|1|0|3|3|2|0|0|0|1|4|0|5|1|2|4|2|4|0|0|0|1|0|3|3|0|0|3|5|6|0|0|0|0|0|0|0|0|0|0|0|0|0|0	0	0	0	0	0	-9.16	0.41	0.81
UNK_C	NP_000928.1	POLR2A	2|0	2	1	2	0|0|0|0|0|4|1|1|3|2|0|1|2|0|0|0|0|1|2|4|4|0|4|0|0|0|4|3|0|0|0|0|4|1|1|0|0|0|0|0|0|0|0|0|0|0|0|0|0	0	0.01	0	0.01	0	-8.25	0.6	0.57	1 [biogrid]1 [biogrid]
UNK_C	NP_005828.2	POP7	1|1	2	1	2	0|0|0|0|1|2|1|0|1|0|1|1|1|1|0|1|0|0|0|2|1|6|1|0|1|1|1|1|1|2|0|0|3|1|4|0|0|0|0|0|0|0|0|0|0|0|0|0|0	0	0	0	0	0	-5.38	0.71	0.81
UNK_C	NP_004556.1	PEX14	0|2	2	1	2	0|0|0|0|7|14|10|9|9|10|14|8|9|10|11|10|12|18|9|21|11|19|7|9|4|7|9|6|10|4|0|5|8|6|7|0|0|0|0|0|0|0|0|0|0|0|0|0|0	0	0	0	0	0	-47.95	0.09	0.81
UNK_C	NP_057030.3	PELO	1|1	2	1	2	8|1|2|2|0|0|0|0|0|1|0|0|0|0|0|0|0|0|0|0|0|0|0|0|5|2|3|1|0|0|0|0|0|0|0|1|2|1|0|0|0|3|2|2|3|4|0|1|1	0	0	0	0	0	-6.73	0.56	0.81
UNK_C	NP_001107579.1	PDLIM3	0|2	2	1	2	0|0|0|0|0|0|0|0|0|0|0|0|2|0|0|0|0|0|0|2|0|0|0|0|0|0|1|0|0|2|0|2|0|5|3|0|0|0|0|0|0|0|0|0|0|0|0|0|0	0.13	0.27	0.13	0.26	0.13	-4.56	1.47	0.39
UNK_C	NP_001239048.1	PASK	0|2	2	1	2	0|0|0|0|0|0|0|0|0|0|0|0|0|1|0|0|0|5|1|8|0|0|2|0|0|1|0|0|0|0|0|0|1|4|3|0|0|0|0|0|0|0|0|0|0|0|0|0|0	0.06	0.13	0.06	0.12	0.06	-4.97	0.96	0.45
UNK_C	NP_000267.2	OCRL	0|2	2	1	2	0|0|0|0|1|0|0|0|0|0|0|1|0|0|0|0|0|0|0|2|0|0|0|0|0|0|0|0|0|0|0|0|0|0|0|0|0|0|0|0|0|0|0|0|0|0|0|0|0	0.4	0.79	0.39	0.78	0.4	-2.52	6.25	0.25
UNK_C	NP_002568.2	PAK2	0|2	2	1	2	0|0|0|0|2|2|9|0|4|5|2|3|3|0|0|0|4|3|0|0|0|3|4|4|0|0|0|0|7|6|0|7|4|9|8|0|0|0|0|0|0|0|0|0|0|0|0|0|0	0	0	0	0	0	-16.07	0.28	0.69
UNK_C	NP_055950.1	NUP205	1|1	2	1	2	1|1|7|5|0|8|0|0|2|1|2|2|0|1|0|0|3|0|0|4|8|4|4|1|5|3|5|1|0|0|0|0|0|0|1|1|4|0|2|2|1|5|5|2|4|4|0|1|1	0	0	0	0	0	-14.36	0.27	0.81
UNK_C	NP_005378.4	NUP98	0|2	2	1	2	3|2|2|1|2|4|4|8|2|4|3|4|2|2|1|0|3|5|3|9|4|2|3|2|0|1|0|0|2|0|0|0|0|0|4|9|5|7|12|17|11|0|0|0|0|0|12|10|4	0	0	0	0	0	-26.99	0.16	0.81	1 [biogrid]1 [biogrid]
UNK_C	NP_054861.2	NUDT5	2|0	2	1	2	0|0|0|0|6|0|0|3|3|2|0|3|6|1|2|5|0|2|2|7|2|1|3|2|1|1|1|2|6|8|0|4|0|10|6|0|0|0|0|0|0|0|0|0|0|0|0|0|0	0	0	0	0	0	-16.18	0.28	0.7
UNK_C	NP_004535.1	NDUFA10	1|1	2	1	2	2|2|5|1|1|1|2|0|0|0|4|2|1|1|0|2|3|2|0|2|7|4|3|1|1|2|5|0|0|0|0|0|0|0|1|3|4|0|3|2|1|0|2|0|1|3|1|0|2	0	0	0	0	0	-10.46	0.36	0.81
UNK_C	NP_000260.1	NME1	0|2	2	1	2	0|0|0|0|12|7|5|0|4|4|5|3|0|5|4|2|3|3|2|6|0|6|5|3|0|0|0|1|2|5|0|0|0|12|9|2|3|1|3|0|0|0|2|0|0|0|0|0|0	0	0	0	0	0	-21.11	0.21	0.81
UNK_C	NP_066565.1	NMT1	2|0	2	1	2	0|0|0|0|2|4|3|1|0|3|2|1|2|1|0|0|2|3|3|6|2|0|0|4|0|2|0|0|4|4|0|3|4|6|6|0|0|0|0|0|0|0|0|0|0|0|0|0|0	0	0	0	0	0	-12.73	0.37	0.66
UNK_C	NP_001028886.1	NOP2	2|0	2	1	2	0|1|7|4|2|2|5|4|5|5|3|5|6|3|0|0|5|6|2|0|9|7|2|4|9|5|8|3|0|0|0|0|2|0|1|3|2|0|0|0|2|1|5|2|2|3|2|0|5	0	0	0	0	0	-22.28	0.2	0.81
UNK_C	NP_001032895.2	NCKAP5L	1|1	2	1	2	0|0|0|0|0|0|0|0|0|0|0|0|0|0|0|0|0|0|0|0|0|0|0|0|0|0|0|0|0|0|0|0|0|0|0|0|0|0|0|0|0|0|0|0|0|0|0|0|0	0	0	0	0	0	0.21	10	0.81
UNK_C	NP_005960.1	NAP1L4	1|1	2	1	2	0|0|0|0|6|1|6|1|2|4|5|6|7|7|4|10|6|15|1|12|9|8|9|10|2|7|1|1|6|8|4|11|8|15|13|0|0|0|0|0|0|0|1|0|0|0|0|0|0	0	0	0	0	0	-32	0.13	0.81	1 [biogrid]1 [biogrid]
UNK_C	NP_001137502.1	NAT10	1|1	2	1	2	1|1|10|4|10|18|9|12|14|10|11|9|10|10|6|9|21|45|13|27|19|14|14|15|10|11|5|3|4|3|0|0|5|5|3|2|3|3|2|2|2|3|5|1|5|5|1|1|5	0	0	0	0	0	-55.59	0.07	0.81
UNK_C	NP_071741.2	NCAPG	1|1	2	1	2	0|0|2|1|4|7|3|2|4|3|2|3|4|3|0|4|2|6|2|5|3|3|5|4|2|1|1|1|5|3|2|4|3|4|5|0|1|0|0|0|0|0|0|0|0|1|0|0|0	0	0	0	0	0	-14.32	0.27	0.81
UNK_C	NP_848927.2	MTDH	2|0	2	1	2	0|0|0|0|8|16|9|4|8|8|10|7|13|12|8|8|6|19|13|14|16|20|9|9|2|4|7|3|9|3|2|0|10|4|3|1|0|0|0|0|0|0|1|0|0|0|0|0|0	0	0	0	0	0	-44.7	0.1	0.81
UNK_C	NP_694574.3	N4BP1	0|2	2	1	2	0|0|0|0|1|2|0|0|2|0|0|1|0|1|0|2|0|0|0|1|0|0|2|0|0|0|0|0|0|1|0|5|2|4|7|0|0|0|0|0|0|0|0|0|0|0|0|0|0	0.03	0.06	0.03	0.05	0.03	-6.11	0.81	0.49
UNK_C	NP_733752.1	MLX	1|1	2	1	2	0|0|0|0|0|0|0|0|0|0|0|0|0|0|0|0|0|0|0|0|0|0|0|0|0|0|0|0|0|0|0|0|0|2|0|0|0|0|0|0|0|0|0|0|0|0|0|0|0	0	0	0	0	0	0.44	10	0.81
UNK_C	NP_001137298.1	MAPRE2	2|0	2	1	2	0|0|2|3|6|8|11|7|5|8|4|6|9|7|5|7|6|25|5|23|9|11|9|5|7|6|5|6|11|5|7|4|9|10|9|2|4|0|0|0|0|1|0|2|2|3|0|0|4	0	0	0	0	0	-40.3	0.11	0.81
UNK_C	NP_203744.1	MICALL1	1|1	2	1	2	0|0|0|0|0|0|0|0|1|0|1|0|1|0|1|0|1|0|0|0|0|0|1|1|0|0|0|0|4|5|0|1|1|4|5|0|0|0|0|0|0|0|0|0|0|0|0|0|0	0	0	0	0	0	-3.91	0.93	0.81
UNK_C	NP_056069.2	KIF13B	2|0	2	1	2	0|0|2|0|0|0|0|0|0|0|0|0|0|0|0|0|0|0|2|0|0|0|0|0|0|0|0|2|0|0|0|0|0|0|0|0|0|0|0|0|0|0|0|0|0|0|0|0|0	0.31	0.62	0.3	0.61	0.31	-2.84	4.17	0.29
UNK_C	NP_055690.1	KIF14	0|2	2	1	2	0|0|0|0|0|2|0|2|1|2|0|1|2|0|2|0|0|2|0|1|0|0|0|0|0|1|1|1|1|0|0|0|0|0|0|1|0|0|0|0|0|0|0|0|0|0|0|0|0	0.07	0.15	0.07	0.15	0.07	-4.8	1.25	0.44
UNK_C	NP_904325.2	KIF1B	2|0	2	1	2	0|0|0|0|0|0|0|0|0|0|0|0|0|0|0|0|0|3|0|0|0|0|0|0|0|0|0|0|0|0|0|0|0|0|0|0|0|0|0|0|0|0|0|0|0|0|0|0|0	0.44	0.87	0.43	0.87	0.44	-2.4	8.33	0.23
UNK_C	NP_002257.1	KPNA2	1|1	2	1	2	1|1|9|5|0|2|5|2|3|1|5|3|3|4|5|5|4|18|1|8|3|6|2|3|7|5|3|2|3|2|2|4|1|2|0|2|6|0|0|4|0|1|6|1|7|6|0|2|4	0	0	0	0	0	-21.66	0.18	0.81
UNK_C	NP_001542.1	IGBP1	0|2	2	1	2	0|0|0|0|0|0|2|1|0|2|0|0|0|0|0|1|0|0|1|2|0|0|2|0|0|0|2|0|3|2|0|6|6|6|6|0|0|0|0|0|0|0|0|0|0|0|0|0|0	0.01	0.01	0.01	0.01	0.01	-8.1	0.6	0.56	1 [biogrid]1 [biogrid]
UNK_C	NP_065773.1	KIAA1211	0|2	2	1	2	0|0|0|0|3|5|5|1|4|2|8|2|4|5|4|0|1|3|3|2|4|0|3|3|0|0|3|2|2|0|1|0|1|0|3|0|0|0|0|0|0|0|0|0|0|0|0|0|0	0	0	0	0	0	-13.73	0.34	0.67
UNK_C	NP_002152.2	IARS	0|2	2	1	2	0|1|11|5|6|11|11|8|10|10|8|8|9|8|4|1|10|9|6|17|12|15|10|5|8|13|8|8|3|1|0|0|4|0|0|9|10|3|4|10|3|4|12|3|10|7|5|3|16	0	0	0	0	0	-47.08	0.1	0.81
UNK_C	NP_612452.1	HAUS1	0|2	2	1	2	0|0|0|0|0|0|0|3|2|3|0|0|2|3|3|0|0|7|0|5|0|0|0|0|0|2|5|0|3|0|0|1|2|0|2|0|0|0|0|0|0|0|0|0|0|0|0|0|0	0	0.01	0	0.01	0	-8.32	0.58	0.56
UNK_C	NP_003290.1	HSP90B1	0|2	2	1	2	2|3|4|4|0|3|11|2|2|3|8|3|2|2|0|0|5|0|2|0|7|3|7|7|2|2|2|0|5|0|0|5|0|1|0|3|3|2|3|10|6|5|4|0|7|6|2|2|7	0	0	0	0	0	-23.83	0.19	0.81
UNK_C	NP_060117.3	FTSJ3	0|2	2	1	2	0|0|7|1|9|7|8|4|17|9|10|9|13|13|6|17|11|30|13|27|11|15|11|18|10|12|4|1|5|4|0|3|7|3|8|3|0|0|0|2|0|2|6|3|7|2|0|0|4	0	0	0	0	0	-54.14	0.08	0.81
UNK_C	NP_001128471.1	FERMT2	0|2	2	1	2	0|0|0|0|0|0|0|0|0|0|0|0|0|0|0|0|0|0|0|0|3|0|0|0|0|0|0|0|0|3|0|6|0|4|3|0|0|0|0|0|0|0|0|0|0|0|0|0|0	0.13	0.26	0.13	0.25	0.13	-4.95	1.32	0.39
UNK_C	NP_659400.2	FAM91A1	1|1	2	1	2	0|0|0|0|3|2|1|3|5|2|3|3|3|0|1|5|0|9|4|12|2|3|2|2|1|1|3|0|5|6|0|2|4|5|5|0|0|0|0|0|0|0|0|0|0|0|0|0|0	0	0	0	0	0	-14.55	0.26	0.81
UNK_C	NP_056290.3	FAM98A	1|1	2	1	2	0|0|1|0|0|0|0|0|0|1|0|0|0|0|0|0|1|0|1|0|0|0|0|0|0|0|0|0|0|0|0|0|0|0|1|0|0|1|0|0|0|0|1|0|0|0|0|1|0	0	0	0	0	0	-1.48	3.12	0.81
UNK_C	NP_478126.1	EXOSC6	1|1	2	1	2	0|0|0|0|3|1|3|3|2|2|2|1|2|3|2|2|3|2|3|4|2|2|2|1|0|0|0|0|2|1|0|1|1|1|1|0|0|0|0|0|0|0|0|0|0|0|0|0|0	0	0	0	0	0	-7.57	0.49	0.81
UNK_C	NP_004721.1	ETF1	1|1	2	1	2	0|0|0|0|1|6|4|2|2|4|3|1|0|2|1|4|3|9|0|4|2|5|6|2|2|1|1|0|1|5|0|6|2|5|9|4|5|0|0|0|0|0|2|0|0|3|0|0|1	0	0	0	0	0	-15.66	0.25	0.81
UNK_C	NP_000108.1	EMD	0|2	2	1	2	0|2|5|2|1|5|4|3|2|1|4|0|4|4|3|2|4|3|2|4|5|3|5|7|1|2|7|4|2|14|13|3|3|12|8|3|0|2|3|3|2|2|3|4|4|1|3|3|8	0	0	0	0	0	-25.08	0.18	0.81
UNK_C	NP_001171725.1	ESYT1	0|2	2	1	2	0|0|0|0|8|6|9|7|4|5|7|5|4|7|7|4|8|16|4|23|9|19|14|13|0|0|5|1|12|9|3|9|7|6|15|0|0|0|0|0|0|0|0|0|0|0|0|0|0	0	0	0	0	0	-41.58	0.11	0.81
UNK_C	NP_057175.1	EIF3L	0|2	2	1	2	0|0|0|0|6|4|3|7|8|6|2|2|7|6|8|1|2|12|3|19|11|11|5|2|2|3|4|5|3|0|0|2|0|5|3|0|2|0|0|0|0|0|0|0|0|0|0|0|0	0	0	0	0	0	-26.19	0.17	0.81
UNK_C	NP_056177.3	ELP5	1|1	2	1	2	0|0|0|0|4|0|0|2|3|2|2|2|3|5|2|1|0|3|2|4|0|3|3|2|0|0|2|0|0|3|0|2|0|2|6|0|0|0|0|0|0|0|0|0|0|0|0|0|0	0	0	0	0	0	-8.71	0.43	0.81
UNK_C	NP_037366.1	EIF3K	0|2	2	1	2	0|0|0|0|2|0|0|0|1|1|0|0|1|3|0|0|0|2|0|0|0|0|1|0|0|0|1|2|0|0|0|0|0|2|1|0|0|0|0|0|0|0|0|0|0|0|0|0|0	0.1	0.21	0.1	0.2	0.1	-4.36	1.47	0.41
UNK_C	NP_003747.1	EIF3H	1|1	2	1	2	0|0|1|1|2|2|0|0|4|7|1|2|2|0|0|1|0|1|3|0|4|0|0|0|3|3|4|1|5|0|0|0|1|0|3|0|0|1|0|0|1|0|0|0|0|0|0|0|0	0	0	0	0	0	-7.82	0.47	0.81	1 [biogrid]1 [biogrid]
UNK_C	NP_003744.1	EIF3D	0|2	2	1	2	1|3|3|0|5|4|2|2|5|3|3|3|1|3|3|5|4|4|5|7|4|4|3|4|2|4|4|3|2|0|0|2|0|4|2|3|3|2|1|2|0|2|2|0|0|1|0|0|2	0	0	0	0	0	-17.55	0.26	0.81
UNK_C	NP_006132.1	DYNC1LI2	1|1	2	1	2	0|0|0|0|0|0|0|0|2|1|3|0|0|1|0|0|1|0|0|0|3|0|2|1|0|0|1|1|1|1|0|0|2|1|2|1|0|0|0|1|1|0|0|0|0|0|0|0|0	0	0	0	0	0	-4.07	0.96	0.81
UNK_C	NP_004085.1	EIF2S1	1|1	2	1	2	2|2|2|1|1|0|2|1|1|1|4|1|1|0|0|1|0|4|0|0|0|4|5|2|3|3|4|3|3|2|0|0|0|1|1|3|2|0|0|1|0|2|4|0|5|3|0|2|1	0	0	0	0	0	-10.44	0.36	0.81
UNK_C	NP_004412.2	DVL1	0|2	2	1	2	0|0|0|0|0|0|0|5|0|0|0|0|0|3|1|0|0|0|2|0|0|0|1|0|0|0|1|0|3|0|0|0|4|7|6|0|0|0|0|0|0|0|0|0|0|0|0|0|0	0.02	0.05	0.02	0.05	0.02	-6.36	0.76	0.5
UNK_C	NP_055781.2	DHX30	0|2	2	1	2	0|0|9|2|0|3|4|0|0|2|2|0|0|0|0|0|0|2|0|0|0|2|2|3|4|2|0|0|0|0|0|0|1|0|0|2|4|0|1|1|0|8|7|5|6|3|1|0|7	0	0	0	0	0	-15.12	0.3	0.69
UNK_C	NP_001139487.1	DLGAP5	0|2	2	1	2	0|0|0|0|2|1|2|2|1|4|0|0|5|3|2|5|2|11|2|8|4|0|2|3|0|0|2|0|4|5|3|3|6|7|10|0|0|0|0|0|0|0|0|0|0|0|0|0|0	0	0	0	0	0	-17.96	0.25	0.81
UNK_C	NP_006136.1	DNAJB1	1|1	2	1	2	0|0|0|0|6|0|2|0|6|4|3|3|6|2|2|3|1|3|4|4|3|2|4|2|0|1|1|0|7|9|0|5|7|9|8|0|0|0|0|0|0|0|0|0|0|0|0|0|0	0	0	0	0	0	-16.37	0.24	0.81
UNK_C	NP_061903.2	DHX29	1|1	2	1	2	0|0|1|2|9|12|12|6|9|8|12|9|9|6|4|10|6|22|9|23|9|7|7|5|4|4|3|3|12|6|2|2|6|5|13|1|0|0|0|0|0|0|0|0|0|0|0|0|2	0	0	0	0	0	-38.33	0.11	0.81
UNK_C	NP_076950.1	DDX50	0|2	2	1	2	0|0|6|4|6|9|10|2|5|6|10|7|5|3|6|8|6|12|6|8|13|7|4|6|4|6|3|4|2|0|0|0|5|3|0|7|5|0|0|0|0|0|6|0|4|6|0|0|0	0	0	0	0	0	-31.43	0.14	0.81
UNK_C	NP_060839.2	DEPDC1B	1|1	2	1	2	0|0|0|0|4|1|1|1|3|3|3|2|4|5|0|7|3|12|3|3|0|2|5|5|3|2|6|3|7|3|0|4|1|4|6|0|0|0|0|0|0|0|0|0|0|0|0|0|0	0	0	0	0	0	-15.92	0.24	0.81
UNK_C	NP_000782.1	DHFR	1|1	2	1	2	1|0|7|4|0|2|2|0|0|0|3|4|1|0|0|4|0|6|0|0|0|0|3|2|5|8|1|0|0|3|0|0|0|0|2|6|3|2|1|3|0|4|4|3|5|3|3|1|2	0	0	0	0	0	-14.32	0.27	0.81
UNK_C	NP_057439.2	DDX47	1|1	2	1	2	0|0|11|5|0|3|0|0|0|0|2|4|0|1|1|1|2|3|3|4|3|4|2|4|4|6|1|0|0|1|0|0|1|1|0|5|6|0|0|3|0|0|6|1|5|3|4|1|5	0	0	0	0	0	-15.34	0.25	0.81
UNK_C	NP_001032409.2	CYFIP2	2|0	2	1	2	10|9|1|1|0|6|3|6|10|9|9|5|6|6|0|5|6|10|4|0|8|6|9|0|3|3|6|8|0|0|0|3|3|9|0|5|0|3|0|0|6|1|0|2|0|2|0|0|0	0	0	0	0	0	-29.99	0.15	0.81
UNK_C	NP_005819.3	DCAF7	0|2	2	1	2	4|4|5|4|2|4|4|2|3|2|2|0|1|0|1|0|2|3|2|0|4|2|4|0|3|5|2|4|4|4|0|0|2|6|6|8|3|3|7|4|5|1|0|3|1|1|3|6|0	0	0	0	0	0	-19.97	0.23	0.81
UNK_C	NP_001020276.1	CSNK1A1	2|0	2	1	2	0|0|0|0|3|0|1|0|0|0|3|0|0|1|0|3|0|6|0|0|0|1|0|0|0|1|1|0|0|0|0|0|1|0|2|0|0|0|0|0|0|0|0|0|0|0|0|0|0	0.07	0.14	0.07	0.14	0.07	-5.48	1.09	0.44
UNK_C	NP_001243615.1	CSNK2A3	1|1	2	1	2	0|0|0|0|0|11|11|6|4|9|7|8|12|5|9|20|7|0|6|12|0|0|0|9|0|0|0|0|11|10|6|5|9|0|0|4|3|4|2|3|0|0|4|2|0|1|3|2|0	0	0	0	0	0	-31.36	0.13	0.81
UNK_C	NP_001312.1	CSRP2	1|1	2	1	2	18|18|8|8|0|1|1|0|2|1|1|0|0|0|0|0|1|0|3|0|2|0|1|0|6|7|9|15|0|0|0|0|0|0|2|6|6|8|8|6|9|13|6|8|4|3|10|9|10	0	0	0	0	0	-32.42	0.12	0.81
UNK_C	NP_001164040.1	CXorf56	1|1	2	1	2	0|0|0|0|4|2|3|7|9|9|5|12|6|5|9|6|7|15|4|28|9|8|18|11|10|9|7|6|10|17|4|8|10|11|7|0|0|0|0|0|0|0|0|0|0|0|0|0|0	0	0	0	0	0	-41.42	0.1	0.81
UNK_C	NP_057212.1	COPG1	0|2	2	1	2	0|0|8|4|0|4|0|0|5|1|3|1|0|0|0|0|0|0|0|5|1|1|2|1|4|3|4|2|0|1|0|0|0|0|0|2|5|0|0|0|0|2|0|0|6|7|0|0|0	0	0	0	0	0	-13.3	0.35	0.66
UNK_C	NP_064632.2	COQ8A	1|1	2	1	2	0|0|2|1|0|0|0|0|0|0|1|0|0|0|0|0|0|0|0|0|0|0|0|0|1|2|1|0|0|0|0|0|0|0|0|1|1|0|0|1|0|2|1|0|0|2|0|0|0	0	0	0	0	0	-2.63	1.56	0.81
UNK_C	NP_005685.1	COX17	2|0	2	1	2	0|1|1|2|0|1|1|0|0|0|0|0|0|1|1|0|1|1|1|0|0|0|1|0|1|1|0|1|0|0|0|0|0|0|0|2|0|2|1|0|0|2|0|1|2|1|0|0|0	0.04	0.07	0.03	0.07	0.04	-5.52	0.96	0.48
UNK_C	NP_001817.1	CKS1B	1|1	2	1	2	0|0|0|0|0|0|0|0|0|0|0|0|0|0|0|0|0|0|0|0|0|0|0|0|0|0|0|0|0|0|0|0|0|0|0|0|0|0|0|0|0|0|0|0|0|0|0|0|0	0	0	0	0	0	0.22	10	0.81
UNK_C	NP_001181927.1	CEP152	1|1	2	1	2	0|0|0|0|0|0|0|0|0|0|0|0|0|0|0|0|0|0|0|0|0|0|0|0|0|0|0|0|0|0|0|0|0|0|0|0|0|0|0|0|0|0|0|0|0|0|0|0|0	0	0	0	0	0	0.22	10	0.81
UNK_C	NP_001137545.1	CHORDC1	1|1	2	1	2	0|0|1|1|0|1|3|0|0|3|3|2|1|0|0|11|3|2|0|0|4|0|4|5|1|3|2|2|2|4|2|1|1|2|2|4|2|1|0|4|1|0|4|0|2|0|3|0|0	0	0	0	0	0	-12.01	0.32	0.81
UNK_C	NP_001163931.1	CDK16	2|0	2	1	2	0|0|0|0|0|0|0|0|0|0|0|0|0|0|0|0|0|0|0|0|0|0|0|0|0|0|0|0|0|0|0|0|0|0|2|0|0|0|0|0|0|0|0|0|0|0|0|0|0	0.45	0.89	0.44	0.88	0.45	-2.31	10	0.22
UNK_C	NP_001252.1	CDK9	2|0	2	1	2	0|2|4|0|8|7|4|4|4|6|2|5|4|5|8|0|3|11|8|11|7|11|6|3|4|3|6|4|3|2|0|1|3|7|4|0|0|0|0|1|0|0|2|0|2|2|0|0|0	0	0	0	0	0	-26.54	0.17	0.81
UNK_C	NP_777568.1	CCDC50	2|0	2	1	2	0|0|0|0|0|5|1|1|1|1|3|2|2|1|3|1|0|0|1|4|4|1|0|0|0|1|0|1|2|2|0|4|2|4|5|0|0|0|0|0|0|0|0|0|0|0|0|0|0	0	0	0	0	0	-9.95	0.48	0.61
UNK_C	NP_008996.1	CDC37	1|1	2	1	2	0|0|0|0|1|1|1|1|2|0|6|0|1|2|0|0|1|4|1|0|3|1|2|2|0|0|0|0|2|4|1|4|0|2|4|0|0|0|0|1|0|0|0|0|0|0|0|0|0	0	0	0	0	0	-7.05	0.53	0.81
UNK_C	NP_001734.1	CALM2	0|2	2	1	2	0|0|0|0|0|0|0|3|0|3|0|0|0|2|0|2|1|2|1|4|0|2|0|0|0|0|2|3|1|0|0|2|1|1|3|0|0|0|0|0|0|0|0|0|0|0|0|0|0	0.01	0.03	0.01	0.03	0.01	-6.78	0.76	0.52	1 [biogrid]1 [biogrid]
UNK_C	NP_001035905.1	CAST	0|2	2	1	2	0|0|0|0|1|2|1|2|3|3|1|0|3|3|2|4|3|5|0|0|2|0|1|3|0|2|2|2|5|8|1|4|7|6|11|0|0|0|0|0|0|0|0|0|0|0|0|0|0	0	0	0	0	0	-15.66	0.29	0.69
UNK_C	NP_001032726.1	BTF3	0|2	2	1	2	0|0|0|0|0|0|4|0|0|0|0|2|2|2|4|3|3|16|2|8|4|4|3|5|0|0|2|2|4|6|0|4|2|5|6|0|0|0|0|0|0|0|0|0|0|0|0|0|0	0	0	0	0	0	-16.72	0.27	0.7
UNK_C	NP_001007215.1	CACYBP	2|0	2	1	2	2|2|0|0|2|4|2|1|2|3|5|3|3|0|0|2|1|4|1|3|4|0|1|1|0|1|2|2|1|5|3|5|6|7|10|2|0|0|0|0|2|0|1|0|0|0|0|0|0	0	0	0	0	0	-15.75	0.29	0.69
UNK_C	NP_001164185.1	BCAR1	2|0	2	1	2	0|0|0|0|0|0|0|0|0|0|0|0|0|0|0|0|0|0|0|0|0|0|0|0|0|0|0|0|0|0|0|0|0|0|0|0|0|0|0|0|0|0|0|0|0|0|0|0|0	0.45	0.91	0.45	0.9	0.45	-2.3	10	0.18
UNK_C	NP_000703.2	BLVRA	2|0	2	1	2	0|2|3|0|0|2|1|1|0|1|0|1|0|0|0|0|2|3|0|0|2|0|3|1|0|0|0|0|0|0|0|0|0|0|0|3|0|5|2|6|2|3|3|5|5|5|1|1|6	0	0	0	0	0	-12.93	0.36	0.66
UNK_C	NP_001248769.1	BRE	1|1	2	1	2	0|0|0|0|0|1|1|1|1|1|1|1|1|1|1|2|1|2|2|4|2|2|2|1|0|0|0|0|2|0|0|1|1|1|2|0|0|0|0|0|0|0|0|0|0|0|0|0|0	0	0	0	0	0	-5.37	0.71	0.81
UNK_C	NP_057025.2	ATP6V1H	1|1	2	1	2	0|0|7|3|0|0|0|0|0|0|0|0|0|0|0|0|0|1|0|1|0|0|0|0|0|1|0|0|0|0|0|0|0|0|1|0|2|0|2|1|1|2|3|0|2|2|0|2|0	0	0	0	0	0	-4.6	0.81	0.81	1 [biogrid]1 [biogrid]
UNK_C	NP_061330.2	BAIAP2L1	1|1	2	1	2	1|1|0|0|0|0|0|0|0|0|0|0|0|1|2|0|1|2|0|0|0|0|0|0|1|1|1|1|0|0|0|0|3|2|3|0|0|0|0|0|0|1|0|1|0|0|0|0|0	0	0	0	0	0	-3.49	1.14	0.81
UNK_C	NP_000692.2	ATP1A1	1|1	2	1	2	10|7|8|4|0|9|7|1|1|1|8|6|1|2|1|0|10|4|4|2|6|0|6|9|4|6|19|9|1|1|0|2|0|2|0|2|3|0|2|5|4|1|9|3|6|5|2|0|8	0	0	0	0	0	-28.14	0.14	0.81
UNK_C	NP_001168.1	ARL1	2|0	2	1	2	4|1|4|3|1|3|0|2|1|0|2|1|3|2|0|3|2|3|0|4|1|0|3|2|2|3|2|1|0|1|0|0|1|0|0|2|4|1|2|3|1|4|3|1|4|3|0|3|8	0	0	0	0	0	-14.54	0.32	0.68
UNK_C	NP_001185709.1	ARPC4	1|1	2	1	2	0|0|0|0|0|0|0|0|0|0|0|0|0|0|0|0|0|2|0|1|0|0|0|0|0|0|0|0|0|1|0|2|0|1|0|0|0|0|0|0|0|0|0|0|0|0|0|0|0	0	0	0	0	0	-1.24	3.57	0.81	1 [biogrid]1 [biogrid]
UNK_C	NP_001155855.1	ARHGEF2	1|1	2	1	2	6|5|6|4|1|2|0|0|0|0|2|0|0|0|0|0|4|0|1|3|2|0|0|0|2|3|3|2|0|0|0|0|0|0|1|5|0|0|0|2|0|1|3|1|3|9|0|0|0	0	0	0	0	0	-10.71	0.35	0.81
UNK_C	NP_001229956.1	AKT2	2|0	2	1	2	0|1|0|2|0|2|0|0|0|0|0|0|0|0|0|0|0|0|0|0|0|0|0|0|1|1|1|0|0|0|0|0|0|0|0|0|2|0|0|2|1|0|3|0|0|0|0|0|0	0.12	0.23	0.11	0.23	0.12	-4.24	1.56	0.4
UNK_C	NP_001020376.1	AP2M1	0|2	2	1	2	0|0|0|0|4|4|3|3|2|0|1|0|2|0|2|2|0|0|1|0|0|0|0|0|0|0|0|0|2|2|0|0|1|2|1|0|0|0|0|0|0|0|0|3|0|0|0|0|0	0.01	0.02	0.01	0.02	0.01	-7.01	0.71	0.53
UNK_C	NP_005091.2	AKAP12	1|1	2	1	2	1|0|0|0|6|22|10|10|17|23|14|5|12|14|10|9|11|18|13|11|14|13|11|10|2|4|11|5|12|0|1|1|17|4|6|0|0|0|0|0|0|0|0|0|0|0|0|0|0	0	0	0	0	0	-50.3	0.08	0.81
UNK_C	NP_001128659.1	AGFG1	1|1	2	1	2	0|0|0|0|0|1|0|1|3|3|1|0|0|0|0|2|0|0|1|0|0|1|1|1|0|0|0|0|2|4|3|1|2|4|8|0|0|0|0|0|0|0|0|0|0|0|0|0|0	0	0	0	0	0	-5.78	0.64	0.81
UNK_C	NP_001124192.1	AHCYL2	1|1	2	1	2	0|0|0|0|0|1|1|2|0|0|0|1|2|2|0|1|0|2|0|2|0|2|0|2|0|0|0|0|5|3|1|4|2|4|5|0|0|0|0|0|0|0|0|0|0|0|0|0|0	0	0	0	0	0	-6.32	0.6	0.81
UNK_C	NP_056154.1	ADNP	0|2	2	1	2	0|2|3|4|32|29|25|27|29|22|19|21|35|31|29|13|19|70|36|44|31|46|32|21|9|10|24|21|18|11|15|5|21|18|18|3|0|2|1|2|0|0|3|1|0|2|1|0|2	0	0	0	0	0	-127.83	0.03	0.81
UNK_C	NP_001087.2	ACLY	0|2	2	1	2	0|2|1|0|6|8|5|3|5|6|6|3|2|2|1|0|7|8|0|7|8|3|7|4|0|2|1|0|8|4|6|6|3|12|14|2|1|2|0|4|10|0|4|0|0|2|3|2|0	0	0	0	0	0	-28.21	0.16	0.81
UNK_C	NP_004915.2	ACTN4	2|0	2	1	2	0|0|0|0|7|7|7|7|7|10|5|6|10|11|10|12|6|29|7|14|8|12|23|8|0|0|3|5|2|5|3|4|8|16|16|0|6|0|0|0|0|0|0|0|0|0|0|0|0	0	0	0	0	0	-45.52	0.1	0.81
UNK_C	NP_001258803.1	AAR2	2|0	2	1	2	0|0|1|0|0|1|1|2|2|2|3|2|2|1|1|2|1|2|0|3|0|4|1|1|0|1|1|0|1|1|1|2|1|1|1|0|1|0|0|0|0|0|0|0|0|0|0|0|0	0.01	0.01	0.01	0.01	0.01	-7.96	0.62	0.56
UNK_C	NP_001020262.1	ABCF1	0|2	2	1	2	1|0|1|0|5|8|9|3|4|3|8|4|3|4|4|6|8|16|6|15|6|7|12|4|1|2|3|1|3|3|2|0|7|8|10|1|1|0|2|4|2|0|2|0|0|2|2|2|3	0	0	0	0	0	-29.83	0.15	0.81
UNK_C	NP_001012768.1	ABI1	1|1	2	1	2	5|4|0|0|0|0|1|2|0|2|0|1|0|0|1|0|0|2|0|2|0|0|1|2|0|0|3|2|1|2|3|1|1|2|2|4|0|4|1|1|4|0|0|1|0|0|1|3|0	0	0	0	0	0	-8.38	0.45	0.81
UNK_C	NP_073572.2	ACBD3	1|1	2	1	2	0|0|0|0|0|0|1|0|1|1|1|1|1|1|1|1|1|2|1|2|1|2|1|1|0|0|2|1|1|1|2|2|1|2|1|0|0|0|0|0|0|0|0|0|0|0|0|0|0	0	0	0	0	0	-4.94	0.78	0.81
UNK_N	NP_002907.1	RFC4	2|1	3	1.5	2	0|0|0|0|2|2|2|0|2|0|2|1|0|2|1|2|0|0|3|4|2|0|1|2|0|1|0|1|2|3|0|3|2|3|3|0|0|0|0|0|0|0|0|0|0|0|0|0|0	0	0	0	0	0	-6.94	0.82	0.59
UNK_N	NP_113668.2	RIOK1	2|1	3	1.5	2	1|0|0|0|1|0|0|0|0|0|0|0|0|0|0|2|0|7|0|7|0|0|0|0|0|0|3|0|2|4|0|0|2|4|3|0|0|0|0|0|0|0|1|0|0|0|0|0|0	0.01	0.03	0.01	0.03	0.01	-5.35	1.01	0.53
UNK_N	NP_000967.1	RPL12	2|1	3	1.5	2	4|6|10|5|4|5|4|4|3|3|6|3|4|5|4|7|3|7|3|8|3|11|2|3|17|11|4|5|3|4|1|0|1|1|3|5|6|3|3|6|3|6|4|2|6|5|14|6|10	0	0	0	0	0	-28.65	0.21	0.81
UNK_N	NP_000983.1	RPL29	2|1	3	1.5	2	2|3|2|3|5|4|7|5|3|3|3|4|4|5|4|5|3|8|2|6|3|8|6|2|4|3|4|2|1|2|0|1|2|6|2|2|4|2|2|3|2|4|4|2|4|3|3|3|4	0	0	0	0	0	-18.27	0.32	0.81
UNK_N	NP_001005.1	RPS10	2|1	3	1.5	2	0|0|1|1|0|1|0|1|0|0|1|1|0|0|0|0|0|0|0|2|1|0|1|1|0|0|0|0|0|0|0|0|0|0|0|1|2|0|0|0|0|0|1|0|1|1|1|0|1	0.08	0.17	0.08	0.17	0.08	-3.03	1.97	0.43
UNK_N	NP_001007.2	RPS12	1|2	3	1.5	2	3|2|4|0|0|1|2|0|0|1|2|1|0|0|0|0|1|0|0|2|2|0|2|2|2|0|4|4|2|0|0|4|1|0|2|1|2|2|2|0|1|2|2|0|3|4|0|1|4	0	0	0	0	0	-9.32	0.6	0.64
UNK_N	NP_001156506.1	RPTOR	1|2	3	1.5	2	0|0|1|0|0|0|0|0|0|0|0|0|0|0|0|0|0|0|0|0|0|0|0|0|0|0|0|0|0|0|0|0|0|0|0|0|1|0|0|0|0|0|0|0|0|0|0|0|0	0.45	0.91	0.45	0.91	0.45	0.27	15	0.18
UNK_N	NP_001138586.1	RRP12	3|0	3	1.5	2	0|0|1|0|2|0|0|0|0|1|1|1|0|0|0|1|1|3|0|5|3|0|2|2|0|1|0|0|0|0|0|0|0|0|0|1|0|0|0|0|0|0|1|0|0|1|0|0|0	0.1	0.21	0.1	0.2	0.1	-5.64	1.39	0.41
UNK_N	NP_001034679.2	USP9X	1|2	3	1.5	2	0|0|5|3|0|3|0|2|3|1|4|3|5|3|0|0|3|4|2|3|2|0|1|0|3|6|3|0|0|0|0|0|1|1|1|0|4|0|0|0|0|5|2|3|6|2|0|0|3	0	0	0	0	0	-12.57	0.45	0.69	2 [biogrid]2 [biogrid]
UNK_N	NP_003565.4	VAPA	1|2	3	1.5	2	0|0|0|0|6|3|1|0|0|2|2|1|3|3|7|2|2|3|4|0|2|2|3|4|0|0|0|0|3|4|0|0|0|2|3|1|0|1|0|0|0|0|0|0|0|0|1|0|0	0	0	0	0	0	-9.83	0.58	0.65
UNK_N	NP_003375.1	VRK1	3|0	3	1.5	2	0|0|3|0|0|0|0|0|0|0|2|0|0|0|0|0|0|0|0|0|0|0|1|0|0|1|0|0|0|0|0|0|0|0|0|0|2|0|0|0|0|0|2|2|0|2|0|0|0	0.25	0.49	0.24	0.48	0.25	-4.15	2.5	0.32
UNK_N	NP_001245366.1	TARS	3|0	3	1.5	2	0|0|0|0|3|0|1|0|0|0|0|0|0|0|0|4|1|0|0|5|0|0|0|0|0|0|0|0|4|2|0|7|0|4|11|1|0|0|0|0|0|0|0|0|0|1|0|0|0	0.02	0.05	0.02	0.05	0.02	-8.31	0.85	0.5
UNK_N	NP_060242.2	TBC1D22B	2|1	3	1.5	2	0|0|0|0|0|0|0|0|0|0|0|0|0|0|0|0|0|0|0|0|0|0|0|0|0|0|0|0|0|0|0|0|0|1|2|0|0|0|0|0|0|0|0|0|0|0|0|0|0	0.43	0.86	0.43	0.85	0.43	0.19	12.5	0.23
UNK_N	NP_060945.2	TMEM165	2|1	3	1.5	2	2|2|2|1|0|0|0|0|0|0|1|0|2|1|2|1|2|0|0|0|0|0|0|0|0|1|2|1|0|1|0|0|1|0|2|0|0|0|0|0|0|2|1|0|2|1|0|0|1	0.02	0.04	0.02	0.04	0.02	-4.77	1.21	0.51
UNK_N	NP_001104490.1	SUPT5H	3|0	3	1.5	2	0|0|2|0|1|2|2|0|0|1|3|2|2|0|1|3|0|4|0|0|3|4|3|0|2|0|1|2|1|0|0|0|1|0|0|0|0|0|0|2|0|0|2|0|0|0|1|0|4	0.01	0.01	0.01	0.01	0.01	-9.42	0.77	0.56
UNK_N	NP_001027467.2	STK24	3|0	3	1.5	2	0|0|0|0|0|0|0|1|1|1|0|0|0|0|0|0|2|0|1|0|1|0|2|1|0|0|0|0|1|1|0|1|2|0|2|0|0|0|0|0|0|0|0|0|0|0|0|0|0	0.24	0.47	0.23	0.46	0.24	-4.37	2.21	0.33
UNK_N	NP_009123.1	SUPT16H	3|0	3	1.5	2	2|2|6|2|3|7|7|5|5|3|9|8|7|4|3|6|3|2|2|10|4|3|5|7|2|2|5|1|0|0|0|2|2|0|0|5|2|2|0|0|0|0|0|0|5|7|0|1|2	0	0	0	0	0	-23.66	0.29	0.81
UNK_N	NP_001191455.1	SSR4	2|1	3	1.5	2	2|2|2|0|0|0|0|0|0|0|0|0|0|0|0|0|1|0|0|0|0|0|0|1|3|0|2|4|0|1|0|0|0|0|0|1|4|2|2|2|1|7|6|4|4|2|1|2|5	0	0	0	0	0	-9.16	0.61	0.64
UNK_N	NP_004166.1	SNRPD3	2|1	3	1.5	2	0|0|1|1|3|3|3|2|2|3|4|4|3|3|3|3|1|6|0|3|2|6|3|4|0|2|1|1|1|1|0|0|2|1|3|0|0|0|0|0|0|0|0|0|0|0|0|0|2	0	0	0	0	0	-10.91	0.52	0.67
UNK_N	NP_005436.1	SMC3	3|0	3	1.5	2	11|11|20|13|6|13|7|12|12|12|17|19|7|14|4|10|13|21|16|12|28|17|10|12|16|9|24|20|0|1|0|0|3|0|0|11|9|3|3|11|6|12|14|2|18|17|5|7|13	0	0	0	0	0	-70.84	0.09	0.81
UNK_N	NP_001002800.1	SMC4	3|0	3	1.5	2	8|4|15|7|1|8|0|4|4|4|4|4|3|5|2|4|7|9|2|8|6|4|3|6|11|11|14|8|0|1|0|0|3|3|1|6|9|1|0|5|1|10|9|3|8|9|3|5|10	0	0	0	0	0	-36.22	0.19	0.81
UNK_N	NP_003082.1	SNRPB	2|1	3	1.5	2	1|0|0|0|12|2|3|3|2|2|3|5|3|5|5|2|3|2|4|4|4|0|2|7|1|1|2|1|0|1|0|0|2|0|5|0|0|0|0|0|0|0|1|1|2|0|0|0|1	0	0	0	0	0	-13	0.44	0.69
UNK_N	NP_005841.1	SF3B4	1|2	3	1.5	2	0|0|0|0|3|3|4|1|4|1|2|1|1|1|2|5|3|11|4|8|6|3|4|3|4|3|4|3|4|5|0|4|3|4|3|0|0|0|0|0|0|0|0|0|0|0|0|0|1	0	0	0	0	0	-15.71	0.37	0.81
UNK_N	NP_001098057.1	SLFN11	3|0	3	1.5	2	0|1|2|1|0|0|0|0|0|0|0|0|0|0|0|0|0|0|0|0|0|0|0|0|0|2|2|0|0|0|0|0|0|1|0|0|0|0|0|0|0|0|1|0|0|0|0|0|0	0.36	0.73	0.36	0.72	0.36	-3.38	3.75	0.26
UNK_N	NP_065897.1	SLAIN2	2|1	3	1.5	2	0|0|0|0|0|0|0|0|0|0|0|0|0|0|0|0|0|0|0|0|0|0|0|0|0|0|0|0|0|0|0|0|0|0|1|0|0|0|0|0|0|0|0|0|0|0|0|0|0	0.45	0.91	0.45	0.9	0.45	0.22	15	0.18
UNK_N	NP_001017995.1	SH3PXD2B	1|2	3	1.5	2	0|0|0|0|0|0|0|0|0|0|0|0|0|0|0|0|0|0|0|0|0|0|0|0|0|0|0|0|0|0|0|0|0|2|0|0|0|0|0|0|0|0|0|0|0|0|0|0|0	0.45	0.89	0.44	0.88	0.45	0.44	15	0.22
UNK_N	NP_001034708.1	PRMT5	3|0	3	1.5	2	0|2|0|0|4|5|2|4|1|1|0|1|3|4|5|3|1|11|5|4|7|4|4|0|0|1|1|0|7|11|4|4|5|9|9|0|0|0|0|0|0|0|0|0|0|0|0|0|0	0	0	0	0	0	-21.37	0.32	0.72
UNK_N	NP_001002019.1	PUS1	3|0	3	1.5	2	0|0|3|2|0|0|0|0|0|0|0|1|0|0|0|0|0|0|0|0|0|0|0|0|0|1|0|0|0|0|0|0|0|0|0|0|0|0|0|0|0|0|0|0|0|3|1|0|0	0.31	0.63	0.31	0.62	0.31	-3.59	3.41	0.29
UNK_N	NP_002130.2	RBMX	3|0	3	1.5	2	3|4|15|7|5|11|11|6|7|9|5|7|10|10|7|9|8|6|0|14|6|0|3|9|13|13|5|3|0|0|0|0|3|0|3|6|4|5|7|3|0|5|7|10|5|9|8|3|8	0	0	0	0	0	-40.6	0.17	0.81
UNK_N	NP_001229827.1	PPP6R2	1|2	3	1.5	2	0|0|0|0|0|0|0|0|0|0|0|0|0|0|0|0|0|0|0|0|0|0|0|0|0|0|0|0|0|0|0|0|0|0|2|0|0|0|0|0|0|0|0|0|0|0|0|0|0	0.45	0.89	0.44	0.89	0.45	0.45	15	0.22
UNK_N	NP_005800.3	PRDX2	1|2	3	1.5	2	16|15|12|17|13|13|15|11|11|8|13|7|7|10|11|2|10|10|14|5|12|9|9|10|11|10|13|14|7|3|1|8|1|6|6|19|14|19|20|22|21|14|11|14|7|7|17|15|19	0	0	0	0	0	-64.34	0.1	0.81
UNK_N	NP_055746.3	PPP6R1	3|0	3	1.5	2	0|0|0|0|1|0|0|0|1|0|0|0|2|1|0|1|1|2|0|7|0|0|0|0|0|0|3|2|2|0|0|0|0|4|2|0|0|0|0|0|0|0|0|0|0|0|0|0|0	0.1	0.19	0.1	0.2	0.1	-5.68	1.29	0.42
UNK_N	NP_001041648.1	PHACTR4	2|1	3	1.5	2	0|0|0|0|4|4|1|0|3|3|2|0|0|0|1|4|0|5|1|2|4|2|4|0|0|0|1|0|3|3|0|0|3|5|6|0|0|0|0|0|0|0|0|0|0|0|0|0|0	0	0	0	0	0	-9.16	0.61	0.64
UNK_N	NP_006232.1	PPP1R2	2|1	3	1.5	2	0|0|0|0|0|4|2|2|2|1|2|2|1|2|2|1|1|1|4|4|3|2|3|3|0|2|1|2|5|3|0|4|4|5|5|0|0|0|0|0|0|0|0|0|0|0|0|0|0	0	0	0	0	0	-10.6	0.54	0.66
UNK_N	NP_115722.1	PDCD2L	2|1	3	1.5	2	1|2|0|0|0|0|0|1|0|0|0|0|1|0|0|0|0|2|0|2|0|0|1|1|0|0|1|2|0|2|0|0|0|2|1|0|0|0|0|0|0|0|0|0|0|0|0|0|0	0.08	0.17	0.08	0.16	0.08	-3.06	1.97	0.43
UNK_N	NP_002615.2	PFDN5	3|0	3	1.5	2	0|0|1|0|0|0|0|3|1|0|0|0|1|1|0|2|2|2|0|2|3|0|0|2|0|0|1|0|2|2|0|0|2|4|4|0|0|0|0|1|1|0|0|0|0|0|0|0|0	0.03	0.06	0.03	0.06	0.03	-7.4	1.01	0.49
UNK_N	NP_055791.1	PDCD11	2|1	3	1.5	2	0|0|2|0|0|4|0|0|1|0|2|2|1|0|0|0|1|0|1|3|0|1|1|1|0|1|0|0|0|0|0|0|0|0|0|0|0|0|0|0|0|0|7|0|0|2|0|0|0	0.03	0.06	0.03	0.06	0.03	-4.4	1.25	0.49
UNK_N	NP_001096123.1	OTUD4	1|2	3	1.5	2	0|0|0|0|0|0|0|1|0|0|0|0|0|0|0|0|0|0|0|0|0|0|0|0|0|0|0|0|0|0|0|0|0|0|0|0|0|0|0|0|0|0|0|0|0|0|0|0|0	0.45	0.91	0.45	0.9	0.45	0.22	15	0.18
UNK_N	NP_001171899.1	PACSIN2	3|0	3	1.5	2	0|0|0|0|0|1|0|1|0|1|0|1|1|0|0|0|0|0|0|0|0|0|0|1|0|0|0|0|0|0|0|0|0|0|2|0|0|0|0|0|0|0|0|0|0|0|0|0|0	0.42	0.84	0.42	0.83	0.42	-3.06	4.69	0.24
UNK_N	NP_002583.1	PCNA	1|2	3	1.5	2	7|6|8|6|0|0|0|0|0|0|2|3|0|0|0|2|1|1|1|1|1|0|1|2|8|5|7|7|0|0|0|0|0|2|1|2|4|3|0|2|0|7|9|5|9|10|1|2|4	0	0	0	0	0	-19.14	0.3	0.81
UNK_N	NP_001193665.1	NSFL1C	2|1	3	1.5	2	0|0|0|0|2|3|2|1|5|5|4|5|5|5|7|15|6|10|14|18|4|10|11|16|0|0|0|0|8|10|4|9|9|9|9|0|0|0|0|0|0|0|0|0|0|0|0|0|0	0	0	0	0	0	-32.6	0.18	0.81
UNK_N	NP_055950.1	NUP205	2|1	3	1.5	2	1|1|7|5|0|8|0|0|2|1|2|2|0|1|0|0|3|0|0|4|8|4|4|1|5|3|5|1|0|0|0|0|0|0|1|1|4|0|2|2|1|5|5|2|4|4|0|1|1	0	0	0	0	0	-14.36	0.4	0.81
UNK_N	NP_000267.2	OCRL	2|1	3	1.5	2	0|0|0|0|1|0|0|0|0|0|0|1|0|0|0|0|0|0|0|2|0|0|0|0|0|0|0|0|0|0|0|0|0|0|0|0|0|0|0|0|0|0|0|0|0|0|0|0|0	0.4	0.79	0.39	0.78	0.4	-0.37	9.38	0.25
UNK_N	NP_004732.2	NOLC1	3|0	3	1.5	2	0|0|0|0|8|10|11|4|12|9|9|14|9|11|8|13|21|30|8|34|20|9|17|21|9|13|9|5|7|6|3|0|7|4|10|0|2|2|2|0|0|3|8|3|3|3|0|0|4	0	0	0	0	0	-58.45	0.11	0.81
UNK_N	NP_006383.2	NOP56	3|0	3	1.5	2	0|0|6|2|12|10|13|7|4|10|4|7|9|10|9|7|6|19|3|10|13|7|8|6|8|8|4|2|0|0|0|0|4|0|0|6|0|0|4|3|0|0|5|0|2|3|0|0|0	0	0	0	0	0	-37.19	0.18	0.81
UNK_N	NP_056473.2	NOC2L	3|0	3	1.5	2	0|0|3|2|0|0|0|0|0|0|3|1|0|0|0|0|0|1|2|0|9|3|1|0|0|2|0|0|0|1|0|0|0|0|0|0|0|0|0|0|0|1|2|2|2|1|0|0|4	0.03	0.06	0.03	0.05	0.03	-7.79	0.94	0.49
UNK_N	NP_006098.2	LUC7L3	2|1	3	1.5	2	1|2|5|3|4|6|4|4|5|6|5|1|4|4|7|1|2|8|6|7|6|8|2|4|3|5|5|5|0|0|0|0|2|1|4|1|0|2|2|2|2|3|3|1|2|5|1|1|2	0	0	0	0	0	-19.75	0.3	0.81	1 [biogrid]1 [biogrid]
UNK_N	NP_000170.1	MSH6	3|0	3	1.5	2	0|0|7|4|6|7|5|5|7|5|8|7|5|7|3|5|6|8|5|15|9|6|6|4|7|9|8|3|2|3|0|1|3|2|7|1|2|1|0|2|0|3|6|3|8|7|0|0|0	0	0	0	0	0	-31.59	0.21	0.81	1 [biogrid]1 [biogrid]
UNK_N	NP_848927.2	MTDH	1|2	3	1.5	2	0|0|0|0|8|16|9|4|8|8|10|7|13|12|8|8|6|19|13|14|16|20|9|9|2|4|7|3|9|3|2|0|10|4|3|1|0|0|0|0|0|0|1|0|0|0|0|0|0	0	0	0	0	0	-41	0.15	0.81
UNK_N	NP_476516.1	NAA15	2|1	3	1.5	2	0|0|0|0|0|0|2|2|0|0|0|0|2|0|0|0|0|0|0|0|2|0|0|0|0|0|1|1|0|0|0|0|0|3|2|0|0|0|0|0|0|0|0|0|0|0|0|0|0	0.14	0.27	0.13	0.26	0.14	-2.32	2.5	0.39
UNK_N	NP_001164409.1	ISYNA1	0|3	3	1.5	2	2|0|1|1|1|2|0|0|0|1|1|0|0|0|0|1|1|0|0|0|1|0|2|2|1|1|1|1|1|1|0|0|0|0|2|2|1|2|2|2|2|0|0|0|1|1|0|0|0	0.04	0.08	0.04	0.08	0.04	-7.11	1.07	0.47
UNK_N	NP_060238.3	LRRC40	2|1	3	1.5	2	5|3|7|3|0|2|0|0|0|0|0|0|0|0|0|0|2|0|0|3|0|0|2|0|2|5|3|1|0|0|0|2|0|1|0|0|0|0|0|0|0|3|1|3|6|3|0|0|4	0	0	0	0	0	-9.12	0.61	0.63
UNK_N	NP_113584.3	HUWE1	3|0	3	1.5	2	0|0|1|1|3|3|3|0|4|2|2|3|2|2|0|0|3|0|0|10|4|0|4|3|3|5|4|0|3|0|0|0|0|0|2|2|2|0|0|0|0|0|0|0|4|2|0|0|5	0	0	0	0	0	-14.82	0.46	0.66	1 [biogrid]1 [biogrid]
UNK_N	NP_060555.2	IPO9	3|0	3	1.5	2	0|0|0|0|0|0|1|0|0|0|1|1|0|1|0|0|0|0|0|3|3|0|2|1|0|1|0|0|0|0|0|0|0|0|2|0|2|0|0|0|0|0|3|0|3|0|0|0|0	0.14	0.27	0.13	0.26	0.14	-5.43	1.56	0.39	1 [biogrid]1 [biogrid]
UNK_N	NP_919223.1	HNRNPA3	2|1	3	1.5	2	1|2|4|1|6|6|8|10|6|6|7|5|6|8|3|9|6|5|6|12|7|4|8|7|5|5|4|7|2|0|0|0|2|3|4|12|4|0|6|6|7|3|8|3|4|4|4|1|8	0	0	0	0	0	-29.29	0.21	0.81
UNK_N	NP_002147.2	HSPD1	2|1	3	1.5	2	10|18|16|11|11|19|26|6|10|8|20|9|4|17|8|9|17|18|14|10|21|18|17|18|5|11|13|10|6|4|0|2|0|4|11|25|30|24|23|32|29|12|16|12|16|15|10|14|30	0	0	0	0	0	-85.94	0.07	0.81	1 [biogrid]1 [biogrid]
UNK_N	NP_004277.2	GTPBP1	2|1	3	1.5	2	0|0|1|0|0|0|0|0|0|0|0|0|0|1|0|2|0|3|0|1|0|0|0|0|0|0|0|0|0|0|0|1|1|1|2|0|0|0|0|0|0|0|0|0|0|0|0|0|0	0.16	0.31	0.15	0.3	0.16	-2.16	2.88	0.37
UNK_N	NP_001128471.1	FERMT2	0|3	3	1.5	2	0|0|0|0|0|0|0|0|0|0|0|0|0|0|0|0|0|0|0|0|3|0|0|0|0|0|0|0|0|3|0|6|0|4|3|0|0|0|0|0|0|0|0|0|0|0|0|0|0	0.22	0.45	0.22	0.44	0.22	-4.93	1.97	0.33
UNK_N	NP_060117.3	FTSJ3	3|0	3	1.5	2	0|0|7|1|9|7|8|4|17|9|10|9|13|13|6|17|11|30|13|27|11|15|11|18|10|12|4|1|5|4|0|3|7|3|8|3|0|0|0|2|0|2|6|3|7|2|0|0|4	0	0	0	0	0	-54.14	0.12	0.81
UNK_N	NP_055181.3	GNL3	2|1	3	1.5	2	0|0|11|4|6|6|5|4|4|3|5|5|8|6|6|4|11|16|5|9|9|10|7|10|7|8|3|0|3|2|0|3|3|3|5|7|3|0|0|4|0|5|8|3|5|6|4|2|7	0	0	0	0	0	-30.34	0.2	0.81
UNK_N	NP_115558.3	FAM175B	2|1	3	1.5	2	0|0|0|0|0|0|0|0|1|0|1|1|0|0|1|0|0|0|0|0|0|0|0|0|0|0|0|0|2|0|0|0|0|1|2|0|0|0|0|0|0|0|0|0|0|0|0|0|0	0.24	0.47	0.23	0.46	0.24	-1.69	4.17	0.33
UNK_N	NP_659400.2	FAM91A1	2|1	3	1.5	2	0|0|0|0|3|2|1|3|5|2|3|3|3|0|1|5|0|9|4|12|2|3|2|2|1|1|3|0|5|6|0|2|4|5|5|0|0|0|0|0|0|0|0|0|0|0|0|0|0	0	0	0	0	0	-14.55	0.39	0.71
UNK_N	NP_004438.3	EPS8	3|0	3	1.5	2	0|0|0|0|0|0|0|0|0|0|0|0|0|0|0|0|0|0|0|0|0|0|0|0|0|0|0|0|0|0|0|0|0|0|0|0|0|0|0|0|0|0|0|0|0|0|0|0|0	0.49	0.98	0.49	0.98	0.49	-2.28	15	0.13
UNK_N	NP_004427.1	ENSA	1|2	3	1.5	2	0|0|0|0|0|1|0|0|0|0|0|0|0|0|0|0|0|0|0|0|0|0|0|0|0|0|1|1|2|7|0|0|0|4|4|0|0|0|0|0|0|0|0|0|0|0|0|0|0	0.12	0.25	0.12	0.24	0.12	-2.58	1.88	0.4
UNK_N	NP_001026873.2	ELP6	3|0	3	1.5	2	0|0|0|0|3|0|0|1|3|4|0|1|2|1|2|0|0|5|0|5|1|3|7|0|0|0|0|0|0|0|0|2|5|6|12|0|0|0|0|0|0|0|0|0|0|0|0|0|0	0	0	0	0	0	-11.43	0.6	0.6
UNK_N	NP_056988.3	EIF5B	0|3	3	1.5	2	0|0|0|0|5|9|9|2|2|5|3|3|7|7|4|5|6|24|3|34|2|7|13|7|3|2|8|6|14|2|4|0|9|9|13|0|0|0|0|0|0|2|1|0|2|0|0|0|0	0	0	0	0	0	-38.2	0.17	0.81
UNK_N	NP_076950.1	DDX50	3|0	3	1.5	2	0|0|6|4|6|9|10|2|5|6|10|7|5|3|6|8|6|12|6|8|13|7|4|6|4|6|3|4|2|0|0|0|5|3|0|7|5|0|0|0|0|0|6|0|4|6|0|0|0	0	0	0	0	0	-31.43	0.21	0.81
UNK_N	NP_060395.5	DENND4C	0|3	3	1.5	2	0|0|0|0|0|1|1|3|3|0|0|0|3|2|0|0|0|2|2|0|2|0|3|2|1|0|1|1|3|1|1|1|5|5|6|0|0|0|0|0|0|0|0|0|0|0|0|0|0	0.01	0.01	0.01	0.01	0.01	-9.46	0.77	0.55
UNK_N	NP_004085.1	EIF2S1	3|0	3	1.5	2	2|2|2|1|1|0|2|1|1|1|4|1|1|0|0|1|0|4|0|0|0|4|5|2|3|3|4|3|3|2|0|0|0|1|1|3|2|0|0|1|0|2|4|0|5|3|0|2|1	0	0	0	0	0	-12.84	0.54	0.63
UNK_N	NP_056325.2	DHRS7B	2|1	3	1.5	2	0|0|1|0|0|2|0|0|0|0|1|1|0|0|0|0|0|0|0|0|2|0|1|1|0|0|1|0|0|0|0|0|0|0|0|1|0|0|0|0|0|0|0|0|0|0|0|0|0	0.18	0.36	0.18	0.35	0.18	-1.91	3.41	0.36
UNK_N	NP_057439.2	DDX47	2|1	3	1.5	2	0|0|11|5|0|3|0|0|0|0|2|4|0|1|1|1|2|3|3|4|3|4|2|4|4|6|1|0|0|1|0|0|1|1|0|5|6|0|0|3|0|0|6|1|5|3|4|1|5	0	0	0	0	0	-15.34	0.38	0.81
UNK_N	NP_006764.3	DDX18	3|0	3	1.5	2	0|0|4|2|4|5|7|4|4|6|6|4|3|3|6|6|3|10|4|8|12|14|8|7|3|6|1|2|0|0|0|0|5|1|0|5|5|1|1|2|0|1|7|0|8|8|0|0|2	0	0	0	0	0	-29.33	0.23	0.81
UNK_N	NP_001340.2	DARS	3|0	3	1.5	2	4|4|15|11|8|12|14|9|14|12|10|9|8|13|11|10|8|13|4|14|10|18|7|6|12|5|8|9|2|8|2|2|5|0|1|8|14|5|4|10|3|6|10|5|10|10|1|5|9	0	0	0	0	0	-51.33	0.13	0.81
UNK_N	NP_004386.2	DBN1	1|2	3	1.5	2	1|0|0|0|4|6|11|9|3|10|3|4|5|10|5|7|7|22|10|14|16|11|6|6|0|4|6|8|6|3|10|1|12|5|14|0|3|0|0|0|0|0|0|0|0|0|0|0|0	0	0	0	0	0	-36.24	0.17	0.81
UNK_N	NP_001032409.2	CYFIP2	0|3	3	1.5	2	10|9|1|1|0|6|3|6|10|9|9|5|6|6|0|5|6|10|4|0|8|6|9|0|3|3|6|8|0|0|0|3|3|9|0|5|0|3|0|0|6|1|0|2|0|2|0|0|0	0	0	0	0	0	-29.96	0.22	0.81
UNK_N	NP_001035814.1	CYLD	0|3	3	1.5	2	0|0|0|0|0|0|2|0|0|0|0|0|0|0|0|0|0|2|0|4|0|0|0|0|0|0|0|0|3|0|0|0|1|2|1|0|0|0|0|0|0|0|0|0|0|0|0|0|0	0.24	0.49	0.24	0.47	0.24	-4.21	2.5	0.32
UNK_N	NP_001077383.1	CTBP2	3|0	3	1.5	2	0|0|3|2|0|1|2|1|0|1|4|0|0|2|0|2|0|0|0|0|3|0|1|2|0|2|1|0|0|0|0|0|0|0|0|2|0|2|4|3|2|2|0|2|2|3|0|0|0	0.01	0.01	0.01	0.01	0.01	-9.46	0.77	0.56
UNK_N	NP_001035994.1	COASY	3|0	3	1.5	2	3|4|1|0|0|0|0|0|0|0|0|0|0|0|0|0|1|0|0|0|0|0|0|0|2|0|2|3|0|0|0|0|0|0|0|0|0|0|0|0|10|2|2|0|1|0|3|6|1	0.03	0.06	0.03	0.06	0.03	-7.84	0.91	0.49
UNK_N	NP_057178.2	COMMD2	2|1	3	1.5	2	0|0|0|0|2|1|0|0|0|0|0|0|0|1|0|0|0|4|0|4|0|0|0|0|0|0|0|0|1|2|0|1|0|0|2|0|0|0|0|0|0|0|0|0|0|0|0|0|0	0.11	0.23	0.11	0.23	0.11	-2.57	2.08	0.4
UNK_N	NP_056270.2	CNOT6	1|2	3	1.5	2	0|0|0|0|0|0|0|0|0|0|0|0|0|0|0|0|0|0|0|0|0|0|0|0|0|0|0|0|0|0|0|0|0|0|0|0|0|0|0|0|0|0|0|0|0|0|0|0|0	0.45	0.91	0.45	0.91	0.45	0.23	15	0.18
UNK_N	NP_004850.1	CLTC	3|0	3	1.5	2	0|2|3|0|2|16|23|3|6|9|14|6|5|7|0|10|8|3|5|4|9|2|11|18|0|0|0|0|0|3|0|1|0|1|1|11|6|3|0|11|3|0|3|0|0|2|3|1|3	0	0	0	0	0	-35.07	0.19	0.81	1 [biogrid]1 [biogrid]
UNK_N	NP_001249.1	CDK3	3|0	3	1.5	2	0|0|0|0|0|0|0|4|0|0|3|0|3|4|4|0|0|0|0|0|0|0|0|0|0|0|2|0|0|0|0|0|0|0|0|0|0|0|0|0|2|0|3|3|0|0|0|0|0	0.1	0.21	0.1	0.2	0.1	-5.59	1.34	0.41
UNK_N	NP_060716.2	CCDC25	1|2	3	1.5	2	0|0|0|0|0|3|1|0|0|0|1|0|2|1|1|0|0|3|0|0|0|0|2|0|0|0|0|0|6|5|0|3|4|6|8|0|0|0|0|0|0|0|0|0|0|0|0|0|0	0	0.01	0	0.01	0	-6.78	0.82	0.57
UNK_N	NP_777568.1	CCDC50	2|1	3	1.5	2	0|0|0|0|0|5|1|1|1|1|3|2|2|1|3|1|0|0|1|4|4|1|0|0|0|1|0|1|2|2|0|4|2|4|5|0|0|0|0|0|0|0|0|0|0|0|0|0|0	0	0	0	0	0	-7.82	0.72	0.61
UNK_N	NP_001138360.1	BAIAP2	2|1	3	1.5	2	0|0|0|0|0|0|0|0|0|0|0|0|0|0|0|0|0|0|0|0|0|0|0|0|0|0|0|0|0|0|0|0|0|0|0|0|0|0|0|0|0|0|0|0|0|0|0|0|0	0.45	0.91	0.45	0.91	0.45	0.23	15	0.18
UNK_N	NP_006467.4	ATP5L	3|0	3	1.5	2	0|0|0|0|0|2|0|0|0|1|2|5|0|0|0|0|1|0|0|0|2|0|2|0|0|1|0|0|0|2|0|0|0|0|0|1|2|0|0|0|0|0|1|0|0|0|0|0|0	0.16	0.32	0.16	0.31	0.16	-5.21	1.7	0.37
UNK_N	NP_001243763.1	AURKB	2|1	3	1.5	2	2|1|4|2|4|1|2|3|2|3|0|2|0|2|1|1|0|3|2|2|4|0|2|1|1|1|1|0|0|0|0|1|0|0|0|4|3|1|0|3|0|1|4|1|2|8|0|0|2	0	0	0	0	0	-10.19	0.55	0.65
UNK_N	NP_001258698.1	AP3B1	2|1	3	1.5	2	0|0|3|0|5|8|8|5|13|13|9|6|8|3|3|7|4|12|4|14|6|7|4|3|4|8|0|1|5|3|0|0|6|6|6|2|1|0|0|0|0|1|2|0|1|0|0|0|0	0	0	0	0	0	-27.86	0.22	0.81
UNK_N	NP_000029.2	APC	0|3	3	1.5	2	0|0|0|0|0|1|0|0|0|0|0|0|2|4|0|0|2|0|0|2|0|0|1|0|1|1|0|0|0|0|0|0|0|0|0|2|0|0|0|0|0|0|0|1|0|0|0|0|0	0.22	0.45	0.22	0.44	0.22	-4.43	2.21	0.33
UNK_N	NP_004482.4	ARHGAP35	2|1	3	1.5	2	0|0|0|0|2|0|0|0|0|0|0|0|0|0|0|0|0|2|0|0|0|0|0|0|0|0|0|0|5|3|0|3|0|5|4|0|0|0|0|0|0|0|0|0|0|0|0|0|0	0.07	0.14	0.07	0.14	0.07	-3.33	1.56	0.44
UNK_N	NP_001025177.1	AP2B1	3|0	3	1.5	2	0|0|0|0|3|2|3|3|4|2|0|0|5|3|3|2|3|7|2|4|0|3|4|2|0|1|2|0|3|0|0|0|0|2|6|0|0|0|0|0|0|0|0|0|0|0|0|0|0	0	0	0	0	0	-12.9	0.54	0.63
UNK_N	NP_001004065.2	AKAP2	1|2	3	1.5	2	0|0|0|0|3|4|3|0|3|1|2|0|0|0|2|0|0|5|2|5|2|2|4|0|0|0|2|0|3|1|0|0|2|4|0|0|0|0|0|0|0|0|0|0|0|0|0|0|0	0	0	0	0	0	-7.37	0.75	0.6
UNK_N	NP_775866.2	ANKRD52	1|2	3	1.5	2	0|0|0|0|0|0|0|0|0|0|0|0|0|0|0|0|0|0|0|0|0|0|0|0|0|0|0|0|0|0|0|0|0|0|3|0|0|0|0|0|0|0|0|0|0|0|0|0|0	0.44	0.87	0.44	0.87	0.44	0.71	12.5	0.23
UNK_N	NP_055935.4	ALMS1	3|0	3	1.5	2	0|0|0|0|0|2|0|0|0|0|1|0|0|0|0|0|0|0|1|9|0|0|0|0|0|0|0|0|0|0|0|0|4|0|0|0|0|0|0|0|0|0|0|0|0|0|0|0|0	0.27	0.54	0.27	0.53	0.27	-4.69	2.21	0.31
UNK_N	NP_001258803.1	AAR2	2|1	3	1.5	2	0|0|1|0|0|1|1|2|2|2|3|2|2|1|1|2|1|2|0|3|0|4|1|1|0|1|1|0|1|1|1|2|1|1|1|0|1|0|0|0|0|0|0|0|0|0|0|0|0	0.01	0.01	0.01	0.01	0.01	-6.07	0.94	0.56
UNK_C	NP_057191.2	ZFR	1|2	3	1.5	2	0|0|1|2|11|12|6|6|9|9|8|16|13|13|6|12|5|11|6|22|8|15|10|12|3|3|7|6|1|3|0|1|4|0|4|3|0|0|0|0|0|1|3|2|1|1|2|0|2	0	0	0	0	0	-38.02	0.16	0.81
UNK_C	NP_001025067.1	WDR45	1|2	3	1.5	2	0|0|0|0|5|4|4|2|4|3|3|2|0|3|1|3|0|0|2|3|3|1|2|4|0|0|0|1|0|0|0|0|0|2|3|0|0|0|0|0|0|0|0|0|0|0|0|0|0	0	0	0	0	0	-8.32	0.68	0.62
UNK_C	NP_060501.3	WDR6	0|3	3	1.5	2	0|0|0|0|0|0|0|0|0|0|0|0|0|0|0|0|0|2|0|3|0|0|0|0|0|0|0|0|0|0|0|0|0|1|0|0|0|0|0|0|0|0|0|0|0|0|0|0|0	0.41	0.82	0.41	0.81	0.41	-2.86	6.25	0.24
UNK_C	NP_003363.1	VBP1	2|1	3	1.5	2	3|2|1|1|4|3|4|3|4|4|3|1|1|4|3|2|2|4|2|6|4|0|3|1|3|3|2|2|1|7|0|2|5|10|8|2|1|1|2|2|6|0|0|0|1|0|1|0|0	0	0	0	0	0	-15.73	0.37	0.81
UNK_C	NP_056456.1	TES	3|0	3	1.5	2	0|0|0|0|2|4|3|2|0|2|0|2|2|2|3|0|2|0|3|5|3|4|0|0|0|0|1|0|5|4|0|0|1|8|7|0|0|0|0|0|0|0|0|0|0|0|0|0|0	0	0	0	0	0	-12.07	0.58	0.61
UNK_C	NP_001159732.1	TRIP13	2|1	3	1.5	2	2|3|8|6|0|0|0|0|0|0|0|0|0|0|0|0|3|0|0|4|3|0|2|2|3|3|2|0|0|0|0|0|0|0|1|3|2|0|0|0|3|6|3|3|7|3|0|0|2	0	0	0	0	0	-11.21	0.51	0.67
UNK_C	NP_787048.1	TXLNA	2|1	3	1.5	2	0|0|0|0|0|0|0|2|0|0|0|0|2|0|0|2|0|4|0|1|0|0|0|0|0|0|4|2|2|2|0|0|2|2|1|0|0|0|0|0|0|0|0|0|0|0|0|0|0	0.04	0.08	0.04	0.08	0.04	-3.94	1.44	0.47
UNK_C	NP_000347.2	TCOF1	2|1	3	1.5	2	0|0|1|0|46|70|55|75|67|68|56|55|84|63|69|58|48|74|54|93|91|9|67|73|30|33|56|38|45|45|34|22|50|28|32|5|2|1|3|4|5|2|5|2|4|2|0|1|4	0	0	0	0	0	-268.87	0.02	0.81
UNK_C	NP_003128.3	SRPK1	0|3	3	1.5	2	0|0|1|2|3|9|0|2|4|4|3|1|3|5|5|4|2|12|5|31|4|2|8|0|3|2|3|0|7|6|0|0|8|0|6|0|0|0|0|0|0|0|1|0|2|2|0|0|0	0	0	0	0	0	-25.1	0.26	0.81
UNK_C	NP_003085.1	SNRPE	1|2	3	1.5	2	0|0|0|0|6|2|1|2|3|0|2|1|2|1|2|0|1|4|0|0|0|4|2|0|0|1|2|2|2|0|0|0|1|0|2|0|0|0|0|0|0|0|1|0|0|0|0|0|0	0	0.01	0	0.01	0	-6.68	0.85	0.58	1 [biogrid]1 [biogrid]
UNK_C	NP_003086.1	SNRPF	1|2	3	1.5	2	1|1|1|3|1|2|3|3|1|2|1|2|2|2|1|1|2|2|1|2|1|2|2|2|2|1|2|1|3|2|0|0|2|3|2|0|1|0|1|1|1|1|1|1|1|1|1|1|2	0	0	0	0	0	-7.75	0.72	0.61
UNK_C	NP_064530.1	SH3GLB2	1|2	3	1.5	2	0|0|0|0|10|8|6|6|10|10|12|12|12|9|11|0|0|0|0|7|0|2|0|0|0|0|1|1|0|0|0|0|0|0|0|0|0|0|0|0|0|0|0|0|0|0|0|0|0	0	0	0	0	0	-17.66	0.32	0.81
UNK_C	NP_009096.2	SF3A2	3|0	3	1.5	2	0|0|3|1|2|6|4|4|3|6|4|5|4|5|2|7|2|15|3|5|6|6|6|5|1|1|5|3|4|3|2|1|3|5|4|1|0|0|0|0|0|0|0|0|1|0|0|0|0	0	0	0	0	0	-22.45	0.3	0.73
UNK_C	NP_036558.3	SF3B3	2|1	3	1.5	2	0|0|0|0|36|34|31|24|26|34|30|32|34|29|30|33|26|80|27|50|38|52|35|32|8|9|19|19|23|16|29|14|14|24|29|0|0|0|1|1|0|0|2|0|1|2|0|0|0	0	0	0	0	0	-144.26	0.04	0.81	1 [biogrid]1 [biogrid]
UNK_C	NP_000994.1	RPLP1	1|2	3	1.5	2	0|1|4|1|2|3|2|2|2|2|2|1|3|2|3|3|2|7|2|7|2|4|2|3|2|3|4|1|0|1|0|1|0|0|2|3|2|3|2|2|2|1|3|1|2|2|2|2|1	0	0	0	0	0	-11.31	0.5	0.81
UNK_C	NP_001166216.1	SEC23B	2|1	3	1.5	2	1|0|0|0|0|1|0|1|2|0|1|1|1|0|0|3|0|5|0|0|0|0|1|0|0|1|2|0|0|0|1|0|0|3|3|1|0|0|0|0|2|0|1|0|1|0|0|0|4	0.01	0.02	0.01	0.02	0.01	-5.51	1.04	0.54
UNK_C	NP_066952.1	PPA1	3|0	3	1.5	2	12|7|6|4|1|4|5|0|2|2|0|2|0|0|0|3|6|4|0|0|8|0|5|2|2|2|8|8|0|2|0|3|0|0|0|6|5|5|5|9|5|2|6|6|5|5|6|5|6	0	0	0	0	0	-27.16	0.25	0.81
UNK_C	NP_002705.2	PPP1R10	1|2	3	1.5	2	0|0|0|0|31|62|44|19|50|32|57|34|29|34|29|42|41|144|42|56|65|72|45|46|21|25|28|23|50|31|20|26|37|30|47|0|0|0|0|0|0|0|0|0|0|0|0|0|0	0	0	0	0	0	-204.62	0.03	0.81
UNK_C	NP_001257405.1	PPP2R5D	0|3	3	1.5	2	0|0|0|0|1|1|0|0|0|0|0|0|0|0|0|0|0|4|0|3|3|0|0|0|0|2|0|1|0|3|0|4|4|6|1|0|0|0|0|0|0|0|0|0|0|0|0|0|0	0.06	0.13	0.06	0.12	0.06	-6.5	1.14	0.45
UNK_C	NP_036601.2	PRPF6	1|2	3	1.5	2	0|0|3|0|0|10|3|1|3|4|5|0|1|2|3|0|3|9|5|6|10|7|2|5|4|2|3|2|3|2|0|0|0|0|0|2|1|0|0|2|0|2|3|0|2|3|0|0|0	0	0	0	0	0	-16.01	0.36	0.81
UNK_C	NP_006255.1	PTPN13	1|2	3	1.5	2	2|0|0|0|2|6|4|4|4|7|2|3|1|5|1|0|9|3|6|4|3|2|7|5|0|3|6|7|5|3|0|2|9|4|9|0|0|0|0|0|0|1|0|0|0|0|0|0|0	0	0	0	0	0	-19.12	0.31	0.81
UNK_C	NP_112243.1	RAB1B	3|0	3	1.5	2	0|0|7|4|0|13|7|0|5|5|10|6|6|0|0|0|8|13|0|5|9|3|9|5|4|5|0|0|0|4|0|0|0|0|0|5|6|7|3|16|0|0|0|0|5|0|0|0|7	0	0	0	0	0	-31.18	0.22	0.81
UNK_C	NP_000985.1	RPL32	1|2	3	1.5	2	0|2|3|0|0|4|4|0|0|0|4|3|0|0|0|0|1|1|1|0|3|0|2|2|0|1|4|3|0|5|0|0|0|0|0|0|6|0|0|2|0|0|4|2|3|3|0|0|0	0	0	0	0	0	-9.49	0.6	0.64
UNK_C	NP_066357.2	RPL36A	0|3	3	1.5	2	0|0|4|6|0|0|0|0|0|0|5|1|3|0|0|3|3|8|0|6|0|3|0|2|7|5|4|0|0|8|0|0|0|0|0|5|7|5|5|7|0|6|12|6|7|10|8|0|5	0	0	0	0	0	-26.66	0.25	0.81
UNK_C	NP_006223.2	POLR2H	2|1	3	1.5	2	0|1|1|1|0|1|0|0|2|2|5|0|1|0|0|0|1|0|0|0|2|0|0|1|2|1|1|1|0|0|0|0|0|2|1|0|1|0|1|1|1|0|1|0|0|0|0|1|2	0.01	0.02	0.01	0.02	0.01	-5.2	1.1	0.53	1 [biogrid]1 [biogrid]
UNK_C	NP_001008660.1	PICALM	1|2	3	1.5	2	0|0|0|0|1|3|0|1|0|0|1|3|2|2|0|1|2|4|0|5|3|0|0|1|0|0|0|0|1|2|0|1|1|5|6|4|0|0|0|6|1|0|0|0|0|0|0|0|0	0	0	0	0	0	-8.31	0.67	0.62	1 [biogrid]1 [biogrid]
UNK_C	NP_060386.1	PIH1D1	1|2	3	1.5	2	0|0|0|0|2|2|4|1|4|3|3|4|0|0|3|3|3|12|2|10|1|2|5|4|1|1|1|0|3|3|3|9|4|4|7|0|0|0|0|0|0|0|0|0|0|0|0|0|0	0	0	0	0	0	-15.39	0.37	0.81
UNK_C	NP_001001974.1	PLEKHA1	2|1	3	1.5	2	0|0|0|0|0|0|0|0|0|0|0|1|3|0|0|3|3|2|1|4|0|0|0|0|0|1|1|1|1|2|0|0|1|8|4|0|0|0|0|0|0|0|0|0|0|0|0|0|0	0.01	0.03	0.01	0.03	0.01	-5.28	1.04	0.52
UNK_C	NP_001015877.1	PHF6	3|0	3	1.5	2	0|0|4|0|3|2|0|0|4|2|12|2|3|1|0|0|2|1|1|0|2|0|0|2|3|0|3|1|1|0|0|0|5|2|4|2|1|0|0|2|0|3|4|1|6|4|0|2|0	0	0	0	0	0	-14.64	0.47	0.66
UNK_C	NP_057018.1	NOP58	2|1	3	1.5	2	2|3|8|3|7|9|10|4|6|6|5|13|7|13|12|8|7|17|6|14|17|11|12|8|6|6|4|5|3|3|0|0|2|0|4|3|2|1|1|0|1|4|5|2|4|3|1|0|2	0	0	0	0	0	-36.1	0.17	0.81
UNK_C	NP_001180286.1	NUP62	1|2	3	1.5	2	3|3|6|2|4|2|2|2|4|2|2|2|3|2|2|0|2|9|4|0|4|7|5|0|1|4|3|2|0|1|0|0|4|2|1|4|5|4|10|7|8|0|0|0|0|0|3|7|2	0	0	0	0	0	-18.29	0.32	0.81
UNK_C	NP_002495.2	NFX1	1|2	3	1.5	2	0|0|0|0|0|0|0|0|0|0|0|0|0|0|0|0|0|0|0|0|0|0|0|0|0|0|0|0|0|0|0|0|0|0|0|0|0|0|0|0|0|0|0|0|0|0|0|0|0	0.45	0.91	0.45	0.9	0.45	0.21	15	0.18
UNK_C	NP_006383.2	NOP56	2|1	3	1.5	2	0|0|6|2|12|10|13|7|4|10|4|7|9|10|9|7|6|19|3|10|13|7|8|6|8|8|4|2|0|0|0|0|4|0|0|6|0|0|4|3|0|0|5|0|2|3|0|0|0	0	0	0	0	0	-33.68	0.18	0.81
UNK_C	NP_056156.2	NCAPH	1|2	3	1.5	2	3|4|5|3|6|6|5|6|11|7|7|4|8|5|4|6|6|24|2|29|7|8|4|3|4|3|9|9|9|7|0|0|13|5|12|1|3|1|2|2|0|3|2|1|4|3|0|0|0	0	0	0	0	0	-34.96	0.17	0.81
UNK_C	NP_056273.2	MTMR9	1|2	3	1.5	2	0|0|0|0|0|0|0|0|0|0|0|0|0|0|0|0|0|0|0|0|0|0|0|0|0|0|0|2|1|1|0|1|1|3|5|0|0|0|0|0|0|0|0|0|0|0|0|0|0	0.17	0.35	0.17	0.34	0.17	-1.86	2.68	0.36
UNK_C	NP_004990.3	MYO6	1|2	3	1.5	2	0|0|0|0|3|4|8|3|6|4|7|1|4|4|2|3|4|3|2|5|3|3|4|6|1|0|1|0|10|6|4|2|10|12|19|0|0|0|0|0|0|0|0|0|0|0|0|0|0	0	0	0	0	0	-21.62	0.27	0.81
UNK_C	NP_036347.1	MGEA5	2|1	3	1.5	2	0|0|0|0|2|0|2|3|5|0|1|3|3|0|0|5|0|7|0|10|2|5|0|2|0|0|0|0|4|0|0|2|5|3|7|0|0|0|0|0|0|0|0|0|0|0|0|0|0	0	0	0	0	0	-10.56	0.53	0.66
UNK_C	NP_000240.1	MLH1	2|1	3	1.5	2	2|2|1|0|2|1|0|0|2|3|1|0|3|5|4|1|14|12|1|12|3|3|5|2|3|5|9|8|5|6|0|0|8|3|8|2|0|0|0|0|0|2|1|1|3|1|0|0|0	0	0	0	0	0	-20.42	0.28	0.81
UNK_C	NP_001123551.1	MOV10	1|2	3	1.5	2	1|0|0|0|0|0|0|0|0|2|0|1|1|0|0|0|2|0|5|0|1|0|2|0|0|1|0|0|0|0|0|0|0|0|0|0|1|0|0|0|0|0|0|0|0|0|0|1|0	0.11	0.22	0.13	0.27	0.13	-2.36	2.08	0.41
UNK_C	NP_003179.1	MAP3K7	1|2	3	1.5	2	0|0|0|0|0|0|0|1|0|0|0|0|0|0|0|0|0|2|0|1|0|0|0|0|0|0|2|1|2|0|0|0|1|1|1|0|0|0|0|0|0|0|0|0|0|0|0|0|1	0.15	0.31	0.15	0.3	0.15	-2.17	2.88	0.38
UNK_C	NP_001116538.2	MAPT	2|1	3	1.5	2	0|0|0|0|0|0|0|0|3|0|0|0|0|0|0|0|0|0|0|0|0|0|0|0|1|0|0|0|3|2|3|0|0|5|7|0|0|0|0|0|0|0|0|0|0|0|0|0|0	0.08	0.16	0.08	0.15	0.08	-3.22	1.56	0.43
UNK_C	NP_001181885.1	MATR3	1|2	3	1.5	2	3|5|10|7|19|36|32|10|17|22|21|31|23|18|18|16|30|55|27|28|28|38|26|27|12|15|17|12|16|14|5|8|11|11|13|10|6|4|5|12|5|10|17|8|15|9|1|9|12	0	0	0	0	0	-103.15	0.06	0.81	1 [biogrid]1 [biogrid]
UNK_C	NP_109587.1	MAP2K2	0|3	3	1.5	2	0|0|2|0|0|0|0|0|0|0|0|0|0|0|0|0|0|0|0|0|0|0|0|0|0|0|2|0|0|0|0|0|0|1|0|0|2|0|0|1|0|2|1|1|4|9|0|0|0	0.16	0.32	0.15	0.31	0.16	-4.77	1.5	0.37
UNK_C	NP_001091970.1	KIAA1217	2|1	3	1.5	2	0|0|0|0|0|0|0|0|0|0|0|0|0|0|0|0|2|0|0|0|0|0|0|0|0|0|1|0|0|0|0|0|0|0|0|0|0|0|0|0|0|0|0|0|0|0|0|0|0	0.43	0.86	0.43	0.85	0.43	0.19	12.5	0.23
UNK_C	NP_006098.2	LUC7L3	1|2	3	1.5	2	1|2|5|3|4|6|4|4|5|6|5|1|4|4|7|1|2|8|6|7|6|8|2|4|3|5|5|5|0|0|0|0|2|1|4|1|0|2|2|2|2|3|3|1|2|5|1|1|2	0	0	0	0	0	-19.75	0.3	0.81	1 [biogrid]1 [biogrid]
UNK_C	NP_001164409.1	ISYNA1	2|1	3	1.5	2	2|0|1|1|1|2|0|0|0|1|1|0|0|0|0|1|1|0|0|0|1|0|2|2|1|1|1|1|1|1|0|0|0|0|2|2|1|2|2|2|2|0|0|0|1|1|0|0|0	0.01	0.02	0.01	0.02	0.01	-5.37	1.07	0.53
UNK_C	NP_003676.2	KHSRP	3|0	3	1.5	2	12|8|16|8|13|20|23|14|14|22|18|13|12|13|15|16|30|32|14|19|26|14|13|22|9|9|18|18|21|16|9|12|15|16|20|5|8|9|8|11|8|11|12|10|23|14|2|3|16	0	0	0	0	0	-85.45	0.08	0.81
UNK_C	NP_002129.2	HNRNPD	2|1	3	1.5	2	0|0|3|0|6|1|2|2|2|5|4|5|5|4|6|6|4|8|2|7|6|9|7|9|5|5|2|2|3|5|2|3|1|1|1|5|1|6|1|6|3|2|3|1|3|3|2|2|3	0	0	0	0	0	-21.16	0.28	0.81
UNK_C	NP_002147.2	HSPD1	1|2	3	1.5	2	10|18|16|11|11|19|26|6|10|8|20|9|4|17|8|9|17|18|14|10|21|18|17|18|5|11|13|10|6|4|0|2|0|4|11|25|30|24|23|32|29|12|16|12|16|15|10|14|30	0	0	0	0	0	-85.91	0.07	0.81	1 [biogrid]1 [biogrid]
UNK_C	NP_001019389.1	GPHN	1|2	3	1.5	2	0|0|0|0|0|2|0|1|4|4|1|3|3|3|2|0|4|3|1|11|0|3|2|3|0|0|7|0|3|1|1|0|4|0|5|0|0|0|0|0|0|0|0|0|0|0|0|0|0	0	0	0	0	0	-10.63	0.53	0.66
UNK_C	NP_919223.1	HNRNPA3	0|3	3	1.5	2	1|2|4|1|6|6|8|10|6|6|7|5|6|8|3|9|6|5|6|12|7|4|8|7|5|5|4|7|2|0|0|0|2|3|4|12|4|0|6|6|7|3|8|3|4|4|4|1|8	0	0	0	0	0	-32.67	0.21	0.81
UNK_C	NP_001166174.1	GGA3	3|0	3	1.5	2	0|0|0|0|0|0|0|0|0|0|0|0|0|0|0|0|0|0|0|0|0|0|0|0|0|0|0|0|0|1|0|0|3|2|4|0|0|0|0|0|0|0|0|0|0|0|0|0|0	0.33	0.65	0.32	0.64	0.33	-3.48	3.75	0.28
UNK_C	NP_005246.2	GAK	1|2	3	1.5	2	0|0|0|0|1|2|2|0|1|0|2|1|1|1|0|0|1|2|3|3|2|0|2|0|1|1|1|0|3|2|0|2|2|2|2|0|0|0|0|0|0|0|0|0|0|0|0|0|0	0.01	0.01	0.01	0.01	0.01	-6.09	0.94	0.56
UNK_C	NP_056988.3	EIF5B	0|3	3	1.5	2	0|0|0|0|5|9|9|2|2|5|3|3|7|7|4|5|6|24|3|34|2|7|13|7|3|2|8|6|14|2|4|0|9|9|13|0|0|0|0|0|0|2|1|0|2|0|0|0|0	0	0	0	0	0	-38.2	0.17	0.81
UNK_C	NP_001032752.1	EEF1B2	2|1	3	1.5	2	0|0|1|0|4|7|5|4|5|4|3|2|4|4|6|7|9|10|3|10|5|5|5|4|1|0|3|3|2|3|4|1|2|7|4|1|0|0|0|1|2|0|0|0|0|0|0|0|0	0	0	0	0	0	-20.1	0.29	0.81
UNK_C	NP_114414.2	EIF2A	1|2	3	1.5	2	0|0|0|0|0|0|0|1|2|2|2|0|1|0|2|4|0|7|0|6|0|0|4|1|0|1|2|0|8|7|0|5|6|9|9|0|0|0|0|0|0|0|0|0|0|0|0|0|0	0	0	0	0	0	-11.58	0.47	0.67
UNK_C	NP_006351.2	EIF3M	0|3	3	1.5	2	0|0|0|0|4|4|3|0|2|4|0|2|0|4|2|3|0|9|5|10|7|4|2|3|0|1|3|1|3|1|0|1|0|4|5|0|0|0|0|1|0|0|0|0|1|0|0|0|0	0	0	0	0	0	-16.05	0.43	0.68
UNK_C	NP_001349.2	DHX15	2|1	3	1.5	2	3|1|10|3|35|26|27|23|19|15|23|20|21|24|24|21|17|24|23|21|26|23|24|24|6|7|13|9|13|9|7|5|10|9|14|15|7|9|12|19|15|6|11|7|5|2|11|7|3	0	0	0	0	0	-91.35	0.07	0.81	1 [biogrid]1 [biogrid]
UNK_C	NP_001005360.1	DNM2	1|2	3	1.5	2	0|0|6|2|0|2|4|0|0|1|5|2|0|1|0|3|1|1|1|0|2|0|1|1|2|1|0|0|0|0|1|1|0|0|2|1|3|0|0|4|0|1|5|2|2|5|0|0|2	0	0	0	0	0	-9.17	0.61	0.64
UNK_C	NP_004138.1	DRG1	2|1	3	1.5	2	0|0|0|0|4|7|3|4|7|5|4|4|7|5|5|6|4|14|4|12|7|7|6|6|1|3|2|4|5|7|1|9|6|10|9|0|0|0|0|0|0|0|0|0|0|0|0|0|0	0	0	0	0	0	-26.31	0.23	0.81
UNK_C	NP_001104792.1	DDX54	1|2	3	1.5	2	1|2|4|4|0|2|4|5|1|2|3|4|0|0|3|1|8|8|2|2|10|0|9|2|6|6|2|5|2|0|0|0|3|0|0|1|3|0|1|2|1|3|4|2|4|5|2|1|2	0	0	0	0	0	-17.3	0.34	0.81
UNK_C	NP_001193903.1	DHPS	0|3	3	1.5	2	0|0|0|0|0|0|0|0|0|0|0|0|0|0|0|0|0|0|0|0|0|0|0|0|0|0|0|0|2|0|0|1|3|3|4|0|0|0|0|0|0|0|0|0|0|0|0|0|0	0.29	0.57	0.28	0.56	0.29	-3.94	2.88	0.3
UNK_C	NP_008938.2	CPSF6	1|2	3	1.5	2	0|0|0|0|9|12|9|3|9|2|5|9|6|5|5|10|6|12|7|11|6|7|8|11|8|3|8|8|13|16|7|13|9|13|18|0|0|0|0|0|0|0|1|0|0|0|0|0|0	0	0	0	0	0	-40.19	0.15	0.81
UNK_C	NP_001243064.1	CSE1L	2|1	3	1.5	2	0|1|4|0|5|12|14|5|7|4|16|6|2|7|0|12|6|21|8|19|14|0|14|18|5|7|3|2|3|5|0|4|0|2|6|4|11|1|0|5|0|3|10|0|12|8|0|2|8	0	0	0	0	0	-41.79	0.15	0.81	1 [biogrid]1 [biogrid]
UNK_C	NP_060365.7	DDX27	1|2	3	1.5	2	0|0|1|1|0|3|1|0|1|1|3|2|3|3|1|2|2|3|2|0|3|2|7|2|0|2|0|0|0|0|0|0|0|0|0|1|1|0|0|2|1|2|2|0|0|4|0|0|0	0	0	0	0	0	-8.39	0.67	0.62
UNK_C	NP_057494.3	CHMP5	1|2	3	1.5	2	0|0|0|0|0|2|3|2|4|0|3|2|3|3|3|5|0|7|3|2|2|0|5|4|1|2|3|1|6|8|8|12|6|9|7|0|0|0|0|0|0|0|0|0|0|0|0|0|0	0	0	0	0	0	-17.68	0.33	0.81	1 [biogrid]1 [biogrid]
UNK_C	NP_057178.2	COMMD2	2|1	3	1.5	2	0|0|0|0|2|1|0|0|0|0|0|0|0|1|0|0|0|4|0|4|0|0|0|0|0|0|0|0|1|2|0|1|0|0|2|0|0|0|0|0|0|0|0|0|0|0|0|0|0	0.11	0.23	0.11	0.22	0.11	-2.62	2.08	0.4
UNK_C	NP_065953.1	CAMSAP3	3|0	3	1.5	2	0|0|0|0|0|0|0|0|0|0|0|0|0|0|0|0|0|0|0|0|0|0|0|0|0|0|0|0|0|0|0|0|0|0|0|0|0|0|0|0|0|0|1|0|0|0|0|0|0	0.49	0.98	0.49	0.98	0.49	-2.3	15	0.13
UNK_C	NP_005179.2	CBL	1|2	3	1.5	2	0|0|0|0|0|0|0|0|0|0|0|0|0|0|0|0|0|0|0|0|0|0|0|0|0|0|0|1|0|2|0|0|2|2|2|0|0|0|0|0|0|0|0|0|0|0|0|0|0	0.24	0.47	0.23	0.47	0.24	-1.38	4.17	0.33
UNK_C	NP_066997.3	CCAR2	0|3	3	1.5	2	1|1|2|0|14|13|10|9|10|5|11|15|9|13|11|7|13|25|11|15|20|13|13|15|7|6|14|5|9|10|7|6|18|9|11|0|2|0|0|1|0|0|0|0|4|5|0|0|4	0	0	0	0	0	-56.85	0.12	0.81
UNK_C	NP_001070908.1	BCLAF1	2|1	3	1.5	2	3|3|4|1|15|45|24|19|11|15|19|30|29|29|27|36|24|51|23|37|37|16|28|32|22|20|22|19|27|34|27|14|31|25|28|4|2|0|2|0|1|0|3|2|2|6|2|1|4	0	0	0	0	0	-124.81	0.05	0.81	1 [biogrid]1 [biogrid]
UNK_C	NP_001003800.1	BICD2	1|2	3	1.5	2	0|0|0|0|0|0|0|0|0|1|0|0|0|0|0|0|0|1|0|0|0|4|0|0|0|0|2|0|1|0|0|0|1|2|0|0|0|0|0|0|0|0|0|0|0|0|0|0|0	0.18	0.37	0.18	0.35	0.18	-1.74	3.12	0.35
UNK_C	NP_001229761.1	ARFGAP2	2|1	3	1.5	2	0|0|0|0|0|0|0|0|0|0|0|0|0|0|0|0|0|0|0|0|0|0|0|0|0|0|0|0|0|0|0|0|0|2|3|0|0|0|0|0|0|0|0|0|0|0|0|0|0	0.34	0.69	0.34	0.68	0.34	-0.47	7.5	0.27
UNK_C	NP_001164006.1	ATAD3A	2|1	3	1.5	2	4|3|7|4|0|6|3|0|0|0|6|4|0|0|0|3|7|1|1|0|2|0|3|8|4|4|1|0|0|1|0|0|0|0|0|6|12|6|4|12|5|0|7|0|10|9|0|1|0	0	0	0	0	0	-22.06	0.27	0.81
UNK_C	NP_001093392.1	ALG13	1|2	3	1.5	2	1|0|0|0|0|0|0|0|0|0|0|0|0|0|0|0|0|0|0|0|0|0|0|0|0|0|0|0|0|0|0|0|0|0|0|0|0|0|0|0|0|0|0|0|0|0|0|0|0	0.45	0.91	0.45	0.9	0.45	0.21	15	0.18
UNK_C	NP_001025177.1	AP2B1	1|2	3	1.5	2	0|0|0|0|3|2|3|3|4|2|0|0|5|3|3|2|3|7|2|4|0|3|4|2|0|1|2|0|3|0|0|0|0|2|6|0|0|0|0|0|0|0|0|0|0|0|0|0|0	0	0	0	0	0	-10.51	0.54	0.66
UNK_C	NP_001651.1	ARF4	2|1	3	1.5	2	2|2|3|3|1|3|3|2|2|2|3|3|2|2|2|3|2|2|1|4|2|5|3|3|4|3|4|2|1|1|0|4|3|2|0|2|3|1|0|0|1|2|2|4|4|4|1|1|2	0	0	0	0	0	-11.98	0.47	0.81	1 [biogrid]1 [biogrid]
UNK_C	NP_001275.1	AP3S1	2|1	3	1.5	2	2|2|1|1|0|1|1|1|1|1|1|2|2|1|1|1|1|4|1|4|1|2|1|2|2|4|3|2|4|2|2|2|4|3|4|3|0|0|1|1|0|3|2|1|1|0|2|0|3	0	0	0	0	0	-9.97	0.57	0.65
UNK_C	NP_056054.2	AGTPBP1	3|0	3	1.5	2	0|0|1|0|2|0|1|0|0|2|1|2|1|0|0|0|0|0|1|5|1|2|2|0|0|0|1|2|3|0|2|2|5|3|8|0|0|0|0|0|0|0|0|0|0|0|0|0|0	0.01	0.02	0.01	0.02	0.01	-9.08	0.8	0.54
UNK_C	NP_001005386.1	ACTR2	1|2	3	1.5	2	0|0|1|1|0|0|0|0|0|0|0|0|0|0|0|0|0|0|0|0|0|0|0|1|0|1|0|2|0|1|0|0|0|0|1|0|0|0|0|0|0|1|0|0|0|2|0|0|0	0.18	0.36	0.18	0.35	0.18	-1.9	3.41	0.36	1 [biogrid]1 [biogrid]
UNK_C	NP_001035809.1	ABCE1	3|0	3	1.5	2	0|0|2|1|0|7|7|1|3|4|5|9|3|1|0|12|8|21|0|3|5|0|8|4|0|4|2|0|0|2|0|0|0|0|0|7|0|4|0|5|0|0|4|2|0|0|0|0|0	0	0	0	0	0	-23.5	0.28	0.73
UNK_N	NP_001098721.1	ZFYVE16	2|2	4	2	2	0|0|0|0|7|10|5|3|4|3|7|4|9|6|9|7|3|18|8|21|3|12|8|3|1|3|5|4|4|9|0|6|6|8|8|0|0|0|0|0|0|0|0|0|0|0|0|0|0	0	0	0	0	0	-27.81	0.26	0.81
UNK_N	NP_219482.1	ZNF622	3|1	4	2	2	0|0|2|0|0|0|0|0|1|0|0|0|0|1|0|3|0|5|0|0|0|0|0|0|0|0|0|0|0|1|0|0|0|0|1|0|1|0|0|0|0|0|0|0|0|0|0|0|0	0.24	0.49	0.24	0.48	0.24	-2.06	3.33	0.32
UNK_N	NP_060941.2	ZC3H15	3|1	4	2	2	0|0|0|0|0|5|2|4|1|4|5|2|2|3|4|2|4|5|5|7|5|9|3|6|0|2|0|3|3|8|2|3|5|5|7|0|0|0|0|0|0|0|0|0|0|0|0|0|0	0	0	0	0	0	-17.28	0.45	0.71
UNK_N	NP_149080.2	ZCCHC3	2|2	4	2	2	0|0|0|0|0|0|0|0|0|0|0|0|0|0|0|0|0|0|0|0|0|3|0|0|0|0|0|0|0|0|0|0|0|0|0|0|0|0|0|0|0|0|0|0|0|0|0|0|0	0.87	0.87	0.87	0.87	0.87	1.89	16.67	0.02
UNK_N	NP_057191.2	ZFR	3|1	4	2	2	0|0|1|2|11|12|6|6|9|9|8|16|13|13|6|12|5|11|6|22|8|15|10|12|3|3|7|6|1|3|0|1|4|0|4|3|0|0|0|0|0|1|3|2|1|1|2|0|2	0	0	0	0	0	-38.03	0.21	0.81
UNK_N	NP_001162154.1	TXLNG	0|4	4	2	2	1|0|0|0|0|0|0|4|2|1|0|0|3|0|1|0|0|1|0|0|0|0|1|0|0|0|1|0|2|0|0|0|3|0|1|0|0|0|0|0|0|0|0|1|0|0|0|0|0	0.28	0.56	0.27	0.55	0.28	-5.17	2.27	0.31
UNK_N	NP_001029102.1	UBA52	2|2	4	2	2	0|0|0|0|6|0|5|11|6|4|7|3|6|4|3|5|8|3|3|4|4|0|4|8|0|1|1|0|2|0|0|2|2|3|5|3|3|0|0|2|2|1|2|0|2|0|0|0|0	0	0	0	0	0	-15.59	0.44	0.81	1 [biogrid]1 [biogrid]
UNK_N	NP_036611.2	YWHAG	4|0	4	2	2	0|0|0|0|6|0|0|7|5|0|0|0|5|7|5|0|0|0|4|3|7|2|4|0|0|0|0|2|3|3|0|0|4|6|10|3|0|0|0|0|0|0|0|0|0|0|0|0|0	0	0	0	0	0	-15.4	0.58	0.64	1 [biogrid]1 [biogrid]
UNK_N	NP_001230820.1	TPD52L2	2|2	4	2	2	0|0|0|0|2|3|2|1|0|1|1|0|1|1|2|3|11|5|0|3|4|4|0|3|0|0|0|0|3|1|0|1|4|5|3|0|0|0|0|0|0|0|0|0|0|0|0|0|0	0	0	0	0	0	-7.79	0.78	0.63
UNK_N	NP_006318.1	TIMM23	3|1	4	2	2	1|1|2|2|0|1|0|0|0|1|2|0|1|0|0|1|0|2|0|0|0|0|3|0|2|2|1|0|0|0|0|0|0|0|0|0|3|0|0|0|0|0|0|4|3|3|0|1|2	0.03	0.06	0.03	0.05	0.03	-5.8	1.32	0.49
UNK_N	NP_001248763.1	TBRG4	4|0	4	2	2	0|0|0|0|0|0|0|0|0|0|0|0|0|0|0|0|0|0|0|0|0|0|0|0|0|0|0|0|0|0|0|0|0|0|0|0|2|0|0|0|0|0|2|0|5|2|0|0|0	0.38	0.77	0.38	0.76	0.38	-3.67	4.55	0.26
UNK_N	NP_055362.1	TMOD3	2|2	4	2	2	0|0|0|0|2|0|2|2|3|3|3|3|3|2|2|1|2|0|0|6|2|0|3|1|0|0|0|0|7|7|1|3|2|4|11|0|0|0|0|0|0|0|0|0|0|0|0|0|0	0	0	0	0	0	-9.27	0.67	0.65
UNK_N	NP_000347.2	TCOF1	3|1	4	2	2	0|0|1|0|46|70|55|75|67|68|56|55|84|63|69|58|48|74|54|93|91|9|67|73|30|33|56|38|45|45|34|22|50|28|32|5|2|1|3|4|5|2|5|2|4|2|0|1|4	0	0	0	0	0	-268.88	0.03	0.81
UNK_N	NP_001072983.1	TBCE	2|2	4	2	2	0|0|0|0|1|0|2|0|0|0|0|0|0|0|0|0|0|0|0|0|0|0|0|0|0|0|1|1|4|1|0|3|2|6|5|0|0|0|0|0|0|0|0|0|0|0|0|0|0	0.11	0.11	0.11	0.11	0.11	-2.13	1.92	0.41
UNK_N	NP_203752.2	TANC1	0|4	4	2	2	0|0|0|0|0|0|0|0|1|2|0|0|0|0|0|0|0|0|0|0|0|0|0|0|0|3|1|0|0|0|0|0|2|0|1|0|0|0|0|0|0|0|0|0|0|0|0|0|0	0.42	0.84	0.42	0.84	0.42	-3.43	5	0.24
UNK_N	NP_003478.1	TAF15	4|0	4	2	2	0|0|0|0|0|0|0|0|0|3|0|0|0|0|0|0|0|0|2|0|3|0|0|1|0|0|4|0|0|0|0|0|2|0|0|0|0|0|0|0|0|0|0|0|0|0|0|0|0	0.33	0.66	0.33	0.65	0.33	-4.25	3.33	0.28
UNK_N	NP_001135920.1	SPNS1	3|1	4	2	2	1|0|0|0|0|0|0|0|0|0|0|0|0|0|0|0|0|2|0|2|0|0|0|0|0|0|0|0|0|0|0|0|0|0|0|0|0|0|0|0|0|1|0|0|0|0|0|0|0	0.43	0.86	0.42	0.85	0.43	-1.04	8.33	0.23
UNK_N	NP_006273.1	STK4	1|3	4	2	2	0|0|0|0|0|0|0|0|1|0|1|2|1|2|0|0|0|3|0|3|4|0|1|1|0|0|1|0|0|2|0|2|2|1|3|0|0|0|0|0|0|0|0|0|0|0|0|0|0	0.07	0.15	0.07	0.14	0.07	-4.67	1.67	0.44
UNK_N	NP_001030126.1	SORBS1	3|1	4	2	2	0|0|0|0|0|0|0|0|0|0|0|0|0|0|0|0|0|0|0|0|0|0|0|0|0|0|0|0|0|0|0|0|0|3|1|0|0|0|0|0|0|0|0|0|0|0|0|0|0	0.46	0.91	0.45	0.91	0.46	0.08	12.5	0.17
UNK_N	NP_872319.1	SPC24	3|1	4	2	2	0|0|0|0|0|0|0|0|0|0|1|0|1|0|0|0|0|4|0|5|0|0|0|0|0|0|0|0|1|1|0|0|2|4|2|0|0|0|0|0|0|0|0|0|0|0|0|0|0	0.19	0.37	0.18	0.36	0.19	-2.95	2.38	0.35
UNK_N	NP_003086.1	SNRPF	2|2	4	2	2	1|1|1|3|1|2|3|3|1|2|1|2|2|2|1|1|2|2|1|2|1|2|2|2|2|1|2|1|3|2|0|0|2|3|2|0|1|0|1|1|1|1|1|1|1|1|1|1|2	0	0	0	0	0	-6.27	0.96	0.59
UNK_N	NP_064530.1	SH3GLB2	2|2	4	2	2	0|0|0|0|10|8|6|6|10|10|12|12|12|9|11|0|0|0|0|7|0|2|0|0|0|0|1|1|0|0|0|0|0|0|0|0|0|0|0|0|0|0|0|0|0|0|0|0|0	0	0	0	0	0	-15.39	0.43	0.81
UNK_N	NP_003083.1	SNRPB2	2|2	4	2	2	0|0|1|0|13|5|0|7|1|3|5|4|5|8|6|2|1|7|7|21|2|10|13|9|3|3|3|2|3|4|0|1|3|2|13|0|0|0|0|0|0|0|0|0|0|0|0|0|0	0	0	0	0	0	-22.67	0.31	0.81
UNK_N	NP_001166216.1	SEC23B	2|2	4	2	2	1|0|0|0|0|1|0|1|2|0|1|1|1|0|0|3|0|5|0|0|0|0|1|0|0|1|2|0|0|0|1|0|0|3|3|1|0|0|0|0|2|0|1|0|1|0|0|0|4	0.02	0.02	0.02	0.02	0.02	-4.02	1.39	0.51
UNK_N	NP_037468.1	SEC61A1	3|1	4	2	2	2|2|1|0|0|0|2|5|0|0|4|0|0|0|0|0|2|2|0|0|0|0|0|5|0|2|2|0|1|0|0|0|0|0|0|4|2|0|2|0|2|2|3|2|3|1|0|0|0	0	0.01	0	0.01	0	-7.58	0.98	0.56
UNK_N	NP_001008.1	RPS13	4|0	4	2	2	2|0|2|0|0|0|0|0|0|0|0|0|0|0|0|0|0|0|0|0|0|0|0|0|0|1|4|1|0|0|0|0|0|0|1|1|5|0|0|3|0|5|7|0|4|3|0|0|7	0.04	0.09	0.04	0.09	0.04	-8.79	1.09	0.47
UNK_N	NP_002884.1	RBBP7	4|0	4	2	2	5|4|6|3|19|21|19|13|11|11|16|17|17|25|19|14|14|48|24|27|32|14|27|10|20|19|23|22|18|19|7|8|17|26|20|4|2|3|0|3|2|0|6|0|3|3|0|4|4	0	0	0	0	0	-95.73	0.09	0.81
UNK_N	NP_000990.1	RPL38	3|1	4	2	2	3|2|4|2|0|2|4|1|2|2|4|3|2|2|3|3|2|4|2|4|4|0|3|3|3|3|6|3|1|2|3|2|1|2|1|1|3|3|2|0|2|2|4|3|4|3|2|2|7	0	0	0	0	0	-13.6	0.56	0.68
UNK_N	NP_006494.1	PSMC4	4|0	4	2	2	0|2|5|2|4|0|0|4|4|2|4|6|3|2|0|8|3|6|0|15|4|3|3|2|6|3|7|3|0|2|0|3|0|2|1|2|4|0|0|3|0|0|5|0|1|0|0|0|0	0	0	0	0	0	-20.23	0.45	0.7
UNK_N	NP_001138992.1	RAI14	4|0	4	2	2	0|0|0|0|23|32|29|37|27|27|14|18|29|29|21|30|10|28|13|34|20|31|21|17|8|8|20|17|14|6|6|6|17|6|12|0|0|0|0|0|0|0|0|0|0|0|0|0|0	0	0	0	0	0	-101.59	0.09	0.81
UNK_N	NP_002705.2	PPP1R10	3|1	4	2	2	0|0|0|0|31|62|44|19|50|32|57|34|29|34|29|42|41|144|42|56|65|72|45|46|21|25|28|23|50|31|20|26|37|30|47|0|0|0|0|0|0|0|0|0|0|0|0|0|0	0	0	0	0	0	-204.62	0.04	0.81
UNK_N	NP_036601.2	PRPF6	4|0	4	2	2	0|0|3|0|0|10|3|1|3|4|5|0|1|2|3|0|3|9|5|6|10|7|2|5|4|2|3|2|3|2|0|0|0|0|0|2|1|0|0|2|0|2|3|0|2|3|0|0|0	0	0	0	0	0	-18.83	0.48	0.69
UNK_N	NP_001129497.1	PLS3	1|3	4	2	2	4|3|0|0|0|5|2|2|0|1|0|0|0|0|0|0|0|1|1|0|1|0|3|2|0|0|4|4|3|4|1|8|3|10|15|1|0|0|0|0|0|0|0|0|0|0|0|0|0	0	0	0	0	0	-11.24	0.64	0.64	1 [biogrid]1 [biogrid]
UNK_N	NP_001243778.1	POLD1	4|0	4	2	2	0|0|1|0|0|0|0|0|4|0|4|0|4|0|0|0|0|3|0|6|0|0|0|0|0|0|2|0|0|3|0|0|0|0|4|0|0|0|0|0|0|0|0|0|0|0|0|0|0	0.17	0.33	0.17	0.33	0.17	-6.01	1.61	0.37
UNK_N	NP_005442.2	PDLIM7	3|1	4	2	2	0|0|0|0|0|0|0|0|0|0|0|0|0|0|0|0|0|0|0|0|0|0|0|0|0|0|0|0|0|0|0|0|0|2|1|0|0|0|0|0|0|0|0|0|0|0|0|0|0	0.48	0.96	0.48	0.95	0.48	0.19	16.67	0.16
UNK_N	NP_005019.2	PIP4K2A	0|4	4	2	2	0|0|0|0|0|1|4|3|3|2|1|0|1|1|0|0|3|0|0|0|4|0|1|3|0|0|0|0|3|0|1|1|0|7|0|0|0|0|0|0|0|0|0|0|0|0|0|0|0	0.08	0.16	0.08	0.16	0.08	-7.65	1.28	0.43
UNK_N	NP_001001974.1	PLEKHA1	2|2	4	2	2	0|0|0|0|0|0|0|0|0|0|0|1|3|0|0|3|3|2|1|4|0|0|0|0|0|1|1|1|1|2|0|0|1|8|4|0|0|0|0|0|0|0|0|0|0|0|0|0|0	0.03	0.03	0.03	0.03	0.03	-3.61	1.39	0.49
UNK_N	NP_065090.1	PCNP	1|3	4	2	2	0|0|0|0|9|17|13|18|16|12|20|8|16|14|12|8|10|14|14|16|22|9|7|17|8|13|11|12|18|10|3|17|12|24|29|0|0|0|0|0|0|0|0|0|0|0|0|0|0	0	0	0	0	0	-64.82	0.13	0.81
UNK_N	NP_005379.3	PDCL	2|2	4	2	2	0|0|0|0|1|1|1|2|1|1|1|0|0|0|0|0|0|0|0|0|1|0|0|0|0|0|0|0|1|1|0|0|1|2|2|0|0|0|0|0|0|0|0|0|0|0|0|0|0	0.23	0.23	0.22	0.22	0.23	-1.24	3.12	0.33
UNK_N	NP_001120932.1	PAN2	1|3	4	2	2	0|0|0|0|0|0|0|0|0|0|0|0|0|0|0|0|0|0|0|0|0|0|0|0|0|0|0|0|0|0|0|0|3|1|1|0|0|0|0|0|0|0|0|0|0|0|0|0|0	0.42	0.85	0.42	0.85	0.42	-0.57	10	0.24
UNK_N	NP_001609.2	PARP1	4|0	4	2	2	0|4|10|3|35|59|70|56|34|35|70|48|34|37|34|35|41|50|28|41|55|43|48|46|13|12|10|10|7|2|0|0|10|7|16|22|8|22|17|27|11|9|16|5|10|12|4|4|12	0	0	0	0	0	-178.8	0.05	0.81
UNK_N	NP_001005743.1	NUMB	3|1	4	2	2	0|0|0|0|1|0|0|0|0|0|0|0|0|0|0|0|0|0|0|0|0|0|0|0|0|0|0|0|0|4|0|0|2|0|4|0|0|0|0|0|0|0|0|0|0|0|0|0|0	0.32	0.64	0.31	0.62	0.32	-1.27	4.55	0.29
UNK_N	NP_002379.3	MCM3	4|0	4	2	2	7|13|10|4|1|3|5|2|2|4|1|2|2|4|3|2|4|5|5|6|5|5|3|3|10|3|9|6|2|3|1|0|2|3|5|4|7|6|3|7|4|3|7|3|6|6|6|4|5	0	0	0	0	0	-28.25	0.32	0.81
UNK_N	NP_001004720.1	NCK2	2|2	4	2	2	0|0|0|0|0|0|0|0|0|0|0|0|0|0|0|0|0|0|0|0|0|0|0|0|0|0|0|0|2|0|0|0|2|2|3|0|0|0|0|0|0|0|0|0|0|0|0|0|0	0.49	0.49	0.49	0.49	0.49	-0.04	5.56	0.15
UNK_N	NP_001128714.1	NDRG1	3|1	4	2	2	0|0|0|0|1|3|2|0|0|0|1|1|2|1|0|0|0|7|5|3|6|3|3|2|2|0|0|0|2|3|1|4|6|9|6|1|0|0|0|0|1|0|0|0|0|0|0|0|0	0	0	0	0	0	-11.13	0.67	0.64
UNK_N	NP_001193420.1	MAVS	3|1	4	2	2	0|0|0|0|3|1|4|2|2|2|2|2|2|3|4|0|3|2|2|8|2|4|3|3|0|0|0|0|3|2|2|2|2|5|9|0|0|0|0|0|0|0|0|0|0|0|0|0|0	0	0	0	0	0	-11.9	0.64	0.65
UNK_N	NP_055414.2	MAGED2	1|3	4	2	2	1|1|2|3|0|2|0|0|1|2|2|0|2|0|0|1|1|2|2|3|0|0|2|2|1|2|3|0|1|0|0|0|4|2|9|0|0|0|0|0|0|1|1|0|3|0|0|0|2	0	0	0	0	0	-8.41	0.89	0.59
UNK_N	NP_005902.1	MAT2A	4|0	4	2	2	9|7|4|3|1|2|1|1|1|0|0|0|0|1|0|0|0|2|0|2|0|1|0|0|5|4|4|3|0|1|0|2|0|2|0|3|6|3|4|4|4|3|4|6|5|4|3|3|4	0	0	0	0	0	-18.38	0.5	0.68
UNK_N	NP_149977.2	LMF2	2|2	4	2	2	0|0|1|0|0|2|0|0|0|0|0|2|0|1|0|0|1|2|0|0|2|0|2|1|0|0|0|0|0|0|0|0|0|0|0|0|0|0|0|0|0|0|0|0|0|0|0|0|0	0.28	0.28	0.27	0.27	0.28	-1	3.57	0.31
UNK_N	NP_006139.1	LASP1	2|2	4	2	2	0|0|0|0|0|0|1|0|1|0|0|0|0|0|0|0|0|0|0|0|0|0|0|0|0|0|0|0|0|0|0|0|3|3|2|0|0|0|0|0|0|0|0|0|0|0|0|0|0	0.42	0.42	0.41	0.41	0.42	-0.36	5	0.24
UNK_N	NP_004514.2	KIF11	2|2	4	2	2	0|0|0|0|5|4|3|17|9|10|5|6|11|9|5|11|5|16|2|12|2|11|6|3|3|2|7|5|2|2|0|2|5|1|8|0|0|0|0|0|0|0|1|0|0|0|0|0|0	0	0	0	0	0	-25.93	0.28	0.81
UNK_N	NP_002262.3	IPO5	4|0	4	2	2	0|0|4|3|1|0|4|1|4|1|7|3|2|3|0|2|4|4|0|2|2|2|4|2|1|2|0|0|2|0|0|0|0|0|2|0|2|0|0|0|0|1|3|0|1|3|0|0|0	0	0	0	0	0	-12.87	0.72	0.6
UNK_N	NP_006835.2	ILVBL	3|1	4	2	2	0|0|3|2|0|2|2|0|0|0|0|2|0|0|1|0|0|4|0|0|2|0|2|0|0|2|3|0|0|0|0|0|0|0|1|0|0|0|0|0|0|0|2|0|0|0|0|0|1	0.08	0.17	0.08	0.16	0.08	-4.47	1.72	0.43
UNK_N	NP_057226.1	HSD17B12	4|0	4	2	2	0|0|5|2|0|2|2|0|2|0|3|3|0|0|1|4|2|2|0|1|5|3|3|2|4|2|0|0|0|0|0|0|0|0|1|5|8|2|0|6|2|6|2|0|4|6|0|0|6	0	0	0	0	0	-16.68	0.55	0.66
UNK_N	NP_003290.1	HSP90B1	4|0	4	2	2	2|3|4|4|0|3|11|2|2|3|8|3|2|2|0|0|5|0|2|0|7|3|7|7|2|2|2|0|5|0|0|5|0|1|0|3|3|2|3|10|6|5|4|0|7|6|2|2|7	0	0	0	0	0	-23.83	0.38	0.72
UNK_N	NP_004484.1	HSD17B10	4|0	4	2	2	9|15|8|4|2|3|5|0|0|0|3|5|2|2|1|1|4|4|1|5|3|1|3|3|4|6|7|6|0|0|0|1|1|0|1|5|5|4|5|12|12|6|10|3|4|7|5|6|8	0	0	0	0	0	-29.97	0.3	0.81
UNK_N	NP_612452.1	HAUS1	3|1	4	2	2	0|0|0|0|0|0|0|3|2|3|0|0|2|3|3|0|0|7|0|5|0|0|0|0|0|2|5|0|3|0|0|1|2|0|2|0|0|0|0|0|0|0|0|0|0|0|0|0|0	0.02	0.04	0.02	0.04	0.02	-6.38	1.16	0.51
UNK_N	NP_004955.2	HDAC1	2|2	4	2	2	0|1|5|0|14|23|14|14|13|18|15|13|17|19|14|10|13|24|21|12|19|24|15|14|4|9|13|10|10|5|3|9|15|11|13|6|4|0|2|2|0|1|5|0|1|2|0|0|4	0	0	0	0	0	-61.82	0.13	0.81
UNK_N	NP_001095867.1	HNRNPR	0|4	4	2	2	0|4|15|5|8|9|8|11|8|13|6|12|11|9|18|14|7|18|8|22|7|15|10|6|6|10|5|9|0|0|0|0|0|1|3|7|6|2|12|7|5|0|9|6|4|6|4|3|10	0	0	0	0	0	-49.99	0.18	0.81
UNK_N	NP_001123478.1	GSPT1	2|2	4	2	2	2|2|0|0|2|7|2|1|2|0|0|1|1|2|0|2|3|0|5|5|3|0|3|1|0|2|2|0|0|7|1|3|1|6|7|2|0|0|0|0|0|2|0|0|2|0|0|0|0	0	0	0	0	0	-9.59	0.66	0.66
UNK_N	NP_005246.2	GAK	2|2	4	2	2	0|0|0|0|1|2|2|0|1|0|2|1|1|1|0|0|1|2|3|3|2|0|2|0|1|1|1|0|3|2|0|2|2|2|2|0|0|0|0|0|0|0|0|0|0|0|0|0|0	0.01	0.01	0.01	0.01	0.01	-4.56	1.25	0.53
UNK_N	NP_001003722.1	GLE1	1|3	4	2	2	0|0|0|0|0|0|0|0|0|0|0|0|0|0|0|0|0|0|0|0|0|0|0|0|0|0|0|0|0|0|0|0|0|0|0|0|0|0|0|0|0|0|0|0|0|0|0|0|0	0.49	0.98	0.49	0.98	0.49	0.21	20	0.13
UNK_N	NP_008976.1	FGFR1OP	3|1	4	2	2	0|0|0|0|1|0|0|0|0|1|2|1|1|0|0|0|0|0|0|3|1|0|1|2|0|0|0|1|5|4|2|2|3|4|5|0|0|0|0|0|0|0|0|0|0|0|0|0|0	0.03	0.05	0.03	0.05	0.03	-5.85	1.28	0.49
UNK_N	NP_001243595.1	FAM193A	1|3	4	2	2	0|0|0|0|0|2|0|0|0|0|0|0|0|0|0|0|0|0|0|0|0|0|0|0|0|0|0|0|0|0|0|0|0|0|0|0|0|0|0|0|0|0|0|0|0|0|0|0|0	0.48	0.97	0.48	0.97	0.48	0.44	20	0.15
UNK_N	NP_001032583.1	DYNLL1	3|1	4	2	2	3|2|3|0|2|4|5|4|4|1|1|5|2|3|3|1|2|4|3|6|3|6|3|2|4|3|5|4|4|3|7|2|5|1|5|1|1|1|1|0|3|1|0|0|2|4|2|2|2	0	0	0	0	0	-15.89	0.49	0.7
UNK_N	NP_056036.1	DNMBP	4|0	4	2	2	0|0|0|0|0|0|0|0|1|0|0|0|1|0|0|0|0|0|0|3|0|0|0|0|0|0|0|0|2|0|0|0|3|2|2|0|0|0|0|0|0|0|0|0|0|0|0|0|0	0.37	0.74	0.36	0.73	0.37	-4.03	3.57	0.26
UNK_N	NP_060839.2	DEPDC1B	1|3	4	2	2	0|0|0|0|4|1|1|1|3|3|3|2|4|5|0|7|3|12|3|3|0|2|5|5|3|2|6|3|7|3|0|4|1|4|6|0|0|0|0|0|0|0|0|0|0|0|0|0|0	0	0	0	0	0	-15.92	0.49	0.7
UNK_N	NP_000782.1	DHFR	2|2	4	2	2	1|0|7|4|0|2|2|0|0|0|3|4|1|0|0|4|0|6|0|0|0|0|3|2|5|8|1|0|0|3|0|0|0|0|2|6|3|2|1|3|0|4|4|3|5|3|3|1|2	0	0	0	0	0	-12.28	0.54	0.81
UNK_N	NP_001349.2	DHX15	3|1	4	2	2	3|1|10|3|35|26|27|23|19|15|23|20|21|24|24|21|17|24|23|21|26|23|24|24|6|7|13|9|13|9|7|5|10|9|14|15|7|9|12|19|15|6|11|7|5|2|11|7|3	0	0	0	0	0	-91.35	0.09	0.81	1 [biogrid]1 [biogrid]
UNK_N	NP_005819.3	DCAF7	4|0	4	2	2	4|4|5|4|2|4|4|2|3|2|2|0|1|0|1|0|2|3|2|0|4|2|4|0|3|5|2|4|4|4|0|0|2|6|6|8|3|3|7|4|5|1|0|3|1|1|3|6|0	0	0	0	0	0	-19.96	0.45	0.7
UNK_N	NP_001248341.1	DCTN2	3|1	4	2	2	0|0|0|0|5|8|7|12|7|6|9|3|7|7|10|4|5|13|4|12|6|10|8|4|0|3|2|0|6|6|5|5|6|4|5|0|0|0|0|0|0|0|0|0|0|0|0|0|0	0	0	0	0	0	-28.39	0.28	0.81
UNK_N	NP_004631.1	DDX39B	4|0	4	2	2	0|0|0|0|7|13|12|7|0|0|18|9|5|0|6|17|11|15|0|0|12|0|11|18|0|0|0|0|0|0|0|3|0|0|1|8|9|9|0|10|5|0|0|0|14|0|0|0|0	0	0	0	0	0	-38.97	0.23	0.81
UNK_N	NP_001137545.1	CHORDC1	3|1	4	2	2	0|0|1|1|0|1|3|0|0|3|3|2|1|0|0|11|3|2|0|0|4|0|4|5|1|3|2|2|2|4|2|1|1|2|2|4|2|1|0|4|1|0|4|0|2|0|3|0|0	0	0	0	0	0	-12.03	0.63	0.66
UNK_N	NP_055423.1	CYFIP1	4|0	4	2	2	11|9|0|0|6|0|0|0|10|0|9|0|0|5|2|0|6|0|0|14|6|0|0|7|3|0|8|10|8|10|3|0|1|0|10|6|4|0|5|5|6|0|0|2|0|2|3|6|0	0	0	0	0	0	-30.85	0.29	0.75
UNK_N	NP_001135765.1	ARFGAP3	3|1	4	2	2	0|0|0|0|0|0|0|0|1|0|0|0|0|0|0|0|0|0|0|0|0|0|0|0|0|0|0|0|0|0|0|0|0|0|0|0|0|0|0|0|0|0|0|0|0|0|0|0|0	0.49	0.98	0.49	0.98	0.49	0.21	20	0.13
UNK_N	NP_057025.2	ATP6V1H	4|0	4	2	2	0|0|7|3|0|0|0|0|0|0|0|0|0|0|0|0|0|1|0|1|0|0|0|0|0|1|0|0|0|0|0|0|0|0|1|0|2|0|2|1|1|2|3|0|2|2|0|2|0	0.16	0.32	0.16	0.31	0.16	-6.2	1.61	0.37	1 [biogrid]1 [biogrid]
UNK_N	NP_001789.2	CDK2	0|4	4	2	2	0|0|6|0|5|5|3|0|4|0|0|5|0|0|0|7|0|6|0|10|9|0|6|3|5|3|0|0|0|5|0|4|4|7|8|2|0|0|0|0|0|0|0|0|0|0|0|0|0	0	0	0	0	0	-18.99	0.47	0.69
UNK_N	NP_001231513.1	C7orf55-LUC7L2	3|1	4	2	2	2|3|0|5|0|6|0|3|0|0|0|0|0|0|0|2|0|0|11|0|0|0|6|2|8|5|4|5|6|3|0|1|2|0|2|4|2|2|2|2|2|2|4|2|3|4|0|2|2	0	0	0	0	0	-15.12	0.51	0.69
UNK_N	NP_001229766.1	AP2A2	2|2	4	2	2	0|0|4|0|5|0|0|0|2|0|6|2|0|0|0|0|1|5|0|0|3|5|5|0|0|2|1|0|1|0|0|0|0|0|2|2|0|0|0|0|0|0|0|0|1|2|0|0|0	0	0	0	0	0	-5.58	1.02	0.57
UNK_N	NP_001093392.1	ALG13	2|2	4	2	2	1|0|0|0|0|0|0|0|0|0|0|0|0|0|0|0|0|0|0|0|0|0|0|0|0|0|0|0|0|0|0|0|0|0|0|0|0|0|0|0|0|0|0|0|0|0|0|0|0	0.91	0.91	0.9	0.9	0.91	2.24	20	0.01
UNK_N	NP_001182027.1	ANKRD28	2|2	4	2	2	0|0|0|0|1|0|0|0|1|1|2|0|5|1|0|3|3|4|2|1|0|3|0|1|0|2|1|0|2|2|0|0|1|0|3|0|0|0|0|0|0|0|0|0|0|0|0|0|0	0.01	0.01	0.01	0.01	0.01	-4.4	1.28	0.53
UNK_N	NP_060828.2	ABCF3	2|2	4	2	2	0|0|0|0|0|0|0|0|0|0|0|0|0|0|0|0|0|0|0|0|0|0|0|0|0|0|0|0|0|0|0|0|0|0|0|0|0|0|0|0|0|0|0|0|0|0|0|0|0	0.91	0.91	0.9	0.9	0.91	2.24	20	0.01
UNK_N	NP_001087.2	ACLY	2|2	4	2	2	0|2|1|0|6|8|5|3|5|6|6|3|2|2|1|0|7|8|0|7|8|3|7|4|0|2|1|0|8|4|6|6|3|12|14|2|1|2|0|4|10|0|4|0|0|2|3|2|0	0	0	0	0	0	-22.41	0.32	0.81
UNK_C	NP_073739.3	YTHDC2	4|0	4	2	2	0|0|0|0|3|5|8|6|8|9|4|5|9|5|6|7|2|25|8|20|6|11|8|5|3|5|2|1|7|5|3|6|8|13|23|0|0|0|0|0|0|0|0|0|1|0|0|0|3	0	0	0	0	0	-39.33	0.23	0.81
UNK_C	NP_653205.3	ZC3H18	4|0	4	2	2	0|0|0|1|1|2|1|0|0|5|3|4|2|1|2|0|3|0|5|6|0|2|2|1|4|1|2|1|0|0|0|0|0|0|0|1|0|0|0|5|0|0|1|0|1|2|0|0|0	0.01	0.01	0.01	0.01	0.01	-11.2	0.85	0.56
UNK_C	NP_001231867.1	TXN	2|2	4	2	2	5|5|5|5|3|2|0|2|1|3|1|0|1|4|2|3|4|1|3|0|3|2|2|3|5|4|5|5|1|0|0|0|1|2|2|10|11|13|14|16|12|6|5|5|8|6|9|9|8	0	0	0	0	0	-26.41	0.27	0.81	1 [biogrid]1 [biogrid]
UNK_C	NP_001077430.1	WDR62	3|1	4	2	2	0|0|0|0|2|2|0|0|1|2|2|2|1|3|5|5|0|5|1|2|2|4|0|3|1|0|1|1|2|4|0|1|2|5|8|0|0|0|0|0|0|1|0|0|0|0|0|0|0	0	0	0	0	0	-10.13	0.75	0.62
UNK_C	NP_060288.3	WRAP73	2|2	4	2	2	0|0|2|0|0|0|0|0|0|0|0|0|0|0|0|0|0|3|0|0|0|0|0|0|0|0|0|0|0|0|0|0|0|2|1|0|0|0|0|0|0|0|0|0|0|0|0|0|0	0.54	0.54	0.54	0.54	0.54	0.17	6.25	0.08
UNK_C	NP_001162154.1	TXLNG	1|3	4	2	2	1|0|0|0|0|0|0|4|2|1|0|0|3|0|1|0|0|1|0|0|0|0|1|0|0|0|1|0|2|0|0|0|3|0|1|0|0|0|0|0|0|0|0|1|0|0|0|0|0	0.16	0.32	0.16	0.32	0.16	-3.37	2.27	0.37
UNK_C	NP_060945.2	TMEM165	1|3	4	2	2	2|2|2|1|0|0|0|0|0|0|1|0|2|1|2|1|2|0|0|0|0|0|0|0|0|1|2|1|0|1|0|0|1|0|2|0|0|0|0|0|0|2|1|0|2|1|0|0|1	0.07	0.13	0.06	0.13	0.07	-4.76	1.61	0.45
UNK_C	NP_001155032.1	TNIK	2|2	4	2	2	0|0|0|0|6|6|2|7|4|7|2|2|5|2|5|4|1|3|0|8|3|3|6|4|0|0|2|1|3|3|0|3|6|3|9|0|0|0|0|0|0|0|0|0|0|0|0|0|0	0	0	0	0	0	-14.56	0.46	0.81
UNK_C	NP_031401.1	TARDBP	2|2	4	2	2	4|5|4|2|2|5|12|3|5|4|6|4|3|3|5|4|10|6|4|4|4|4|7|15|1|0|3|4|1|7|2|3|2|4|4|8|8|4|7|9|11|2|5|1|7|1|5|6|10	0	0	0	0	0	-25.03	0.29	0.81
UNK_C	NP_003165.2	SVIL	2|2	4	2	2	0|0|0|0|2|4|3|2|3|4|4|2|7|2|2|2|0|4|4|3|3|3|1|2|1|0|2|0|4|2|0|0|6|4|4|0|0|0|0|0|0|0|0|0|0|0|0|0|0	0	0	0	0	0	-10.09	0.63	0.67
UNK_C	NP_001191455.1	SSR4	2|2	4	2	2	2|2|2|0|0|0|0|0|0|0|0|0|0|0|0|0|1|0|0|0|0|0|0|1|3|0|2|4|0|1|0|0|0|0|0|1|4|2|2|2|1|7|6|4|4|2|1|2|5	0	0	0	0	0	-7.53	0.82	0.62
UNK_C	NP_001045.1	SULT1A2	4|0	4	2	2	0|0|0|5|0|0|0|0|0|0|4|3|0|0|0|0|1|0|0|4|0|0|0|0|5|7|0|0|0|0|0|0|0|0|0|0|0|2|0|0|0|0|7|6|0|7|0|0|0	0.03	0.06	0.03	0.05	0.03	-9.18	0.98	0.49
UNK_C	NP_001129245.1	SPATA2	2|2	4	2	2	0|0|0|0|0|0|0|0|0|0|0|0|0|0|0|0|0|0|0|0|0|0|0|0|0|0|0|0|0|0|0|0|0|0|0|0|0|0|0|0|0|0|0|0|0|0|0|0|0	0.91	0.91	0.9	0.9	0.91	2.24	20	0.01
UNK_C	NP_005830.2	SRRM1	2|2	4	2	2	0|2|6|5|2|2|4|2|3|6|1|1|3|3|1|3|9|5|3|7|2|5|3|0|8|8|7|2|2|0|0|0|1|0|0|5|2|2|3|4|2|0|8|2|4|5|3|2|0	0	0	0	0	0	-16.79	0.41	0.81
UNK_C	NP_004166.1	SNRPD3	2|2	4	2	2	0|0|1|1|3|3|3|2|2|3|4|4|3|3|3|3|1|6|0|3|2|6|3|4|0|2|1|1|1|1|0|0|2|1|3|0|0|0|0|0|0|0|0|0|0|0|0|0|2	0	0	0	0	0	-9.12	0.69	0.65
UNK_C	NP_006452.3	SPAG5	2|2	4	2	2	0|0|0|0|2|2|1|1|10|2|2|2|4|2|3|6|0|8|2|11|0|2|2|2|0|2|3|1|4|1|0|0|4|2|0|0|0|0|0|0|0|0|0|0|0|0|0|0|0	0	0	0	0	0	-10.14	0.62	0.67
UNK_C	NP_006297.2	SMC1A	2|2	4	2	2	15|14|30|17|7|15|15|7|8|8|17|17|11|13|8|7|11|13|14|13|19|17|8|9|17|15|17|11|3|6|0|1|4|0|3|5|9|5|4|11|8|16|17|7|16|13|3|9|12	0	0	0	0	0	-61.27	0.13	0.81
UNK_C	NP_005436.1	SMC3	4|0	4	2	2	11|11|20|13|6|13|7|12|12|12|17|19|7|14|4|10|13|21|16|12|28|17|10|12|16|9|24|20|0|1|0|0|3|0|0|11|9|3|3|11|6|12|14|2|18|17|5|7|13	0	0	0	0	0	-70.81	0.13	0.81
UNK_C	NP_000335.1	SMN1	2|2	4	2	2	0|0|3|0|0|0|0|0|0|1|0|0|2|2|0|2|0|1|1|0|0|0|0|0|3|2|0|2|0|0|0|0|0|0|0|0|0|0|0|0|0|0|0|0|0|0|0|0|0	0.18	0.18	0.17	0.17	0.18	-1.56	2.63	0.36
UNK_C	NP_003592.3	SMARCA5	1|3	4	2	2	0|0|9|8|51|52|45|50|50|58|40|49|60|60|58|58|33|128|55|87|55|143|40|47|32|29|13|12|26|21|18|17|25|22|26|7|6|0|0|5|0|3|9|3|8|5|0|0|4	0	0	0	0	0	-236.54	0.04	0.81
UNK_C	NP_001185907.1	SMAP2	1|3	4	2	2	0|0|0|0|0|0|0|0|0|0|0|0|0|0|0|0|0|0|0|0|0|0|0|0|0|0|0|0|0|0|0|1|0|0|0|0|0|0|0|0|0|0|0|0|0|0|0|0|0	0.49	0.98	0.49	0.98	0.49	0.21	20	0.13
UNK_C	NP_001171501.1	SF1	3|1	4	2	2	0|0|0|0|7|12|14|3|4|5|6|8|9|10|6|9|9|17|6|11|10|7|12|11|3|4|7|5|6|12|4|6|7|19|19|0|0|0|0|0|1|0|0|0|0|0|0|0|0	0	0	0	0	0	-40.07	0.2	0.81
UNK_C	NP_001022.1	RPS28	3|1	4	2	2	4|3|7|6|1|2|1|3|2|1|2|2|1|2|2|2|2|1|3|0|2|0|1|4|7|4|1|4|1|2|0|1|2|2|2|5|4|3|8|8|4|3|4|3|5|4|4|5|5	0	0	0	0	0	-17.42	0.45	0.71
UNK_C	NP_056474.2	RSL1D1	3|1	4	2	2	0|0|11|8|12|11|5|3|6|5|8|6|7|13|1|6|9|18|8|14|9|9|14|6|8|12|6|6|2|0|0|0|1|0|2|3|7|3|9|8|1|0|11|3|6|6|1|5|5	0	0	0	0	0	-38.72	0.21	0.81
UNK_C	NP_000990.1	RPL38	2|2	4	2	2	3|2|4|2|0|2|4|1|2|2|4|3|2|2|3|3|2|4|2|4|4|0|3|3|3|3|6|3|1|2|3|2|1|2|1|1|3|3|2|0|2|2|4|3|4|3|2|2|7	0	0	0	0	0	-11.6	0.56	0.81
UNK_C	NP_001139547.1	RPAP3	0|4	4	2	2	0|0|0|0|5|8|8|8|6|9|6|6|8|7|8|11|7|18|5|18|7|15|11|9|0|0|5|1|18|16|11|19|11|13|14|0|0|0|0|0|0|0|0|0|0|0|0|0|0	0	0	0	0	0	-48.55	0.18	0.81
UNK_C	NP_001129676.1	RCC2	3|1	4	2	2	18|24|18|17|8|7|9|8|4|5|4|5|3|9|5|1|6|1|11|0|15|2|5|6|15|14|16|17|4|2|0|2|3|4|3|23|7|24|25|22|31|17|13|18|14|17|17|20|13	0	0	0	0	0	-73.76	0.11	0.81
UNK_C	NP_067062.1	RBM25	2|2	4	2	2	4|4|3|2|8|12|11|6|8|4|11|9|17|14|11|6|8|30|9|15|20|15|10|10|6|8|9|10|8|4|5|0|4|4|4|0|0|0|2|2|1|1|4|0|3|1|0|0|4	0	0	0	0	0	-42.09	0.18	0.81
UNK_C	NP_005723.2	RAD50	2|2	4	2	2	7|8|34|34|1|2|2|4|5|5|5|6|2|2|3|1|0|8|5|0|4|6|2|1|24|30|24|20|0|0|0|0|0|0|0|17|5|9|27|3|3|47|31|24|42|27|8|21|55	0	0	0	0	0	-84.5	0.1	0.81
UNK_C	NP_036546.2	RAB3GAP2	2|2	4	2	2	0|0|0|0|3|4|0|3|1|4|2|2|3|1|0|3|0|1|1|8|1|4|1|0|0|1|0|1|2|0|0|0|0|2|3|0|0|0|0|0|0|0|1|0|1|0|0|0|0	0	0	0	0	0	-6.37	0.94	0.59
UNK_C	NP_001193638.1	PRKAG1	1|3	4	2	2	0|0|1|0|1|3|2|4|3|2|2|1|3|0|0|3|0|2|2|4|0|0|3|5|0|0|1|1|3|3|2|0|2|3|3|1|1|0|0|1|0|0|1|1|1|0|0|0|2	0	0	0	0	0	-9.18	0.82	0.6
UNK_C	NP_056281.1	PTPN23	2|2	4	2	2	0|0|0|0|0|0|0|0|0|2|0|0|1|1|3|0|0|3|0|5|0|3|0|0|0|0|0|0|0|0|0|0|1|0|1|0|0|0|0|0|0|0|0|0|0|0|0|0|0	0.2	0.2	0.19	0.19	0.2	-1.45	2.5	0.35
UNK_C	NP_056176.2	R3HDM1	2|2	4	2	2	0|0|0|0|0|0|0|0|0|0|0|0|0|0|0|0|0|0|0|0|0|0|0|0|0|0|0|0|0|0|0|0|0|0|0|0|0|0|0|0|0|0|0|0|0|0|0|0|0	0.91	0.91	0.9	0.9	0.91	2.24	20	0.01
UNK_C	NP_005021.2	PLK1	1|3	4	2	2	0|0|3|2|0|0|2|1|1|0|2|0|1|1|2|1|1|3|1|3|2|1|3|1|0|0|1|1|0|1|0|0|0|0|1|0|1|0|0|0|0|1|2|1|1|0|0|0|2	0.02	0.04	0.02	0.04	0.02	-6.07	1.25	0.51
UNK_C	NP_001171062.1	PPP2R2A	4|0	4	2	2	14|13|14|7|6|8|10|8|10|7|11|6|6|8|4|9|8|8|6|9|14|0|9|9|9|8|17|16|10|5|0|2|2|6|9|10|8|11|11|13|9|10|13|10|13|18|10|12|23	0	0	0	0	0	-55.45	0.16	0.81
UNK_C	NP_055746.3	PPP6R1	2|2	4	2	2	0|0|0|0|1|0|0|0|1|0|0|0|2|1|0|1|1|2|0|7|0|0|0|0|0|0|3|2|2|0|0|0|0|4|2|0|0|0|0|0|0|0|0|0|0|0|0|0|0	0.07	0.07	0.07	0.07	0.07	-2.64	1.72	0.44
UNK_C	NP_001155901.1	PDCD6IP	0|4	4	2	2	1|2|13|7|0|3|6|2|5|2|6|3|3|1|0|4|3|4|2|0|4|3|3|3|6|9|1|1|0|2|0|1|3|2|5|9|7|4|4|6|3|13|12|5|16|15|4|5|8	0	0	0	0	0	-32.04	0.28	0.81
UNK_C	NP_002638.2	PIK3C3	0|4	4	2	2	0|0|0|0|0|0|0|0|0|0|0|0|0|0|0|0|0|0|0|0|0|0|0|0|0|0|0|0|0|0|0|0|0|0|1|0|0|0|0|0|0|0|0|0|0|0|0|0|0	0.5	1	0.5	1	0.5	-2.3	20	0.11
UNK_C	NP_787050.6	PAN3	2|2	4	2	2	0|0|0|0|0|0|0|0|0|0|0|0|0|0|0|0|0|0|0|0|0|0|0|0|0|0|0|0|0|0|0|0|0|0|0|0|0|0|0|0|0|0|0|0|0|0|0|0|0	0.91	0.91	0.91	0.91	0.91	2.26	20	0.01
UNK_C	NP_689929.2	PATL1	2|2	4	2	2	0|0|3|0|0|0|1|0|0|1|0|0|1|0|0|0|0|0|0|0|0|0|0|0|0|1|0|0|0|0|0|0|0|0|0|0|0|0|0|0|0|0|0|0|0|0|0|0|0	0.57	0.57	0.56	0.56	0.57	0.22	7.14	0.07
UNK_C	NP_006176.2	NUMA1	3|1	4	2	2	0|0|9|5|64|64|49|50|74|66|32|53|72|78|61|36|36|78|60|94|53|91|43|28|28|30|33|20|23|8|10|3|41|16|16|6|2|2|2|4|4|8|9|5|5|4|3|6|1	0	0	0	0	0	-233.25	0.04	0.81
UNK_C	NP_006182.2	PA2G4	2|2	4	2	2	0|0|0|0|4|5|8|5|4|7|5|1|7|3|6|9|3|6|5|11|4|7|4|9|0|0|2|2|9|11|9|8|6|12|13|0|0|0|0|0|0|0|0|0|0|0|0|0|0	0	0	0	0	0	-25.8	0.28	0.81
UNK_C	NP_055414.2	MAGED2	2|2	4	2	2	1|1|2|3|0|2|0|0|1|2|2|0|2|0|0|1|1|2|2|3|0|0|2|2|1|2|3|0|1|0|0|0|4|2|9|0|0|0|0|0|0|1|1|0|3|0|0|0|2	0	0	0	0	0	-6.87	0.89	0.61
UNK_C	NP_036457.1	MAPRE1	2|2	4	2	2	0|0|0|0|1|4|0|1|0|2|0|0|0|0|0|5|3|4|0|3|1|0|1|3|0|1|1|0|7|5|2|7|0|6|11|0|0|0|0|0|0|0|0|0|0|0|0|0|0	0	0	0	0	0	-8.28	0.74	0.64	1 [biogrid]1 [biogrid]
UNK_C	NP_005902.1	MAT2A	4|0	4	2	2	9|7|4|3|1|2|1|1|1|0|0|0|0|1|0|0|0|2|0|2|0|1|0|0|5|4|4|3|0|1|0|2|0|2|0|3|6|3|4|4|4|3|4|6|5|4|3|3|4	0	0	0	0	0	-18.37	0.5	0.68
UNK_C	NP_001182122.1	NASP	0|4	4	2	2	0|1|1|0|25|41|43|35|46|26|36|22|33|50|22|44|43|92|46|130|51|30|62|76|28|37|41|39|44|37|41|53|44|46|53|0|0|0|0|0|0|0|1|0|0|0|0|0|0	0	0	0	0	0	-225.3	0.04	0.81
UNK_C	NP_001138416.1	MYL12B	0|4	4	2	2	0|0|0|0|2|4|0|2|0|0|0|1|3|4|6|0|0|3|0|17|0|12|1|0|1|4|3|1|5|1|0|2|0|6|4|0|0|0|0|0|0|0|0|0|0|0|0|0|0	0	0	0	0	0	-14.47	0.61	0.62
UNK_C	NP_004514.2	KIF11	3|1	4	2	2	0|0|0|0|5|4|3|17|9|10|5|6|11|9|5|11|5|16|2|12|2|11|6|3|3|2|7|5|2|2|0|2|5|1|8|0|0|0|0|0|0|0|1|0|0|0|0|0|0	0	0	0	0	0	-28.61	0.28	0.81
UNK_C	NP_001129663.1	KANK2	2|2	4	2	2	0|0|0|0|2|1|1|2|1|2|1|3|2|2|2|2|1|2|1|4|3|0|1|0|0|0|3|0|1|3|0|1|2|2|1|0|0|0|0|0|0|0|0|0|0|0|0|0|0	0	0	0	0	0	-5.43	1.09	0.57
UNK_C	NP_004703.1	HGS	2|2	4	2	2	0|0|0|0|0|0|0|1|3|2|0|0|2|0|1|0|0|3|0|2|0|0|0|0|0|0|0|1|1|1|0|0|0|2|3|0|0|0|0|0|0|0|0|0|0|0|0|0|0	0.12	0.12	0.12	0.12	0.12	-1.97	2.27	0.4
UNK_C	NP_005331.1	HINT1	3|1	4	2	2	0|0|0|0|1|0|0|0|0|0|0|0|1|2|0|0|0|2|0|0|0|0|2|0|0|0|2|0|1|1|0|1|0|5|3|0|0|0|0|0|0|0|0|0|0|0|0|0|0	0.18	0.35	0.17	0.34	0.18	-3.12	2.38	0.36	1 [biogrid]1 [biogrid]
UNK_C	NP_003740.2	IRS2	2|2	4	2	2	0|0|0|0|0|0|0|0|0|0|0|0|0|0|0|0|0|0|1|0|0|0|0|0|0|0|0|0|0|0|0|0|1|0|3|0|0|0|0|0|0|0|0|0|0|0|0|0|0	0.67	0.67	0.66	0.66	0.67	0.66	10	0.05
UNK_C	NP_001988.1	FAU	2|2	4	2	2	0|0|2|2|2|1|1|0|2|1|1|2|0|2|1|2|2|3|0|3|1|2|2|2|2|2|1|1|1|1|0|0|1|0|1|1|1|1|1|0|0|1|2|1|1|1|0|1|1	0.01	0.01	0.01	0.01	0.01	-5.01	1.16	0.55
UNK_C	NP_059988.3	HAUS7	2|2	4	2	2	0|0|0|0|3|1|2|8|2|2|1|0|2|0|1|1|1|1|0|0|3|3|1|0|0|1|0|1|0|0|0|0|2|0|2|0|0|0|0|0|0|0|0|0|0|0|0|0|0	0.02	0.02	0.02	0.02	0.02	-4.07	1.32	0.51
UNK_C	NP_001138630.1	HBS1L	2|2	4	2	2	0|0|0|0|0|3|3|1|0|0|2|1|0|0|0|4|1|3|0|8|2|0|5|5|2|2|1|0|3|4|3|3|3|14|13|0|0|0|0|0|0|0|0|0|0|0|0|0|0	0	0	0	0	0	-10.73	0.58	0.68
UNK_C	NP_004452.1	FARSA	2|2	4	2	2	2|2|8|3|0|5|6|1|3|2|3|0|2|0|0|2|2|12|5|6|5|0|6|1|2|3|1|1|3|5|0|5|1|7|4|8|4|7|12|8|7|2|3|0|2|0|4|2|0	0	0	0	0	0	-20.04	0.35	0.81
UNK_C	NP_001406.1	EIF2S3	2|2	4	2	2	6|3|6|3|0|2|4|2|3|5|4|0|3|3|0|5|3|2|0|4|2|0|2|4|5|2|6|3|3|6|0|3|1|1|2|4|2|2|0|0|2|5|9|0|0|4|1|2|5	0	0	0	0	0	-14.75	0.46	0.81	1 [biogrid]1 [biogrid]
UNK_C	NP_001026873.2	ELP6	0|4	4	2	2	0|0|0|0|3|0|0|1|3|4|0|1|2|1|2|0|0|5|0|5|1|3|7|0|0|0|0|0|0|0|0|2|5|6|12|0|0|0|0|0|0|0|0|0|0|0|0|0|0	0.01	0.01	0.01	0.01	0.01	-11.44	0.79	0.56
UNK_C	NP_001395.1	EEF1G	2|2	4	2	2	1|0|5|2|16|12|5|12|12|15|8|5|9|8|11|12|6|25|7|20|9|8|10|12|4|4|5|3|9|12|3|11|6|3|14|0|4|1|0|1|0|0|4|1|5|3|0|0|3	0	0	0	0	0	-41.86	0.18	0.81
UNK_C	NP_001073280.1	DIAPH1	2|2	4	2	2	2|1|0|0|3|2|2|1|0|3|0|0|3|2|0|3|0|4|3|5|2|2|2|0|0|3|6|6|3|0|0|0|3|1|0|0|0|0|0|0|0|2|0|1|0|2|0|0|0	0	0	0	0	0	-8.39	0.75	0.64
UNK_C	NP_001258928.1	DOCK7	0|4	4	2	2	0|0|0|0|3|6|5|3|4|6|4|1|3|5|3|1|3|9|2|6|2|8|5|0|0|1|2|2|1|1|0|0|3|0|6|0|0|0|0|0|0|0|0|0|0|0|0|0|0	0	0	0	0	0	-17.19	0.53	0.67
UNK_C	NP_001032583.1	DYNLL1	2|2	4	2	2	3|2|3|0|2|4|5|4|4|1|1|5|2|3|3|1|2|4|3|6|3|6|3|2|4|3|5|4|4|3|7|2|5|1|5|1|1|1|1|0|3|1|0|0|2|4|2|2|2	0	0	0	0	0	-13.74	0.49	0.81
UNK_C	NP_115518.3	CEP192	2|2	4	2	2	0|0|0|0|0|0|0|0|0|0|0|0|0|0|0|0|1|0|0|0|0|0|0|0|0|0|1|0|0|0|0|0|0|0|0|0|0|0|0|0|0|0|0|0|0|0|0|0|0	0.91	0.91	0.91	0.91	0.91	2.3	20	0.01
UNK_C	NP_006764.3	DDX18	3|1	4	2	2	0|0|4|2|4|5|7|4|4|6|6|4|3|3|6|6|3|10|4|8|12|14|8|7|3|6|1|2|0|0|0|0|5|1|0|5|5|1|1|2|0|1|7|0|8|8|0|0|2	0	0	0	0	0	-26.06	0.31	0.81
UNK_C	NP_004652.2	CDC23	3|1	4	2	2	0|0|0|0|2|5|3|4|6|7|3|2|4|7|6|4|2|4|5|12|5|2|5|2|0|0|8|3|2|0|0|1|6|0|3|0|0|0|0|0|0|0|0|0|0|0|0|0|0	0	0	0	0	0	-17.43	0.45	0.71
UNK_C	NP_001249.1	CDK3	4|0	4	2	2	0|0|0|0|0|0|0|4|0|0|3|0|3|4|4|0|0|0|0|0|0|0|0|0|0|0|2|0|0|0|0|0|0|0|0|0|0|0|0|0|2|0|3|3|0|0|0|0|0	0.19	0.39	0.19	0.38	0.19	-5.58	1.79	0.35
UNK_C	NP_006127.1	CAPZA2	0|4	4	2	2	3|4|3|4|5|7|7|7|8|7|9|6|4|8|9|5|7|12|7|7|6|13|9|4|3|4|5|4|5|4|2|5|5|9|9|7|2|0|2|2|4|0|0|0|0|2|4|2|4	0	0	0	0	0	-32.74	0.27	0.81
UNK_C	NP_076943.1	C19orf43	2|2	4	2	2	0|0|0|0|8|11|8|10|6|8|10|17|17|14|15|20|7|20|8|12|22|8|8|7|9|11|18|15|19|20|15|16|17|15|18|0|0|0|0|0|0|0|0|0|0|0|0|0|0	0	0	0	0	0	-57.79	0.14	0.81
UNK_C	NP_060791.3	BRIX1	3|1	4	2	2	1|0|1|4|0|5|5|0|2|0|2|0|4|3|0|0|4|13|7|5|11|0|7|4|6|5|5|4|2|0|0|0|0|0|0|3|4|2|2|5|3|4|6|4|4|0|0|2|0	0	0	0	0	0	-19.92	0.39	0.73
UNK_C	NP_001007794.1	BUB3	3|1	4	2	2	6|3|4|1|9|8|6|8|9|8|6|3|6|10|4|3|5|7|5|5|8|0|3|4|3|2|3|7|6|8|9|4|4|9|8|5|0|4|4|3|6|4|1|6|3|1|0|3|7	0	0	0	0	0	-28.43	0.28	0.81
UNK_C	NP_001248755.1	AP3D1	1|3	4	2	2	0|0|7|3|7|6|4|8|19|9|6|4|6|9|6|7|6|7|8|16|3|3|6|2|2|7|0|1|6|1|0|0|8|5|13|3|1|0|1|2|0|0|1|2|0|0|2|1|0	0	0	0	0	0	-29.8	0.27	0.81
UNK_C	NP_001155.1	APBB1	2|2	4	2	2	0|0|0|0|1|8|1|0|1|1|3|3|1|2|2|0|1|2|2|6|4|0|0|2|1|1|0|0|3|2|0|0|1|3|4|0|0|0|0|0|0|0|0|0|0|0|0|0|0	0	0	0	0	0	-6.61	0.91	0.6
UNK_C	NP_004318.3	BCR	2|2	4	2	2	0|0|0|0|0|0|0|0|0|0|0|0|0|0|0|0|0|0|0|0|0|0|0|0|0|0|0|0|2|0|0|0|2|0|1|0|0|0|0|0|0|1|0|0|0|0|0|0|0	0.62	0.62	0.61	0.61	0.62	0.43	8.33	0.06
UNK_C	NP_001004065.2	AKAP2	2|2	4	2	2	0|0|0|0|3|4|3|0|3|1|2|0|0|0|2|0|0|5|2|5|2|2|4|0|0|0|2|0|3|1|0|0|2|4|0|0|0|0|0|0|0|0|0|0|0|0|0|0|0	0	0	0	0	0	-5.94	1	0.58
UNK_N	NP_001077430.1	WDR62	2|3	5	2.5	2	0|0|0|0|2|2|0|0|1|2|2|2|1|3|5|5|0|5|1|2|2|4|0|3|1|0|1|1|2|4|0|1|2|5|8|0|0|0|0|0|0|1|0|0|0|0|0|0|0	0	0	0	0	0	-8.44	0.93	0.62
UNK_N	NP_060587.8	WDR11	5|0	5	2.5	2	0|0|0|0|6|11|6|7|8|8|4|6|9|6|6|6|4|22|6|14|6|11|9|4|0|1|3|4|7|3|3|7|10|6|18|0|0|0|0|0|0|0|0|0|0|0|0|0|0	0	0	0	0	0	-36.84	0.3	0.76
UNK_N	NP_001001992.1	USP16	2|3	5	2.5	2	0|0|0|0|1|1|0|1|1|0|0|0|3|0|3|0|0|4|0|0|0|0|0|0|0|0|3|3|5|3|0|3|4|4|6|0|0|0|0|0|0|0|0|0|0|0|0|0|0	0.02	0.03	0.02	0.03	0.02	-5.03	1.39	0.51
UNK_N	NP_001155032.1	TNIK	1|4	5	2.5	2	0|0|0|0|6|6|2|7|4|7|2|2|5|2|5|4|1|3|0|8|3|3|6|4|0|0|2|1|3|3|0|3|6|3|9|0|0|0|0|0|0|0|0|0|0|0|0|0|0	0	0	0	0	0	-16.75	0.58	0.69
UNK_N	NP_787048.1	TXLNA	2|3	5	2.5	2	0|0|0|0|0|0|0|2|0|0|0|0|2|0|0|2|0|4|0|1|0|0|0|0|0|0|4|2|2|2|0|0|2|2|1|0|0|0|0|0|0|0|0|0|0|0|0|0|0	0.16	0.23	0.15	0.22	0.16	-2.48	2.4	0.37
UNK_N	NP_037386.1	TBK1	2|3	5	2.5	2	0|0|0|0|0|0|2|0|2|0|0|0|0|1|0|0|0|0|1|3|0|0|0|0|0|0|0|0|0|1|0|0|1|1|3|0|0|0|0|0|0|0|0|0|0|0|0|0|0	0.38	0.49	0.38	0.5	0.38	-0.98	4.17	0.26
UNK_N	NP_001137324.1	TCHP	3|2	5	2.5	2	0|0|0|0|0|0|1|0|0|0|0|0|0|0|2|0|0|0|0|0|0|0|0|0|0|0|0|0|0|0|0|3|2|2|1|0|0|0|0|0|0|0|0|0|0|0|0|0|0	0.51	0.63	0.49	0.62	0.51	-0.54	5.68	0.09
UNK_N	NP_001124384.1	SUGT1	3|2	5	2.5	2	0|0|0|0|5|3|3|3|4|4|5|5|6|4|5|7|0|5|2|4|4|0|5|4|0|2|3|3|4|10|3|7|5|10|11|0|0|0|0|0|0|0|0|0|0|0|0|0|0	0	0	0	0	0	-17.87	0.48	0.73
UNK_N	NP_005868.1	SF3A1	5|0	5	2.5	2	1|1|0|1|24|29|20|18|21|19|21|19|24|29|25|20|20|66|22|41|21|45|22|19|7|8|14|12|18|19|12|10|16|16|18|0|0|0|0|0|0|0|0|0|0|1|0|0|0	0	0	0	0	0	-108.77	0.1	0.81
UNK_N	NP_003592.3	SMARCA5	4|1	5	2.5	2	0|0|9|8|51|52|45|50|50|58|40|49|60|60|58|58|33|128|55|87|55|143|40|47|32|29|13|12|26|21|18|17|25|22|26|7|6|0|0|5|0|3|9|3|8|5|0|0|4	0	0	0	0	0	-236.53	0.05	0.81
UNK_N	NP_055681.1	SEC16A	3|2	5	2.5	2	2|4|6|0|2|3|2|5|4|2|0|2|5|2|2|2|2|0|5|3|0|2|2|0|1|0|4|2|4|0|1|2|3|0|2|4|0|1|0|0|0|1|2|1|0|0|2|2|0	0	0	0	0	0	-9.42	0.82	0.65
UNK_N	NP_000985.1	RPL32	5|0	5	2.5	2	0|2|3|0|0|4|4|0|0|0|4|3|0|0|0|0|1|1|1|0|3|0|2|2|0|1|4|3|0|5|0|0|0|0|0|0|6|0|0|2|0|0|4|2|3|3|0|0|0	0.01	0.03	0.01	0.03	0.01	-11.83	0.99	0.52
UNK_N	NP_001129243.1	RPN2	5|0	5	2.5	2	3|6|6|2|0|4|6|0|0|0|9|7|0|0|0|5|4|0|0|0|5|3|4|6|2|1|3|2|0|1|0|0|0|0|0|5|5|2|0|10|0|0|6|1|7|5|0|0|3	0	0	0	0	0	-21.76	0.52	0.7
UNK_N	NP_001259002.1	QARS	4|1	5	2.5	2	0|1|2|1|7|10|5|7|13|15|12|9|8|6|5|7|5|9|5|17|9|7|6|4|1|4|3|4|8|4|2|2|5|9|5|2|3|1|1|2|1|1|3|2|0|1|1|1|2	0	0	0	0	0	-31.79	0.32	0.81
UNK_N	NP_001122089.1	REPS1	3|2	5	2.5	2	0|0|0|0|2|3|3|0|2|4|0|0|5|3|5|5|0|3|3|5|6|4|0|1|0|0|3|0|4|9|0|3|8|3|6|0|0|0|0|0|0|0|0|0|0|0|0|0|0	0	0	0	0	0	-11.75	0.69	0.68
UNK_N	NP_002794.1	PSMC2	5|0	5	2.5	2	0|0|5|2|8|12|9|7|8|7|8|7|4|7|4|6|4|13|1|18|4|9|5|1|3|4|6|4|1|9|0|3|4|7|5|1|1|0|0|1|1|3|0|1|2|3|0|0|2	0	0	0	0	0	-32.17	0.35	0.75
UNK_N	NP_002799.3	PSMD2	1|4	5	2.5	2	0|1|3|2|7|18|5|4|9|4|8|5|7|7|4|9|6|18|3|11|10|11|6|3|5|8|14|7|3|3|0|0|5|0|4|1|2|0|0|4|0|4|6|0|6|7|0|1|0	0	0	0	0	0	-32.66	0.31	0.81
UNK_N	NP_056131.2	PPP1R13B	3|2	5	2.5	2	0|0|0|0|0|0|0|0|0|0|0|0|0|0|0|0|0|0|0|0|0|0|0|0|0|0|0|0|0|0|0|0|0|0|0|0|0|0|0|0|0|0|0|0|0|0|0|0|0	0.95	0.98	0.94	0.98	0.95	2.25	25	0.01
UNK_N	NP_002625.1	PHB	5|0	5	2.5	2	0|0|7|7|4|9|4|1|7|3|9|9|3|8|6|5|6|7|7|3|11|10|5|10|9|4|0|0|1|2|1|3|0|1|1|8|15|5|9|13|11|9|9|6|10|9|9|7|13	0	0	0	0	0	-41.51	0.27	0.81
UNK_N	NP_001137357.1	PPP1R12A	5|0	5	2.5	2	0|0|0|0|4|8|2|5|16|12|8|4|8|8|7|9|10|15|2|12|4|6|8|3|3|2|8|5|5|4|0|2|9|9|9|0|0|0|0|0|0|0|0|0|0|0|0|0|0	0	0	0	0	0	-35.11	0.32	0.76
UNK_N	NP_005013.1	PFN1	2|3	5	2.5	2	0|0|0|0|0|1|0|1|1|0|0|0|1|2|0|0|0|0|0|0|1|0|1|3|0|0|0|0|2|5|0|0|2|2|2|0|0|0|0|0|0|0|0|0|0|0|0|0|0	0.19	0.27	0.18	0.27	0.19	-2.18	2.6	0.35
UNK_N	NP_006311.2	PGRMC2	3|2	5	2.5	2	0|0|0|0|4|4|4|2|3|5|4|3|4|5|5|5|5|5|2|7|7|6|5|8|1|1|2|1|3|3|6|7|4|9|8|0|0|0|0|0|0|0|0|0|0|0|0|0|0	0	0	0	0	0	-17.91	0.48	0.73
UNK_N	NP_001159580.1	PALLD	2|3	5	2.5	2	1|1|1|0|0|0|0|0|2|0|2|0|0|0|0|0|0|1|0|0|1|0|0|1|0|0|0|1|5|4|1|0|3|4|3|1|0|0|0|1|2|1|0|1|0|0|0|0|0	0.04	0.06	0.04	0.06	0.04	-4.12	1.69	0.47
UNK_N	NP_055842.2	PDXDC1	5|0	5	2.5	2	0|0|0|0|0|1|1|0|3|0|0|1|0|0|0|0|0|0|0|0|2|0|2|0|0|0|0|0|0|2|0|0|3|5|2|0|0|0|0|0|0|0|0|0|0|0|0|0|0	0.34	0.68	0.34	0.67	0.34	-5.27	2.84	0.27
UNK_N	NP_001172110.1	PFDN6	2|3	5	2.5	2	0|1|0|0|1|2|1|0|2|2|1|0|0|0|2|1|0|2|2|2|2|0|1|2|0|0|0|0|3|3|4|2|0|1|3|0|0|0|1|1|0|0|0|0|0|0|1|0|0	0.02	0.03	0.02	0.03	0.02	-4.97	1.45	0.51
UNK_N	NP_001014831.1	PAK4	2|3	5	2.5	2	0|0|1|0|0|2|2|0|0|1|0|1|2|0|0|2|0|0|0|0|2|0|2|0|2|2|1|0|5|3|0|2|5|4|5|2|2|0|0|2|0|0|3|0|2|4|0|0|0	0	0	0	0	0	-7.24	1.06	0.59
UNK_N	NP_071741.2	NCAPG	3|2	5	2.5	2	0|0|2|1|4|7|3|2|4|3|2|3|4|3|0|4|2|6|2|5|3|3|5|4|2|1|1|1|5|3|2|4|3|4|5|0|1|0|0|0|0|0|0|0|0|1|0|0|0	0	0	0	0	0	-12.28	0.67	0.69
UNK_N	NP_060391.2	NPLOC4	3|2	5	2.5	2	0|0|0|0|0|1|0|1|1|2|0|0|4|2|1|2|1|10|1|2|0|3|0|2|1|2|3|1|2|8|3|4|4|10|4|0|0|0|0|0|0|0|0|0|0|0|0|0|0	0	0	0	0	0	-9.2	0.83	0.64
UNK_N	NP_733752.1	MLX	2|3	5	2.5	2	0|0|0|0|0|0|0|0|0|0|0|0|0|0|0|0|0|0|0|0|0|0|0|0|0|0|0|0|0|0|0|0|0|2|0|0|0|0|0|0|0|0|0|0|0|0|0|0|0	0.93	0.97	0.93	0.97	0.93	2.04	25	0.01
UNK_N	NP_694574.3	N4BP1	3|2	5	2.5	2	0|0|0|0|1|2|0|0|2|0|0|1|0|1|0|2|0|0|0|1|0|0|2|0|0|0|0|0|0|1|0|5|2|4|7|0|0|0|0|0|0|0|0|0|0|0|0|0|0	0.11	0.16	0.1	0.16	0.11	-2.88	2.02	0.41
UNK_N	NP_001243048.1	NAA10	3|2	5	2.5	2	0|0|3|2|0|12|1|0|1|1|1|2|2|1|0|0|1|5|2|4|5|2|2|3|0|0|2|2|3|3|0|0|2|0|2|3|0|2|0|5|0|3|2|0|0|0|0|2|1	0	0	0	0	0	-9.53	0.82	0.64
UNK_N	NP_203744.1	MICALL1	1|4	5	2.5	2	0|0|0|0|0|0|0|0|1|0|1|0|1|0|1|0|1|0|0|0|0|0|1|1|0|0|0|0|4|5|0|1|1|4|5|0|0|0|0|0|0|0|0|0|0|0|0|0|0	0.21	0.41	0.2	0.4	0.21	-3.91	2.31	0.34
UNK_N	NP_001116538.2	MAPT	3|2	5	2.5	2	0|0|0|0|0|0|0|0|3|0|0|0|0|0|0|0|0|0|0|0|0|0|0|0|1|0|0|0|3|2|3|0|0|5|7|0|0|0|0|0|0|0|0|0|0|0|0|0|0	0.25	0.34	0.25	0.33	0.25	-1.68	2.6	0.32
UNK_N	NP_003179.1	MAP3K7	1|4	5	2.5	2	0|0|0|0|0|0|0|1|0|0|0|0|0|0|0|0|0|2|0|1|0|0|0|0|0|0|2|1|2|0|0|0|1|1|1|0|0|0|0|0|0|0|0|0|0|0|0|0|1	0.43	0.87	0.43	0.87	0.43	-2.17	4.81	0.23
UNK_N	NP_001229488.1	MAP4K4	1|4	5	2.5	2	0|0|2|0|0|6|0|0|3|2|0|0|4|1|0|0|0|0|0|0|0|0|0|0|2|0|1|0|0|2|0|0|2|2|6|0|0|0|0|0|0|0|0|0|0|0|0|0|2	0.12	0.24	0.12	0.23	0.12	-5.13	1.79	0.4
UNK_N	NP_001005332.1	MAGED1	1|4	5	2.5	2	1|1|1|1|0|0|0|0|0|3|0|0|0|0|0|0|0|1|0|0|0|0|1|0|1|1|2|3|0|0|0|0|0|2|0|0|1|0|0|0|0|1|2|1|1|1|1|1|4	0.17	0.35	0.18	0.36	0.18	-4.68	2.02	0.36
UNK_N	NP_002746.1	MAP2K1	5|0	5	2.5	2	0|0|4|1|0|3|1|0|0|0|0|2|0|0|0|3|0|2|0|1|2|0|0|2|2|2|0|0|0|0|0|1|2|0|1|3|4|3|0|0|0|2|0|2|7|3|0|2|3	0.03	0.05	0.03	0.05	0.03	-10.96	1.08	0.49
UNK_N	NP_001167568.1	LDHB	4|1	5	2.5	2	0|0|2|1|0|0|2|0|0|1|0|0|0|0|0|0|0|3|0|0|3|0|0|0|1|0|0|0|1|3|0|0|0|2|4|0|1|0|0|0|0|3|1|0|2|2|0|1|3	0.12	0.24	0.12	0.24	0.12	-5.51	1.74	0.4
UNK_N	NP_001258807.1	KHDRBS1	5|0	5	2.5	2	3|3|4|3|4|6|4|3|2|2|4|2|3|4|2|3|5|9|9|8|6|6|3|2|3|4|6|4|2|3|0|2|2|6|3|0|2|3|6|4|5|4|4|3|2|4|4|2|5	0	0	0	0	0	-22.97	0.49	0.71
UNK_N	NP_001106188.1	LIMCH1	3|2	5	2.5	2	0|0|0|0|5|4|6|2|2|1|2|2|2|4|0|2|2|0|4|0|2|0|2|3|0|0|0|1|2|0|0|0|3|4|6|0|0|0|0|0|0|0|0|0|0|0|0|0|0	0	0	0	0	0	-7.57	1.02	0.6	1 [biogrid]1 [biogrid]
UNK_N	NP_001027565.1	HNRNPH2	5|0	5	2.5	2	0|0|9|0|1|13|2|0|1|0|1|7|5|1|2|9|1|0|0|13|2|12|1|5|1|1|1|0|0|0|0|0|0|0|0|0|0|0|0|14|0|0|0|0|0|1|2|0|0	0	0	0	0	0	-18.38	0.6	0.66
UNK_N	NP_002129.2	HNRNPD	4|1	5	2.5	2	0|0|3|0|6|1|2|2|2|5|4|5|5|4|6|6|4|8|2|7|6|9|7|9|5|5|2|2|3|5|2|3|1|1|1|5|1|6|1|6|3|2|3|1|3|3|2|2|3	0	0	0	0	0	-21.15	0.46	0.73
UNK_N	NP_078787.2	HAUS3	3|2	5	2.5	2	0|0|0|0|3|7|2|6|4|10|0|0|5|4|1|5|4|12|6|8|4|0|2|0|0|1|3|1|4|1|1|0|3|0|6|0|0|0|0|0|0|0|0|0|0|0|0|0|0	0	0	0	0	0	-13.52	0.61	0.7
UNK_N	NP_067652.1	GPBP1L1	4|1	5	2.5	2	0|0|0|0|0|0|0|0|0|0|0|0|0|0|0|0|0|0|0|0|0|0|0|0|0|0|0|0|0|0|0|0|0|0|0|0|0|0|0|0|0|0|0|0|0|0|0|0|0	0.5	1	0.5	1	0.5	0.21	25	0.11
UNK_N	NP_001019389.1	GPHN	3|2	5	2.5	2	0|0|0|0|0|2|0|1|4|4|1|3|3|3|2|0|4|3|1|11|0|3|2|3|0|0|7|0|3|1|1|0|4|0|5|0|0|0|0|0|0|0|0|0|0|0|0|0|0	0	0	0	0	0	-8.86	0.88	0.63
UNK_N	NP_001171725.1	ESYT1	2|3	5	2.5	2	0|0|0|0|8|6|9|7|4|5|7|5|4|7|7|4|8|16|4|23|9|19|14|13|0|0|5|1|12|9|3|9|7|6|15|0|0|0|0|0|0|0|0|0|0|0|0|0|0	0	0	0	0	0	-34.99	0.27	0.81
UNK_N	NP_001120707.2	GPBP1	1|4	5	2.5	2	0|0|0|0|0|0|0|0|0|0|0|0|0|0|0|0|0|0|0|0|0|0|0|0|0|0|0|0|0|0|0|0|0|0|0|0|0|0|0|0|0|0|0|0|0|0|0|0|0	0.5	1	0.5	1	0.5	0.21	25	0.11
UNK_N	NP_001032752.1	EEF1B2	3|2	5	2.5	2	0|0|1|0|4|7|5|4|5|4|3|2|4|4|6|7|9|10|3|10|5|5|5|4|1|0|3|3|2|3|4|1|2|7|4|1|0|0|0|1|2|0|0|0|0|0|0|0|0	0	0	0	0	0	-17.74	0.49	0.73
UNK_N	NP_001559.1	EIF3E	4|1	5	2.5	2	0|0|3|0|5|4|2|14|11|2|4|3|4|6|2|11|4|13|13|6|11|6|5|4|3|1|7|5|3|2|0|2|0|0|3|0|0|0|0|1|0|0|2|0|0|0|0|0|0	0	0	0	0	0	-23.79	0.41	0.74	1 [biogrid]1 [biogrid]
UNK_N	NP_000108.1	EMD	5|0	5	2.5	2	0|2|5|2|1|5|4|3|2|1|4|0|4|4|3|2|4|3|2|4|5|3|5|7|1|2|7|4|2|14|13|3|3|12|8|3|0|2|3|3|2|2|3|4|4|1|3|3|8	0	0	0	0	0	-25.05	0.45	0.72
UNK_N	NP_065147.1	DDX24	4|1	5	2.5	2	0|0|4|0|0|4|4|1|3|2|4|4|4|3|1|0|2|2|3|4|2|0|0|3|0|1|0|0|1|1|0|1|1|0|0|2|0|0|0|0|1|5|3|0|0|0|1|0|1	0	0.01	0	0.01	0	-9.75	0.96	0.58
UNK_N	NP_001073280.1	DIAPH1	4|1	5	2.5	2	2|1|0|0|3|2|2|1|0|3|0|0|3|2|0|3|0|4|3|5|2|2|2|0|0|3|6|6|3|0|0|0|3|1|0|0|0|0|0|0|0|2|0|1|0|2|0|0|0	0	0	0	0	0	-10.1	0.93	0.59
UNK_N	NP_008996.1	CDC37	3|2	5	2.5	2	0|0|0|0|1|1|1|1|2|0|6|0|1|2|0|0|1|4|1|0|3|1|2|2|0|0|0|0|2|4|1|4|0|2|4|0|0|0|0|1|0|0|0|0|0|0|0|0|0	0.01	0.02	0.01	0.02	0.01	-5.53	1.33	0.54
UNK_N	NP_005498.1	CFL1	2|3	5	2.5	2	5|9|8|5|2|7|4|0|8|6|9|5|0|5|0|7|6|8|3|3|6|3|7|2|9|8|6|4|0|3|0|0|0|3|3|6|8|0|10|8|7|9|8|6|6|5|6|6|18	0	0	0	0	0	-28.91	0.32	0.81
UNK_N	NP_001014809.1	CRMP1	5|0	5	2.5	2	0|0|0|1|0|0|0|0|0|0|0|0|0|0|0|6|0|3|0|0|0|0|2|0|0|0|0|0|0|0|0|7|0|6|6|0|0|0|0|1|0|0|0|0|0|0|0|0|0	0.25	0.49	0.24	0.48	0.25	-6.07	1.95	0.32
UNK_N	NP_001078927.1	CTNND1	4|1	5	2.5	2	0|0|0|0|2|1|3|3|0|1|0|0|0|2|0|2|2|8|2|5|0|0|2|0|0|0|1|1|2|3|0|0|0|5|5|0|0|0|0|0|0|0|0|0|0|0|0|0|0	0.02	0.05	0.02	0.05	0.02	-7.18	1.25	0.5
UNK_N	NP_054727.1	CCDC22	3|2	5	2.5	2	0|0|0|0|0|0|0|0|0|0|0|0|0|0|0|0|0|0|0|4|0|0|0|0|0|0|0|0|0|0|0|1|1|0|0|0|0|0|0|0|0|0|0|0|0|0|0|0|0	0.74	0.82	0.73	0.81	0.74	0.61	10.42	0.04
UNK_N	NP_079463.2	C16orf70	4|1	5	2.5	2	0|0|0|0|0|0|0|0|0|0|0|0|0|0|0|0|0|0|0|0|0|0|0|0|0|0|0|0|0|0|0|0|0|0|1|0|0|0|0|0|0|0|0|0|0|0|0|0|0	0.5	1	0.5	1	0.5	0.22	25	0.11
UNK_N	NP_076943.1	C19orf43	3|2	5	2.5	2	0|0|0|0|8|11|8|10|6|8|10|17|17|14|15|20|7|20|8|12|22|8|8|7|9|11|18|15|19|20|15|16|17|15|18|0|0|0|0|0|0|0|0|0|0|0|0|0|0	0	0	0	0	0	-57.79	0.17	0.81
UNK_N	NP_006127.1	CAPZA2	3|2	5	2.5	2	3|4|3|4|5|7|7|7|8|7|9|6|4|8|9|5|7|12|7|7|6|13|9|4|3|4|5|4|5|4|2|5|5|9|9|7|2|0|2|2|4|0|0|0|0|2|4|2|4	0	0	0	0	0	-26.61	0.34	0.81
UNK_N	NP_001020376.1	AP2M1	3|2	5	2.5	2	0|0|0|0|4|4|3|3|2|0|1|0|2|0|2|2|0|0|1|0|0|0|0|0|0|0|0|0|2|2|0|0|1|2|1|0|0|0|0|0|0|0|0|3|0|0|0|0|0	0.05	0.08	0.06	0.09	0.06	-3.69	1.79	0.46
UNK_N	NP_001020764.1	ARFIP1	3|2	5	2.5	2	0|0|0|0|0|0|0|0|0|0|0|0|0|0|0|0|0|0|0|0|0|0|0|0|0|0|0|0|0|3|2|4|1|2|4|0|0|0|0|0|0|0|0|0|0|0|0|0|0	0.39	0.48	0.38	0.46	0.39	-0.9	3.91	0.25
UNK_N	NP_079128.2	AGO3	0|5	5	2.5	2	0|0|0|0|0|0|0|0|0|0|0|0|0|0|0|0|0|0|0|0|0|0|0|0|0|0|0|0|0|0|0|0|0|0|0|0|0|0|0|0|0|0|0|0|0|0|0|0|0	0.5	1	0.5	1	0.5	-2.25	25	0.11
UNK_N	NP_055726.3	AAK1	3|2	5	2.5	2	0|0|0|0|0|1|1|4|0|1|0|0|1|0|0|2|0|0|1|7|0|1|1|0|0|0|0|0|2|1|4|4|3|1|7|0|0|0|0|0|0|0|0|0|0|0|0|0|0	0.03	0.05	0.03	0.04	0.03	-4.47	1.49	0.49
UNK_C	NP_001093207.1	WDR83	2|3	5	2.5	2	0|0|0|0|2|3|4|3|4|5|2|2|6|2|2|3|2|6|1|4|3|5|2|4|0|0|1|2|1|2|2|0|2|3|0|0|0|0|0|0|0|0|0|0|0|0|0|0|0	0	0	0	0	0	-9.64	0.82	0.65
UNK_C	NP_001061.2	TUBG1	2|3	5	2.5	2	5|3|10|6|1|0|1|0|0|1|2|0|0|0|0|0|1|0|0|8|1|0|0|0|9|6|5|3|0|1|0|1|2|2|3|3|6|0|3|0|0|7|3|4|6|6|0|2|12	0	0	0	0	0	-15.9	0.53	0.72
UNK_C	NP_001036816.1	TPM3	0|5	5	2.5	2	2|3|3|0|0|0|2|2|2|3|2|0|3|2|2|1|0|2|2|0|0|2|2|1|0|0|0|5|0|1|0|0|1|2|0|0|0|0|0|0|0|0|0|0|0|1|0|0|0	0.11	0.22	0.11	0.22	0.11	-8.88	1.36	0.41
UNK_C	NP_060672.2	TMEM57	2|3	5	2.5	2	0|0|0|0|0|0|0|0|0|0|0|0|0|0|0|0|0|0|0|0|0|0|0|0|0|0|1|0|0|0|0|0|0|0|0|0|0|0|0|0|0|0|0|0|0|0|0|0|0	0.95	0.98	0.94	0.98	0.95	2.24	25	0.01
UNK_C	NP_203752.2	TANC1	2|3	5	2.5	2	0|0|0|0|0|0|0|0|1|2|0|0|0|0|0|0|0|0|0|0|0|0|0|0|0|3|1|0|0|0|0|0|2|0|1|0|0|0|0|0|0|0|0|0|0|0|0|0|0	0.53	0.66	0.52	0.65	0.53	-0.45	6.25	0.08
UNK_C	NP_149351.1	SURF4	3|2	5	2.5	2	0|0|2|1|3|2|3|2|5|1|5|7|4|4|2|4|3|4|2|4|5|0|4|5|1|3|0|0|3|2|0|2|0|2|3|2|3|0|2|2|0|0|1|1|0|0|0|0|1	0	0	0	0	0	-11.21	0.73	0.67
UNK_C	NP_055908.1	TAB2	4|1	5	2.5	2	2|1|2|0|0|0|0|0|0|0|1|0|0|0|0|0|0|0|0|0|0|0|0|0|1|0|1|1|1|1|0|0|0|1|1|1|0|0|0|0|1|1|0|1|0|0|2|1|0	0.33	0.66	0.33	0.66	0.33	-3.14	3.12	0.28
UNK_C	NP_001135770.1	SQSTM1	3|2	5	2.5	2	0|0|1|0|9|10|12|17|9|6|3|5|8|8|8|22|6|34|10|37|8|8|13|7|3|4|6|7|13|15|6|15|5|7|6|0|0|0|0|0|0|2|0|0|0|0|0|0|0	0	0	0	0	0	-45.9	0.21	0.81
UNK_C	NP_037468.1	SEC61A1	2|3	5	2.5	2	2|2|1|0|0|0|2|5|0|0|4|0|0|0|0|0|2|2|0|0|0|0|0|5|0|2|2|0|1|0|0|0|0|0|0|4|2|0|2|0|2|2|3|2|3|1|0|0|0	0.01	0.01	0.01	0.01	0.01	-6.14	1.23	0.56
UNK_C	NP_001092281.1	SEPT8	0|5	5	2.5	2	0|0|0|0|0|0|5|0|6|0|4|0|0|4|0|7|0|3|4|4|0|0|0|0|0|0|0|3|5|5|0|4|4|0|8|0|0|0|0|0|0|0|0|0|0|0|0|0|0	0.01	0.02	0.01	0.02	0.01	-12.07	0.95	0.53
UNK_C	NP_005868.1	SF3A1	2|3	5	2.5	2	1|1|0|1|24|29|20|18|21|19|21|19|24|29|25|20|20|66|22|41|21|45|22|19|7|8|14|12|18|19|12|10|16|16|18|0|0|0|0|0|0|0|0|0|0|1|0|0|0	0	0	0	0	0	-100.22	0.1	0.81
UNK_C	NP_002794.1	PSMC2	3|2	5	2.5	2	0|0|5|2|8|12|9|7|8|7|8|7|4|7|4|6|4|13|1|18|4|9|5|1|3|4|6|4|1|9|0|3|4|7|5|1|1|0|0|1|1|3|0|1|2|3|0|0|2	0	0	0	0	0	-26.13	0.35	0.81
UNK_C	NP_001007.2	RPS12	3|2	5	2.5	2	3|2|4|0|0|1|2|0|0|1|2|1|0|0|0|0|1|0|0|2|2|0|2|2|2|0|4|4|2|0|0|4|1|0|2|1|2|2|2|0|1|2|2|0|3|4|0|1|4	0	0	0	0	0	-7.67	1.01	0.6
UNK_C	NP_055040.2	PPP2R1A	2|3	5	2.5	2	3|3|5|3|6|5|4|3|4|3|4|1|5|7|8|3|4|4|7|1|4|0|5|0|2|1|3|4|5|0|0|2|1|7|14|5|4|4|3|2|10|2|4|3|3|2|0|2|10	0	0	0	0	0	-20.02	0.44	0.81
UNK_C	NP_005013.1	PFN1	2|3	5	2.5	2	0|0|0|0|0|1|0|1|1|0|0|0|1|2|0|0|0|0|0|0|1|0|1|3|0|0|0|0|2|5|0|0|2|2|2|0|0|0|0|0|0|0|0|0|0|0|0|0|0	0.19	0.27	0.18	0.26	0.19	-2.19	2.6	0.35
UNK_C	NP_002686.2	POLR2E	2|3	5	2.5	2	0|2|0|1|0|2|1|1|2|2|1|1|1|1|0|4|2|6|3|5|4|0|0|2|0|4|0|1|3|0|0|1|0|2|2|2|1|0|0|0|0|0|0|0|0|0|0|0|0	0	0	0	0	0	-6.84	1.12	0.58
UNK_C	NP_001137357.1	PPP1R12A	5|0	5	2.5	2	0|0|0|0|4|8|2|5|16|12|8|4|8|8|7|9|10|15|2|12|4|6|8|3|3|2|8|5|5|4|0|2|9|9|9|0|0|0|0|0|0|0|0|0|0|0|0|0|0	0	0	0	0	0	-35.11	0.32	0.76
UNK_C	NP_056131.2	PPP1R13B	2|3	5	2.5	2	0|0|0|0|0|0|0|0|0|0|0|0|0|0|0|0|0|0|0|0|0|0|0|0|0|0|0|0|0|0|0|0|0|0|0|0|0|0|0|0|0|0|0|0|0|0|0|0|0	0.95	0.98	0.94	0.98	0.95	2.24	25	0.01
UNK_C	NP_001159580.1	PALLD	2|3	5	2.5	2	1|1|1|0|0|0|0|0|2|0|2|0|0|0|0|0|0|1|0|0|1|0|0|1|0|0|0|1|5|4|1|0|3|4|3|1|0|0|0|1|2|1|0|1|0|0|0|0|0	0.04	0.06	0.04	0.06	0.04	-4.09	1.69	0.47
UNK_C	NP_005442.2	PDLIM7	3|2	5	2.5	2	0|0|0|0|0|0|0|0|0|0|0|0|0|0|0|0|0|0|0|0|0|0|0|0|0|0|0|0|0|0|0|0|0|2|1|0|0|0|0|0|0|0|0|0|0|0|0|0|0	0.91	0.96	0.9	0.95	0.91	1.76	20.83	0.01
UNK_C	NP_001014831.1	PAK4	4|1	5	2.5	2	0|0|1|0|0|2|2|0|0|1|0|1|2|0|0|2|0|0|0|0|2|0|2|0|2|2|1|0|5|3|0|2|5|4|5|2|2|0|0|2|0|0|3|0|2|4|0|0|0	0.01	0.01	0.01	0.01	0.01	-8.85	1.06	0.55
UNK_C	NP_001107018.1	LIMA1	2|3	5	2.5	2	0|1|3|0|8|12|15|5|5|10|16|7|10|13|5|11|18|16|9|23|15|21|12|14|8|10|11|14|26|15|13|9|20|18|14|2|0|0|0|3|0|0|2|1|0|1|0|0|0	0	0	0	0	0	-57.71	0.17	0.81
UNK_C	NP_003819.1	MTMR1	2|3	5	2.5	2	0|0|0|0|0|0|0|0|1|2|0|0|0|0|0|0|0|0|0|1|0|0|1|0|0|0|1|0|0|1|0|3|1|4|1|0|0|0|0|0|0|0|0|0|0|0|0|0|0	0.36	0.47	0.35	0.45	0.36	-1.13	3.91	0.27
UNK_C	NP_001167568.1	LDHB	2|3	5	2.5	2	0|0|2|1|0|0|2|0|0|1|0|0|0|0|0|0|0|3|0|0|3|0|0|0|1|0|0|0|1|3|0|0|0|2|4|0|1|0|0|0|0|3|1|0|2|2|0|1|3	0.04	0.07	0.04	0.07	0.04	-4.05	1.74	0.47
UNK_C	NP_005545.1	KRT6A	0|5	5	2.5	2	0|0|0|0|0|0|0|11|0|0|0|0|9|0|0|0|0|0|0|0|0|0|0|0|0|0|0|0|0|0|0|0|0|0|0|0|0|0|0|0|0|0|0|0|0|0|0|13|0	0.28	0.56	0.28	0.56	0.28	-5.87	1.89	0.31
UNK_C	NP_006139.1	LASP1	2|3	5	2.5	2	0|0|0|0|0|0|1|0|1|0|0|0|0|0|0|0|0|0|0|0|0|0|0|0|0|0|0|0|0|0|0|0|3|3|2|0|0|0|0|0|0|0|0|0|0|0|0|0|0	0.54	0.65	0.53	0.64	0.54	-0.36	6.25	0.08
UNK_C	NP_113584.3	HUWE1	3|2	5	2.5	2	0|0|1|1|3|3|3|0|4|2|2|3|2|2|0|0|3|0|0|10|4|0|4|3|3|5|4|0|3|0|0|0|0|0|2|2|2|0|0|0|0|0|0|0|4|2|0|0|5	0	0	0	0	0	-10.37	0.77	0.66	1 [biogrid]1 [biogrid]
UNK_C	NP_001001132.1	ITSN1	2|3	5	2.5	2	0|0|0|0|5|8|11|0|4|6|0|0|4|4|0|0|6|12|12|9|8|7|9|3|0|0|3|0|10|0|0|0|12|9|18|0|0|0|0|0|0|0|0|0|0|0|0|0|0	0	0	0	0	0	-22.43	0.39	0.81
UNK_C	NP_001159741.1	HAUS4	1|4	5	2.5	2	0|0|0|0|2|0|1|3|3|5|0|0|1|2|2|0|0|4|1|3|0|0|0|0|0|1|5|0|2|0|0|0|0|2|0|0|0|0|0|0|0|0|0|0|0|0|0|0|0	0.1	0.19	0.09	0.19	0.1	-5.53	1.69	0.42
UNK_C	NP_036473.2	GTPBP4	2|3	5	2.5	2	2|2|15|10|3|5|6|1|3|8|7|7|5|5|2|4|11|14|6|9|12|10|7|5|20|14|9|3|0|3|0|2|2|0|3|3|5|4|3|4|4|9|12|9|11|11|2|3|9	0	0	0	0	0	-36.49	0.26	0.81
UNK_C	NP_006017.1	H1FX	2|3	5	2.5	2	1|2|4|1|2|2|1|1|4|5|3|1|1|3|1|3|1|4|2|4|3|5|5|2|1|5|2|1|0|0|0|0|0|0|0|2|1|1|0|1|1|2|4|0|3|6|1|0|1	0	0	0	0	0	-10.13	0.79	0.65
UNK_C	NP_113673.3	GRWD1	2|3	5	2.5	2	0|0|5|1|0|2|2|1|1|1|1|4|1|2|0|2|2|4|2|2|2|2|2|3|3|4|0|0|0|3|0|0|2|0|1|2|3|1|1|2|0|1|1|0|2|2|0|2|4	0	0	0	0	0	-8.13	0.96	0.61
UNK_C	NP_001003722.1	GLE1	2|3	5	2.5	2	0|0|0|0|0|0|0|0|0|0|0|0|0|0|0|0|0|0|0|0|0|0|0|0|0|0|0|0|0|0|0|0|0|0|0|0|0|0|0|0|0|0|0|0|0|0|0|0|0	0.95	0.98	0.94	0.98	0.95	2.24	25	0.01
UNK_C	NP_061161.2	FAM114A2	3|2	5	2.5	2	0|0|0|0|1|0|0|2|2|4|1|0|2|1|1|0|0|0|0|3|1|0|1|0|1|3|2|1|3|4|0|1|4|6|9|0|0|0|0|0|0|0|0|0|0|0|0|0|0	0.01	0.01	0.01	0.01	0.01	-6.19	1.18	0.56
UNK_C	NP_003745.1	EIF3F	2|3	5	2.5	2	0|0|3|1|3|8|4|2|5|5|6|4|3|5|3|3|6|8|0|6|4|6|4|7|3|2|5|3|5|3|0|6|0|1|4|4|3|0|1|3|0|2|2|0|3|2|0|1|3	0	0	0	0	0	-16.43	0.52	0.81
UNK_C	NP_001153441.1	EPS15	2|3	5	2.5	2	0|0|0|0|6|8|8|8|8|6|9|6|5|6|6|3|5|17|7|13|8|13|7|3|2|3|3|6|3|3|6|7|12|10|8|0|0|0|0|0|0|0|0|0|0|0|0|0|0	0	0	0	0	0	-29.26	0.32	0.81
UNK_C	NP_055644.2	DDX46	0|5	5	2.5	2	0|0|6|4|44|49|45|43|44|53|40|50|55|50|52|54|54|92|31|92|47|52|43|54|27|32|39|42|71|50|80|34|57|62|54|2|3|0|0|1|0|0|2|0|4|0|0|0|0	0	0	0	0	0	-248.41	0.04	0.81
UNK_C	NP_056036.1	DNMBP	1|4	5	2.5	2	0|0|0|0|0|0|0|0|1|0|0|0|1|0|0|0|0|0|0|3|0|0|0|0|0|0|0|0|2|0|0|0|3|2|2|0|0|0|0|0|0|0|0|0|0|0|0|0|0	0.37	0.74	0.36	0.73	0.37	-2.08	4.46	0.26
UNK_C	NP_001530.1	DNAJA1	2|3	5	2.5	2	2|2|1|0|2|4|2|2|3|2|2|1|2|3|2|0|1|8|0|3|3|0|0|1|0|0|1|1|0|1|1|0|0|1|1|4|4|0|0|0|1|2|2|0|0|0|0|0|6	0	0	0	0	0	-8.14	0.96	0.61
UNK_C	NP_060395.5	DENND4C	1|4	5	2.5	2	0|0|0|0|0|1|1|3|3|0|0|0|3|2|0|0|0|2|2|0|2|0|3|2|1|0|1|1|3|1|1|1|5|5|6|0|0|0|0|0|0|0|0|0|0|0|0|0|0	0.02	0.05	0.02	0.05	0.02	-7.38	1.28	0.5
UNK_C	NP_001340.2	DARS	3|2	5	2.5	2	4|4|15|11|8|12|14|9|14|12|10|9|8|13|11|10|8|13|4|14|10|18|7|6|12|5|8|9|2|8|2|2|5|0|1|8|14|5|4|10|3|6|10|5|10|10|1|5|9	0	0	0	0	0	-44.34	0.22	0.81
UNK_C	NP_055423.1	CYFIP1	0|5	5	2.5	2	11|9|0|0|6|0|0|0|10|0|9|0|0|5|2|0|6|0|0|14|6|0|0|7|3|0|8|10|8|10|3|0|1|0|10|6|4|0|5|5|6|0|0|2|0|2|3|6|0	0	0	0	0	0	-30.87	0.36	0.75
UNK_C	NP_061174.1	CTTNBP2NL	2|3	5	2.5	2	0|0|0|0|0|0|0|0|3|0|2|0|2|0|0|2|0|1|0|0|0|0|0|1|0|2|1|0|1|0|0|0|0|2|0|0|0|0|0|0|0|0|0|0|0|0|0|0|0	0.34	0.46	0.33	0.45	0.34	-1.36	3.68	0.28
UNK_C	NP_004359.1	CNN2	4|1	5	2.5	2	0|0|0|0|0|0|0|1|1|1|1|0|2|0|0|0|0|3|0|2|0|0|0|0|0|0|1|1|2|5|0|2|3|5|5|0|0|0|0|0|0|0|0|0|0|0|0|0|0	0.12	0.24	0.11	0.23	0.12	-5.21	1.79	0.4
UNK_C	NP_061902.2	CPVL	1|4	5	2.5	2	0|0|0|0|1|3|0|0|0|0|8|0|0|3|0|0|6|0|7|0|9|0|6|4|0|0|0|0|0|0|0|0|5|3|8|0|0|0|0|0|0|0|0|0|0|0|0|0|0	0.01	0.01	0.01	0.01	0.01	-8.99	0.99	0.55
UNK_C	NP_001789.2	CDK2	0|5	5	2.5	2	0|0|6|0|5|5|3|0|4|0|0|5|0|0|0|7|0|6|0|10|9|0|6|3|5|3|0|0|0|5|0|4|4|7|8|2|0|0|0|0|0|0|0|0|0|0|0|0|0	0	0	0	0	0	-19.01	0.58	0.67
UNK_C	NP_001099000.1	CAP1	2|3	5	2.5	2	0|0|0|0|4|3|4|1|4|5|2|4|7|6|5|5|2|4|2|9|0|3|3|5|0|1|3|5|10|7|3|7|8|12|8|0|0|0|0|0|0|0|0|0|0|0|0|0|0	0	0	0	0	0	-19.09	0.46	0.74
UNK_C	NP_001129675.1	CCDC124	3|2	5	2.5	2	0|0|0|0|0|0|1|1|0|2|0|0|1|0|1|1|0|2|1|8|6|0|0|1|0|1|2|2|4|10|0|0|0|4|4|0|0|0|0|0|0|0|0|0|0|0|0|0|0	0.01	0.01	0.01	0.01	0.01	-5.81	1.2	0.54
UNK_C	NP_001231513.1	C7orf55-LUC7L2	5|0	5	2.5	2	2|3|0|5|0|6|0|3|0|0|0|0|0|0|0|2|0|0|11|0|0|0|6|2|8|5|4|5|6|3|0|1|2|0|2|4|2|2|2|2|2|2|4|2|3|4|0|2|2	0	0	0	0	0	-17.89	0.64	0.65
UNK_C	NP_006819.2	ASCC3	3|2	5	2.5	2	0|0|0|0|3|12|5|6|5|5|0|0|0|0|0|1|0|6|6|15|6|6|10|0|1|3|10|2|10|0|0|1|9|9|12|0|0|0|0|0|0|0|0|0|0|0|0|0|0	0	0	0	0	0	-19.77	0.44	0.74
UNK_C	NP_001229766.1	AP2A2	3|2	5	2.5	2	0|0|4|0|5|0|0|0|2|0|6|2|0|0|0|0|1|5|0|0|3|5|5|0|0|2|1|0|1|0|0|0|0|0|2|2|0|0|0|0|0|0|0|0|1|2|0|0|0	0.01	0.02	0.01	0.02	0.01	-5.6	1.28	0.54
UNK_C	NP_036243.1	AHSA1	1|4	5	2.5	2	6|4|8|7|1|2|5|5|0|3|4|2|0|3|1|6|1|10|2|6|4|2|5|3|6|7|4|3|4|7|2|3|3|6|6|4|6|0|3|4|3|4|5|4|5|3|3|2|8	0	0	0	0	0	-22.47	0.44	0.73
UNK_C	NP_005773.3	ALYREF	2|3	5	2.5	2	2|0|5|2|4|5|7|4|5|2|2|2|3|5|3|2|2|8|5|16|9|5|4|4|8|5|6|3|4|2|0|0|5|4|3|2|0|0|1|1|0|2|7|2|4|4|1|1|7	0	0	0	0	0	-20.09	0.44	0.81
UNK_C	NP_001002243.1	AFTPH	3|2	5	2.5	2	0|0|0|0|1|1|1|1|2|1|1|0|0|0|0|2|0|3|2|0|0|3|2|1|0|0|0|0|0|0|0|0|0|2|0|0|0|0|0|0|0|0|0|0|0|0|0|0|0	0.2	0.31	0.2	0.3	0.2	-2.27	2.72	0.34
UNK_C	NP_001003407.1	ABLIM1	2|3	5	2.5	2	0|0|0|0|0|2|2|0|2|2|1|0|2|2|0|0|0|0|1|0|0|0|2|2|0|0|0|0|1|4|0|1|2|7|6|0|0|0|0|0|0|0|0|0|0|0|0|0|0	0.04	0.06	0.04	0.06	0.04	-4.1	1.6	0.48
UNK_N	NP_001093207.1	WDR83	3|3	6	3	2	0|0|0|0|2|3|4|3|4|5|2|2|6|2|2|3|2|6|1|4|3|5|2|4|0|0|1|2|1|2|2|0|2|3|0|0|0|0|0|0|0|0|0|0|0|0|0|0|0	0	0	0	0	0	-8.21	0.99	0.64
UNK_N	NP_006817.1	YWHAQ	0|6	6	3	2	3|2|1|1|9|7|16|6|5|4|4|4|5|8|6|5|6|4|5|3|7|4|7|0|1|0|4|3|3|6|0|0|0|6|8|3|4|2|3|4|3|1|3|3|2|1|0|4|2	0	0	0	0	0	-26.49	0.51	0.72
UNK_N	NP_001061.2	TUBG1	4|2	6	3	2	5|3|10|6|1|0|1|0|0|1|2|0|0|0|0|0|1|0|0|8|1|0|0|0|9|6|5|3|0|1|0|1|2|2|3|3|6|0|3|0|0|7|3|4|6|6|0|2|12	0	0	0	0	0	-15.87	0.64	0.71
UNK_N	NP_055643.1	TOX4	3|3	6	3	2	0|0|0|0|20|33|48|41|22|27|32|31|28|32|30|32|19|59|28|55|38|40|23|33|19|15|17|18|24|27|14|17|23|19|13|0|0|0|0|0|0|0|0|0|0|0|0|0|0	0	0	0	0	0	-126.84	0.1	0.81
UNK_N	NP_003165.2	SVIL	5|1	6	3	2	0|0|0|0|2|4|3|2|3|4|4|2|7|2|2|2|0|4|4|3|3|3|1|2|1|0|2|0|4|2|0|0|6|4|4|0|0|0|0|0|0|0|0|0|0|0|0|0|0	0	0	0	0	0	-11.96	0.95	0.6
UNK_N	NP_055908.1	TAB2	3|3	6	3	2	2|1|2|0|0|0|0|0|0|0|1|0|0|0|0|0|0|0|0|0|0|0|0|0|1|0|1|1|1|1|0|0|0|1|1|1|0|0|0|0|1|1|0|1|0|0|2|1|0	0.38	0.38	0.39	0.39	0.39	-0.45	3.75	0.26
UNK_N	NP_064508.3	TM9SF3	4|2	6	3	2	0|0|2|0|0|1|0|0|0|0|3|2|0|0|0|0|1|0|0|0|2|0|0|0|0|5|0|0|0|0|0|0|2|0|0|0|0|0|0|0|0|0|0|0|2|0|0|0|0	0.37	0.55	0.36	0.54	0.37	-1.52	3.75	0.26
UNK_N	NP_054733.2	SNRNP200	3|3	6	3	2	0|0|2|0|36|45|25|20|27|23|20|26|34|32|28|32|26|78|30|84|40|39|40|29|11|19|32|25|18|11|12|7|14|10|17|0|0|0|0|0|0|0|3|0|0|0|0|0|0	0	0	0	0	0	-133.81	0.09	0.81
UNK_N	NP_149351.1	SURF4	5|1	6	3	2	0|0|2|1|3|2|3|2|5|1|5|7|4|4|2|4|3|4|2|4|5|0|4|5|1|3|0|0|3|2|0|2|0|2|3|2|3|0|2|2|0|0|1|1|0|0|0|0|1	0	0	0	0	0	-13.17	0.87	0.62
UNK_N	NP_001185907.1	SMAP2	2|4	6	3	2	0|0|0|0|0|0|0|0|0|0|0|0|0|0|0|0|0|0|0|0|0|0|0|0|0|0|0|0|0|0|0|1|0|0|0|0|0|0|0|0|0|0|0|0|0|0|0|0|0	0.95	1	0.95	1	0.95	2.24	30	0.01
UNK_N	NP_056142.2	SMG5	3|3	6	3	2	0|0|0|0|0|0|0|0|0|0|0|0|0|0|0|0|0|0|0|0|0|0|0|0|0|0|0|0|0|0|0|0|0|0|1|0|0|0|0|0|0|0|0|0|0|0|0|0|0	0.98	0.98	0.98	0.98	0.98	4.09	30	0
UNK_N	NP_892113.4	SHC1	3|3	6	3	2	0|0|0|0|0|0|0|0|0|0|0|0|0|0|0|0|0|3|0|0|0|0|0|0|0|0|0|0|0|0|0|1|1|2|2|0|0|0|0|0|0|0|0|0|0|0|0|0|0	0.72	0.72	0.72	0.72	0.72	0.93	8.33	0.04
UNK_N	NP_036565.2	SF3B1	6|0	6	3	2	0|0|7|3|56|73|64|40|53|49|59|51|56|67|50|56|39|149|60|123|81|76|61|59|34|32|58|39|53|46|35|29|52|47|42|3|2|0|1|0|2|1|4|0|4|6|0|0|0	0	0	0	0	0	-282.4	0.05	0.81	1 [biogrid]1 [biogrid]
UNK_N	NP_006833.2	SF3B2	4|2	6	3	2	0|0|0|0|20|29|23|42|23|21|18|14|15|17|21|18|11|61|30|51|35|18|25|25|10|13|17|22|21|19|25|14|19|13|19|0|0|0|0|0|0|0|0|0|0|0|0|0|0	0	0	0	0	0	-104.14	0.12	0.81
UNK_N	NP_036558.3	SF3B3	3|3	6	3	2	0|0|0|0|36|34|31|24|26|34|30|32|34|29|30|33|26|80|27|50|38|52|35|32|8|9|19|19|23|16|29|14|14|24|29|0|0|0|1|1|0|0|2|0|1|2|0|0|0	0	0	0	0	0	-136.22	0.09	0.81	1 [biogrid]1 [biogrid]
UNK_N	NP_003017.1	SH3GL2	0|6	6	3	2	0|0|0|0|0|0|0|0|0|0|0|0|0|0|0|0|0|0|0|0|0|0|0|0|0|0|0|0|0|0|0|0|4|6|0|0|0|0|0|0|0|0|0|0|0|0|0|0|0	0.45	0.9	0.45	0.9	0.45	-3.56	7.5	0.22
UNK_N	NP_009096.2	SF3A2	4|2	6	3	2	0|0|3|1|2|6|4|4|3|6|4|5|4|5|2|7|2|15|3|5|6|6|6|5|1|1|5|3|4|3|2|1|3|5|4|1|0|0|0|0|0|0|0|0|1|0|0|0|0	0	0	0	0	0	-17.14	0.6	0.71
UNK_N	NP_002941.1	RPN1	6|0	6	3	2	3|5|2|0|2|12|25|0|0|0|7|9|1|0|3|0|9|4|0|0|9|0|5|13|0|0|6|3|0|1|0|0|0|0|0|5|3|0|0|7|1|0|3|0|4|1|0|0|2	0	0	0	0	0	-25.35	0.52	0.71
UNK_N	NP_009121.1	SEC23IP	4|2	6	3	2	0|0|0|0|3|3|4|4|4|3|3|1|1|2|2|3|0|3|1|10|2|0|3|4|0|1|2|3|6|5|3|5|7|6|6|0|0|0|0|0|0|0|0|0|0|0|0|0|0	0	0	0	0	0	-12.89	0.77	0.67
UNK_N	NP_006319.1	RBM14	4|2	6	3	2	9|14|20|15|3|11|7|2|2|4|7|7|7|10|3|9|8|12|4|5|11|7|8|3|14|9|2|5|0|6|0|2|1|3|2|25|18|19|24|19|15|10|13|10|11|10|15|18|44	0	0	0	0	0	-60.73	0.19	0.81
UNK_N	NP_061862.1	RBM27	4|2	6	3	2	0|0|0|0|10|9|6|4|7|5|9|14|8|2|8|13|4|21|10|12|7|21|6|4|3|6|6|3|12|16|1|9|12|11|5|0|0|0|0|0|0|0|0|0|0|0|0|0|0	0	0	0	0	0	-37.31	0.3	0.81
UNK_N	NP_000979.1	RPL27	4|2	6	3	2	1|2|5|5|2|5|7|7|1|6|3|2|4|2|0|6|6|12|3|11|4|4|7|5|10|9|7|5|2|3|8|2|2|2|4|4|6|3|2|2|1|8|9|2|5|8|7|2|6	0	0	0	0	0	-25.23	0.43	0.81
UNK_N	NP_056132.1	PUM2	4|2	6	3	2	0|0|0|0|0|0|0|0|0|0|0|0|0|0|0|0|0|0|0|0|0|0|0|0|0|0|0|0|0|0|0|0|0|0|0|0|0|0|0|0|0|0|0|0|0|0|0|0|0	0.95	1	0.95	1	0.95	2.24	30	0.01
UNK_N	NP_002795.2	PSMC3	5|1	6	3	2	1|0|1|0|2|3|3|2|2|2|5|3|2|2|0|8|3|13|3|5|7|5|4|0|2|2|5|3|2|5|0|4|2|7|5|0|0|0|0|0|0|0|0|0|0|0|0|0|0	0	0	0	0	0	-16.08	0.71	0.67
UNK_N	NP_056281.1	PTPN23	4|2	6	3	2	0|0|0|0|0|0|0|0|0|2|0|0|1|1|3|0|0|3|0|5|0|3|0|0|0|0|0|0|0|0|0|0|1|0|1|0|0|0|0|0|0|0|0|0|0|0|0|0|0	0.37	0.54	0.36	0.53	0.37	-1.45	3.75	0.26
UNK_N	NP_005021.2	PLK1	2|4	6	3	2	0|0|3|2|0|0|2|1|1|0|2|0|1|1|2|1|1|3|1|3|2|1|3|1|0|0|1|1|0|1|0|0|0|0|1|0|1|0|0|0|0|1|2|1|1|0|0|0|2	0.08	0.14	0.08	0.15	0.08	-4.46	1.88	0.43
UNK_N	NP_001015877.1	PHF6	4|2	6	3	2	0|0|4|0|3|2|0|0|4|2|12|2|3|1|0|0|2|1|1|0|2|0|0|2|3|0|3|1|1|0|0|0|5|2|4|2|1|0|0|2|0|3|4|1|6|4|0|2|0	0	0	0	0	0	-10.18	0.94	0.63
UNK_N	NP_689929.2	PATL1	2|4	6	3	2	0|0|3|0|0|0|1|0|0|1|0|0|1|0|0|0|0|0|0|0|0|0|0|0|0|1|0|0|0|0|0|0|0|0|0|0|0|0|0|0|0|0|0|0|0|0|0|0|0	0.75	0.92	0.74	0.92	0.75	0.22	10.71	0.04
UNK_N	NP_036526.2	PFDN2	2|4	6	3	2	6|3|1|0|3|2|2|3|3|2|1|2|3|2|3|2|3|1|2|0|3|2|2|5|0|1|3|3|4|7|4|2|1|2|6|0|0|3|1|0|2|1|0|0|0|0|0|3|0	0	0	0	0	0	-10.51	0.91	0.64
UNK_N	NP_002617.3	PFKL	6|0	6	3	2	3|2|6|2|1|10|6|0|2|3|6|7|0|2|0|4|7|8|6|5|9|2|9|9|3|3|1|0|0|0|0|1|1|0|0|11|3|4|4|8|2|2|5|6|5|6|2|4|0	0	0	0	0	0	-27.72	0.49	0.72
UNK_N	NP_001138416.1	MYL12B	2|4	6	3	2	0|0|0|0|2|4|0|2|0|0|0|1|3|4|6|0|0|3|0|17|0|12|1|0|1|4|3|1|5|1|0|2|0|6|4|0|0|0|0|0|0|0|0|0|0|0|0|0|0	0	0	0	0	0	-9.97	0.91	0.62
UNK_N	NP_038464.1	NCKAP1	5|1	6	3	2	3|4|0|0|3|11|5|4|1|7|1|2|2|3|2|4|2|6|5|6|6|8|3|2|0|0|5|7|5|5|1|4|6|6|9|4|0|5|5|0|3|0|1|0|0|0|5|0|0	0	0	0	0	0	-21.78	0.54	0.72
UNK_N	NP_003602.1	OFD1	3|3	6	3	2	0|0|0|0|0|2|1|1|3|3|3|2|3|4|4|2|1|6|0|5|1|6|6|3|1|1|4|2|3|3|0|0|4|3|5|0|0|0|0|0|0|0|0|0|0|0|0|0|0	0	0	0	0	0	-8.7	0.94	0.65
UNK_N	NP_001180286.1	NUP62	4|2	6	3	2	3|3|6|2|4|2|2|2|4|2|2|2|3|2|2|0|2|9|4|0|4|7|5|0|1|4|3|2|0|1|0|0|4|2|1|4|5|4|10|7|8|0|0|0|0|0|3|7|2	0	0	0	0	0	-16	0.64	0.71
UNK_N	NP_004676.3	MTMR6	3|3	6	3	2	0|0|0|0|0|0|0|0|0|0|0|0|0|1|0|1|0|0|1|3|0|0|0|0|0|0|1|0|3|3|0|3|1|5|5|0|0|0|0|0|0|0|0|0|0|0|0|0|0	0.23	0.23	0.22	0.22	0.23	-1.25	2.78	0.33
UNK_N	NP_653304.2	LSM14B	3|3	6	3	2	0|0|0|0|0|0|0|0|0|0|0|0|0|0|0|0|0|0|0|0|0|0|0|0|0|0|0|0|0|0|0|0|0|1|3|0|0|0|0|0|0|0|0|0|0|0|0|0|0	0.91	0.91	0.91	0.91	0.91	2.26	18.75	0.01
UNK_N	NP_001181885.1	MATR3	4|2	6	3	2	3|5|10|7|19|36|32|10|17|22|21|31|23|18|18|16|30|55|27|28|28|38|26|27|12|15|17|12|16|14|5|8|11|11|13|10|6|4|5|12|5|10|17|8|15|9|1|9|12	0	0	0	0	0	-99.24	0.12	0.81	1 [biogrid]1 [biogrid]
UNK_N	NP_064502.9	LARS	6|0	6	3	2	2|2|24|11|5|19|12|5|8|6|20|9|11|7|9|6|22|10|6|14|15|10|17|22|14|16|14|7|3|7|2|6|5|4|7|9|17|6|5|11|8|7|18|3|15|21|1|4|16	0	0	0	0	0	-67.13	0.2	0.81
UNK_N	NP_004784.2	LONP1	6|0	6	3	2	0|0|3|0|0|3|2|0|0|0|1|0|0|0|0|0|2|4|2|4|6|0|2|1|0|1|0|0|0|0|0|0|0|0|0|1|2|0|0|2|2|0|3|0|5|5|0|0|6	0.09	0.17	0.08	0.16	0.09	-10.69	1.32	0.43
UNK_N	NP_003676.2	KHSRP	3|3	6	3	2	12|8|16|8|13|20|23|14|14|22|18|13|12|13|15|16|30|32|14|19|26|14|13|22|9|9|18|18|21|16|9|12|15|16|20|5|8|9|8|11|8|11|12|10|23|14|2|3|16	0	0	0	0	0	-74.15	0.16	0.81
UNK_N	NP_001244222.1	HNRNPH1	2|4	6	3	2	12|13|18|17|7|0|20|11|11|11|13|2|0|8|10|0|13|18|11|0|12|12|11|3|11|11|9|9|10|9|0|4|5|11|9|21|23|16|22|34|22|11|16|9|14|15|18|20|40	0	0	0	0	0	-70.69	0.17	0.81	1 [biogrid]1 [biogrid]
UNK_N	NP_116165.1	JMJD1C	4|2	6	3	2	0|0|0|0|10|14|8|8|13|12|8|7|7|3|7|13|11|43|10|17|11|5|11|15|7|10|20|17|18|4|4|3|11|12|17|0|0|0|0|0|0|0|0|0|0|0|0|0|0	0	0	0	0	0	-51.17	0.23	0.81
UNK_N	NP_004721.1	ETF1	4|2	6	3	2	0|0|0|0|1|6|4|2|2|4|3|1|0|2|1|4|3|9|0|4|2|5|6|2|2|1|1|0|1|5|0|6|2|5|9|4|5|0|0|0|0|0|2|0|0|3|0|0|1	0	0	0	0	0	-13.55	0.74	0.68
UNK_N	NP_001091674.1	HNRNPF	4|2	6	3	2	8|8|14|8|5|13|9|9|9|3|10|13|8|12|6|6|8|12|1|9|10|2|6|12|8|10|9|4|10|6|8|0|5|6|7|7|10|5|8|10|10|12|10|5|11|8|11|1|18	0	0	0	0	0	-41.2	0.28	0.81
UNK_N	NP_006351.2	EIF3M	4|2	6	3	2	0|0|0|0|4|4|3|0|2|4|0|2|0|4|2|3|0|9|5|10|7|4|2|3|0|1|3|1|3|1|0|1|0|4|5|0|0|0|0|1|0|0|0|0|1|0|0|0|0	0	0	0	0	0	-11.42	0.85	0.65
UNK_N	NP_001153441.1	EPS15	1|5	6	3	2	0|0|0|0|6|8|8|8|8|6|9|6|5|6|6|3|5|17|7|13|8|13|7|3|2|3|3|6|3|3|6|7|12|10|8|0|0|0|0|0|0|0|0|0|0|0|0|0|0	0	0	0	0	0	-32.04	0.38	0.76
UNK_N	NP_056177.3	ELP5	2|4	6	3	2	0|0|0|0|4|0|0|2|3|2|2|2|3|5|2|1|0|3|2|4|0|3|3|2|0|0|2|0|0|3|0|2|0|2|6|0|0|0|0|0|0|0|0|0|0|0|0|0|0	0.01	0.01	0.01	0.01	0.01	-7.14	1.29	0.55
UNK_N	NP_071496.1	EIF4H	3|3	6	3	2	0|0|0|0|1|1|0|0|1|0|0|0|0|0|2|0|0|7|0|3|0|0|1|0|0|0|3|0|0|2|0|2|2|4|2|0|0|0|0|0|0|0|0|0|0|0|0|0|0	0.16	0.16	0.15	0.15	0.16	-1.73	2.42	0.37	1 [biogrid]1 [biogrid]
UNK_N	NP_005681.2	DNM1L	5|1	6	3	2	0|0|3|0|4|6|6|4|7|6|8|7|6|0|2|5|6|8|4|8|6|4|8|5|3|2|6|3|7|3|0|6|8|7|15|0|0|0|0|0|0|0|2|0|1|2|0|0|0	0	0	0	0	0	-25.52	0.47	0.74	1 [biogrid]1 [biogrid]
UNK_N	NP_063940.1	DIABLO	2|4	6	3	2	0|0|0|0|0|1|0|0|0|1|0|0|1|2|1|0|0|2|0|0|1|0|1|2|0|1|3|0|3|2|2|2|1|5|3|0|0|0|0|0|0|0|0|0|0|0|0|0|0	0.15	0.28	0.14	0.27	0.15	-3.77	2.21	0.38
UNK_N	NP_006136.1	DNAJB1	2|4	6	3	2	0|0|0|0|6|0|2|0|6|4|3|3|6|2|2|3|1|3|4|4|3|2|4|2|0|1|1|0|7|9|0|5|7|9|8|0|0|0|0|0|0|0|0|0|0|0|0|0|0	0	0	0	0	0	-14.22	0.71	0.69
UNK_N	NP_055644.2	DDX46	4|2	6	3	2	0|0|6|4|44|49|45|43|44|53|40|50|55|50|52|54|54|92|31|92|47|52|43|54|27|32|39|42|71|50|80|34|57|62|54|2|3|0|0|1|0|0|2|0|4|0|0|0|0	0	0	0	0	0	-238.26	0.05	0.81
UNK_N	NP_066997.3	CCAR2	6|0	6	3	2	1|1|2|0|14|13|10|9|10|5|11|15|9|13|11|7|13|25|11|15|20|13|13|15|7|6|14|5|9|10|7|6|18|9|11|0|2|0|0|1|0|0|0|0|4|5|0|0|4	0	0	0	0	0	-56.84	0.24	0.81
UNK_N	NP_001164040.1	CXorf56	4|2	6	3	2	0|0|0|0|4|2|3|7|9|9|5|12|6|5|9|6|7|15|4|28|9|8|18|11|10|9|7|6|10|17|4|8|10|11|7|0|0|0|0|0|0|0|0|0|0|0|0|0|0	0	0	0	0	0	-38.39	0.3	0.81
UNK_N	NP_001129966.1	C1orf198	3|3	6	3	2	0|0|0|0|0|0|0|0|1|0|0|0|0|0|0|0|2|0|0|0|0|0|0|0|0|0|0|1|1|2|0|3|2|8|4|0|0|0|0|0|0|0|0|0|0|0|0|0|0	0.33	0.33	0.32	0.32	0.33	-0.75	3.12	0.28
UNK_N	NP_001007794.1	BUB3	3|3	6	3	2	6|3|4|1|9|8|6|8|9|8|6|3|6|10|4|3|5|7|5|5|8|0|3|4|3|2|3|7|6|8|9|4|4|9|8|5|0|4|4|3|6|4|1|6|3|1|0|3|7	0	0	0	0	0	-23.48	0.42	0.81
UNK_N	NP_689531.2	C12orf45	4|2	6	3	2	0|0|0|0|3|4|1|0|2|0|3|2|2|0|2|2|1|5|0|4|2|0|1|2|0|0|1|0|5|8|0|6|3|3|4|0|0|0|0|0|0|0|0|0|0|0|0|0|0	0	0.01	0	0	0	-8.23	1.14	0.58
UNK_N	NP_001070908.1	BCLAF1	5|1	6	3	2	3|3|4|1|15|45|24|19|11|15|19|30|29|29|27|36|24|51|23|37|37|16|28|32|22|20|22|19|27|34|27|14|31|25|28|4|2|0|2|0|1|0|3|2|2|6|2|1|4	0	0	0	0	0	-124.8	0.1	0.81	1 [biogrid]1 [biogrid]
UNK_N	NP_001164185.1	BCAR1	3|3	6	3	2	0|0|0|0|0|0|0|0|0|0|0|0|0|0|0|0|0|0|0|0|0|0|0|0|0|0|0|0|0|0|0|0|0|0|0|0|0|0|0|0|0|0|0|0|0|0|0|0|0	0.98	0.98	0.98	0.98	0.98	4.09	30	0
UNK_N	NP_004273.1	BAG2	5|1	6	3	2	12|5|3|6|7|3|0|1|2|3|3|4|3|2|3|5|2|9|6|8|3|6|6|1|3|3|10|2|2|5|0|1|0|6|5|3|2|4|6|1|2|4|9|7|1|1|2|3|5	0	0	0	0	0	-23.26	0.51	0.73
UNK_N	NP_001681.2	ATP6V1A	3|3	6	3	2	0|0|0|0|4|5|4|0|0|4|4|2|5|2|2|2|2|7|1|6|2|6|2|2|0|0|5|0|6|3|5|5|6|5|3|0|0|0|0|1|0|0|0|0|0|0|1|0|0	0	0	0	0	0	-11.45	0.76	0.69
UNK_N	NP_006819.2	ASCC3	0|6	6	3	2	0|0|0|0|3|12|5|6|5|5|0|0|0|0|0|1|0|6|6|15|6|6|10|0|1|3|10|2|10|0|0|1|9|9|12|0|0|0|0|0|0|0|0|0|0|0|0|0|0	0	0	0	0	0	-25.37	0.52	0.71
UNK_N	NP_036243.1	AHSA1	3|3	6	3	2	6|4|8|7|1|2|5|5|0|3|4|2|0|3|1|6|1|10|2|6|4|2|5|3|6|7|4|3|4|7|2|3|3|6|6|4|6|0|3|4|3|4|5|4|5|3|3|2|8	0	0	0	0	0	-17.94	0.53	0.81
UNK_N	NP_001229761.1	ARFGAP2	4|2	6	3	2	0|0|0|0|0|0|0|0|0|0|0|0|0|0|0|0|0|0|0|0|0|0|0|0|0|0|0|0|0|0|0|0|0|2|3|0|0|0|0|0|0|0|0|0|0|0|0|0|0	0.8	0.92	0.8	0.92	0.8	0.73	15	0.03
UNK_N	NP_065875.3	ARHGAP21	3|3	6	3	2	0|0|0|0|0|1|1|2|2|3|0|1|0|0|3|3|1|3|4|0|0|1|0|2|1|2|2|2|1|1|0|0|1|3|2|0|0|0|0|0|0|0|0|0|0|0|0|0|0	0.03	0.03	0.03	0.03	0.03	-3.44	1.79	0.48
UNK_N	NP_001003407.1	ABLIM1	3|3	6	3	2	0|0|0|0|0|2|2|0|2|2|1|0|2|2|0|0|0|0|1|0|0|0|2|2|0|0|0|0|1|4|0|1|2|7|6|0|0|0|0|0|0|0|0|0|0|0|0|0|0	0.06	0.06	0.06	0.06	0.06	-2.76	1.92	0.45
UNK_C	NP_892021.1	ZNF326	3|3	6	3	2	1|1|21|21|4|4|2|3|7|7|3|2|5|4|2|3|5|4|1|5|4|5|2|3|22|14|3|3|2|1|0|0|0|0|0|21|7|12|17|14|9|20|13|17|21|17|26|13|28	0	0	0	0	0	-51.86	0.21	0.81
UNK_C	NP_001129171.1	YWHAZ	3|3	6	3	2	0|0|0|0|7|8|7|11|7|7|6|6|5|7|12|5|7|7|6|5|9|5|9|4|0|0|4|3|7|6|0|3|5|7|11|3|2|0|0|2|3|0|0|0|0|0|2|0|2	0	0	0	0	0	-23.2	0.43	0.81	1 [biogrid]1 [biogrid]
UNK_C	NP_060082.2	ZCCHC8	2|4	6	3	2	0|0|0|0|15|19|13|22|17|13|14|13|16|20|16|14|15|25|20|22|19|15|18|15|23|21|31|27|4|3|5|2|8|4|6|0|0|0|0|0|0|0|0|0|0|0|0|0|0	0	0	0	0	0	-72.66	0.17	0.81
UNK_C	NP_060587.8	WDR11	3|3	6	3	2	0|0|0|0|6|11|6|7|8|8|4|6|9|6|6|6|4|22|6|14|6|11|9|4|0|1|3|4|7|3|3|7|10|6|18|0|0|0|0|0|0|0|0|0|0|0|0|0|0	0	0	0	0	0	-28.06	0.36	0.81
UNK_C	NP_006817.1	YWHAQ	3|3	6	3	2	3|2|1|1|9|7|16|6|5|4|4|4|5|8|6|5|6|4|5|3|7|4|7|0|1|0|4|3|3|6|0|0|0|6|8|3|4|2|3|4|3|1|3|3|2|1|0|4|2	0	0	0	0	0	-18.75	0.51	0.81
UNK_C	NP_006749.1	U2AF1	2|4	6	3	2	1|1|5|2|2|2|8|0|0|3|4|0|3|0|0|3|4|6|0|0|4|5|3|3|5|2|2|3|2|2|0|0|0|3|2|2|0|2|0|2|0|1|2|0|4|2|1|1|0	0	0	0	0	0	-10.88	0.89	0.64
UNK_C	NP_001005751.1	WASHC2A	3|3	6	3	2	0|0|0|0|4|8|10|17|7|9|4|6|7|7|8|8|8|29|3|13|3|0|5|6|0|4|7|4|6|3|1|4|10|6|10|0|0|0|0|0|0|0|0|0|0|0|0|0|0	0	0	0	0	0	-27.83	0.36	0.81
UNK_C	NP_001243463.1	SLC25A1	2|4	6	3	2	5|6|10|5|2|6|7|0|1|3|5|5|2|1|0|4|10|4|2|4|8|4|7|14|7|6|10|4|2|1|0|0|3|4|4|3|8|3|7|5|3|9|6|7|12|6|0|5|6	0	0	0	0	0	-26.59	0.41	0.81
UNK_C	NP_003082.1	SNRPB	3|3	6	3	2	1|0|0|0|12|2|3|3|2|2|3|5|3|5|5|2|3|2|4|4|4|0|2|7|1|1|2|1|0|1|0|0|2|0|5|0|0|0|0|0|0|0|1|1|2|0|0|0|1	0	0	0	0	0	-9.48	0.87	0.66
UNK_C	NP_003083.1	SNRPB2	4|2	6	3	2	0|0|1|0|13|5|0|7|1|3|5|4|5|8|6|2|1|7|7|21|2|10|13|9|3|3|3|2|3|4|0|1|3|2|13|0|0|0|0|0|0|0|0|0|0|0|0|0|0	0	0	0	0	0	-22.67	0.47	0.74
UNK_C	NP_009330.1	STAT1	4|2	6	3	2	0|0|1|0|5|2|4|3|5|6|4|5|7|6|9|7|4|10|2|19|5|12|5|3|1|1|4|3|10|9|9|11|8|21|21|0|0|0|0|0|0|0|0|0|0|0|0|0|0	0	0	0	0	0	-30.62	0.36	0.81
UNK_C	NP_006833.2	SF3B2	2|4	6	3	2	0|0|0|0|20|29|23|42|23|21|18|14|15|17|21|18|11|61|30|51|35|18|25|25|10|13|17|22|21|19|25|14|19|13|19|0|0|0|0|0|0|0|0|0|0|0|0|0|0	0	0	0	0	0	-104.14	0.12	0.81
UNK_C	NP_001186902.1	RPL36A-HNRNPH2	6|0	6	3	2	0|0|0|0|0|5|0|0|3|6|0|0|0|7|2|0|0|0|0|0|0|0|0|0|0|0|0|0|0|0|0|0|0|0|5|0|0|0|0|0|0|0|0|0|0|0|0|0|0	0.33	0.65	0.32	0.64	0.33	-5.3	2.68	0.28
UNK_C	NP_055871.1	RRP1B	3|3	6	3	2	2|0|8|2|6|9|7|12|6|6|8|5|7|9|8|5|5|24|10|12|10|12|5|7|7|5|8|4|4|0|2|0|3|3|4|4|2|3|0|0|2|2|4|1|4|3|3|3|2	0	0	0	0	0	-27.78	0.37	0.81
UNK_C	NP_597709.2	RAVER1	2|4	6	3	2	0|0|0|0|0|0|0|0|0|0|0|0|0|1|0|0|0|0|1|2|2|0|1|0|0|0|0|0|1|1|0|0|0|2|2|0|0|0|0|0|0|0|0|0|0|0|0|0|0	0.6	0.9	0.61	0.9	0.61	-0.8	5.77	0.07
UNK_C	NP_874364.1	RFLNB	3|3	6	3	2	0|0|0|0|2|3|3|2|2|3|3|2|2|2|2|2|3|6|3|2|5|4|4|2|3|3|3|3|1|0|2|2|1|2|2|0|0|0|0|0|0|0|0|0|0|0|0|0|0	0	0	0	0	0	-7.51	1.06	0.62
UNK_C	NP_000974.1	RPL22	4|2	6	3	2	2|1|5|2|4|3|3|2|4|3|3|4|3|2|4|4|2|6|2|7|3|5|4|3|2|2|2|1|2|6|5|3|3|1|4|3|2|4|3|3|2|2|2|1|2|3|2|2|6	0	0	0	0	0	-13.58	0.74	0.68
UNK_C	NP_000967.1	RPL12	3|3	6	3	2	4|6|10|5|4|5|4|4|3|3|6|3|4|5|4|7|3|7|3|8|3|11|2|3|17|11|4|5|3|4|1|0|1|1|3|5|6|3|3|6|3|6|4|2|6|5|14|6|10	0	0	0	0	0	-23.67	0.42	0.81
UNK_C	NP_004896.1	PRDX6	4|2	6	3	2	0|0|3|0|1|4|2|2|2|2|2|0|1|0|0|3|2|0|0|1|4|5|1|3|1|3|2|1|8|2|3|11|3|8|8|4|2|2|3|5|6|0|1|1|1|3|3|0|5	0	0	0	0	0	-14.08	0.71	0.69
UNK_C	NP_036526.2	PFDN2	3|3	6	3	2	6|3|1|0|3|2|2|3|3|2|1|2|3|2|3|2|3|1|2|0|3|2|2|5|0|1|3|3|4|7|4|2|1|2|6|0|0|3|1|0|2|1|0|0|0|0|0|3|0	0	0	0	0	0	-8.98	0.91	0.65
UNK_C	NP_055246.2	PALD1	2|4	6	3	2	0|0|0|0|1|2|0|4|0|1|4|2|0|2|4|3|6|8|1|7|5|1|3|5|0|2|4|3|6|7|8|10|15|19|23|0|0|0|0|0|0|0|0|0|0|0|0|0|0	0	0	0	0	0	-21.29	0.49	0.74
UNK_C	NP_001120932.1	PAN2	4|2	6	3	2	0|0|0|0|0|0|0|0|0|0|0|0|0|0|0|0|0|0|0|0|0|0|0|0|0|0|0|0|0|0|0|0|3|1|1|0|0|0|0|0|0|0|0|0|0|0|0|0|0	0.8	0.93	0.79	0.93	0.8	0.66	15	0.03
UNK_C	NP_003602.1	OFD1	3|3	6	3	2	0|0|0|0|0|2|1|1|3|3|3|2|3|4|4|2|1|6|0|5|1|6|6|3|1|1|4|2|3|3|0|0|4|3|5|0|0|0|0|0|0|0|0|0|0|0|0|0|0	0	0	0	0	0	-8.64	0.94	0.65
UNK_C	NP_004747.1	NUMBL	3|3	6	3	2	0|0|0|0|0|0|1|1|0|0|0|0|0|0|0|0|0|0|0|0|0|0|0|0|0|0|0|0|1|1|0|0|2|4|4|0|0|0|0|0|0|0|0|0|0|0|0|0|0	0.54	0.54	0.52	0.52	0.54	0.1	5.36	0.08
UNK_C	NP_001106188.1	LIMCH1	3|3	6	3	2	0|0|0|0|5|4|6|2|2|1|2|2|2|4|0|2|2|0|4|0|2|0|2|3|0|0|0|1|2|0|0|0|3|4|6|0|0|0|0|0|0|0|0|0|0|0|0|0|0	0	0	0	0	0	-6.1	1.23	0.58	1 [biogrid]1 [biogrid]
UNK_C	NP_057103.2	LUC7L2	0|6	6	3	2	0|0|11|0|4|0|6|0|5|4|7|10|7|6|6|0|0|6|0|8|7|1|0|0|0|0|0|0|0|0|0|0|0|0|0|0|0|0|0|0|0|0|0|0|0|0|0|0|3	0	0	0	0	0	-16.25	0.82	0.59
UNK_C	NP_067652.1	GPBP1L1	3|3	6	3	2	0|0|0|0|0|0|0|0|0|0|0|0|0|0|0|0|0|0|0|0|0|0|0|0|0|0|0|0|0|0|0|0|0|0|0|0|0|0|0|0|0|0|0|0|0|0|0|0|0	0.98	0.98	0.98	0.98	0.98	4.09	30	0
UNK_C	NP_002145.3	HSPA4	3|3	6	3	2	0|0|0|0|4|4|2|4|5|3|0|2|2|4|2|2|3|6|1|12|3|5|3|4|0|0|0|1|5|3|2|7|1|8|12|0|0|0|0|0|0|0|0|0|0|0|0|0|0	0	0	0	0	0	-12.49	0.69	0.7	1 [biogrid]1 [biogrid]
UNK_C	NP_001180384.1	NSUN2	3|3	6	3	2	6|3|12|8|2|5|3|2|2|0|9|7|4|1|0|3|0|7|2|11|5|2|5|2|4|7|9|2|2|5|0|0|3|3|4|2|8|0|0|4|4|6|9|3|11|14|3|2|6	0	0	0	0	0	-22.87	0.43	0.81
UNK_C	NP_008937.1	NUDT21	3|3	6	3	2	0|0|0|0|15|12|14|10|12|10|13|9|14|12|11|20|8|44|13|22|17|17|17|21|6|7|11|10|15|19|15|21|13|15|21|0|0|0|0|0|0|0|0|0|0|0|0|0|1	0	0	0	0	0	-62.76	0.18	0.81
UNK_C	NP_001171927.1	KIAA0430	0|6	6	3	2	0|0|0|0|0|0|0|0|0|0|0|0|0|0|0|0|0|0|0|0|0|0|0|0|0|0|0|0|0|0|0|0|0|0|0|0|0|0|0|0|0|0|0|0|0|0|0|0|0	0.5	1	0.5	1	0.5	-2.3	30	0.1
UNK_C	NP_064502.9	LARS	3|3	6	3	2	2|2|24|11|5|19|12|5|8|6|20|9|11|7|9|6|22|10|6|14|15|10|17|22|14|16|14|7|3|7|2|6|5|4|7|9|17|6|5|11|8|7|18|3|15|21|1|4|16	0	0	0	0	0	-56.59	0.2	0.81
UNK_C	NP_055427.2	FAM120A	3|3	6	3	2	1|1|3|2|0|0|0|0|2|1|3|0|0|0|0|0|0|0|1|0|2|0|0|1|1|2|0|2|2|1|0|0|5|0|0|2|1|1|0|0|0|1|0|0|4|3|0|0|2	0.03	0.03	0.02	0.02	0.03	-3.72	1.7	0.5
UNK_C	NP_055181.3	GNL3	4|2	6	3	2	0|0|11|4|6|6|5|4|4|3|5|5|8|6|6|4|11|16|5|9|9|10|7|10|7|8|3|0|3|2|0|3|3|3|5|7|3|0|0|4|0|5|8|3|5|6|4|2|7	0	0	0	0	0	-27.58	0.4	0.81
UNK_C	NP_001120707.2	GPBP1	3|3	6	3	2	0|0|0|0|0|0|0|0|0|0|0|0|0|0|0|0|0|0|0|0|0|0|0|0|0|0|0|0|0|0|0|0|0|0|0|0|0|0|0|0|0|0|0|0|0|0|0|0|0	0.98	0.98	0.98	0.98	0.98	4.09	30	0
UNK_C	NP_001367.2	DYNC1H1	3|3	6	3	2	6|7|43|9|4|29|26|9|21|13|24|15|12|9|4|2|19|19|6|18|21|7|20|17|10|19|20|5|3|0|0|0|5|0|2|18|23|4|4|7|4|5|22|6|18|20|6|3|11	0	0	0	0	0	-73.41	0.16	0.81	1 [biogrid]1 [biogrid]
UNK_C	NP_001559.1	EIF3E	3|3	6	3	2	0|0|3|0|5|4|2|14|11|2|4|3|4|6|2|11|4|13|13|6|11|6|5|4|3|1|7|5|3|2|0|2|0|0|3|0|0|0|0|1|0|0|2|0|0|0|0|0|0	0	0	0	0	0	-19.14	0.49	0.81	1 [biogrid]1 [biogrid]
UNK_C	NP_005795.2	DDX39A	0|6	6	3	2	12|11|19|7|1|3|12|0|6|5|2|1|0|6|0|3|2|17|9|7|1|17|10|1|9|10|12|11|0|8|0|0|4|4|7|9|11|0|5|11|5|13|15|10|1|13|6|8|15	0	0	0	0	0	-50.62	0.27	0.81
UNK_C	NP_004631.1	DDX39B	6|0	6	3	2	0|0|0|0|7|13|12|7|0|0|18|9|5|0|6|17|11|15|0|0|12|0|11|18|0|0|0|0|0|0|0|3|0|0|1|8|9|9|0|10|5|0|0|0|14|0|0|0|0	0	0	0	0	0	-38.99	0.34	0.76
UNK_C	NP_056363.2	DST	0|6	6	3	2	0|0|0|0|14|20|13|13|14|17|13|6|9|13|4|0|10|12|20|35|14|17|18|7|0|4|12|4|7|0|0|0|13|1|5|0|0|0|0|0|0|0|0|0|0|0|0|0|0	0	0	0	0	0	-55.65	0.24	0.81	1 [biogrid]1 [biogrid]
UNK_C	NP_705831.1	COG7	3|3	6	3	2	0|0|0|0|0|1|0|1|0|1|1|1|0|0|0|0|1|0|0|0|1|0|0|1|0|0|0|0|1|0|0|0|3|0|0|0|0|0|0|0|0|0|0|0|0|0|0|0|0	0.73	0.73	0.72	0.72	0.73	0.93	6.25	0.04
UNK_C	NP_789782.1	CHMP4B	2|4	6	3	2	0|0|0|0|2|4|3|1|3|2|3|2|4|2|3|3|3|6|8|14|1|5|3|8|1|2|2|2|9|8|3|11|7|6|5|0|0|0|0|0|0|0|0|0|0|0|0|0|0	0	0	0	0	0	-17.35	0.59	0.72
UNK_C	NP_005727.1	ACTR1A	3|3	6	3	2	0|0|0|0|4|10|7|11|7|7|7|4|11|7|5|6|6|16|10|14|9|4|10|4|3|4|4|3|7|4|3|6|3|7|4|0|0|0|0|0|0|0|0|0|0|0|0|0|0	0	0	0	0	0	-25.06	0.4	0.81
UNK_C	NP_001092695.1	CCDC43	3|3	6	3	2	0|0|0|0|3|3|0|3|2|1|0|2|2|2|2|6|0|4|2|5|3|0|3|4|0|1|1|2|1|4|3|5|2|7|5|0|0|0|0|0|0|0|0|0|0|0|0|0|0	0	0	0	0	0	-8.36	0.97	0.64
UNK_N	NP_003391.1	XPO1	6|1	7	3.5	2	0|0|6|1|0|1|1|0|2|1|6|3|1|2|0|4|4|4|1|7|2|0|3|4|2|4|0|0|0|0|0|1|0|0|0|3|8|0|0|2|0|0|5|0|8|7|0|0|0	0	0	0.01	0.01	0.01	-12.51	0.96	0.6	1 [biogrid]1 [biogrid]
UNK_N	NP_056456.1	TES	3|4	7	3.5	2	0|0|0|0|2|4|3|2|0|2|0|2|2|2|3|0|2|0|3|5|3|4|0|0|0|0|1|0|5|4|0|0|1|8|7|0|0|0|0|0|0|0|0|0|0|0|0|0|0	0	0.01	0	0.01	0	-6.48	1.35	0.57
UNK_N	NP_006749.1	U2AF1	6|1	7	3.5	2	1|1|5|2|2|2|8|0|0|3|4|0|3|0|0|3|4|6|0|0|4|5|3|3|5|2|2|3|2|2|0|0|0|3|2|2|0|2|0|2|0|1|2|0|4|2|1|1|0	0	0.01	0	0.01	0	-12.83	1.04	0.58
UNK_N	NP_001046.2	SULT1A1	7|0	7	3.5	2	0|0|7|0|0|6|7|0|0|0|0|0|0|0|0|0|0|0|0|8|6|0|4|0|0|0|0|0|0|0|0|0|0|0|0|3|8|0|0|3|0|0|0|0|11|0|0|0|6	0.06	0.12	0.06	0.12	0.06	-12.39	1.27	0.45
UNK_N	NP_006333.1	TACC3	4|3	7	3.5	2	1|0|0|0|1|4|0|0|1|0|0|0|1|2|2|3|5|6|0|8|4|0|3|0|1|1|1|1|3|4|0|2|1|2|0|0|0|0|0|0|0|0|0|0|0|0|0|0|0	0.01	0.02	0.01	0.02	0.01	-5.29	1.54	0.53
UNK_N	NP_689926.1	STT3A	7|0	7	3.5	2	6|8|2|2|0|4|5|0|2|0|5|3|0|0|0|0|4|5|1|2|5|0|4|4|2|3|5|2|0|4|0|0|1|0|0|3|2|2|1|5|0|0|4|0|8|6|0|1|0	0	0	0	0	0	-18.73	0.85	0.61
UNK_N	NP_001037770.1	SMAP1	4|3	7	3.5	2	0|0|0|0|0|0|0|3|1|1|0|2|1|0|3|4|1|7|0|2|1|6|0|1|0|0|0|2|4|4|1|0|2|8|8|1|0|0|1|1|2|0|0|0|0|0|0|0|0	0	0.01	0	0.01	0	-6.68	1.31	0.57
UNK_N	NP_073591.2	SFXN1	7|0	7	3.5	2	0|2|14|9|0|13|9|1|5|3|14|11|3|0|0|5|8|10|3|7|14|4|12|9|8|8|2|1|0|6|0|1|0|0|0|6|10|8|3|13|5|9|5|8|15|12|4|1|13	0	0	0	0	0	-44.93	0.35	0.77
UNK_N	NP_065921.2	SH3RF1	2|5	7	3.5	2	0|0|0|0|0|0|0|0|0|0|0|0|0|0|0|0|0|0|0|0|0|0|0|0|0|0|0|0|0|0|0|0|0|0|0|0|0|0|0|0|0|0|0|0|0|0|0|0|0	0.95	1	0.95	1	0.95	2.24	35	0
UNK_N	NP_001171501.1	SF1	2|5	7	3.5	2	0|0|0|0|7|12|14|3|4|5|6|8|9|10|6|9|9|17|6|11|10|7|12|11|3|4|7|5|6|12|4|6|7|19|19|0|0|0|0|0|1|0|0|0|0|0|0|0|0	0	0	0	0	0	-37.05	0.36	0.81
UNK_N	NP_000987.2	RPL35A	3|4	7	3.5	2	3|5|15|8|7|12|10|6|6|7|8|8|12|15|4|7|8|14|3|9|14|21|5|6|11|8|8|6|3|5|0|0|1|0|2|5|4|0|3|4|3|3|13|6|11|6|18|6|1	0	0	0	0	0	-37.32	0.33	0.81
UNK_N	NP_001186902.1	RPL36A-HNRNPH2	4|3	7	3.5	2	0|0|0|0|0|5|0|0|3|6|0|0|0|7|2|0|0|0|0|0|0|0|0|0|0|0|0|0|0|0|0|0|0|0|5|0|0|0|0|0|0|0|0|0|0|0|0|0|0	0.35	0.43	0.34	0.42	0.35	-1.07	3.12	0.27
UNK_N	NP_037392.1	SAP30BP	4|3	7	3.5	2	0|0|0|0|9|6|7|6|6|8|5|6|10|7|9|4|6|9|7|6|6|11|10|9|4|5|7|5|7|14|3|8|5|13|16|0|0|0|0|0|0|0|0|0|0|0|0|0|0	0	0	0	0	0	-28.49	0.42	0.81
UNK_N	NP_000974.1	RPL22	5|2	7	3.5	2	2|1|5|2|4|3|3|2|4|3|3|4|3|2|4|4|2|6|2|7|3|5|4|3|2|2|2|1|2|6|5|3|3|1|4|3|2|4|3|3|2|2|2|1|2|3|2|2|6	0	0	0	0	0	-13.6	0.86	0.66
UNK_N	NP_000980.1	RPL30	4|3	7	3.5	2	3|5|5|5|3|3|2|0|4|5|4|3|3|2|1|3|4|6|0|5|2|5|3|2|11|8|10|8|1|3|1|0|2|0|1|4|6|3|3|3|2|6|6|2|7|9|6|4|2	0	0	0	0	0	-17.95	0.62	0.73	1 [biogrid]1 [biogrid]
UNK_N	NP_001230913.1	RELA	5|2	7	3.5	2	0|0|0|0|0|0|0|0|0|0|0|0|0|2|0|0|0|0|2|0|2|0|1|0|0|0|0|0|0|0|1|0|1|0|3|0|0|0|0|0|0|0|0|0|0|0|0|0|0	0.64	0.92	0.63	0.92	0.64	-0.65	7.29	0.06
UNK_N	NP_009035.3	RPL10A	6|1	7	3.5	2	4|4|10|6|10|10|12|9|6|11|6|4|7|8|7|5|7|17|17|14|17|12|12|5|16|10|15|11|0|0|0|2|3|2|4|6|13|4|4|8|3|9|11|6|12|10|10|5|6	0	0	0	0	0	-48.21	0.3	0.81
UNK_N	NP_001157858.1	RAPGEF6	3|4	7	3.5	2	0|0|0|0|0|4|2|2|2|0|3|2|2|4|3|0|0|5|2|9|4|2|2|0|0|2|2|2|5|2|0|2|10|5|8|0|0|0|0|0|0|0|0|0|0|0|0|0|0	0	0	0	0	0	-9.5	1.02	0.64
UNK_N	NP_976241.1	RAPH1	4|3	7	3.5	2	0|0|0|0|2|3|1|1|3|2|3|2|5|3|0|2|2|3|0|4|0|5|2|1|0|0|4|0|6|3|0|1|6|5|6|0|0|0|0|0|0|0|0|0|0|0|0|0|0	0	0	0	0	0	-8.07	1.17	0.61
UNK_N	NP_001116827.1	PPP6C	4|3	7	3.5	2	0|0|0|0|0|2|4|3|5|3|2|0|0|0|2|0|0|8|3|5|3|3|3|0|0|0|0|0|3|0|0|0|0|5|5|0|0|0|0|0|0|0|0|0|0|0|0|0|0	0.01	0.02	0.01	0.02	0.01	-5.48	1.48	0.54
UNK_N	NP_056176.2	R3HDM1	4|3	7	3.5	2	0|0|0|0|0|0|0|0|0|0|0|0|0|0|0|0|0|0|0|0|0|0|0|0|0|0|0|0|0|0|0|0|0|0|0|0|0|0|0|0|0|0|0|0|0|0|0|0|0	0.99	1	0.99	1	0.99	4.09	35	0
UNK_N	NP_004556.1	PEX14	3|4	7	3.5	2	0|0|0|0|7|14|10|9|9|10|14|8|9|10|11|10|12|18|9|21|11|19|7|9|4|7|9|6|10|4|0|5|8|6|7|0|0|0|0|0|0|0|0|0|0|0|0|0|0	0	0	0	0	0	-38.39	0.33	0.81
UNK_N	NP_001239048.1	PASK	5|2	7	3.5	2	0|0|0|0|0|0|0|0|0|0|0|0|0|1|0|0|0|5|1|8|0|0|2|0|0|1|0|0|0|0|0|0|1|4|3|0|0|0|0|0|0|0|0|0|0|0|0|0|0	0.35	0.58	0.34	0.56	0.35	-1.96	3.37	0.27
UNK_N	NP_006301.3	NPEPPS	7|0	7	3.5	2	0|0|6|3|0|4|0|0|1|0|3|0|0|0|0|0|1|2|0|2|5|0|0|2|2|2|1|0|0|1|0|0|0|0|1|1|7|0|0|0|0|0|5|1|8|7|0|0|4	0.06	0.12	0.06	0.12	0.06	-12.66	1.27	0.45
UNK_N	NP_001107579.1	PDLIM3	3|4	7	3.5	2	0|0|0|0|0|0|0|0|0|0|0|0|2|0|0|0|0|0|0|2|0|0|0|0|0|0|1|0|0|2|0|2|0|5|3|0|0|0|0|0|0|0|0|0|0|0|0|0|0	0.54	0.62	0.53	0.61	0.54	-0.24	5.15	0.08
UNK_N	NP_004990.3	MYO6	4|3	7	3.5	2	0|0|0|0|3|4|8|3|6|4|7|1|4|4|2|3|4|3|2|5|3|3|4|6|1|0|1|0|10|6|4|2|10|12|19|0|0|0|0|0|0|0|0|0|0|0|0|0|0	0	0	0	0	0	-17.15	0.63	0.73
UNK_N	NP_149107.4	NEK9	4|3	7	3.5	2	0|0|1|0|5|12|7|12|8|14|4|4|10|10|10|8|6|19|8|16|8|7|9|4|1|2|6|6|9|10|10|7|12|7|18|0|0|0|0|0|0|0|0|0|0|0|0|0|0	0	0	0	0	0	-35.22	0.35	0.81
UNK_N	NP_066565.1	NMT1	4|3	7	3.5	2	0|0|0|0|2|4|3|1|0|3|2|1|2|1|0|0|2|3|3|6|2|0|0|4|0|2|0|0|4|4|0|3|4|6|6|0|0|0|0|0|0|0|0|0|0|0|0|0|0	0	0	0	0	0	-7.11	1.29	0.59
UNK_N	NP_001542.1	IGBP1	3|4	7	3.5	2	0|0|0|0|0|0|2|1|0|2|0|0|0|0|0|1|0|0|1|2|0|0|2|0|0|0|2|0|3|2|0|6|6|6|6|0|0|0|0|0|0|0|0|0|0|0|0|0|0	0.09	0.13	0.09	0.13	0.09	-3.03	2.08	0.42	1 [biogrid]1 [biogrid]
UNK_N	NP_001254738.1	ILF2	3|4	7	3.5	2	0|1|7|7|16|16|12|10|8|12|9|12|11|11|11|15|9|19|11|13|12|17|13|12|6|14|9|5|4|1|0|2|5|3|4|8|5|2|3|5|3|3|6|4|5|5|2|2|7	0	0	0	0	0	-42.63	0.3	0.81
UNK_N	NP_006382.1	IPO7	6|1	7	3.5	2	0|0|1|0|6|12|10|2|5|2|7|0|3|1|0|8|3|10|7|7|9|0|12|3|0|2|2|0|4|4|0|5|6|4|11|0|3|0|0|0|0|0|3|0|0|0|0|0|0	0	0	0	0	0	-23.36	0.59	0.72	1 [biogrid]1 [biogrid]
UNK_N	NP_001129663.1	KANK2	2|5	7	3.5	2	0|0|0|0|2|1|1|2|1|2|1|3|2|2|2|2|1|2|1|4|3|0|1|0|0|0|3|0|1|3|0|1|2|2|1|0|0|0|0|0|0|0|0|0|0|0|0|0|0	0.11	0.22	0.11	0.21	0.11	-5.43	1.9	0.41
UNK_N	NP_003745.1	EIF3F	3|4	7	3.5	2	0|0|3|1|3|8|4|2|5|5|6|4|3|5|3|3|6|8|0|6|4|6|4|7|3|2|5|3|5|3|0|6|0|1|4|4|3|0|1|3|0|2|2|0|3|2|0|1|3	0	0	0	0	0	-14.55	0.73	0.71
UNK_N	NP_001032203.1	EXOC4	2|5	7	3.5	2	1|0|0|0|7|14|4|14|14|15|3|3|10|8|9|2|2|3|6|17|5|9|1|3|1|2|6|6|6|2|1|3|15|7|8|0|0|0|0|0|0|0|0|0|0|1|0|0|0	0	0	0	0	0	-28.79	0.44	0.76
UNK_N	NP_002097.1	H2AFZ	4|3	7	3.5	2	0|0|4|4|11|13|0|10|0|0|0|13|7|14|11|0|5|10|26|12|8|5|8|7|7|8|6|0|6|6|17|0|5|0|5|5|5|5|9|4|0|6|9|4|0|6|3|0|0	0	0	0	0	0	-33.49	0.36	0.81
UNK_N	NP_001005360.1	DNM2	4|3	7	3.5	2	0|0|6|2|0|2|4|0|0|1|5|2|0|1|0|3|1|1|1|0|2|0|1|1|2|1|0|0|0|0|1|1|0|0|2|1|3|0|0|4|0|1|5|2|2|5|0|0|2	0.01	0.01	0.01	0.01	0.01	-5.97	1.43	0.56
UNK_N	NP_001123525.2	EEF1D	3|4	7	3.5	2	0|0|1|0|3|11|3|8|6|10|2|5|7|5|8|8|8|13|6|8|8|8|7|6|3|3|3|3|7|6|2|3|3|6|8|0|0|0|0|0|0|0|1|0|0|0|0|0|0	0	0	0	0	0	-22.52	0.51	0.75
UNK_N	NP_008938.2	CPSF6	4|3	7	3.5	2	0|0|0|0|9|12|9|3|9|2|5|9|6|5|5|10|6|12|7|11|6|7|8|11|8|3|8|8|13|16|7|13|9|13|18|0|0|0|0|0|0|0|1|0|0|0|0|0|0	0	0	0	0	0	-34.61	0.36	0.81
UNK_N	NP_001091974.1	DDX17	4|3	7	3.5	2	4|4|12|7|13|24|22|17|10|11|18|14|14|10|15|14|17|15|12|18|28|15|14|19|7|7|8|5|6|6|4|4|1|11|6|15|11|17|18|19|18|11|11|15|13|10|8|11|18	0	0	0	0	0	-64.52	0.21	0.81
UNK_N	NP_055781.2	DHX30	5|2	7	3.5	2	0|0|9|2|0|3|4|0|0|2|2|0|0|0|0|0|0|2|0|0|0|2|2|3|4|2|0|0|0|0|0|0|1|0|0|2|4|0|1|1|0|8|7|5|6|3|1|0|7	0	0	0	0	0	-10.59	1.05	0.61
UNK_N	NP_789782.1	CHMP4B	3|4	7	3.5	2	0|0|0|0|2|4|3|1|3|2|3|2|4|2|3|3|3|6|8|14|1|5|3|8|1|2|2|2|9|8|3|11|7|6|5|0|0|0|0|0|0|0|0|0|0|0|0|0|0	0	0	0	0	0	-15.4	0.69	0.71
UNK_N	NP_705831.1	COG7	5|2	7	3.5	2	0|0|0|0|0|1|0|1|0|1|1|1|0|0|0|0|1|0|0|0|1|0|0|1|0|0|0|0|1|0|0|0|3|0|0|0|0|0|0|0|0|0|0|0|0|0|0|0|0	0.66	0.99	0.66	0.99	0.66	-0.74	7.29	0.05
UNK_N	NP_001120654.1	CEP55	3|4	7	3.5	2	0|0|0|0|0|4|1|2|5|3|2|1|2|2|1|0|0|0|0|4|0|1|3|2|0|0|1|3|6|1|2|3|8|0|7|0|0|0|0|0|0|0|0|0|0|0|0|0|0	0	0.01	0	0.01	0	-6.31	1.37	0.57
UNK_N	NP_001020262.1	ABCF1	4|3	7	3.5	2	1|0|1|0|5|8|9|3|4|3|8|4|3|4|4|6|8|16|6|15|6|7|12|4|1|2|3|1|3|3|2|0|7|8|10|1|1|0|2|4|2|0|2|0|0|2|2|2|3	0	0	0	0	0	-21.68	0.52	0.81
UNK_N	NP_001651.1	ARF4	4|3	7	3.5	2	2|2|3|3|1|3|3|2|2|2|3|3|2|2|2|3|2|2|1|4|2|5|3|3|4|3|4|2|1|1|0|4|3|2|0|2|3|1|0|0|1|2|2|4|4|4|1|1|2	0	0	0	0	0	-8.62	1.11	0.62	1 [biogrid]1 [biogrid]
UNK_N	NP_001092902.1	BCAS3	5|2	7	3.5	2	0|0|0|0|0|0|2|2|2|2|0|0|0|0|1|2|1|2|1|1|2|0|2|0|0|0|0|0|2|3|0|3|2|5|4|0|0|0|0|0|0|0|0|0|0|0|0|0|0	0.22	0.43	0.22	0.42	0.22	-4.49	2.24	0.33
UNK_N	NP_001032726.1	BTF3	4|3	7	3.5	2	0|0|0|0|0|0|4|0|0|0|0|2|2|2|4|3|3|16|2|8|4|4|3|5|0|0|2|2|4|6|0|4|2|5|6|0|0|0|0|0|0|0|0|0|0|0|0|0|0	0	0	0	0	0	-10.33	0.94	0.65
UNK_N	NP_057123.1	C14orf166	4|3	7	3.5	2	0|0|1|0|0|0|2|1|3|2|2|2|3|2|1|2|5|3|0|9|2|3|1|3|1|2|0|0|4|2|0|1|3|3|3|3|2|0|1|3|2|2|2|1|1|0|1|0|4	0	0	0	0	0	-7.89	1.18	0.61
UNK_C	NP_003395.1	YWHAB	4|3	7	3.5	2	0|2|1|0|9|10|9|8|6|6|14|4|6|8|8|7|8|11|4|8|10|0|8|3|0|1|4|3|9|7|0|0|5|6|13|0|0|0|0|0|2|1|0|0|0|0|0|0|0	0	0	0	0	0	-25.52	0.46	0.81	1 [biogrid]1 [biogrid]
UNK_C	NP_006286.1	VARS	4|3	7	3.5	2	0|0|2|0|3|6|7|3|3|4|4|2|6|7|1|6|9|16|0|16|9|5|5|8|6|3|4|3|5|7|1|4|4|9|9|3|3|0|0|2|0|2|3|2|6|5|0|0|2	0	0	0	0	0	-22.26	0.51	0.81
UNK_C	NP_003671.1	YARS	3|4	7	3.5	2	0|0|4|2|1|3|3|2|1|0|2|0|0|0|0|0|4|3|0|4|7|0|5|6|2|2|0|0|0|3|0|2|2|7|3|3|7|0|3|8|2|2|2|0|5|6|0|3|3	0	0	0	0	0	-11.56	0.88	0.68
UNK_C	NP_005073.2	TRIM25	3|4	7	3.5	2	0|1|0|0|4|8|0|5|6|8|10|6|5|5|9|2|2|2|7|5|6|7|5|5|0|0|1|3|6|3|2|8|8|11|16|1|0|0|0|2|2|0|1|0|0|0|0|0|0	0	0	0	0	0	-20.69	0.55	0.74
UNK_C	NP_055643.1	TOX4	5|2	7	3.5	2	0|0|0|0|20|33|48|41|22|27|32|31|28|32|30|32|19|59|28|55|38|40|23|33|19|15|17|18|24|27|14|17|23|19|13|0|0|0|0|0|0|0|0|0|0|0|0|0|0	0	0	0	0	0	-130.59	0.11	0.81
UNK_C	NP_001272.2	TBCB	2|5	7	3.5	2	1|0|0|0|2|1|0|0|3|4|3|1|2|0|0|3|1|3|0|0|0|0|0|2|1|2|1|1|6|7|0|4|4|6|10|1|0|1|0|1|3|0|0|0|0|1|1|1|0	0	0.01	0	0.01	0	-9.16	1.2	0.57
UNK_C	NP_008855.1	SRSF1	3|4	7	3.5	2	0|2|6|0|6|7|4|6|7|8|5|8|10|11|5|9|6|6|3|9|6|13|8|6|3|3|5|2|1|0|4|0|2|3|2|2|0|0|5|2|2|1|2|0|1|3|1|3|4	0	0	0	0	0	-21.88	0.52	0.81
UNK_C	NP_001177916.1	SRSF11	3|4	7	3.5	2	0|0|4|2|7|2|4|6|6|5|7|6|8|6|6|5|4|14|6|14|7|7|7|6|2|4|4|4|9|6|9|3|8|3|6|0|0|0|0|0|0|0|0|0|0|0|0|0|0	0	0	0	0	0	-22.86	0.51	0.81
UNK_C	NP_060619.4	SMG8	3|4	7	3.5	2	0|0|0|0|0|0|0|0|0|0|0|0|0|0|0|0|0|0|0|0|0|0|0|0|0|0|0|0|2|0|0|0|0|1|0|0|0|0|0|0|0|0|0|0|0|0|0|0|0	0.97	0.99	0.97	0.98	0.97	3.03	29.17	0
UNK_C	NP_008869.1	SNRPD1	3|4	7	3.5	2	0|0|0|1|13|3|2|5|8|8|9|7|3|5|4|5|2|16|2|7|2|6|7|11|3|4|3|1|2|0|0|3|1|3|5|2|1|2|1|1|1|0|2|2|0|0|0|1|4	0	0	0	0	0	-18.36	0.6	0.73
UNK_C	NP_056175.3	SKIV2L2	5|2	7	3.5	2	0|0|2|0|19|16|15|11|19|14|17|20|10|22|16|10|14|22|15|21|23|19|15|16|34|33|33|40|6|4|3|3|4|5|5|1|3|0|0|0|0|1|0|1|1|0|1|0|0	0	0	0	0	0	-77.25	0.18	0.81	1 [biogrid]1 [biogrid]
UNK_C	NP_055681.1	SEC16A	5|2	7	3.5	2	2|4|6|0|2|3|2|5|4|2|0|2|5|2|2|2|2|0|5|3|0|2|2|0|1|0|4|2|4|0|1|2|3|0|2|4|0|1|0|0|0|1|2|1|0|0|2|2|0	0	0	0	0.01	0	-9.45	1.15	0.58
UNK_C	NP_065393.1	RTN4	4|3	7	3.5	2	0|0|0|0|8|7|4|3|5|3|7|5|6|7|2|6|7|10|6|11|8|2|10|6|1|6|5|5|8|8|20|9|5|6|8|0|0|0|0|0|0|0|0|0|0|0|0|0|0	0	0	0	0	0	-25.41	0.46	0.81	1 [biogrid]1 [biogrid]
UNK_C	NP_001229528.1	RBM39	4|3	7	3.5	2	0|0|7|5|0|3|4|1|2|3|4|3|1|1|0|2|5|4|0|7|6|4|3|6|6|7|3|4|1|1|0|0|1|2|1|4|5|0|0|4|0|2|2|1|4|3|0|1|0	0	0	0	0	0	-12.76	0.81	0.69
UNK_C	NP_000972.1	RPL19	5|2	7	3.5	2	4|3|4|6|1|3|5|3|8|3|9|3|4|4|5|4|3|5|2|8|6|6|4|2|5|5|5|4|4|4|3|2|2|8|5|6|6|1|2|4|0|4|6|8|5|5|2|5|9	0	0	0	0	0	-20.98	0.59	0.73
UNK_C	NP_006319.1	RBM14	2|5	7	3.5	2	9|14|20|15|3|11|7|2|2|4|7|7|7|10|3|9|8|12|4|5|11|7|8|3|14|9|2|5|0|6|0|2|1|3|2|25|18|19|24|19|15|10|13|10|11|10|15|18|44	0	0	0	0	0	-60.73	0.23	0.81
UNK_C	NP_002825.3	PTPN11	3|4	7	3.5	2	4|4|1|0|6|6|7|3|7|5|5|4|4|4|3|5|5|13|3|8|9|2|11|5|2|4|4|8|7|14|1|15|8|20|18|3|2|3|2|1|5|0|1|4|0|1|0|2|0	0	0	0	0	0	-27.27	0.43	0.81
UNK_C	NP_002583.1	PCNA	4|3	7	3.5	2	7|6|8|6|0|0|0|0|0|0|2|3|0|0|0|2|1|1|1|1|1|0|1|2|8|5|7|7|0|0|0|0|0|2|1|2|4|3|0|2|0|7|9|5|9|10|1|2|4	0	0	0	0	0	-14.94	0.71	0.71
UNK_C	NP_055317.1	PRPF19	5|2	7	3.5	2	0|0|4|0|16|24|12|14|14|15|13|6|15|13|12|31|9|41|19|51|24|16|26|16|10|12|14|6|9|3|5|2|11|5|12|2|2|0|2|2|0|0|0|0|0|0|1|2|2	0	0	0	0	0	-71.68	0.19	0.81
UNK_C	NP_002799.3	PSMD2	5|2	7	3.5	2	0|1|3|2|7|18|5|4|9|4|8|5|7|7|4|9|6|18|3|11|10|11|6|3|5|8|14|7|3|3|0|0|5|0|4|1|2|0|0|4|0|4|6|0|6|7|0|1|0	0	0	0	0	0	-29.85	0.43	0.76
UNK_C	NP_004981.2	MARS	4|3	7	3.5	2	4|5|11|7|7|15|11|10|8|12|14|13|10|12|14|15|12|27|6|25|15|17|18|14|13|7|16|5|4|10|3|5|11|8|8|4|10|1|2|9|1|7|11|3|19|16|2|3|10	0	0	0	0	0	-54.07	0.24	0.81
UNK_C	NP_001165694.1	MOB2	3|4	7	3.5	2	0|0|0|0|0|0|0|0|0|0|0|0|0|0|0|0|0|0|0|0|0|0|0|0|0|0|0|0|0|0|0|1|0|0|0|0|0|0|0|0|0|0|0|0|0|0|0|0|0	0.99	1	0.99	1	0.99	4.09	35	0
UNK_C	NP_001005332.1	MAGED1	5|2	7	3.5	2	1|1|1|1|0|0|0|0|0|3|0|0|0|0|0|0|0|1|0|0|0|0|1|0|1|1|2|3|0|0|0|0|0|2|0|0|1|0|0|0|0|1|2|1|1|1|1|1|4	0.34	0.64	0.35	0.65	0.35	-3.18	2.82	0.28
UNK_C	NP_065941.2	KIAA1524	4|3	7	3.5	2	0|0|0|0|0|5|2|3|0|11|0|1|0|0|1|5|2|9|0|7|6|2|2|5|0|0|2|3|9|11|0|5|6|5|6|0|0|0|0|0|0|0|0|0|0|0|0|0|0	0	0	0	0	0	-12.47	0.81	0.69
UNK_C	NP_443157.1	LENG8	4|3	7	3.5	2	0|0|2|0|4|2|4|4|3|5|2|3|4|5|4|4|3|9|4|6|4|7|3|2|7|3|4|5|3|3|7|3|8|4|10|0|0|0|0|0|0|0|0|0|0|0|0|0|0	0	0	0	0	0	-15.21	0.71	0.71
UNK_C	NP_004955.2	HDAC1	3|4	7	3.5	2	0|1|5|0|14|23|14|14|13|18|15|13|17|19|14|10|13|24|21|12|19|24|15|14|4|9|13|10|10|5|3|9|15|11|13|6|4|0|2|2|0|1|5|0|1|2|0|0|4	0	0	0	0	0	-58.78	0.23	0.81
UNK_C	NP_001123919.1	HAUS2	4|3	7	3.5	2	0|0|0|0|0|0|0|0|3|0|0|1|1|2|0|0|1|0|1|1|0|0|0|0|1|3|4|2|0|0|0|0|0|0|3|0|0|0|0|0|0|0|0|0|0|0|0|0|0	0.41	0.52	0.41	0.52	0.41	-0.85	3.8	0.24
UNK_C	NP_071496.1	EIF4H	4|3	7	3.5	2	0|0|0|0|1|1|0|0|1|0|0|0|0|0|2|0|0|7|0|3|0|0|1|0|0|0|3|0|0|2|0|2|2|4|2|0|0|0|0|0|0|0|0|0|0|0|0|0|0	0.24	0.32	0.23	0.31	0.24	-1.73	2.82	0.32	1 [biogrid]1 [biogrid]
UNK_C	NP_001410.2	ELAVL1	4|3	7	3.5	2	0|1|6|6|3|5|10|0|0|2|11|13|4|6|2|3|4|3|5|0|9|3|9|2|7|7|2|1|0|2|0|3|3|3|3|3|7|4|3|6|6|1|9|2|3|6|6|4|11	0	0	0	0	0	-21.41	0.52	0.81
UNK_C	NP_001135915.1	EDC3	5|2	7	3.5	2	2|1|1|1|0|0|0|0|0|0|1|0|0|0|0|2|0|1|0|1|0|0|1|0|1|1|0|2|0|0|0|0|0|2|0|0|0|0|0|0|0|0|1|0|0|1|0|0|0	0.53	0.89	0.53	0.89	0.53	-1.6	4.61	0.08
UNK_C	NP_005681.2	DNM1L	3|4	7	3.5	2	0|0|3|0|4|6|6|4|7|6|8|7|6|0|2|5|6|8|4|8|6|4|8|5|3|2|6|3|7|3|0|6|8|7|15|0|0|0|0|0|0|0|2|0|1|2|0|0|0	0	0	0	0	0	-20.79	0.55	0.74	1 [biogrid]1 [biogrid]
UNK_C	NP_060191.3	CC2D1A	3|4	7	3.5	2	0|0|0|0|0|0|2|3|0|1|0|1|1|1|1|0|2|2|1|2|2|0|1|0|0|0|0|0|2|1|1|0|2|2|4|0|0|0|0|0|0|0|0|0|0|0|0|0|0	0.22	0.32	0.21	0.31	0.22	-2.06	2.73	0.33
UNK_C	NP_001231573.1	CHMP2B	3|4	7	3.5	2	0|0|0|0|2|4|5|7|3|4|3|1|2|3|1|1|2|8|1|2|5|0|2|6|3|0|3|4|6|10|1|4|4|7|4|0|0|0|0|0|0|0|0|0|0|0|0|0|0	0	0	0	0	0	-12.23	0.84	0.68
UNK_C	NP_001128512.1	DCTN1	3|4	7	3.5	2	8|4|7|8|9|15|9|16|14|22|15|14|22|22|18|10|14|33|23|45|26|23|17|5|8|8|16|15|15|12|7|4|23|10|19|2|3|0|0|0|1|5|5|1|5|5|0|0|6	0	0	0	0	0	-71.87	0.19	0.81
UNK_C	NP_001026997.1	BOLA2	3|4	7	3.5	2	8|8|6|7|0|1|1|1|1|2|2|1|0|1|1|1|1|0|2|0|3|0|2|2|9|5|5|8|0|0|0|0|0|1|1|3|5|6|4|3|4|8|7|7|6|7|5|5|5	0	0	0	0	0	-17.33	0.63	0.73
UNK_C	NP_057123.1	C14orf166	3|4	7	3.5	2	0|0|1|0|0|0|2|1|3|2|2|2|3|2|1|2|5|3|0|9|2|3|1|3|1|2|0|0|4|2|0|1|3|3|3|3|2|0|1|3|2|2|2|1|1|0|1|0|4	0	0	0	0	0	-7.91	1.18	0.61
UNK_N	NP_001171894.1	WDR44	2|6	8	4	2	0|0|0|0|6|9|7|5|4|5|2|7|6|6|3|2|5|10|3|4|5|2|5|6|0|0|3|3|5|7|5|6|9|7|11|0|0|0|0|0|0|0|0|0|0|0|0|0|0	0	0	0	0	0	-21.16	0.67	0.72
UNK_N	NP_003671.1	YARS	8|0	8	4	2	0|0|4|2|1|3|3|2|1|0|2|0|0|0|0|0|4|3|0|4|7|0|5|6|2|2|0|0|0|3|0|2|2|7|3|3|7|0|3|8|2|2|2|0|5|6|0|3|3	0.01	0.01	0.01	0.01	0.01	-18.17	1	0.56
UNK_N	NP_003363.1	VBP1	5|3	8	4	2	3|2|1|1|4|3|4|3|4|4|3|1|1|4|3|2|2|4|2|6|4|0|3|1|3|3|2|2|1|7|0|2|5|10|8|2|1|1|2|2|6|0|0|0|1|0|1|0|0	0	0	0	0	0	-11.87	0.98	0.66
UNK_N	NP_003585.3	TTF2	0|8	8	4	2	0|0|0|0|0|0|0|0|1|0|0|2|2|0|2|1|1|2|0|4|2|0|2|0|0|2|0|0|2|4|0|1|5|0|7|0|0|0|0|0|0|0|0|0|0|0|0|0|0	0.39	0.78	0.38	0.77	0.39	-7.83	2.5	0.25
UNK_N	NP_009202.1	STK38	2|6	8	4	2	0|0|0|0|5|5|5|3|7|2|3|2|3|2|4|0|4|9|4|11|6|2|3|3|0|0|3|4|8|10|3|13|9|16|17|0|0|0|0|0|0|0|0|0|0|0|0|0|0	0	0	0	0	0	-22.58	0.62	0.73
UNK_N	NP_001157016.1	SYNRG	5|3	8	4	2	0|0|0|0|1|4|0|1|3|2|2|0|0|1|2|0|1|4|2|6|0|0|1|2|0|0|0|1|0|3|2|1|1|4|4|0|0|0|0|0|0|0|0|0|0|0|0|0|0	0.09	0.18	0.09	0.17	0.09	-4.23	2.08	0.42
UNK_N	NP_006297.2	SMC1A	6|2	8	4	2	15|14|30|17|7|15|15|7|8|8|17|17|11|13|8|7|11|13|14|13|19|17|8|9|17|15|17|11|3|6|0|1|4|0|3|5|9|5|4|11|8|16|17|7|16|13|3|9|12	0	0	0	0	0	-61.24	0.26	0.81
UNK_N	NP_008869.1	SNRPD1	2|6	8	4	2	0|0|0|1|13|3|2|5|8|8|9|7|3|5|4|5|2|16|2|7|2|6|7|11|3|4|3|1|2|0|0|3|1|3|5|2|1|2|1|1|1|0|2|2|0|0|0|1|4	0	0	0	0	0	-20.46	0.68	0.71
UNK_N	NP_001014.1	RPS20	5|3	8	4	2	8|7|7|7|7|11|10|7|4|4|6|7|8|8|6|8|5|15|8|7|10|8|8|5|8|9|10|6|4|7|14|5|3|6|4|5|8|3|6|5|3|3|8|5|3|7|4|4|10	0	0	0	0	0	-30.11	0.46	0.81
UNK_N	NP_005689.2	SCAMP3	6|2	8	4	2	0|1|1|0|0|2|2|1|0|1|1|2|0|0|0|1|1|1|0|0|1|0|0|1|1|1|2|1|0|5|0|2|0|2|0|0|1|0|0|1|0|0|0|1|0|0|0|0|0	0.42	0.81	0.42	0.81	0.42	-3.57	3.03	0.24
UNK_N	NP_001138616.1	SLC1A5	5|3	8	4	2	1|2|7|5|1|5|4|2|5|3|5|3|4|2|2|3|7|6|1|4|7|6|8|8|3|7|6|5|2|6|0|4|2|3|5|5|8|3|7|9|3|5|4|5|8|4|4|1|3	0	0	0	0	0	-19.66	0.65	0.73
UNK_N	NP_001139730.1	PIP4K2C	3|5	8	4	2	0|0|0|0|2|2|3|4|0|2|0|0|1|1|2|3|1|6|2|2|2|1|3|1|0|0|0|1|5|4|0|7|4|4|5|0|0|0|0|0|0|0|0|0|0|0|0|0|0	0.01	0.01	0.01	0.01	0.01	-7.12	1.47	0.55
UNK_N	NP_001258025.1	PUF60	4|4	8	4	2	0|0|4|4|35|21|18|15|24|18|27|27|27|29|27|26|15|75|22|57|26|50|27|25|8|14|16|14|19|12|8|9|22|20|26|0|0|0|0|0|0|0|1|0|0|0|0|0|0	0	0	0	0	0	-107.52	0.14	0.81
UNK_N	NP_001229268.1	PFKP	8|0	8	4	2	1|0|6|0|0|6|9|4|5|6|9|8|4|0|3|3|8|7|2|4|7|8|12|10|0|2|0|0|0|4|0|3|0|2|2|6|5|2|3|7|3|2|7|3|10|11|0|0|1	0	0	0	0	0	-30.35	0.59	0.72
UNK_N	NP_000260.1	NME1	2|6	8	4	2	0|0|0|0|12|7|5|0|4|4|5|3|0|5|4|2|3|3|2|6|0|6|5|3|0|0|0|1|2|5|0|0|0|12|9|2|3|1|3|0|0|0|2|0|0|0|0|0|0	0	0	0	0	0	-15.89	0.85	0.67
UNK_N	NP_004747.1	NUMBL	5|3	8	4	2	0|0|0|0|0|0|1|1|0|0|0|0|0|0|0|0|0|0|0|0|0|0|0|0|0|0|0|0|1|1|0|0|2|4|4|0|0|0|0|0|0|0|0|0|0|0|0|0|0	0.68	0.82	0.67	0.82	0.68	0.1	7.14	0.05
UNK_N	NP_002267.2	KRT19	5|3	8	4	2	16|23|12|11|32|20|15|22|10|13|17|25|19|18|20|10|15|17|19|7|22|10|13|17|11|13|13|20|3|0|0|1|7|5|7|16|13|20|18|17|15|7|10|12|11|13|8|10|18	0	0	0	0	0	-72.25	0.21	0.81
UNK_N	NP_001106673.1	NACA	4|4	8	4	2	2|2|1|1|4|4|4|2|3|4|1|4|5|4|4|10|2|11|4|7|3|3|0|4|3|2|2|4|4|7|6|5|3|7|5|0|0|1|0|0|1|0|1|2|0|0|1|2|2	0	0	0	0	0	-13.28	0.82	0.71
UNK_N	NP_001182122.1	NASP	5|3	8	4	2	0|1|1|0|25|41|43|35|46|26|36|22|33|50|22|44|43|92|46|130|51|30|62|76|28|37|41|39|44|37|41|53|44|46|53|0|0|0|0|0|0|0|1|0|0|0|0|0|0	0	0	0	0	0	-211.11	0.08	0.81
UNK_N	NP_002145.3	HSPA4	5|3	8	4	2	0|0|0|0|4|4|2|4|5|3|0|2|2|4|2|2|3|6|1|12|3|5|3|4|0|0|0|1|5|3|2|7|1|8|12|0|0|0|0|0|0|0|0|0|0|0|0|0|0	0	0	0	0	0	-12.48	0.93	0.67	1 [biogrid]1 [biogrid]
UNK_N	NP_829883.1	ERC1	5|3	8	4	2	0|0|0|0|5|9|4|7|9|8|5|3|4|7|4|3|5|6|4|13|4|0|3|1|0|0|17|6|2|0|0|0|6|2|4|0|0|0|0|0|0|0|0|0|0|0|0|0|0	0	0	0	0	0	-17.55	0.71	0.72
UNK_N	NP_056117.1	HAUS5	5|3	8	4	2	0|0|0|0|3|4|19|12|8|4|2|3|6|9|7|1|4|19|2|8|10|0|2|0|0|0|2|0|3|1|0|1|3|6|4|0|0|0|0|0|0|0|0|0|0|0|0|0|0	0	0	0	0	0	-17.58	0.7	0.72
UNK_N	NP_001011699.1	HAUS8	1|7	8	4	2	0|0|0|0|0|3|5|2|7|4|1|2|4|4|4|5|3|21|2|5|4|0|2|0|0|3|6|5|0|0|0|0|5|1|6|0|0|0|0|0|0|0|0|0|0|0|0|0|0	0	0	0	0	0	-15.53	0.96	0.6
UNK_N	NP_001193903.1	DHPS	4|4	8	4	2	0|0|0|0|0|0|0|0|0|0|0|0|0|0|0|0|0|0|0|0|0|0|0|0|0|0|0|0|2|0|0|1|3|3|4|0|0|0|0|0|0|0|0|0|0|0|0|0|0	0.73	0.73	0.72	0.72	0.73	0.93	7.69	0.04
UNK_N	NP_037486.2	CNOT7	4|4	8	4	2	0|0|0|0|0|0|0|0|1|0|2|0|0|0|0|1|2|2|0|0|0|2|2|0|0|0|0|0|0|0|0|0|0|0|1|0|0|0|0|0|0|0|0|0|0|0|0|0|0	0.85	0.85	0.87	0.87	0.87	1.88	7.69	0.02
UNK_N	NP_001171546.1	ASNS	5|3	8	4	2	0|0|0|0|0|1|1|0|0|2|1|0|0|0|0|0|2|0|1|2|3|0|2|2|0|0|0|0|5|5|4|8|6|8|11|0|0|0|0|0|0|0|0|0|0|0|0|0|0	0.02	0.03	0.02	0.03	0.02	-5.94	1.56	0.51
UNK_N	NP_005727.1	ACTR1A	4|4	8	4	2	0|0|0|0|4|10|7|11|7|7|7|4|11|7|5|6|6|16|10|14|9|4|10|4|3|4|4|3|7|4|3|6|3|7|4|0|0|0|0|0|0|0|0|0|0|0|0|0|0	0	0	0	0	0	-23.01	0.53	0.81
UNK_N	NP_001229831.1	AKAP1	2|6	8	4	2	0|0|0|0|6|9|8|1|3|9|7|4|8|8|5|9|4|11|4|9|8|9|6|4|1|3|7|7|5|2|0|0|6|5|8|0|0|0|0|0|0|1|1|1|0|0|0|0|0	0	0	0	0	0	-24.44	0.59	0.74
UNK_C	NP_003585.3	TTF2	3|5	8	4	2	0|0|0|0|0|0|0|0|1|0|0|2|2|0|2|1|1|2|0|4|2|0|2|0|0|2|0|0|2|4|0|1|5|0|7|0|0|0|0|0|0|0|0|0|0|0|0|0|0	0.18	0.31	0.18	0.31	0.18	-2.91	2.5	0.36
UNK_C	NP_064628.1	TOMM22	4|4	8	4	2	1|1|4|5|1|2|5|2|3|1|3|3|4|2|3|3|3|6|1|6|4|6|3|3|4|5|2|1|1|4|0|2|1|1|3|1|2|1|1|1|1|4|2|1|2|3|1|1|2	0	0	0	0	0	-9.16	1.08	0.65
UNK_C	NP_003293.2	TRIP6	3|5	8	4	2	1|1|0|0|0|0|1|0|0|1|0|0|0|0|0|1|0|0|0|4|0|0|0|0|0|0|1|2|2|3|2|2|4|5|3|0|0|0|0|0|0|0|0|0|0|0|0|0|0	0.3	0.49	0.31	0.51	0.31	-1.99	3.03	0.3	1 [biogrid]1 [biogrid]
UNK_C	NP_037386.1	TBK1	4|4	8	4	2	0|0|0|0|0|0|2|0|2|0|0|0|0|1|0|0|0|0|1|3|0|0|0|0|0|0|0|0|0|1|0|0|1|1|3|0|0|0|0|0|0|0|0|0|0|0|0|0|0	0.73	0.73	0.74	0.74	0.74	1.03	6.67	0.04
UNK_C	NP_005633.2	TAF7	5|3	8	4	2	0|0|0|0|7|9|4|8|5|5|5|4|7|5|3|5|3|13|3|9|6|6|6|2|1|2|5|2|7|9|0|10|6|7|12|0|0|0|0|0|0|0|0|0|0|0|0|0|0	0	0	0	0	0	-21.75	0.6	0.74
UNK_C	NP_006333.1	TACC3	4|4	8	4	2	1|0|0|0|1|4|0|0|1|0|0|0|1|2|2|3|5|6|0|8|4|0|3|0|1|1|1|1|3|4|0|2|1|2|0|0|0|0|0|0|0|0|0|0|0|0|0|0|0	0.02	0.02	0.02	0.02	0.02	-3.98	1.75	0.51
UNK_C	NP_116185.2	SYAP1	6|2	8	4	2	0|0|0|0|2|5|6|4|2|5|2|3|7|3|1|6|2|18|5|12|9|4|7|3|0|0|5|5|14|12|8|8|9|11|13|0|0|0|0|0|0|0|0|0|0|0|0|0|0	0	0	0	0	0	-26.65	0.54	0.74
UNK_C	NP_003464.1	STAM	5|3	8	4	2	0|0|0|0|2|1|0|0|0|0|0|2|1|1|0|0|0|0|2|0|0|0|0|1|0|0|0|0|4|5|1|1|6|0|3|0|0|0|0|0|0|0|0|0|0|0|0|0|0	0.35	0.52	0.34	0.5	0.35	-1.6	3.33	0.27	1 [biogrid]1 [biogrid]
UNK_C	NP_001138616.1	SLC1A5	4|4	8	4	2	1|2|7|5|1|5|4|2|5|3|5|3|4|2|2|3|7|6|1|4|7|6|8|8|3|7|6|5|2|6|0|4|2|3|5|5|8|3|7|9|3|5|4|5|8|4|4|1|3	0	0	0	0	0	-17.82	0.65	0.81
UNK_C	NP_057308.1	SNX9	3|5	8	4	2	0|0|0|0|0|2|2|2|3|1|3|0|1|2|0|2|4|0|3|0|0|2|6|5|0|2|3|3|6|7|1|0|4|10|9|0|0|0|0|0|0|0|0|0|0|0|0|0|0	0	0	0	0	0	-8.97	1.2	0.6
UNK_C	NP_001193943.1	SERPINH1	3|5	8	4	2	6|6|11|8|6|17|21|6|4|2|11|11|3|4|3|1|6|4|4|6|13|10|7|10|6|10|8|3|8|3|0|3|4|4|5|8|12|9|11|12|10|5|5|5|9|8|5|7|13	0	0	0	0	0	-36.43	0.39	0.81
UNK_C	NP_001120683.1	SHTN1	4|4	8	4	2	0|0|0|0|8|26|11|11|9|17|9|7|12|10|15|18|7|28|7|17|12|16|8|8|1|4|5|7|5|4|8|1|11|6|11|0|0|0|0|0|0|0|0|0|0|0|0|0|0	0	0	0	0	0	-40.76	0.33	0.81	1 [biogrid]1 [biogrid]
UNK_C	NP_002884.1	RBBP7	6|2	8	4	2	5|4|6|3|19|21|19|13|11|11|16|17|17|25|19|14|14|48|24|27|32|14|27|10|20|19|23|22|18|19|7|8|17|26|20|4|2|3|0|3|2|0|6|0|3|3|0|4|4	0	0	0	0	0	-87.48	0.19	0.81
UNK_C	NP_001257420.1	RPL13A	6|2	8	4	2	0|1|9|8|1|14|13|1|5|4|8|9|5|4|5|7|5|11|2|5|13|5|7|8|12|8|4|3|0|6|0|0|1|0|0|8|5|10|3|6|1|3|11|4|10|9|5|4|9	0	0	0	0	0	-32.23	0.46	0.76
UNK_C	NP_001157632.1	PPP6R3	4|4	8	4	2	0|0|0|0|12|6|7|3|3|2|2|5|7|5|1|6|3|14|6|11|5|3|5|3|1|3|4|4|9|12|5|12|11|11|16|0|1|0|0|0|0|0|0|0|0|0|0|0|0	0	0	0	0	0	-22.49	0.54	0.81	1 [biogrid]1 [biogrid]
UNK_C	NP_001157661.1	PLIN3	4|4	8	4	2	0|0|0|0|3|7|5|3|3|3|5|4|4|5|2|4|3|9|6|9|6|6|4|8|1|2|2|1|5|7|6|12|10|8|15|0|0|0|0|0|0|0|0|0|0|0|0|0|0	0	0	0	0	0	-18.35	0.64	0.74
UNK_C	NP_001096123.1	OTUD4	4|4	8	4	2	0|0|0|0|0|0|0|1|0|0|0|0|0|0|0|0|0|0|0|0|0|0|0|0|0|0|0|0|0|0|0|0|0|0|0|0|0|0|0|0|0|0|0|0|0|0|0|0|0	1	1	1	1	1	5.85	40	0
UNK_C	NP_002408.3	MKI67	2|6	8	4	2	0|0|17|7|99|128|85|132|135|139|114|125|146|146|126|200|98|357|151|280|193|241|120|123|52|60|12|11|55|15|28|17|70|42|42|20|4|10|8|11|4|11|24|15|18|13|4|5|1	0	0	0	0	0	-599.84	0.03	0.81
UNK_C	NP_002625.1	PHB	6|2	8	4	2	0|0|7|7|4|9|4|1|7|3|9|9|3|8|6|5|6|7|7|3|11|10|5|10|9|4|0|0|1|2|1|3|0|1|1|8|15|5|9|13|11|9|9|6|10|9|9|7|13	0	0	0	0	0	-34.95	0.43	0.81
UNK_C	NP_004332.2	CAD	3|5	8	4	2	18|15|19|13|0|9|3|3|6|2|5|3|0|2|1|0|4|3|2|12|0|4|2|1|15|15|21|7|2|1|0|0|4|1|2|10|24|6|9|9|3|28|28|9|18|24|11|16|21	0	0	0	0	0	-54.86	0.27	0.81
UNK_C	NP_001127894.1	CDV3	4|4	8	4	2	0|0|0|0|0|2|0|0|0|3|2|0|0|0|0|2|2|5|2|8|1|0|1|0|0|0|3|3|5|11|9|9|5|11|13|0|0|0|0|0|0|0|0|0|0|0|0|0|0	0	0	0	0	0	-9.11	1.03	0.65
UNK_C	NP_001091974.1	DDX17	3|5	8	4	2	4|4|12|7|13|24|22|17|10|11|18|14|14|10|15|14|17|15|12|18|28|15|14|19|7|7|8|5|6|6|4|4|1|11|6|15|11|17|18|19|18|11|11|15|13|10|8|11|18	0	0	0	0	0	-64.52	0.24	0.81
UNK_C	NP_004273.1	BAG2	4|4	8	4	2	12|5|3|6|7|3|0|1|2|3|3|4|3|2|3|5|2|9|6|8|3|6|6|1|3|3|10|2|2|5|0|1|0|6|5|3|2|4|6|1|2|4|9|7|1|1|2|3|5	0	0	0	0	0	-16.86	0.68	0.73
UNK_C	NP_001129966.1	C1orf198	4|4	8	4	2	0|0|0|0|0|0|0|0|1|0|0|0|0|0|0|0|2|0|0|0|0|0|0|0|0|0|0|1|1|2|0|3|2|8|4|0|0|0|0|0|0|0|0|0|0|0|0|0|0	0.49	0.49	0.48	0.48	0.49	-0.09	4.17	0.15
UNK_C	NP_001110.2	ADD1	5|3	8	4	2	0|0|0|0|8|13|12|11|11|10|11|12|15|13|10|6|12|23|11|20|26|11|12|21|5|8|12|16|15|14|6|6|15|10|12|0|0|0|0|0|0|0|0|0|1|1|0|0|0	0	0	0	0	0	-51.89	0.29	0.81
UNK_N	NP_001005751.1	WASHC2A	5|4	9	4.5	2	0|0|0|0|4|8|10|17|7|9|4|6|7|7|8|8|8|29|3|13|3|0|5|6|0|4|7|4|6|3|1|4|10|6|10|0|0|0|0|0|0|0|0|0|0|0|0|0|0	0	0	0	0	0	-25.7	0.54	0.76
UNK_N	NP_001171671.1	ZBTB33	3|6	9	4.5	2	0|0|0|0|45|51|63|49|56|45|54|43|41|64|53|46|52|112|77|111|77|71|80|56|67|71|66|60|44|19|32|12|41|46|41|0|0|0|0|0|0|0|0|0|0|0|0|0|0	0	0	0	0	0	-263.89	0.07	0.81
UNK_N	NP_005633.2	TAF7	5|4	9	4.5	2	0|0|0|0|7|9|4|8|5|5|5|4|7|5|3|5|3|13|3|9|6|6|6|2|1|2|5|2|7|9|0|10|6|7|12|0|0|0|0|0|0|0|0|0|0|0|0|0|0	0	0	0	0	0	-19.82	0.68	0.74
UNK_N	NP_064628.1	TOMM22	6|3	9	4.5	2	1|1|4|5|1|2|5|2|3|1|3|3|4|2|3|3|3|6|1|6|4|6|3|3|4|5|2|1|1|4|0|2|1|1|3|1|2|1|1|1|1|4|2|1|2|3|1|1|2	0	0	0	0	0	-10.62	1.21	0.61
UNK_N	NP_001120683.1	SHTN1	5|4	9	4.5	2	0|0|0|0|8|26|11|11|9|17|9|7|12|10|15|18|7|28|7|17|12|16|8|8|1|4|5|7|5|4|8|1|11|6|11|0|0|0|0|0|0|0|0|0|0|0|0|0|0	0	0	0	0	0	-40.74	0.38	0.81	1 [biogrid]1 [biogrid]
UNK_N	NP_009330.1	STAT1	4|5	9	4.5	2	0|0|1|0|5|2|4|3|5|6|4|5|7|6|9|7|4|10|2|19|5|12|5|3|1|1|4|3|10|9|9|11|8|21|21|0|0|0|0|0|0|0|0|0|0|0|0|0|0	0	0	0	0	0	-26.01	0.54	0.76
UNK_N	NP_001034796.1	SDCCAG3	6|3	9	4.5	2	0|0|0|0|0|2|0|0|5|2|2|2|2|0|0|0|0|0|0|1|0|0|0|2|0|2|1|1|2|0|0|0|1|2|3|0|0|0|0|0|0|0|0|0|5|17|0|0|3	0.11	0.22	0.11	0.21	0.11	-4.45	2.05	0.4
UNK_N	NP_000993.1	RPLP0	6|3	9	4.5	2	5|8|7|8|6|7|7|6|4|7|10|3|9|8|9|10|10|18|5|13|6|19|7|10|12|10|9|8|3|2|0|0|2|2|6|12|14|6|7|7|7|8|11|5|9|9|5|8|10	0	0	0	0	0	-36.9	0.43	0.81
UNK_N	NP_001094058.1	RC3H2	6|3	9	4.5	2	0|0|0|0|0|0|0|0|0|0|0|0|0|0|0|0|0|0|0|0|0|0|0|0|0|0|0|0|0|0|0|0|0|0|0|0|0|0|0|0|0|0|0|0|0|0|0|0|0	0.99	1	0.99	1	0.99	4.09	45	0
UNK_N	NP_000966.2	RPL11	6|3	9	4.5	2	2|5|7|6|4|5|5|4|7|3|5|6|5|5|6|7|5|16|4|8|6|9|5|7|8|7|5|3|6|8|12|4|3|3|3|5|9|7|3|5|3|7|5|6|10|8|3|5|10	0	0	0	0	0	-26.04	0.58	0.75
UNK_N	NP_597709.2	RAVER1	3|6	9	4.5	2	0|0|0|0|0|0|0|0|0|0|0|0|0|1|0|0|0|0|1|2|2|0|1|0|0|0|0|0|1|1|0|0|0|2|2|0|0|0|0|0|0|0|0|0|0|0|0|0|0	0.82	1	0.83	1	0.83	0.67	8.65	0.02
UNK_N	NP_112243.1	RAB1B	6|3	9	4.5	2	0|0|7|4|0|13|7|0|5|5|10|6|6|0|0|0|8|13|0|5|9|3|9|5|4|5|0|0|0|4|0|0|0|0|0|5|6|7|3|16|0|0|0|0|5|0|0|0|7	0	0	0	0	0	-22.92	0.65	0.74
UNK_N	NP_001087194.1	MEX3A	4|5	9	4.5	2	0|0|0|0|0|0|0|0|0|0|0|0|0|0|0|0|0|0|0|0|0|0|0|0|0|0|0|0|0|0|0|0|0|0|0|0|0|0|0|0|0|0|0|0|0|0|0|0|0	1	1	1	1	1	5.83	45	0
UNK_N	NP_056156.2	NCAPH	6|3	9	4.5	2	3|4|5|3|6|6|5|6|11|7|7|4|8|5|4|6|6|24|2|29|7|8|4|3|4|3|9|9|9|7|0|0|13|5|12|1|3|1|2|2|0|3|2|1|4|3|0|0|0	0	0	0	0	0	-29.6	0.52	0.76
UNK_N	NP_000215.1	KRT18	3|6	9	4.5	2	16|20|9|5|29|22|10|9|16|14|17|18|22|25|15|15|9|19|18|22|19|11|14|12|13|12|26|20|5|2|0|0|5|6|11|10|10|10|13|13|8|10|9|8|9|6|5|8|21	0	0	0	0	0	-69.49	0.25	0.81
UNK_N	NP_001137298.1	MAPRE2	4|5	9	4.5	2	0|0|2|3|6|8|11|7|5|8|4|6|9|7|5|7|6|25|5|23|9|11|9|5|7|6|5|6|11|5|7|4|9|10|9|2|4|0|0|0|0|1|0|2|2|3|0|0|4	0	0	0	0	0	-29	0.5	0.81
UNK_N	NP_004452.1	FARSA	5|4	9	4.5	2	2|2|8|3|0|5|6|1|3|2|3|0|2|0|0|2|2|12|5|6|5|0|6|1|2|3|1|1|3|5|0|5|1|7|4|8|4|7|12|8|7|2|3|0|2|0|4|2|0	0	0	0	0	0	-16.21	0.79	0.72
UNK_N	NP_001166174.1	GGA3	6|3	9	4.5	2	0|0|0|0|0|0|0|0|0|0|0|0|0|0|0|0|0|0|0|0|0|0|0|0|0|0|0|0|0|1|0|0|3|2|4|0|0|0|0|0|0|0|0|0|0|0|0|0|0	0.79	0.93	0.78	0.92	0.79	0.59	11.25	0.03
UNK_N	NP_112598.2	EPPK1	8|1	9	4.5	2	2|2|14|7|0|2|3|2|0|0|0|2|1|0|0|1|0|6|2|4|2|0|2|0|6|13|3|1|0|0|0|0|0|2|0|8|15|3|4|6|1|5|13|5|9|9|4|3|20	0	0	0	0	0	-26.44	0.67	0.71
UNK_N	NP_001410.2	ELAVL1	6|3	9	4.5	2	0|1|6|6|3|5|10|0|0|2|11|13|4|6|2|3|4|3|5|0|9|3|9|2|7|7|2|1|0|2|0|3|3|3|3|3|7|4|3|6|6|1|9|2|3|6|6|4|11	0	0	0	0	0	-21.19	0.67	0.73
UNK_N	NP_001230181.1	EFHD1	4|5	9	4.5	2	0|0|0|0|0|0|0|0|0|0|0|0|0|0|0|0|0|0|0|6|0|0|0|5|0|0|0|0|5|6|0|0|0|5|4|0|0|0|0|0|0|0|0|0|0|0|0|0|0	0.44	0.51	0.42	0.49	0.44	-0.61	3.63	0.23
UNK_N	NP_001124150.1	EIF4E	4|5	9	4.5	2	1|1|0|1|3|0|3|0|2|4|2|0|3|4|2|4|5|4|2|8|2|3|0|2|0|1|3|0|4|2|1|1|1|0|1|0|0|1|0|0|0|1|2|0|0|0|0|0|0	0.01	0.01	0.01	0.01	0.01	-5.7	1.63	0.55
UNK_N	NP_061903.2	DHX29	5|4	9	4.5	2	0|0|1|2|9|12|12|6|9|8|12|9|9|6|4|10|6|22|9|23|9|7|7|5|4|4|3|3|12|6|2|2|6|5|13|1|0|0|0|0|0|0|0|0|0|0|0|0|2	0	0	0	0	0	-30.54	0.48	0.81
UNK_N	NP_057494.3	CHMP5	5|4	9	4.5	2	0|0|0|0|0|2|3|2|4|0|3|2|3|3|3|5|0|7|3|2|2|0|5|4|1|2|3|1|6|8|8|12|6|9|7|0|0|0|0|0|0|0|0|0|0|0|0|0|0	0	0	0	0	0	-12.02	0.99	0.68	1 [biogrid]1 [biogrid]
UNK_N	NP_001258563.1	CNOT9	3|6	9	4.5	2	0|0|0|0|0|0|0|0|1|0|0|0|0|0|0|0|0|0|0|0|0|0|0|0|0|0|0|0|0|0|0|0|0|0|0|0|0|0|0|0|0|0|0|0|0|0|0|0|0	0.99	1	0.99	1	0.99	4.14	45	0
UNK_N	NP_004930.1	DDX1	9|0	9	4.5	2	0|1|8|1|4|6|4|5|9|8|6|7|5|8|1|4|4|13|6|14|4|2|13|4|2|5|2|0|7|8|0|6|5|8|11|2|5|0|1|5|2|2|5|4|0|0|0|4|9	0	0	0	0	0	-33.4	0.6	0.72
UNK_N	NP_005795.2	DDX39A	6|3	9	4.5	2	12|11|19|7|1|3|12|0|6|5|2|1|0|6|0|3|2|17|9|7|1|17|10|1|9|10|12|11|0|8|0|0|4|4|7|9|11|0|5|11|5|13|15|10|1|13|6|8|15	0	0	0	0	0	-40.93	0.4	0.81
UNK_N	NP_004387.1	DDX5	9|0	9	4.5	2	7|11|19|21|8|15|17|14|13|11|23|13|15|12|8|10|11|28|5|30|24|20|14|22|20|20|16|11|15|15|8|10|10|21|19|12|16|14|6|17|8|10|17|17|18|16|18|17|31	0	0	0	0	0	-88.74	0.23	0.81	1 [biogrid]1 [biogrid]
UNK_N	NP_001092695.1	CCDC43	4|5	9	4.5	2	0|0|0|0|3|3|0|3|2|1|0|2|2|2|2|6|0|4|2|5|3|0|3|4|0|1|1|2|1|4|3|5|2|7|5|0|0|0|0|0|0|0|0|0|0|0|0|0|0	0	0	0	0	0	-6.9	1.46	0.58
UNK_N	NP_005179.2	CBL	5|4	9	4.5	2	0|0|0|0|0|0|0|0|0|0|0|0|0|0|0|0|0|0|0|0|0|0|0|0|0|0|0|1|0|2|0|0|2|2|2|0|0|0|0|0|0|0|0|0|0|0|0|0|0	0.92	0.96	0.93	0.96	0.93	2.12	12.5	0.01
UNK_N	NP_001099000.1	CAP1	4|5	9	4.5	2	0|0|0|0|4|3|4|1|4|5|2|4|7|6|5|5|2|4|2|9|0|3|3|5|0|1|3|5|10|7|3|7|8|12|8|0|0|0|0|0|0|0|0|0|0|0|0|0|0	0	0	0	0	0	-15.31	0.83	0.71
UNK_N	NP_004332.2	CAD	6|3	9	4.5	2	18|15|19|13|0|9|3|3|6|2|5|3|0|2|1|0|4|3|2|12|0|4|2|1|15|15|21|7|2|1|0|0|4|1|2|10|24|6|9|9|3|28|28|9|18|24|11|16|21	0	0	0	0	0	-54.76	0.31	0.81
UNK_N	NP_004915.2	ACTN4	3|6	9	4.5	2	0|0|0|0|7|7|7|7|7|10|5|6|10|11|10|12|6|29|7|14|8|12|23|8|0|0|3|5|2|5|3|4|8|16|16|0|6|0|0|0|0|0|0|0|0|0|0|0|0	0	0	0	0	0	-36.06	0.44	0.77
UNK_C	NP_001159968.1	SLC16A1	5|4	9	4.5	2	7|6|5|8|2|11|4|3|2|4|5|5|3|3|1|4|5|9|2|7|7|0|5|4|2|3|7|7|4|8|0|4|3|0|3|5|6|6|3|5|3|6|3|3|8|9|3|3|12	0	0	0	0	0	-19.97	0.67	0.74	1 [biogrid]1 [biogrid]
UNK_C	NP_056075.1	SIN3B	4|5	9	4.5	2	0|0|0|0|25|26|12|24|32|20|20|18|29|29|22|10|8|42|32|48|29|26|32|17|19|21|25|24|13|4|4|7|19|9|10|0|0|0|0|0|0|0|0|0|0|0|0|0|0	0	0	0	0	0	-94.14	0.18	0.81
UNK_C	NP_000983.1	RPL29	4|5	9	4.5	2	2|3|2|3|5|4|7|5|3|3|3|4|4|5|4|5|3|8|2|6|3|8|6|2|4|3|4|2|1|2|0|1|2|6|2|2|4|2|2|3|2|4|4|2|4|3|3|3|4	0	0	0	0	0	-12.54	0.96	0.69
UNK_C	NP_976241.1	RAPH1	5|4	9	4.5	2	0|0|0|0|2|3|1|1|3|2|3|2|5|3|0|2|2|3|0|4|0|5|2|1|0|0|4|0|6|3|0|1|6|5|6|0|0|0|0|0|0|0|0|0|0|0|0|0|0	0	0.01	0	0.01	0	-6.63	1.5	0.57
UNK_C	NP_002810.1	PTBP1	3|6	9	4.5	2	12|12|6|3|6|11|4|2|5|3|13|3|3|8|4|7|36|13|11|10|9|2|10|10|6|5|14|10|4|3|0|0|4|10|11|14|11|15|17|30|34|11|14|13|11|8|9|10|23	0	0	0	0	0	-56.12	0.3	0.81
UNK_C	NP_067045.1	PRUNE1	4|5	9	4.5	2	0|0|1|0|1|2|1|0|1|0|0|0|1|0|2|0|0|3|3|7|3|2|6|0|0|2|1|1|1|2|1|2|5|6|8|0|0|0|0|0|0|0|0|0|0|0|0|0|0	0.02	0.03	0.02	0.03	0.02	-4.61	1.81	0.5
UNK_C	NP_001116827.1	PPP6C	5|4	9	4.5	2	0|0|0|0|0|2|4|3|5|3|2|0|0|0|2|0|0|8|3|5|3|3|3|0|0|0|0|0|3|0|0|0|0|5|5|0|0|0|0|0|0|0|0|0|0|0|0|0|0	0.03	0.05	0.03	0.05	0.03	-4.17	1.91	0.48
UNK_C	NP_002620.1	PGAM1	4|5	9	4.5	2	0|0|0|0|2|0|3|1|3|3|3|0|4|0|2|0|1|5|1|0|0|3|1|3|0|0|5|0|6|9|0|7|4|13|6|0|0|0|0|0|0|0|0|0|0|0|0|0|0	0	0	0	0	0	-7.59	1.32	0.6
UNK_C	NP_005737.1	NAMPT	6|3	9	4.5	2	5|4|14|8|2|4|2|0|1|1|0|2|0|0|0|5|4|11|3|9|6|1|3|1|14|9|6|4|0|7|0|5|4|2|4|7|13|2|5|5|3|6|6|5|10|8|1|2|12	0	0	0	0	0	-25.23	0.6	0.75
UNK_C	NP_056340.2	IBTK	5|4	9	4.5	2	0|0|0|0|0|0|1|1|0|1|0|0|0|3|0|0|0|0|1|0|0|2|4|3|0|0|0|0|5|0|0|2|8|6|10|0|0|0|0|0|0|0|0|0|0|0|0|0|0	0.15	0.2	0.14	0.19	0.15	-2.35	2.39	0.38
UNK_C	NP_112598.2	EPPK1	2|7	9	4.5	2	2|2|14|7|0|2|3|2|0|0|0|2|1|0|0|1|0|6|2|4|2|0|2|0|6|13|3|1|0|0|0|0|0|2|0|8|15|3|4|6|1|5|13|5|9|9|4|3|20	0	0	0	0	0	-23.83	0.67	0.72
UNK_C	NP_005498.1	CFL1	5|4	9	4.5	2	5|9|8|5|2|7|4|0|8|6|9|5|0|5|0|7|6|8|3|3|6|3|7|2|9|8|6|4|0|3|0|0|0|3|3|6|8|0|10|8|7|9|8|6|6|5|6|6|18	0	0	0	0	0	-24.43	0.57	0.81
UNK_C	NP_065875.3	ARHGAP21	5|4	9	4.5	2	0|0|0|0|0|1|1|2|2|3|0|1|0|0|3|3|1|3|4|0|0|1|0|2|1|2|2|2|1|1|0|0|1|3|2|0|0|0|0|0|0|0|0|0|0|0|0|0|0	0.22	0.32	0.21	0.31	0.22	-2.08	2.68	0.34
UNK_C	NP_001653.1	ARF5	6|3	9	4.5	2	5|3|6|4|1|2|1|1|5|6|7|3|3|0|1|7|5|5|1|7|3|3|7|6|6|4|5|3|2|6|0|4|2|1|4|7|5|1|6|7|5|7|7|1|6|8|2|6|9	0	0	0	0	0	-20.15	0.72	0.72	1 [biogrid]1 [biogrid]
UNK_N	NP_031401.1	TARDBP	6|4	10	5	2	4|5|4|2|2|5|12|3|5|4|6|4|3|3|5|4|10|6|4|4|4|4|7|15|1|0|3|4|1|7|2|3|2|4|4|8|8|4|7|9|11|2|5|1|7|1|5|6|10	0	0	0	0	0	-20.72	0.71	0.74
UNK_N	NP_006107.1	TAB1	3|7	10	5	2	0|0|0|0|0|0|0|0|0|0|1|0|0|0|0|0|0|0|0|3|0|0|0|0|0|0|0|0|0|0|1|1|3|0|2|0|0|0|0|0|0|0|0|0|0|0|0|0|0	0.8	0.98	0.8	0.98	0.8	0.48	11.36	0.03
UNK_N	NP_001153682.1	SLC25A13	6|4	10	5	2	6|5|15|7|1|5|8|1|3|0|5|5|2|2|0|6|1|5|1|6|6|5|5|6|4|6|8|0|1|1|1|3|1|2|2|10|8|4|5|11|3|3|7|5|5|5|2|3|10	0	0	0	0	0	-20.43	0.74	0.74
UNK_N	NP_057308.1	SNX9	7|3	10	5	2	0|0|0|0|0|2|2|2|3|1|3|0|1|2|0|2|4|0|3|0|0|2|6|5|0|2|3|3|6|7|1|0|4|10|9|0|0|0|0|0|0|0|0|0|0|0|0|0|0	0.01	0.03	0.01	0.02	0.01	-8.95	1.51	0.53
UNK_N	NP_003464.1	STAM	4|6	10	5	2	0|0|0|0|2|1|0|0|0|0|0|2|1|1|0|0|0|0|2|0|0|0|0|1|0|0|0|0|4|5|1|1|6|0|3|0|0|0|0|0|0|0|0|0|0|0|0|0|0	0.5	0.65	0.49	0.64	0.5	-0.65	4.17	0.12	1 [biogrid]1 [biogrid]
UNK_N	NP_060713.1	SEPT11	5|5	10	5	2	0|0|0|0|8|15|11|9|12|9|9|8|12|12|15|8|6|9|7|12|8|13|10|6|1|4|4|5|10|8|8|5|9|12|13|0|0|0|0|0|0|0|0|0|0|0|0|0|0	0	0	0	0	0	-31.45	0.49	0.81
UNK_N	NP_001193943.1	SERPINH1	5|5	10	5	2	6|6|11|8|6|17|21|6|4|2|11|11|3|4|3|1|6|4|4|6|13|10|7|10|6|10|8|3|8|3|0|3|4|4|5|8|12|9|11|12|10|5|5|5|9|8|5|7|13	0	0	0	0	0	-31.92	0.49	0.81
UNK_N	NP_065393.1	RTN4	5|5	10	5	2	0|0|0|0|8|7|4|3|5|3|7|5|6|7|2|6|7|10|6|11|8|2|10|6|1|6|5|5|8|8|20|9|5|6|8|0|0|0|0|0|0|0|0|0|0|0|0|0|0	0	0	0	0	0	-21.5	0.66	0.75	1 [biogrid]1 [biogrid]
UNK_N	NP_001030168.1	RPL14	8|2	10	5	2	0|2|4|2|3|5|7|6|4|3|5|6|5|1|5|7|4|10|3|7|7|7|7|6|5|4|6|5|1|3|0|0|1|0|0|2|3|2|1|2|2|6|4|3|9|3|2|3|0	0	0	0	0	0	-20.32	0.87	0.69
UNK_N	NP_001020.2	RPS26	6|4	10	5	2	3|0|6|4|3|5|5|6|6|4|4|4|2|2|0|4|4|10|2|4|4|7|2|5|7|6|3|3|6|2|2|1|4|5|4|3|5|3|5|7|4|4|5|3|7|6|5|5|8	0	0	0	0	0	-16.31	0.87	0.71
UNK_N	NP_001070707.1	RNF214	5|5	10	5	2	0|0|0|0|0|0|0|0|0|0|0|0|0|0|0|0|0|0|0|0|0|0|0|0|0|0|2|0|0|0|0|0|0|0|0|0|0|0|0|0|0|0|0|0|0|0|0|0|0	1	1	1	1	1	5.59	50	0
UNK_N	NP_001257420.1	RPL13A	4|6	10	5	2	0|1|9|8|1|14|13|1|5|4|8|9|5|4|5|7|5|11|2|5|13|5|7|8|12|8|4|3|0|6|0|0|1|0|0|8|5|10|3|6|1|3|11|4|10|9|5|4|9	0	0	0	0	0	-27.61	0.58	0.76
UNK_N	NP_004896.1	PRDX6	4|6	10	5	2	0|0|3|0|1|4|2|2|2|2|2|0|1|0|0|3|2|0|0|1|4|5|1|3|1|3|2|1|8|2|3|11|3|8|8|4|2|2|3|5|6|0|1|1|1|3|3|0|5	0	0	0	0	0	-10.83	1.19	0.64
UNK_N	NP_055040.2	PPP2R1A	7|3	10	5	2	3|3|5|3|6|5|4|3|4|3|4|1|5|7|8|3|4|4|7|1|4|0|5|0|2|1|3|4|5|0|0|2|1|7|14|5|4|4|3|2|10|2|4|3|3|2|0|2|10	0	0	0	0	0	-17.89	0.88	0.7
UNK_N	NP_001138630.1	HBS1L	4|6	10	5	2	0|0|0|0|0|3|3|1|0|0|2|1|0|0|0|4|1|3|0|8|2|0|5|5|2|2|1|0|3|4|3|3|3|14|13|0|0|0|0|0|0|0|0|0|0|0|0|0|0	0	0.01	0	0.01	0	-7.6	1.45	0.57
UNK_N	NP_001001132.1	ITSN1	5|5	10	5	2	0|0|0|0|5|8|11|0|4|6|0|0|4|4|0|0|6|12|12|9|8|7|9|3|0|0|3|0|10|0|0|0|12|9|18|0|0|0|0|0|0|0|0|0|0|0|0|0|0	0	0	0	0	0	-16.63	0.78	0.73
UNK_N	NP_036457.1	MAPRE1	4|6	10	5	2	0|0|0|0|1|4|0|1|0|2|0|0|0|0|0|5|3|4|0|3|1|0|1|3|0|1|1|0|7|5|2|7|0|6|11|0|0|0|0|0|0|0|0|0|0|0|0|0|0	0.03	0.05	0.03	0.05	0.03	-5.16	1.84	0.49	1 [biogrid]1 [biogrid]
UNK_N	NP_001135915.1	EDC3	6|4	10	5	2	2|1|1|1|0|0|0|0|0|0|1|0|0|0|0|2|0|1|0|1|0|0|1|0|1|1|0|2|0|0|0|0|0|2|0|0|0|0|0|0|0|0|1|0|0|1|0|0|0	0.84	0.97	0.84	0.97	0.84	0.87	6.58	0.02
UNK_N	NP_001129675.1	CCDC124	8|2	10	5	2	0|0|0|0|0|0|1|1|0|2|0|0|1|0|1|1|0|2|1|8|6|0|0|1|0|1|2|2|4|10|0|0|0|4|4|0|0|0|0|0|0|0|0|0|0|0|0|0|0	0.27	0.53	0.26	0.52	0.27	-5.81	2.4	0.31
UNK_N	NP_057291.1	CPSF3	6|4	10	5	2	0|0|1|0|8|9|9|5|5|7|3|2|6|7|9|5|4|24|3|29|4|13|9|4|1|2|7|6|20|24|9|13|12|21|15|0|0|0|0|0|0|0|0|0|0|0|0|0|0	0	0	0	0	0	-37.33	0.45	0.81
UNK_N	NP_001001973.1	ATP5C1	5|5	10	5	2	4|3|15|9|4|11|4|4|6|3|4|7|3|4|2|5|18|5|3|7|10|11|4|10|10|6|5|3|4|2|0|0|3|0|1|6|10|5|11|10|4|7|11|6|7|11|4|5|7	0	0	0	0	0	-26.47	0.57	0.81
UNK_N	NP_000692.2	ATP1A1	9|1	10	5	2	10|7|8|4|0|9|7|1|1|1|8|6|1|2|1|0|10|4|4|2|6|0|6|9|4|6|19|9|1|1|0|2|0|2|0|2|3|0|2|5|4|1|9|3|6|5|2|0|8	0	0	0	0	0	-28.06	0.71	0.71
UNK_N	NP_005683.2	ABCF2	6|4	10	5	2	4|4|8|5|2|7|6|2|2|2|4|2|6|4|3|1|2|12|0|11|0|3|0|3|6|9|9|3|6|10|2|1|7|6|5|0|4|0|0|0|0|10|11|5|7|3|2|0|5	0	0	0	0	0	-20.56	0.73	0.74
UNK_N	NP_001164006.1	ATAD3A	10|0	10	5	2	4|3|7|4|0|6|3|0|0|0|6|4|0|0|0|3|7|1|1|0|2|0|3|8|4|4|1|0|0|1|0|0|0|0|0|6|12|6|4|12|5|0|7|0|10|9|0|1|0	0	0	0	0	0	-25.18	0.89	0.63
UNK_C	NP_001098721.1	ZFYVE16	5|5	10	5	2	0|0|0|0|7|10|5|3|4|3|7|4|9|6|9|7|3|18|8|21|3|12|8|3|1|3|5|4|4|9|0|6|6|8|8|0|0|0|0|0|0|0|0|0|0|0|0|0|0	0	0	0	0	0	-21.54	0.65	0.75
UNK_C	NP_001259004.1	USP10	5|5	10	5	2	0|0|2|0|2|0|2|2|2|2|0|0|0|0|0|2|1|2|3|5|0|0|0|0|1|2|0|0|0|2|0|0|3|2|2|0|0|0|0|0|0|0|0|0|0|0|0|0|0	0.52	0.52	0.52	0.52	0.52	0.07	3.38	0.09
UNK_C	NP_055541.1	TBKBP1	5|5	10	5	2	0|0|0|0|0|0|0|0|0|0|0|0|0|0|0|0|0|0|0|0|0|0|0|0|0|0|0|0|0|0|0|0|0|0|0|0|0|0|0|0|0|0|0|0|0|0|0|0|0	1	1	1	1	1	7.51	50	0
UNK_C	NP_612510.1	TECR	5|5	10	5	2	3|4|6|3|5|13|2|3|3|4|10|10|5|3|2|3|2|5|2|1|11|8|5|3|3|2|2|3|2|2|1|1|2|3|4|4|4|4|2|4|0|3|2|6|3|3|4|3|7	0	0	0	0	0	-14.01	0.91	0.71
UNK_C	NP_001193971.1	PRMT1	4|6	10	5	2	1|0|2|0|3|3|2|4|2|4|4|4|4|3|2|1|2|7|2|4|7|0|1|4|3|4|3|2|5|4|2|3|3|3|3|0|0|1|0|0|0|1|2|1|0|0|0|0|0	0	0	0	0	0	-8.67	1.39	0.6
UNK_C	NP_000987.2	RPL35A	5|5	10	5	2	3|5|15|8|7|12|10|6|6|7|8|8|12|15|4|7|8|14|3|9|14|21|5|6|11|8|8|6|3|5|0|0|1|0|2|5|4|0|3|4|3|3|13|6|11|6|18|6|1	0	0	0	0	0	-32.76	0.48	0.81
UNK_C	NP_001014.1	RPS20	5|5	10	5	2	8|7|7|7|7|11|10|7|4|4|6|7|8|8|6|8|5|15|8|7|10|8|8|5|8|9|10|6|4|7|14|5|3|6|4|5|8|3|6|5|3|3|8|5|3|7|4|4|10	0	0	0	0	0	-25.95	0.57	0.81
UNK_C	NP_005906.2	MCM6	3|7	10	5	2	2|4|16|14|4|13|10|2|8|7|8|6|6|5|3|11|10|18|5|19|9|13|12|17|12|13|9|2|4|9|0|4|7|5|5|4|10|3|2|6|0|9|12|6|23|19|4|5|14	0	0	0	0	0	-46.27	0.4	0.81
UNK_C	NP_001185946.1	LRRC49	2|8	10	5	2	0|0|0|0|7|0|0|3|3|8|0|1|3|8|2|0|1|3|5|0|0|0|0|0|8|14|46|37|6|0|0|0|1|1|4|0|0|0|0|0|0|0|0|0|0|0|0|0|0	0	0	0	0	0	-21.8	0.78	0.7
UNK_C	NP_063940.1	DIABLO	4|6	10	5	2	0|0|0|0|0|1|0|0|0|1|0|0|1|2|1|0|0|2|0|0|1|0|1|2|0|1|3|0|3|2|2|2|1|5|3|0|0|0|0|0|0|0|0|0|0|0|0|0|0	0.55	0.83	0.54	0.82	0.55	-1.02	3.68	0.08
UNK_C	NP_001137232.1	EIF5A	4|6	10	5	2	0|0|0|0|0|6|0|0|0|5|0|0|0|0|0|5|5|5|2|3|3|0|2|9|2|0|3|3|7|12|5|7|5|10|9|0|0|0|0|4|4|0|6|0|0|0|3|0|0	0	0	0	0	0	-13.52	1	0.69
UNK_C	NP_001013456.1	FXR1	4|6	10	5	2	0|0|4|1|2|9|3|3|0|4|3|4|3|5|2|2|2|1|0|3|4|0|4|3|11|2|1|1|0|5|0|1|2|5|7|1|0|0|0|0|0|0|0|0|0|0|0|0|0	0	0	0	0	0	-9.09	1.33	0.61
UNK_C	NP_004770.4	CNOT8	5|5	10	5	2	0|0|0|0|0|0|0|0|0|0|0|0|0|0|0|0|0|0|0|0|0|0|0|0|0|0|0|0|0|0|0|0|0|0|0|0|0|0|0|0|0|0|0|0|0|0|0|0|0	1	1	1	1	1	7.55	50	0	1 [biogrid]1 [biogrid]
UNK_C	NP_001264.2	CHD4	4|6	10	5	2	3|0|7|2|96|107|64|86|79|72|74|70|90|102|83|62|55|207|111|154|103|109|91|60|43|46|77|65|79|40|33|16|80|57|74|5|0|2|0|0|0|3|8|3|6|13|0|0|5	0	0	0	0	0	-382.44	0.06	0.81
UNK_C	NP_653172.2	CNOT6L	5|5	10	5	2	0|0|0|0|0|0|0|0|0|0|0|0|0|0|0|0|0|0|0|0|0|0|0|0|0|0|0|0|0|0|0|0|0|0|0|0|0|0|0|0|0|0|0|0|0|0|0|0|0	1	1	1	1	1	7.53	50	0
UNK_N	NP_001160163.1	TTK	4|7	11	5.5	2	0|0|0|0|2|0|0|1|2|0|2|1|1|0|1|4|1|4|1|4|2|0|0|1|3|3|1|0|3|1|0|2|5|5|6|0|0|0|0|0|0|0|0|0|0|0|0|0|0	0.26	0.5	0.25	0.49	0.26	-3.98	2.46	0.32
UNK_N	NP_003091.2	SNX2	7|4	11	5.5	2	0|0|3|0|0|4|4|1|5|4|6|4|7|6|0|5|0|0|2|7|1|0|6|3|2|3|4|3|7|0|0|3|4|9|9|0|1|0|0|0|0|0|5|0|1|3|0|0|2	0	0	0	0	0	-12.71	1.17	0.65
UNK_N	NP_612510.1	TECR	6|5	11	5.5	2	3|4|6|3|5|13|2|3|3|4|10|10|5|3|2|3|2|5|2|1|11|8|5|3|3|2|2|3|2|2|1|1|2|3|4|4|4|4|2|4|0|3|2|6|3|3|4|3|7	0	0	0	0	0	-14	1	0.7
UNK_N	NP_055121.1	RTCB	7|4	11	5.5	2	0|1|6|3|3|6|7|5|6|5|6|4|2|3|1|0|2|6|3|10|7|6|7|6|2|5|1|1|7|8|4|4|5|4|10|0|4|0|2|4|0|8|4|0|0|2|3|0|10	0	0	0	0	0	-18.23	0.88	0.72	1 [biogrid]1 [biogrid]
UNK_N	NP_003080.2	SNRNP70	6|5	11	5.5	2	0|0|1|2|6|11|13|10|9|17|8|15|12|10|11|8|18|14|5|7|14|10|8|12|4|7|7|6|6|4|0|0|8|1|2|0|0|0|0|0|0|0|2|0|0|0|0|0|0	0	0	0	0	0	-31.23	0.55	0.77
UNK_N	NP_005737.1	NAMPT	8|3	11	5.5	2	5|4|14|8|2|4|2|0|1|1|0|2|0|0|0|5|4|11|3|9|6|1|3|1|14|9|6|4|0|7|0|5|4|2|4|7|13|2|5|5|3|6|6|5|10|8|1|2|12	0	0	0	0	0	-25.23	0.73	0.73
UNK_N	NP_002888.1	RBMS1	3|8	11	5.5	2	0|0|0|0|0|0|0|0|0|0|0|0|0|0|0|0|0|2|0|0|0|0|0|0|0|0|0|0|0|0|0|0|0|0|0|0|0|0|0|0|0|0|0|0|0|0|0|0|0	0.98	1	0.98	1	0.98	3.34	55	0
UNK_N	NP_065941.2	KIAA1524	4|7	11	5.5	2	0|0|0|0|0|5|2|3|0|11|0|1|0|0|1|5|2|9|0|7|6|2|2|5|0|0|2|3|9|11|0|5|6|5|6|0|0|0|0|0|0|0|0|0|0|0|0|0|0	0	0	0	0	0	-10.96	1.27	0.62
UNK_N	NP_001186211.2	LRBA	5|6	11	5.5	2	0|0|0|0|15|21|15|22|26|27|9|7|11|14|8|2|14|18|14|31|16|21|16|4|1|6|6|3|16|3|6|0|20|14|16|0|0|0|0|0|0|0|0|0|0|0|0|0|0	0	0	0	0	0	-53.14	0.35	0.81
UNK_N	NP_056340.2	IBTK	5|6	11	5.5	2	0|0|0|0|0|0|1|1|0|1|0|0|0|3|0|0|0|0|1|0|0|2|4|3|0|0|0|0|5|0|0|2|8|6|10|0|0|0|0|0|0|0|0|0|0|0|0|0|0	0.27	0.35	0.26	0.33	0.27	-1.43	2.93	0.31
UNK_N	NP_006635.2	HSPH1	6|5	11	5.5	2	0|2|2|0|10|13|13|7|17|11|5|10|14|12|17|7|10|15|7|14|5|11|9|6|1|3|6|5|17|19|4|13|8|9|17|1|0|0|0|0|0|0|0|0|0|0|3|0|0	0	0	0	0	0	-37.65	0.47	0.81
UNK_N	NP_001005335.1	HNRNPL	7|4	11	5.5	2	1|5|1|0|14|20|16|12|11|16|13|12|17|17|13|15|13|34|15|32|14|20|20|18|6|5|9|8|7|7|6|7|8|5|11|6|1|8|5|2|5|2|5|1|1|3|4|4|8	0	0	0	0	0	-55.21	0.36	0.81	1 [biogrid]1 [biogrid]
UNK_N	NP_113673.3	GRWD1	7|4	11	5.5	2	0|0|5|1|0|2|2|1|1|1|1|4|1|2|0|2|2|4|2|2|2|2|2|3|3|4|0|0|0|3|0|0|2|0|1|2|3|1|1|2|0|1|1|0|2|2|0|2|4	0.12	0.23	0.11	0.22	0.12	-5.23	2.12	0.4
UNK_N	NP_001070910.1	HNRNPC	6|5	11	5.5	2	7|11|17|13|13|24|12|13|19|15|25|11|20|16|16|11|12|8|11|27|11|15|14|10|14|14|14|12|4|3|0|2|8|2|3|14|7|21|14|9|9|8|15|11|12|10|11|11|15	0	0	0	0	0	-56.09	0.34	0.81
UNK_N	NP_001136077.1	EFTUD2	8|3	11	5.5	2	0|0|2|0|21|29|20|24|27|20|21|27|23|23|21|29|15|46|26|49|22|31|27|22|14|15|23|15|20|12|7|12|18|9|15|0|0|0|0|0|0|0|2|0|0|0|1|0|0	0	0	0	0	0	-97.38	0.22	0.81
UNK_N	NP_036331.1	AGO1	3|8	11	5.5	2	0|0|0|0|0|0|0|0|0|0|0|0|0|0|0|0|0|0|0|0|0|0|0|0|0|0|0|0|0|0|0|0|0|0|0|0|0|0|0|0|0|0|0|0|0|0|0|0|0	0.99	1	0.99	1	0.99	4.11	55	0
UNK_N	NP_085130.2	CPEB4	4|7	11	5.5	2	0|0|0|0|0|0|0|0|0|0|0|0|0|0|1|0|0|0|0|0|0|0|0|0|0|1|0|0|0|0|0|0|0|0|0|0|0|0|0|0|1|0|0|0|0|0|0|0|0	1	1	1	1	1	5.47	45.83	0
UNK_C	NP_003357.2	UQCRC2	7|4	11	5.5	2	6|5|20|11|2|12|9|0|4|3|12|11|0|0|2|16|12|18|1|3|13|10|12|11|12|10|5|2|0|4|1|4|3|2|0|15|18|16|8|21|2|5|8|4|13|14|8|7|16	0	0	0	0	0	-45.67	0.42	0.81
UNK_C	NP_001129166.1	VDAC3	5|6	11	5.5	2	4|4|14|7|7|9|7|1|3|4|7|7|3|3|2|6|9|6|3|4|6|7|6|9|9|9|3|3|3|7|0|4|2|3|5|6|12|4|9|11|4|6|9|4|12|11|6|7|8	0	0	0	0	0	-24.89	0.65	0.81
UNK_C	NP_055978.4	TRIM9	4|7	11	5.5	2	0|0|0|0|0|0|0|0|1|2|3|0|0|0|1|0|0|6|0|3|3|0|2|3|0|0|0|1|8|11|2|9|5|7|9|0|0|0|0|0|0|0|0|0|0|0|0|0|0	0.03	0.06	0.03	0.06	0.03	-6.17	1.81	0.49
UNK_C	NP_001239314.1	TNIP1	7|4	11	5.5	2	0|0|0|0|0|0|0|0|0|3|0|0|0|0|1|0|0|4|0|1|0|0|0|2|1|0|0|1|3|3|0|0|3|3|0|0|0|0|0|0|0|0|0|0|0|0|0|0|0	0.67	0.88	0.66	0.88	0.67	-0.19	5.5	0.05
UNK_C	NP_006107.1	TAB1	4|7	11	5.5	2	0|0|0|0|0|0|0|0|0|0|1|0|0|0|0|0|0|0|0|3|0|0|0|0|0|0|0|0|0|0|1|1|3|0|2|0|0|0|0|0|0|0|0|0|0|0|0|0|0	0.89	0.98	0.88	0.98	0.89	1.34	12.5	0.02
UNK_C	NP_055944.2	SEPT6	5|6	11	5.5	2	0|0|0|0|0|0|0|0|0|6|0|0|0|0|0|0|0|0|0|0|0|0|5|0|0|0|0|0|0|0|0|0|0|0|9|0|0|0|0|0|0|0|0|0|0|0|0|0|0	0.73	0.77	0.72	0.76	0.73	0.79	6.88	0.04
UNK_C	NP_002626.1	SLC25A3	3|8	11	5.5	2	5|8|15|9|10|9|8|0|1|3|9|11|5|3|2|9|8|9|2|5|9|8|13|14|10|9|5|4|2|5|0|1|3|2|1|9|13|3|0|9|3|11|16|7|19|15|5|4|7	0	0	0	0	0	-38.26	0.51	0.77	1 [biogrid]1 [biogrid]
UNK_C	NP_054733.2	SNRNP200	6|5	11	5.5	2	0|0|2|0|36|45|25|20|27|23|20|26|34|32|28|32|26|78|30|84|40|39|40|29|11|19|32|25|18|11|12|7|14|10|17|0|0|0|0|0|0|0|3|0|0|0|0|0|0	0	0	0	0	0	-126.97	0.17	0.81
UNK_C	NP_000980.1	RPL30	6|5	11	5.5	2	3|5|5|5|3|3|2|0|4|5|4|3|3|2|1|3|4|6|0|5|2|5|3|2|11|8|10|8|1|3|1|0|2|0|1|4|6|3|3|3|2|6|6|2|7|9|6|4|2	0	0	0	0	0	-14.61	0.97	0.71	1 [biogrid]1 [biogrid]
UNK_C	NP_055121.1	RTCB	6|5	11	5.5	2	0|1|6|3|3|6|7|5|6|5|6|4|2|3|1|0|2|6|3|10|7|6|7|6|2|5|1|1|7|8|4|4|5|4|10|0|4|0|2|4|0|8|4|0|0|2|3|0|10	0	0	0	0	0	-16.61	0.88	0.72	1 [biogrid]1 [biogrid]
UNK_C	NP_001034796.1	SDCCAG3	4|7	11	5.5	2	0|0|0|0|0|2|0|0|5|2|2|2|2|0|0|0|0|0|0|1|0|0|0|2|0|2|1|1|2|0|0|0|1|2|3|0|0|0|0|0|0|0|0|0|5|17|0|0|3	0.2	0.35	0.19	0.34	0.2	-3.17	2.5	0.35
UNK_C	NP_004699.1	PDCD5	6|5	11	5.5	2	0|0|0|0|1|0|3|4|2|5|3|1|2|2|2|3|1|2|0|8|1|2|2|4|0|2|3|3|10|8|2|6|5|7|10|0|0|0|0|0|0|0|0|0|0|0|0|0|0	0	0	0	0	0	-8.66	1.36	0.62
UNK_C	NP_001138992.1	RAI14	5|6	11	5.5	2	0|0|0|0|23|32|29|37|27|27|14|18|29|29|21|30|10|28|13|34|20|31|21|17|8|8|20|17|14|6|6|6|17|6|12|0|0|0|0|0|0|0|0|0|0|0|0|0|0	0	0	0	0	0	-83.7	0.24	0.81
UNK_C	NP_001157858.1	RAPGEF6	4|7	11	5.5	2	0|0|0|0|0|4|2|2|2|0|3|2|2|4|3|0|0|5|2|9|4|2|2|0|0|2|2|2|5|2|0|2|10|5|8|0|0|0|0|0|0|0|0|0|0|0|0|0|0	0.01	0.02	0.01	0.02	0.01	-7.99	1.6	0.54
UNK_C	NP_001070707.1	RNF214	7|4	11	5.5	2	0|0|0|0|0|0|0|0|0|0|0|0|0|0|0|0|0|0|0|0|0|0|0|0|0|0|2|0|0|0|0|0|0|0|0|0|0|0|0|0|0|0|0|0|0|0|0|0|0	0.99	1	0.99	1	0.99	4.51	55	0
UNK_C	NP_001128246.1	KLC2	4|7	11	5.5	2	0|0|0|0|1|17|8|9|11|8|11|3|8|11|1|9|5|0|1|15|13|9|11|8|0|1|8|6|1|2|0|10|9|10|9|0|0|0|0|0|0|0|0|0|0|0|0|0|0	0	0	0	0	0	-26.8	0.65	0.75
UNK_C	NP_001006600.1	ERBIN	5|6	11	5.5	2	0|0|0|0|11|10|9|14|14|15|12|12|13|16|11|4|12|18|7|20|6|14|12|9|4|9|10|7|14|5|5|7|15|14|5|0|0|0|0|0|0|0|0|0|0|0|0|0|0	0	0	0	0	0	-39.77	0.45	0.81
UNK_C	NP_060530.3	IARS2	6|5	11	5.5	2	0|0|0|0|0|0|0|0|0|0|0|0|0|0|0|0|0|0|0|0|0|0|0|0|0|0|1|0|0|0|0|0|0|0|0|0|1|0|0|0|0|0|1|0|0|0|0|0|0	1	1	1	1	1	7.13	45.83	0
UNK_C	NP_001136086.1	EHBP1	8|3	11	5.5	2	0|0|0|0|6|4|4|2|2|3|5|3|2|2|4|2|5|9|3|11|7|4|7|15|0|3|4|5|7|7|1|1|9|5|6|0|0|0|0|0|0|0|0|0|0|0|0|0|0	0	0	0	0	0	-17.55	0.98	0.68
UNK_C	NP_056050.1	CSTF2T	5|6	11	5.5	2	0|0|0|0|0|0|0|2|0|0|0|0|1|1|3|0|0|5|0|7|0|0|0|0|0|0|1|0|7|11|4|7|4|5|1|0|0|0|0|0|0|0|0|0|0|0|0|0|0	0.1	0.14	0.1	0.14	0.1	-2.75	2.33	0.41
UNK_C	NP_060873.4	DCP1A	5|6	11	5.5	2	0|0|0|0|3|2|2|3|3|2|4|3|3|0|2|6|1|9|4|13|3|3|3|2|0|0|1|1|2|4|4|2|7|6|8|0|0|0|0|0|0|0|0|0|0|0|0|0|0	0	0	0	0	0	-8.91	1.33	0.63
UNK_C	NP_001129224.1	ECD	4|7	11	5.5	2	0|0|0|0|5|8|5|6|10|7|6|4|7|10|3|10|3|48|1|23|4|2|4|10|5|5|14|9|27|34|2|21|13|17|12|0|0|0|0|0|0|0|0|0|0|0|0|0|0	0	0	0	0	0	-43.66	0.43	0.78
UNK_C	NP_064709.2	CIAPIN1	5|6	11	5.5	2	0|0|0|0|2|2|2|3|7|3|2|0|2|3|2|4|4|3|3|7|0|0|7|6|1|2|3|2|4|8|9|2|2|10|13|0|0|0|0|0|0|2|0|0|0|0|0|0|1	0	0	0	0	0	-10.27	1.22	0.66
UNK_C	NP_001120654.1	CEP55	5|6	11	5.5	2	0|0|0|0|0|4|1|2|5|3|2|1|2|2|1|0|0|0|0|4|0|1|3|2|0|0|1|3|6|1|2|3|8|0|7|0|0|0|0|0|0|0|0|0|0|0|0|0|0	0.05	0.08	0.05	0.08	0.05	-3.66	2.15	0.46
UNK_C	NP_001135753.1	ARCN1	5|6	11	5.5	2	1|2|8|4|3|8|5|4|7|8|8|8|8|3|7|2|6|14|2|13|6|6|2|5|7|7|11|10|9|14|0|3|3|8|11|2|4|1|1|2|3|8|8|2|6|5|0|1|12	0	0	0	0	0	-25.95	0.63	0.76
UNK_C	NP_004272.2	BAG3	6|5	11	5.5	2	0|0|0|0|2|0|0|0|0|1|0|0|0|0|2|0|0|0|0|0|0|0|0|0|0|0|0|0|1|4|0|2|1|3|0|0|0|0|0|0|0|0|0|0|0|0|0|0|0	0.86	0.9	0.85	0.9	0.86	1.42	8.59	0.02
UNK_C	NP_001002857.1	ANXA2	6|5	11	5.5	2	12|13|9|4|12|21|37|18|9|6|11|7|12|12|12|4|12|16|7|8|10|14|7|11|7|7|13|12|7|13|4|8|5|11|8|11|5|15|13|12|19|2|11|10|6|4|10|12|12	0	0	0	0	0	-47.85	0.39	0.81
UNK_C	NP_001032238.1	ACOT1	6|5	11	5.5	2	0|0|0|0|5|5|7|2|4|2|5|4|3|2|0|2|2|14|8|13|9|0|8|6|3|2|2|2|8|9|0|7|11|21|19|0|0|0|0|0|0|0|0|0|0|0|0|0|0	0	0	0	0	0	-19.47	0.77	0.74
UNK_C	NP_079128.2	AGO3	0|11	11	5.5	2	0|0|0|0|0|0|0|0|0|0|0|0|0|0|0|0|0|0|0|0|0|0|0|0|0|0|0|0|0|0|0|0|0|0|0|0|0|0|0|0|0|0|0|0|0|0|0|0|0	0.5	1	0.5	1	0.5	-2.25	55	0.1
UNK_N	NP_073739.3	YTHDC2	7|5	12	6	2	0|0|0|0|3|5|8|6|8|9|4|5|9|5|6|7|2|25|8|20|6|11|8|5|3|5|2|1|7|5|3|6|8|13|23|0|0|0|0|0|0|0|0|0|1|0|0|0|3	0	0	0	0	0	-26.12	0.68	0.76
UNK_N	NP_001129171.1	YWHAZ	6|6	12	6	2	0|0|0|0|7|8|7|11|7|7|6|6|5|7|12|5|7|7|6|5|9|5|9|4|0|0|4|3|7|6|0|3|5|7|11|3|2|0|0|2|3|0|0|0|0|0|2|0|2	0	0	0	0	0	-17.76	0.85	0.74	1 [biogrid]1 [biogrid]
UNK_N	NP_001158889.1	SLC25A11	7|5	12	6	2	3|2|4|4|10|8|5|2|4|2|5|5|2|2|0|0|6|0|3|0|6|10|8|0|4|4|2|0|0|3|0|0|0|0|3|7|4|6|4|4|4|5|6|3|4|5|2|5|3	0	0	0	0	0	-13.89	1.09	0.69
UNK_N	NP_000984.1	RPL31	8|4	12	6	2	3|3|8|6|3|6|4|5|4|3|6|8|5|3|3|6|4|6|4|7|4|6|4|9|7|7|4|3|3|8|2|2|3|2|3|3|5|3|1|2|4|5|9|6|7|6|3|2|5	0	0	0	0	0	-18.11	0.97	0.7
UNK_N	NP_000981.1	RPL27A	6|6	12	6	2	2|3|8|5|2|7|5|3|3|3|4|4|5|3|5|5|2|9|2|3|5|6|3|5|5|4|7|3|5|6|9|8|2|4|3|4|3|3|3|2|2|4|5|5|7|7|3|4|3	0	0	0	0	0	-13.55	1.03	0.71
UNK_N	NP_000971.1	RPL18A	6|6	12	6	2	3|4|13|13|4|12|7|4|11|8|8|7|4|5|3|16|13|11|12|6|9|13|13|7|11|12|5|4|3|5|1|1|4|2|4|14|16|9|3|9|3|4|11|11|12|8|8|3|6	0	0	0	0	0	-33.67	0.54	0.81
UNK_N	NP_000976.1	RPL17	7|5	12	6	2	13|11|9|13|4|8|9|5|6|6|7|8|5|5|2|8|3|9|1|7|9|7|6|9|16|13|14|9|4|4|0|6|4|5|5|9|15|12|13|12|7|11|14|8|11|17|10|9|15	0	0	0	0	0	-37.35	0.52	0.81
UNK_N	NP_001116835.1	RGPD6	0|12	12	6	2	0|0|0|0|24|0|0|0|25|0|0|0|0|35|24|0|0|28|0|30|0|0|0|15|0|16|0|0|0|21|0|8|0|0|0|0|0|0|0|0|0|0|0|0|0|0|0|0|0	0	0	0	0	0	-39.19	0.66	0.73
UNK_N	NP_001171753.1	PRMT7	8|4	12	6	2	0|0|0|0|0|0|0|1|0|0|0|0|1|0|1|0|0|1|0|4|0|0|0|0|0|0|0|0|4|4|0|1|2|7|6|0|0|0|0|0|0|0|0|0|0|0|0|0|0	0.55	0.77	0.54	0.76	0.55	-0.79	4.69	0.08
UNK_N	NP_002825.3	PTPN11	6|6	12	6	2	4|4|1|0|6|6|7|3|7|5|5|4|4|4|3|5|5|13|3|8|9|2|11|5|2|4|4|8|7|14|1|15|8|20|18|3|2|3|2|1|5|0|1|4|0|1|0|2|0	0	0	0	0	0	-21.48	0.74	0.75
UNK_N	NP_006614.2	PHGDH	8|4	12	6	2	0|2|7|5|3|4|6|2|4|3|8|5|4|1|1|4|9|5|5|10|3|7|8|11|7|4|3|1|3|0|0|7|1|3|4|6|10|3|4|5|3|8|6|3|11|12|2|3|14	0	0	0	0	0	-22.67	0.82	0.73
UNK_N	NP_115949.3	PPP4R3A	8|4	12	6	2	0|0|0|0|15|8|8|4|10|9|4|10|14|9|5|17|29|29|3|27|20|13|12|10|4|5|8|9|15|12|7|11|13|13|15|0|0|0|0|0|0|0|0|0|0|0|0|0|0	0	0	0	0	0	-48.01	0.44	0.78
UNK_N	NP_002620.1	PGAM1	5|7	12	6	2	0|0|0|0|2|0|3|1|3|3|3|0|4|0|2|0|1|5|1|0|0|3|1|3|0|0|5|0|6|9|0|7|4|13|6|0|0|0|0|0|0|0|0|0|0|0|0|0|0	0.01	0.02	0.01	0.02	0.01	-6.22	1.76	0.53
UNK_N	NP_008937.1	NUDT21	9|3	12	6	2	0|0|0|0|15|12|14|10|12|10|13|9|14|12|11|20|8|44|13|22|17|17|17|21|6|7|11|10|15|19|15|21|13|15|21|0|0|0|0|0|0|0|0|0|0|0|0|0|1	0	0	0	0	0	-62.75	0.36	0.81
UNK_N	NP_001155901.1	PDCD6IP	9|3	12	6	2	1|2|13|7|0|3|6|2|5|2|6|3|3|1|0|4|3|4|2|0|4|3|3|3|6|9|1|1|0|2|0|1|3|2|5|9|7|4|4|6|3|13|12|5|16|15|4|5|8	0	0	0	0	0	-23.63	0.83	0.72
UNK_N	NP_001161143.1	LPP	6|6	12	6	2	1|0|0|0|3|2|1|1|3|2|2|3|4|4|4|6|0|3|3|0|0|3|2|3|0|1|2|2|5|8|5|3|3|9|14|0|0|0|0|0|0|0|0|0|0|0|0|0|0	0	0	0	0	0	-6.95	1.52	0.61
UNK_N	NP_004981.2	MARS	9|3	12	6	2	4|5|11|7|7|15|11|10|8|12|14|13|10|12|14|15|12|27|6|25|15|17|18|14|13|7|16|5|4|10|3|5|11|8|8|4|10|1|2|9|1|7|11|3|19|16|2|3|10	0	0	0	0	0	-54.07	0.42	0.81
UNK_N	NP_055501.2	KIAA0355	6|6	12	6	2	0|0|0|0|0|0|0|0|0|0|0|0|0|0|0|0|0|0|0|0|0|0|0|0|0|0|0|0|0|0|0|0|0|0|1|0|0|0|0|0|0|0|0|0|0|0|0|0|0	1	1	1	1	1	9.14	60	0
UNK_N	NP_001137232.1	EIF5A	5|7	12	6	2	0|0|0|0|0|6|0|0|0|5|0|0|0|0|0|5|5|5|2|3|3|0|2|9|2|0|3|3|7|12|5|7|5|10|9|0|0|0|0|4|4|0|6|0|0|0|3|0|0	0	0	0	0	0	-12.08	1.2	0.67
UNK_N	NP_003518.2	HIST1H2BO	12|0	12	6	2	3|13|19|0|37|44|39|49|33|32|28|42|54|56|44|48|19|38|35|43|30|0|49|51|23|25|17|10|22|18|0|0|28|16|14|17|0|26|0|25|0|13|30|12|14|24|21|23|18	0	0	0	0	0	-166.64	0.16	0.81
UNK_N	NP_001406.1	EIF2S3	10|2	12	6	2	6|3|6|3|0|2|4|2|3|5|4|0|3|3|0|5|3|2|0|4|2|0|2|4|5|2|6|3|3|6|0|3|1|1|2|4|2|2|0|0|2|5|9|0|0|4|1|2|5	0.02	0.04	0.02	0.04	0.02	-14.75	1.38	0.5	1 [biogrid]1 [biogrid]
UNK_N	NP_001367.2	DYNC1H1	10|2	12	6	2	6|7|43|9|4|29|26|9|21|13|24|15|12|9|4|2|19|19|6|18|21|7|20|17|10|19|20|5|3|0|0|0|5|0|2|18|23|4|4|7|4|5|22|6|18|20|6|3|11	0	0	0	0	0	-76.68	0.32	0.81	1 [biogrid]1 [biogrid]
UNK_N	NP_001395.1	EEF1G	8|4	12	6	2	1|0|5|2|16|12|5|12|12|15|8|5|9|8|11|12|6|25|7|20|9|8|10|12|4|4|5|3|9|12|3|11|6|3|14|0|4|1|0|1|0|0|4|1|5|3|0|0|3	0	0	0	0	0	-36.72	0.55	0.77
UNK_N	NP_004359.1	CNN2	6|6	12	6	2	0|0|0|0|0|0|0|1|1|1|1|0|2|0|0|0|0|3|0|2|0|0|0|0|0|0|1|1|2|5|0|2|3|5|5|0|0|0|0|0|0|0|0|0|0|0|0|0|0	0.61	0.61	0.59	0.59	0.61	0.38	4.29	0.06
UNK_N	NP_001243064.1	CSE1L	11|1	12	6	2	0|1|4|0|5|12|14|5|7|4|16|6|2|7|0|12|6|21|8|19|14|0|14|18|5|7|3|2|3|5|0|4|0|2|6|4|11|1|0|5|0|3|10|0|12|8|0|2|8	0	0	0	0	0	-41.78	0.59	0.75	1 [biogrid]1 [biogrid]
UNK_N	NP_001202.4	BUB1B	5|7	12	6	2	0|0|0|0|1|5|0|4|11|3|0|0|5|2|2|2|4|6|7|12|0|0|8|3|1|1|0|2|13|6|0|4|13|7|16|0|0|0|0|0|0|0|0|0|0|0|0|0|0	0	0	0	0	0	-13.58	1.09	0.69
UNK_N	NP_001003676.1	C11orf49	4|8	12	6	2	0|0|0|0|4|7|3|3|2|7|4|3|3|2|3|2|2|5|3|5|5|3|6|2|15|12|19|15|2|2|4|8|7|4|5|0|0|0|0|0|0|0|0|0|0|0|0|0|0	0	0	0	0	0	-17.65	0.97	0.7
UNK_N	NP_001264.2	CHD4	6|6	12	6	2	3|0|7|2|96|107|64|86|79|72|74|70|90|102|83|62|55|207|111|154|103|109|91|60|43|46|77|65|79|40|33|16|80|57|74|5|0|2|0|0|0|3|8|3|6|13|0|0|5	0	0	0	0	0	-374.03	0.07	0.81
UNK_N	NP_001814.2	CKB	5|7	12	6	2	0|0|0|0|0|0|0|0|0|0|0|0|0|0|0|0|0|0|0|0|0|0|0|0|1|0|0|1|1|1|0|2|0|3|6|0|0|0|0|0|0|0|0|0|0|0|0|0|0	0.84	0.9	0.84	0.9	0.84	1.21	10	0.02
UNK_N	NP_001672.1	ATP2A2	7|5	12	6	2	15|12|11|11|11|20|17|3|7|7|17|12|5|5|3|7|15|21|8|13|14|17|16|16|12|10|17|7|3|7|0|2|3|3|6|6|6|4|1|6|3|6|10|2|14|12|0|3|7	0	0	0	0	0	-44.76	0.45	0.81	1 [biogrid]1 [biogrid]
UNK_N	NP_001653.1	ARF5	7|5	12	6	2	5|3|6|4|1|2|1|1|5|6|7|3|3|0|1|7|5|5|1|7|3|3|7|6|6|4|5|3|2|6|0|4|2|1|4|7|5|1|6|7|5|7|7|1|6|8|2|6|9	0	0	0	0	0	-16.61	0.96	0.71	1 [biogrid]1 [biogrid]
UNK_C	NP_006752.1	YWHAE	6|6	12	6	2	0|0|0|0|13|20|19|14|20|12|17|8|13|17|20|12|11|26|14|28|21|16|13|9|1|2|5|6|14|12|1|7|7|23|18|6|3|0|3|3|4|3|2|0|0|0|2|2|0	0	0	0	0	0	-52.18	0.38	0.81	1 [biogrid]1 [biogrid]
UNK_C	NP_001158.2	XIAP	7|5	12	6	2	4|4|3|2|4|4|2|5|4|6|3|1|5|4|5|2|1|10|2|12|9|2|7|2|3|5|4|3|8|16|4|11|10|18|16|7|2|6|2|1|1|1|2|3|0|0|6|2|4	0	0	0	0	0	-21.3	0.79	0.74
UNK_C	NP_003008.1	SRSF3	6|6	12	6	2	0|0|3|2|0|16|28|2|2|3|6|7|12|8|0|9|9|12|12|8|11|9|2|2|9|6|12|4|4|3|0|0|2|0|0|4|3|0|2|4|2|0|3|0|6|4|1|0|6	0	0	0	0	0	-22.74	0.71	0.76
UNK_C	NP_203754.2	TNKS1BP1	5|7	12	6	2	0|0|0|0|0|0|0|0|0|0|0|0|3|0|0|0|0|0|0|0|0|0|1|0|0|0|1|0|0|1|0|0|0|0|0|0|0|0|0|0|0|0|0|0|0|0|0|0|0	0.98	0.99	0.98	0.99	0.98	3.41	25	0
UNK_C	NP_001171712.1	VDAC2	5|7	12	6	2	5|3|6|5|11|15|24|9|12|12|13|10|7|9|10|14|64|10|10|8|20|14|10|13|3|7|7|5|9|8|3|10|0|6|12|9|9|7|13|12|5|6|6|3|5|10|4|9|12	0	0	0	0	0	-47.52	0.42	0.81
UNK_C	NP_000979.1	RPL27	6|6	12	6	2	1|2|5|5|2|5|7|7|1|6|3|2|4|2|0|6|6|12|3|11|4|4|7|5|10|9|7|5|2|3|8|2|2|2|4|4|6|3|2|2|1|8|9|2|5|8|7|2|6	0	0	0	0	0	-17.63	0.86	0.74
UNK_C	NP_000995.1	RPLP2	5|7	12	6	2	0|2|5|3|7|6|8|4|10|3|7|7|6|8|10|8|6|33|6|21|4|16|11|8|8|8|8|4|9|6|6|4|3|9|8|6|3|2|3|2|3|4|5|2|4|4|0|1|3	0	0	0	0	0	-28.86	0.62	0.76
UNK_C	NP_001037770.1	SMAP1	5|7	12	6	2	0|0|0|0|0|0|0|3|1|1|0|2|1|0|3|4|1|7|0|2|1|6|0|1|0|0|0|2|4|4|1|0|2|8|8|1|0|0|1|1|2|0|0|0|0|0|0|0|0	0.08	0.14	0.08	0.13	0.08	-4.01	2.24	0.43
UNK_C	NP_000969.1	RPL23	5|7	12	6	2	10|10|14|8|5|10|8|2|6|6|8|4|2|5|1|5|4|68|5|14|7|9|39|6|14|9|11|7|5|7|4|6|4|3|8|4|10|3|6|3|6|9|13|8|10|7|8|12|28	0	0	0	0	0	-46.27	0.43	0.81
UNK_C	NP_000971.1	RPL18A	6|6	12	6	2	3|4|13|13|4|12|7|4|11|8|8|7|4|5|3|16|13|11|12|6|9|13|13|7|11|12|5|4|3|5|1|1|4|2|4|14|16|9|3|9|3|4|11|11|12|8|8|3|6	0	0	0	0	0	-33.64	0.54	0.81
UNK_C	NP_002873.1	RANBP1	7|5	12	6	2	2|2|1|1|2|2|1|1|4|0|5|5|3|3|6|2|1|8|2|9|3|0|3|8|1|1|4|4|7|11|4|6|5|7|5|0|0|0|0|0|0|0|0|0|1|0|0|0|3	0	0	0	0	0	-11.67	1.24	0.66
UNK_C	NP_000966.2	RPL11	7|5	12	6	2	2|5|7|6|4|5|5|4|7|3|5|6|5|5|6|7|5|16|4|8|6|9|5|7|8|7|5|3|6|8|12|4|3|3|3|5|9|7|3|5|3|7|5|6|10|8|3|5|10	0	0	0	0	0	-22.05	0.78	0.74
UNK_C	NP_055484.3	NUP93	5|7	12	6	2	5|5|11|6|0|7|4|0|0|2|7|3|0|1|0|3|5|3|0|5|9|4|6|3|7|10|6|3|0|3|0|0|0|1|0|3|5|0|0|3|2|7|9|8|7|11|1|1|10	0	0	0	0	0	-17.6	0.92	0.72
UNK_C	NP_056132.1	PUM2	7|5	12	6	2	0|0|0|0|0|0|0|0|0|0|0|0|0|0|0|0|0|0|0|0|0|0|0|0|0|0|0|0|0|0|0|0|0|0|0|0|0|0|0|0|0|0|0|0|0|0|0|0|0	1	1	1	1	1	7.51	60	0
UNK_C	NP_060548.2	LARP1B	7|5	12	6	2	0|0|0|0|4|0|0|0|0|0|0|0|0|0|0|0|5|3|5|5|0|0|0|0|0|2|6|3|4|0|0|0|5|0|7|0|0|0|0|0|0|0|0|0|0|0|0|0|0	0.3	0.45	0.29	0.44	0.3	-1.74	3.06	0.29
UNK_C	NP_001177725.1	NCK1	6|6	12	6	2	0|0|0|0|3|1|3|1|3|0|3|2|4|3|3|0|2|7|0|9|3|2|2|2|0|0|1|2|10|7|3|8|8|13|12|0|0|0|0|0|0|0|0|0|0|0|0|0|0	0	0	0	0	0	-9.03	1.29	0.65
UNK_C	NP_002256.2	KPNB1	2|10	12	6	2	1|2|2|2|36|28|22|23|23|21|22|17|29|31|33|28|17|58|23|73|25|54|34|25|6|6|30|27|33|22|2|12|7|25|32|4|3|0|1|2|4|2|3|0|3|3|2|1|2	0	0	0	0	0	-128.78	0.19	0.81	1 [biogrid]1 [biogrid]
UNK_C	NP_001002032.1	HN1	6|6	12	6	2	0|0|0|0|1|9|4|4|6|3|4|4|5|5|3|4|3|11|2|14|5|3|6|5|2|3|3|4|8|13|6|7|9|9|10|0|0|0|0|0|0|0|0|0|0|0|0|0|0	0	0	0	0	0	-15.76	0.93	0.72	1 [biogrid]1 [biogrid]
UNK_C	NP_116165.1	JMJD1C	6|6	12	6	2	0|0|0|0|10|14|8|8|13|12|8|7|7|3|7|13|11|43|10|17|11|5|11|15|7|10|20|17|18|4|4|3|11|12|17|0|0|0|0|0|0|0|0|0|0|0|0|0|0	0	0	0	0	0	-41.07	0.45	0.81
UNK_C	NP_056117.1	HAUS5	6|6	12	6	2	0|0|0|0|3|4|19|12|8|4|2|3|6|9|7|1|4|19|2|8|10|0|2|0|0|0|2|0|3|1|0|1|3|6|4|0|0|0|0|0|0|0|0|0|0|0|0|0|0	0	0	0	0	0	-12.64	1.05	0.7
UNK_C	NP_443131.2	GPRIN1	6|6	12	6	2	0|0|0|0|2|0|4|1|1|2|3|1|2|1|3|6|6|6|2|6|2|4|2|4|2|3|3|4|7|7|2|1|10|8|10|0|0|0|0|0|0|0|0|0|0|0|0|0|0	0	0	0	0	0	-8.6	1.36	0.64
UNK_C	NP_001124150.1	EIF4E	5|7	12	6	2	1|1|0|1|3|0|3|0|2|4|2|0|3|4|2|4|5|4|2|8|2|3|0|2|0|1|3|0|4|2|1|1|1|0|1|0|0|1|0|0|0|1|2|0|0|0|0|0|0	0.08	0.15	0.09	0.16	0.09	-4.31	2.17	0.43
UNK_C	NP_001172005.1	FMR1	5|7	12	6	2	0|0|0|0|0|0|0|0|2|0|0|0|0|0|0|0|0|0|0|0|1|0|0|0|0|3|0|0|0|0|0|0|0|0|2|0|0|0|0|0|0|0|2|0|0|0|0|0|0	0.95	0.98	0.95	0.98	0.95	2.39	15	0.01
UNK_C	NP_001136077.1	EFTUD2	8|4	12	6	2	0|0|2|0|21|29|20|24|27|20|21|27|23|23|21|29|15|46|26|49|22|31|27|22|14|15|23|15|20|12|7|12|18|9|15|0|0|0|0|0|0|0|2|0|0|0|1|0|0	0	0	0	0	0	-94.17	0.24	0.81
UNK_C	NP_060918.2	CAND1	5|7	12	6	2	0|0|12|8|1|14|21|5|5|4|18|12|6|3|0|14|13|17|7|20|17|12|17|11|7|13|2|1|3|4|0|3|3|0|5|8|18|3|5|10|1|6|14|5|20|16|2|4|6	0	0	0	0	0	-43.64	0.45	0.81	1 [biogrid]1 [biogrid]
UNK_C	NP_001814.2	CKB	7|5	12	6	2	0|0|0|0|0|0|0|0|0|0|0|0|0|0|0|0|0|0|0|0|0|0|0|0|1|0|0|1|1|1|0|2|0|3|6|0|0|0|0|0|0|0|0|0|0|0|0|0|0	0.84	0.9	0.83	0.9	0.84	1.2	10	0.02
UNK_N	NP_054872.2	ZC3H7A	7|6	13	6.5	2	0|0|0|0|0|0|0|0|0|0|0|0|0|0|0|0|0|0|0|1|0|0|0|0|0|0|0|0|0|0|1|0|0|1|1|0|0|0|0|0|0|0|0|0|0|0|0|0|0	1	1	1	1	1	8.08	40.62	0
UNK_N	NP_001129166.1	VDAC3	7|6	13	6.5	2	4|4|14|7|7|9|7|1|3|4|7|7|3|3|2|6|9|6|3|4|6|7|6|9|9|9|3|3|3|7|0|4|2|3|5|6|12|4|9|11|4|6|9|4|12|11|6|7|8	0	0	0	0	0	-23.12	0.77	0.75
UNK_N	NP_003357.2	UQCRC2	8|5	13	6.5	2	6|5|20|11|2|12|9|0|4|3|12|11|0|0|2|16|12|18|1|3|13|10|12|11|12|10|5|2|0|4|1|4|3|2|0|15|18|16|8|21|2|5|8|4|13|14|8|7|16	0	0	0	0	0	-43.27	0.5	0.78
UNK_N	NP_003364.1	VCL	7|6	13	6.5	2	0|0|0|0|1|0|0|2|1|0|0|0|0|0|0|0|0|0|0|0|0|0|0|2|0|0|0|0|0|5|0|4|2|9|10|0|0|0|0|0|0|0|0|0|0|0|0|0|0	0.6	0.63	0.6	0.63	0.6	0.23	4.51	0.07	1 [biogrid]1 [biogrid]
UNK_N	NP_005753.1	TRIM28	9|4	13	6.5	2	2|0|6|3|21|24|25|22|19|22|19|29|25|22|31|41|21|70|18|54|37|33|36|32|18|23|22|19|29|30|36|28|28|33|27|0|2|0|2|4|0|2|9|5|10|11|2|0|7	0	0	0	0	0	-122.78	0.21	0.81
UNK_N	NP_003293.2	TRIP6	6|7	13	6.5	2	1|1|0|0|0|0|1|0|0|1|0|0|0|0|0|1|0|0|0|4|0|0|0|0|0|0|1|2|2|3|2|2|4|5|3|0|0|0|0|0|0|0|0|0|0|0|0|0|0	0.75	0.82	0.77	0.84	0.77	0.88	4.92	0.04	1 [biogrid]1 [biogrid]
UNK_N	NP_001157632.1	PPP6R3	7|6	13	6.5	2	0|0|0|0|12|6|7|3|3|2|2|5|7|5|1|6|3|14|6|11|5|3|5|3|1|3|4|4|9|12|5|12|11|11|16|0|1|0|0|0|0|0|0|0|0|0|0|0|0	0	0	0	0	0	-19	0.88	0.74	1 [biogrid]1 [biogrid]
UNK_N	NP_000972.1	RPL19	7|6	13	6.5	2	4|3|4|6|1|3|5|3|8|3|9|3|4|4|5|4|3|5|2|8|6|6|4|2|5|5|5|4|4|4|3|2|2|8|5|6|6|1|2|4|0|4|6|8|5|5|2|5|9	0	0	0	0	0	-13.98	1.1	0.7
UNK_N	NP_001006.1	RPS11	8|5	13	6.5	2	11|14|10|10|7|22|5|4|9|9|10|8|10|10|8|8|5|19|11|25|13|11|10|7|13|7|10|8|5|12|7|3|8|5|4|7|4|6|5|4|3|13|11|5|9|5|7|7|14	0	0	0	0	0	-39.15	0.54	0.81
UNK_N	NP_055484.3	NUP93	9|4	13	6.5	2	5|5|11|6|0|7|4|0|0|2|7|3|0|1|0|3|5|3|0|5|9|4|6|3|7|10|6|3|0|3|0|0|0|1|0|3|5|0|0|3|2|7|9|8|7|11|1|1|10	0	0	0	0	0	-19.3	1	0.7
UNK_N	NP_006182.2	PA2G4	8|5	13	6.5	2	0|0|0|0|4|5|8|5|4|7|5|1|7|3|6|9|3|6|5|11|4|7|4|9|0|0|2|2|9|11|9|8|6|12|13|0|0|0|0|0|0|0|0|0|0|0|0|0|0	0	0	0	0	0	-19.75	0.92	0.73
UNK_N	NP_060873.4	DCP1A	7|6	13	6.5	2	0|0|0|0|3|2|2|3|3|2|4|3|3|0|2|6|1|9|4|13|3|3|3|2|0|0|1|1|2|4|4|2|7|6|8|0|0|0|0|0|0|0|0|0|0|0|0|0|0	0	0	0	0	0	-7.53	1.58	0.6
UNK_N	NP_005372.2	NCL	7|6	13	6.5	2	4|9|29|23|37|53|26|33|36|33|43|59|45|47|33|50|107|123|45|126|84|124|40|50|42|38|42|35|17|14|7|4|14|7|10|26|34|26|22|20|16|28|21|5|22|22|16|19|17	0	0	0	0	0	-221.37	0.12	0.81	1 [biogrid]1 [biogrid]
UNK_N	NP_001180384.1	NSUN2	8|5	13	6.5	2	6|3|12|8|2|5|3|2|2|0|9|7|4|1|0|3|0|7|2|11|5|2|5|2|4|7|9|2|2|5|0|0|3|3|4|2|8|0|0|4|4|6|9|3|11|14|3|2|6	0	0	0	0	0	-19.12	0.94	0.72
UNK_N	NP_001110.2	ADD1	8|5	13	6.5	2	0|0|0|0|8|13|12|11|11|10|11|12|15|13|10|6|12|23|11|20|26|11|12|21|5|8|12|16|15|14|6|6|15|10|12|0|0|0|0|0|0|0|0|0|1|1|0|0|0	0	0	0	0	0	-46.77	0.47	0.78
UNK_N	NP_001231573.1	CHMP2B	6|7	13	6.5	2	0|0|0|0|2|4|5|7|3|4|3|1|2|3|1|1|2|8|1|2|5|0|2|6|3|0|3|4|6|10|1|4|4|7|4|0|0|0|0|0|0|0|0|0|0|0|0|0|0	0	0	0	0	0	-7.86	1.56	0.61
UNK_N	NP_001032238.1	ACOT1	6|7	13	6.5	2	0|0|0|0|5|5|7|2|4|2|5|4|3|2|0|2|2|14|8|13|9|0|8|6|3|2|2|2|8|9|0|7|11|21|19|0|0|0|0|0|0|0|0|0|0|0|0|0|0	0	0	0	0	0	-17.86	0.91	0.73
UNK_C	NP_277048.2	TPGS1	7|6	13	6.5	2	0|0|0|0|5|6|7|3|4|2|2|2|4|9|5|5|1|7|6|9|6|4|5|0|7|8|24|23|4|0|0|1|0|3|4|0|0|0|0|0|0|0|0|0|0|0|0|0|0	0	0	0	0	0	-15.68	0.99	0.72
UNK_C	NP_000984.1	RPL31	7|6	13	6.5	2	3|3|8|6|3|6|4|5|4|3|6|8|5|3|3|6|4|6|4|7|4|6|4|9|7|7|4|3|3|8|2|2|3|2|3|3|5|3|1|2|4|5|9|6|7|6|3|2|5	0	0	0	0	0	-14.98	1.05	0.71
UNK_C	NP_001020.2	RPS26	6|7	13	6.5	2	3|0|6|4|3|5|5|6|6|4|4|4|2|2|0|4|4|10|2|4|4|7|2|5|7|6|3|3|6|2|2|1|4|5|4|3|5|3|5|7|4|4|5|3|7|6|5|5|8	0	0	0	0	0	-13.29	1.14	0.7
UNK_C	NP_000981.1	RPL27A	8|5	13	6.5	2	2|3|8|5|2|7|5|3|3|3|4|4|5|3|5|5|2|9|2|3|5|6|3|5|5|4|7|3|5|6|9|8|2|4|3|4|3|3|3|2|2|4|5|5|7|7|3|4|3	0	0	0	0	0	-14.99	1.12	0.69
UNK_C	NP_001030168.1	RPL14	7|6	13	6.5	2	0|2|4|2|3|5|7|6|4|3|5|6|5|1|5|7|4|10|3|7|7|7|7|6|5|4|6|5|1|3|0|0|1|0|0|2|3|2|1|2|2|6|4|3|9|3|2|3|0	0	0	0	0	0	-13.41	1.13	0.7
UNK_C	NP_002800.2	PSMD3	6|7	13	6.5	2	0|0|17|13|3|15|11|8|6|5|8|12|8|3|3|15|5|19|7|16|12|10|8|10|14|15|9|3|6|11|0|11|6|2|6|11|12|3|7|8|1|9|13|8|17|14|2|2|9	0	0	0	0	0	-38.57	0.52	0.81
UNK_C	NP_009035.3	RPL10A	5|8	13	6.5	2	4|4|10|6|10|10|12|9|6|11|6|4|7|8|7|5|7|17|17|14|17|12|12|5|16|10|15|11|0|0|0|2|3|2|4|6|13|4|4|8|3|9|11|6|12|10|10|5|6	0	0	0	0	0	-37.49	0.56	0.77
UNK_C	NP_005800.3	PRDX2	7|6	13	6.5	2	16|15|12|17|13|13|15|11|11|8|13|7|7|10|11|2|10|10|14|5|12|9|9|10|11|10|13|14|7|3|1|8|1|6|6|19|14|19|20|22|21|14|11|14|7|7|17|15|19	0	0	0	0	0	-50.23	0.42	0.81
UNK_C	NP_006614.2	PHGDH	6|7	13	6.5	2	0|2|7|5|3|4|6|2|4|3|8|5|4|1|1|4|9|5|5|10|3|7|8|11|7|4|3|1|3|0|0|7|1|3|4|6|10|3|4|5|3|8|6|3|11|12|2|3|14	0	0	0	0	0	-19.2	0.88	0.74
UNK_C	NP_001123630.1	MYO1B	5|8	13	6.5	2	0|0|1|0|7|6|8|5|3|4|2|10|5|6|3|1|4|3|3|11|7|10|8|2|4|3|3|2|5|2|0|1|4|3|3|1|0|0|0|0|0|0|0|0|0|0|0|0|0	0	0	0	0	0	-12.88	1.25	0.66
UNK_C	NP_001128647.1	NEDD1	7|6	13	6.5	2	0|0|0|0|0|0|0|0|0|2|0|0|0|0|0|0|0|0|0|2|0|0|0|0|0|0|0|0|2|1|0|2|3|3|6|0|0|0|0|0|0|0|0|0|0|0|0|0|0	0.82	0.86	0.82	0.86	0.82	1.25	7.74	0.03
UNK_C	NP_009191.1	LYPLA2	7|6	13	6.5	2	1|0|0|0|9|5|5|4|7|3|5|5|7|6|4|5|3|15|4|14|13|8|9|5|1|3|5|4|13|14|2|6|11|14|13|1|0|0|0|0|0|0|0|0|0|0|0|0|0	0	0	0	0	0	-22.17	0.79	0.75
UNK_C	NP_001099008.1	MYBBP1A	5|8	13	6.5	2	0|1|17|5|20|19|19|14|17|16|26|16|21|20|10|7|20|40|29|30|28|34|29|27|19|17|15|9|8|4|0|0|1|2|6|8|12|1|0|10|0|8|18|8|16|14|3|0|4	0	0	0	0	0	-78.87	0.3	0.81
UNK_C	NP_002267.2	KRT19	8|5	13	6.5	2	16|23|12|11|32|20|15|22|10|13|17|25|19|18|20|10|15|17|19|7|22|10|13|17|11|13|13|20|3|0|0|1|7|5|7|16|13|20|18|17|15|7|10|12|11|13|8|10|18	0	0	0	0	0	-66.53	0.35	0.81
UNK_C	NP_001164275.1	LARP4	6|7	13	6.5	2	1|1|1|0|1|0|0|0|3|2|1|1|1|0|2|2|0|5|2|1|0|2|2|1|2|1|3|2|0|4|0|2|3|2|3|0|0|1|0|0|0|1|2|0|0|0|0|1|0	0.49	0.63	0.47	0.62	0.49	-0.72	3.19	0.15
UNK_C	NP_001091674.1	HNRNPF	7|6	13	6.5	2	8|8|14|8|5|13|9|9|9|3|10|13|8|12|6|6|8|12|1|9|10|2|6|12|8|10|9|4|10|6|8|0|5|6|7|7|10|5|8|10|10|12|10|5|11|8|11|1|18	0	0	0	0	0	-31.94	0.6	0.81
UNK_C	NP_001007226.1	IGF2BP2	6|7	13	6.5	2	0|0|0|0|0|7|7|3|5|4|6|3|2|4|2|7|6|4|4|10|8|5|5|9|2|1|0|0|0|5|1|4|2|4|1|3|3|0|0|4|0|0|0|0|2|2|0|0|0	0	0	0	0	0	-10.63	1.31	0.66
UNK_C	NP_002098.1	H3F3A	13|0	13	6.5	2	0|0|0|0|0|0|25|0|0|0|0|0|0|18|0|0|0|15|0|0|0|0|0|0|0|9|7|9|12|0|0|0|8|0|6|0|0|0|0|0|0|0|0|0|7|0|0|0|0	0.06	0.13	0.06	0.12	0.06	-20.12	1.4	0.45
UNK_C	NP_078787.2	HAUS3	8|5	13	6.5	2	0|0|0|0|3|7|2|6|4|10|0|0|5|4|1|5|4|12|6|8|4|0|2|0|0|1|3|1|4|1|1|0|3|0|6|0|0|0|0|0|0|0|0|0|0|0|0|0|0	0	0.01	0	0.01	0	-8.8	1.58	0.57
UNK_C	NP_001243595.1	FAM193A	6|7	13	6.5	2	0|0|0|0|0|2|0|0|0|0|0|0|0|0|0|0|0|0|0|0|0|0|0|0|0|0|0|0|0|0|0|0|0|0|0|0|0|0|0|0|0|0|0|0|0|0|0|0|0	1	1	1	1	1	6.62	65	0
UNK_C	NP_061913.3	ELP4	6|7	13	6.5	2	0|0|0|0|7|5|5|5|6|3|9|6|8|8|5|6|4|21|2|9|5|2|10|8|1|5|7|5|8|7|0|4|6|8|13|0|0|0|0|0|0|0|0|0|0|0|0|0|0	0	0	0	0	0	-19.3	0.87	0.74
UNK_C	NP_055140.1	CORO1C	6|7	13	6.5	2	0|0|0|0|18|9|13|12|12|17|18|14|14|9|20|5|9|9|6|11|9|16|15|25|3|6|8|6|20|14|0|7|14|12|21|0|2|0|0|0|0|0|0|0|0|0|0|0|0	0	0	0	0	0	-44.1	0.47	0.81
UNK_C	NP_001672.1	ATP2A2	6|7	13	6.5	2	15|12|11|11|11|20|17|3|7|7|17|12|5|5|3|7|15|21|8|13|14|17|16|16|12|10|17|7|3|7|0|2|3|3|6|6|6|4|1|6|3|6|10|2|14|12|0|3|7	0	0	0	0	0	-42.54	0.49	0.81	1 [biogrid]1 [biogrid]
UNK_N	NP_001171712.1	VDAC2	7|7	14	7	2	5|3|6|5|11|15|24|9|12|12|13|10|7|9|10|14|64|10|10|8|20|14|10|13|3|7|7|5|9|8|3|10|0|6|12|9|9|7|13|12|5|6|6|3|5|10|4|9|12	0	0	0	0	0	-43.07	0.49	0.81
UNK_N	NP_006286.1	VARS	9|5	14	7	2	0|0|2|0|3|6|7|3|3|4|4|2|6|7|1|6|9|16|0|16|9|5|5|8|6|3|4|3|5|7|1|4|4|9|9|3|3|0|0|2|0|2|3|2|6|5|0|0|2	0	0	0	0	0	-18.52	1.03	0.71
UNK_N	NP_001272.2	TBCB	6|8	14	7	2	1|0|0|0|2|1|0|0|3|4|3|1|2|0|0|3|1|3|0|0|0|0|0|2|1|2|1|1|6|7|0|4|4|6|10|1|0|1|0|1|3|0|0|0|0|1|1|1|0	0.11	0.19	0.11	0.19	0.11	-3.58	2.4	0.41
UNK_N	NP_001136112.1	TNRC6C	7|7	14	7	2	0|0|0|0|0|0|0|0|0|0|0|0|0|0|0|0|0|0|0|0|0|0|0|0|0|0|0|0|0|0|0|0|0|0|0|0|0|0|0|0|0|0|0|0|0|0|0|0|0	1	1	1	1	1	10.85	70	0
UNK_N	NP_001123999.1	SPAG9	9|5	14	7	2	0|0|0|0|12|19|13|18|19|22|17|13|25|24|16|25|12|44|19|41|22|39|21|15|9|11|19|14|26|12|10|3|28|14|21|0|0|0|0|0|0|0|0|0|0|0|0|0|0	0	0	0	0	0	-79.51	0.32	0.81
UNK_N	NP_001135770.1	SQSTM1	7|7	14	7	2	0|0|1|0|9|10|12|17|9|6|3|5|8|8|8|22|6|34|10|37|8|8|13|7|3|4|6|7|13|15|6|15|5|7|6|0|0|0|0|0|0|2|0|0|0|0|0|0|0	0	0	0	0	0	-34.23	0.58	0.78
UNK_N	NP_002800.2	PSMD3	9|5	14	7	2	0|0|17|13|3|15|11|8|6|5|8|12|8|3|3|15|5|19|7|16|12|10|8|10|14|15|9|3|6|11|0|11|6|2|6|11|12|3|7|8|1|9|13|8|17|14|2|2|9	0	0	0	0	0	-40.75	0.56	0.78
UNK_N	NP_002810.1	PTBP1	8|6	14	7	2	12|12|6|3|6|11|4|2|5|3|13|3|3|8|4|7|36|13|11|10|9|2|10|10|6|5|14|10|4|3|0|0|4|10|11|14|11|15|17|30|34|11|14|13|11|8|9|10|23	0	0	0	0	0	-48.49	0.47	0.81
UNK_N	NP_001159968.1	SLC16A1	6|8	14	7	2	7|6|5|8|2|11|4|3|2|4|5|5|3|3|1|4|5|9|2|7|7|0|5|4|2|3|7|7|4|8|0|4|3|0|3|5|6|6|3|5|3|6|3|3|8|9|3|3|12	0	0	0	0	0	-16.71	1.05	0.72	1 [biogrid]1 [biogrid]
UNK_N	NP_001138678.1	KIAA1671	8|6	14	7	2	0|0|0|0|0|1|0|0|2|3|2|0|2|0|0|0|0|3|0|0|0|1|2|0|0|0|3|0|0|0|0|0|4|1|0|0|0|0|0|0|0|0|0|0|0|0|0|0|0	0.89	0.96	0.89	0.96	0.89	1.53	7.29	0.02
UNK_N	NP_002256.2	KPNB1	9|5	14	7	2	1|2|2|2|36|28|22|23|23|21|22|17|29|31|33|28|17|58|23|73|25|54|34|25|6|6|30|27|33|22|2|12|7|25|32|4|3|0|1|2|4|2|3|0|3|3|2|1|2	0	0	0	0	0	-118.34	0.23	0.81	1 [biogrid]1 [biogrid]
UNK_N	NP_004138.1	DRG1	7|7	14	7	2	0|0|0|0|4|7|3|4|7|5|4|4|7|5|5|6|4|14|4|12|7|7|6|6|1|3|2|4|5|7|1|9|6|10|9|0|0|0|0|0|0|0|0|0|0|0|0|0|0	0	0	0	0	0	-14.92	1.07	0.72
UNK_N	NP_001006600.1	ERBIN	5|9	14	7	2	0|0|0|0|11|10|9|14|14|15|12|12|13|16|11|4|12|18|7|20|6|14|12|9|4|9|10|7|14|5|5|7|15|14|5|0|0|0|0|0|0|0|0|0|0|0|0|0|0	0	0	0	0	0	-39.77	0.57	0.78
UNK_C	NP_001034764.1	UNC45A	5|9	14	7	2	0|0|0|0|5|6|2|3|7|6|1|3|5|6|0|6|4|10|3|10|6|0|4|3|0|2|4|0|8|4|8|0|3|8|12|0|0|0|0|0|0|0|0|0|0|0|0|0|0	0	0	0	0	0	-14.04	1.27	0.65
UNK_C	NP_000964.1	RPL8	7|7	14	7	2	1|1|7|6|9|8|10|5|8|7|7|7|6|9|9|9|4|19|9|16|9|15|8|6|9|7|11|6|4|12|5|0|7|3|4|7|8|2|4|7|6|7|15|6|10|12|11|10|11	0	0	0	0	0	-28.9	0.67	0.81
UNK_C	NP_001001563.1	TIMM50	6|8	14	7	2	9|11|8|14|3|8|7|3|4|10|13|12|4|6|7|7|14|19|7|17|9|10|11|12|11|9|11|7|5|7|2|0|4|4|6|11|12|5|11|10|7|8|11|7|13|12|7|9|22	0	0	0	0	0	-37.29	0.58	0.81
UNK_C	NP_005753.1	TRIM28	7|7	14	7	2	2|0|6|3|21|24|25|22|19|22|19|29|25|22|31|41|21|70|18|54|37|33|36|32|18|23|22|19|29|30|36|28|28|33|27|0|2|0|2|4|0|2|9|5|10|11|2|0|7	0	0	0	0	0	-113.58	0.22	0.81
UNK_C	NP_065882.1	MKL1	14|0	14	7	2	0|0|0|0|0|0|0|0|0|0|0|0|0|0|0|0|0|0|0|11|0|0|0|0|0|0|17|0|0|0|0|0|0|0|0|0|0|0|0|0|0|0|0|0|0|0|0|0|0	0.46	0.93	0.46	0.93	0.46	-4.74	6.25	0.17
UNK_C	NP_002130.2	RBMX	7|7	14	7	2	3|4|15|7|5|11|11|6|7|9|5|7|10|10|7|9|8|6|0|14|6|0|3|9|13|13|5|3|0|0|0|0|3|0|3|6|4|5|7|3|0|5|7|10|5|9|8|3|8	0	0	0	0	0	-23.74	0.77	0.76
UNK_C	NP_001005335.1	HNRNPL	8|6	14	7	2	1|5|1|0|14|20|16|12|11|16|13|12|17|17|13|15|13|34|15|32|14|20|20|18|6|5|9|8|7|7|6|7|8|5|11|6|1|8|5|2|5|2|5|1|1|3|4|4|8	0	0	0	0	0	-50.34	0.45	0.81	1 [biogrid]1 [biogrid]
UNK_C	NP_001166987.1	MAP7D3	6|8	14	7	2	0|0|0|0|3|9|9|8|7|7|7|5|12|9|8|8|8|7|5|13|4|6|5|9|2|8|8|7|13|13|3|10|13|8|8|0|0|0|0|0|0|0|0|0|0|0|0|0|0	0	0	0	0	0	-24.47	0.8	0.75
UNK_C	NP_005905.2	MCM4	5|9	14	7	2	9|5|16|12|6|12|10|5|10|8|15|9|13|9|9|14|11|20|1|27|13|14|12|10|19|13|10|7|14|6|7|7|11|10|15|9|14|5|1|4|2|11|17|8|20|21|3|6|19	0	0	0	0	0	-50.97	0.47	0.81
UNK_C	NP_001104547.1	EZR	7|7	14	7	2	0|0|0|0|7|6|0|5|12|11|11|4|14|10|5|9|8|8|2|8|9|5|5|15|0|0|8|6|18|15|3|13|18|23|29|0|0|0|0|0|0|0|0|0|0|0|0|0|0	0	0	0	0	0	-31.01	0.63	0.77
UNK_C	NP_001244222.1	HNRNPH1	8|6	14	7	2	12|13|18|17|7|0|20|11|11|11|13|2|0|8|10|0|13|18|11|0|12|12|11|3|11|11|9|9|10|9|0|4|5|11|9|21|23|16|22|34|22|11|16|9|14|15|18|20|40	0	0	0	0	0	-59.42	0.4	0.81	1 [biogrid]1 [biogrid]
UNK_C	NP_056262.3	CAMSAP1	5|9	14	7	2	0|0|0|0|3|4|1|3|4|6|2|1|6|3|2|4|2|19|2|14|2|0|4|3|0|1|2|4|8|3|3|1|4|13|12|0|0|0|0|0|0|0|0|0|0|0|0|0|0	0	0	0	0	0	-12.68	1.33	0.63
UNK_C	NP_004930.1	DDX1	7|7	14	7	2	0|1|8|1|4|6|4|5|9|8|6|7|5|8|1|4|4|13|6|14|4|2|13|4|2|5|2|0|7|8|0|6|5|8|11|2|5|0|1|5|2|2|5|4|0|0|0|4|9	0	0	0	0	0	-17.96	0.94	0.74
UNK_C	NP_001229831.1	AKAP1	5|9	14	7	2	0|0|0|0|6|9|8|1|3|9|7|4|8|8|5|9|4|11|4|9|8|9|6|4|1|3|7|7|5|2|0|0|6|5|8|0|0|0|0|0|0|1|1|1|0|0|0|0|0	0	0	0	0	0	-18.55	1.04	0.71
UNK_C	NP_001001973.1	ATP5C1	8|6	14	7	2	4|3|15|9|4|11|4|4|6|3|4|7|3|4|2|5|18|5|3|7|10|11|4|10|10|6|5|3|4|2|0|0|3|0|1|6|10|5|11|10|4|7|11|6|7|11|4|5|7	0	0	0	0	0	-24.65	0.79	0.75
UNK_C	NP_005683.2	ABCF2	7|7	14	7	2	4|4|8|5|2|7|6|2|2|2|4|2|6|4|3|1|2|12|0|11|0|3|0|3|6|9|9|3|6|10|2|1|7|6|5|0|4|0|0|0|0|10|11|5|7|3|2|0|5	0	0	0	0	0	-15.81	1.02	0.72
UNK_N	NP_004773.1	SNAP29	7|8	15	7.5	2	0|0|0|0|4|5|9|6|3|4|3|5|6|4|5|5|2|16|2|14|10|3|3|5|0|1|2|4|9|12|3|10|9|13|10|0|0|0|0|0|0|0|0|0|0|0|0|0|0	0	0	0	0	0	-16.39	1.06	0.72
UNK_N	NP_001138898.1	YBX3	9|6	15	7.5	2	1|1|13|6|0|10|11|10|6|14|4|5|9|9|7|17|8|17|12|7|8|4|11|11|12|11|10|6|1|6|10|5|8|5|6|5|5|1|0|0|1|3|6|5|2|4|4|5|4	0	0	0	0	0	-28.82	0.75	0.76
UNK_N	NP_003395.1	YWHAB	9|6	15	7.5	2	0|2|1|0|9|10|9|8|6|6|14|4|6|8|8|7|8|11|4|8|10|0|8|3|0|1|4|3|9|7|0|0|5|6|13|0|0|0|0|0|2|1|0|0|0|0|0|0|0	0	0	0	0	0	-19.76	0.98	0.73	1 [biogrid]1 [biogrid]
UNK_N	NP_001159489.1	SKA3	7|8	15	7.5	2	0|0|0|0|7|5|6|6|7|8|4|5|10|7|7|14|2|24|6|32|12|22|7|8|1|3|8|6|15|17|5|10|11|9|13|0|0|0|0|0|0|0|0|0|0|0|0|0|0	0	0	0	0	0	-30.76	0.68	0.77
UNK_N	NP_060619.4	SMG8	7|8	15	7.5	2	0|0|0|0|0|0|0|0|0|0|0|0|0|0|0|0|0|0|0|0|0|0|0|0|0|0|0|0|2|0|0|0|0|1|0|0|0|0|0|0|0|0|0|0|0|0|0|0|0	1	1	1	1	1	7.24	62.5	0
UNK_N	NP_000977.1	RPL24	6|9	15	7.5	2	6|4|13|7|6|8|8|5|5|4|6|6|6|5|6|11|6|10|3|10|6|13|6|6|12|10|8|5|4|6|7|8|3|6|6|6|9|4|2|5|5|7|8|10|9|9|4|6|6	0	0	0	0	0	-23.41	0.88	0.74
UNK_N	NP_067045.1	PRUNE1	6|9	15	7.5	2	0|0|1|0|1|2|1|0|1|0|0|0|1|0|2|0|0|3|3|7|3|2|6|0|0|2|1|1|1|2|1|2|5|6|8|0|0|0|0|0|0|0|0|0|0|0|0|0|0	0.35	0.6	0.34	0.59	0.35	-2.29	3.02	0.27
UNK_N	NP_000970.1	RPL18	11|4	15	7.5	2	4|5|10|8|7|21|17|8|10|6|14|13|10|13|11|12|11|17|8|17|13|22|12|16|12|9|8|8|1|6|1|1|3|0|1|7|9|5|5|8|2|6|9|4|12|9|5|6|11	0	0	0	0	0	-44.26	0.59	0.77
UNK_N	NP_000969.1	RPL23	9|6	15	7.5	2	10|10|14|8|5|10|8|2|6|6|8|4|2|5|1|5|4|68|5|14|7|9|39|6|14|9|11|7|5|7|4|6|4|3|8|4|10|3|6|3|6|9|13|8|10|7|8|12|28	0	0	0	0	0	-44	0.53	0.81
UNK_N	NP_612427.2	MCRIP2	9|6	15	7.5	2	0|1|0|0|0|1|1|1|0|1|0|0|0|0|0|0|2|0|1|4|1|0|0|0|0|0|2|1|1|0|1|1|1|1|2|0|0|0|0|0|0|0|0|0|0|0|0|0|0	0.97	1	0.97	1	0.97	2.72	8.15	0
UNK_N	NP_001257405.1	PPP2R5D	8|7	15	7.5	2	0|0|0|0|1|1|0|0|0|0|0|0|0|0|0|0|0|4|0|3|3|0|0|0|0|2|0|1|0|3|0|4|4|6|1|0|0|0|0|0|0|0|0|0|0|0|0|0|0	0.77	0.82	0.77	0.82	0.77	0.96	5.68	0.03
UNK_N	NP_001128512.1	DCTN1	8|7	15	7.5	2	8|4|7|8|9|15|9|16|14|22|15|14|22|22|18|10|14|33|23|45|26|23|17|5|8|8|16|15|15|12|7|4|23|10|19|2|3|0|0|0|1|5|5|1|5|5|0|0|6	0	0	0	0	0	-61.12	0.4	0.81
UNK_N	NP_001127894.1	CDV3	9|6	15	7.5	2	0|0|0|0|0|2|0|0|0|3|2|0|0|0|0|2|2|5|2|8|1|0|1|0|0|0|3|3|5|11|9|9|5|11|13|0|0|0|0|0|0|0|0|0|0|0|0|0|0	0.02	0.04	0.02	0.04	0.02	-6.34	1.93	0.51
UNK_C	NP_003016.1	SH3GL1	6|9	15	7.5	2	1|0|0|0|5|3|0|1|2|1|2|2|3|5|1|5|1|8|10|2|2|2|6|3|1|5|3|4|13|11|12|8|5|13|18|0|0|0|0|0|0|0|0|0|0|0|0|0|0	0	0	0	0	0	-14.09	1.23	0.68
UNK_C	NP_054872.2	ZC3H7A	5|10	15	7.5	2	0|0|0|0|0|0|0|0|0|0|0|0|0|0|0|0|0|0|0|1|0|0|0|0|0|0|0|0|0|0|1|0|0|1|1|0|0|0|0|0|0|0|0|0|0|0|0|0|0	1	1	1	1	1	6.47	46.88	0
UNK_C	NP_001017.1	RPS24	6|9	15	7.5	2	4|2|10|9|8|9|9|10|7|7|7|3|6|3|6|10|5|16|7|17|13|14|8|7|9|8|6|5|7|6|17|4|8|6|8|11|10|11|8|5|6|8|9|7|8|9|9|8|14	0	0	0	0	0	-31.19	0.71	0.76
UNK_C	NP_000998.1	RPS4X	7|8	15	7.5	2	9|13|20|16|4|27|12|6|10|8|28|20|9|9|5|19|16|31|9|17|39|7|25|21|16|15|5|6|9|26|0|13|4|3|9|15|18|13|9|15|2|12|24|15|22|24|8|9|30	0	0	0	0	0	-70.89	0.36	0.81
UNK_C	NP_000993.1	RPLP0	8|7	15	7.5	2	5|8|7|8|6|7|7|6|4|7|10|3|9|8|9|10|10|18|5|13|6|19|7|10|12|10|9|8|3|2|0|0|2|2|6|12|14|6|7|7|7|8|11|5|9|9|5|8|10	0	0	0	0	0	-28.56	0.72	0.77
UNK_C	NP_001161143.1	LPP	11|4	15	7.5	2	1|0|0|0|3|2|1|1|3|2|2|3|4|4|4|6|0|3|3|0|0|3|2|3|0|1|2|2|5|8|5|3|3|9|14|0|0|0|0|0|0|0|0|0|0|0|0|0|0	0.09	0.19	0.09	0.18	0.09	-9.76	1.89	0.42
UNK_C	NP_005947.3	MTHFD1	13|2	15	7.5	2	18|19|28|18|1|12|12|3|4|4|14|8|3|4|2|8|20|8|0|9|16|0|12|27|20|16|15|6|1|9|0|5|2|0|5|23|25|8|13|22|10|16|28|9|27|28|10|16|32	0	0	0	0	0	-78.76	0.39	0.79
UNK_C	NP_001094058.1	RC3H2	5|10	15	7.5	2	0|0|0|0|0|0|0|0|0|0|0|0|0|0|0|0|0|0|0|0|0|0|0|0|0|0|0|0|0|0|0|0|0|0|0|0|0|0|0|0|0|0|0|0|0|0|0|0|0	1	1	1	1	1	7.51	75	0
UNK_C	NP_000973.2	RPL21	8|7	15	7.5	2	3|4|18|11|7|16|7|10|14|10|12|20|14|11|12|14|8|27|8|21|20|18|9|12|14|11|7|5|8|11|7|13|3|5|7|9|13|7|8|7|6|9|10|3|11|10|17|14|17	0	0	0	0	0	-46.13	0.51	0.81
UNK_C	NP_000962.2	RPL7	8|7	15	7.5	2	6|5|18|9|4|19|23|4|8|10|16|19|10|7|6|18|18|29|11|16|30|13|17|19|13|14|19|14|8|13|0|3|3|8|6|16|9|6|3|14|5|7|22|9|16|18|7|13|20	0	0	0	0	0	-58.33	0.42	0.81
UNK_C	NP_001258563.1	CNOT9	6|9	15	7.5	2	0|0|0|0|0|0|0|0|1|0|0|0|0|0|0|0|0|0|0|0|0|0|0|0|0|0|0|0|0|0|0|0|0|0|0|0|0|0|0|0|0|0|0|0|0|0|0|0|0	1	1	1	1	1	9.21	75	0
UNK_C	NP_006538.2	IGF2BP3	7|8	15	7.5	2	2|0|8|6|0|6|0|3|4|5|6|4|2|4|3|1|5|3|5|5|6|1|7|7|5|5|2|3|0|0|0|1|4|4|6|4|6|2|3|8|4|0|6|6|4|7|3|2|3	0	0	0	0	0	-11.29	1.35	0.67
UNK_C	NP_037486.2	CNOT7	8|7	15	7.5	2	0|0|0|0|0|0|0|0|1|0|2|0|0|0|0|1|2|2|0|0|0|2|2|0|0|0|0|0|0|0|0|0|0|0|1|0|0|0|0|0|0|0|0|0|0|0|0|0|0	1	1	1	1	1	5.8	14.42	0
UNK_C	NP_001185987.1	C15orf38-AP3S2	7|8	15	7.5	2	0|0|0|0|3|8|5|6|6|6|3|5|6|7|6|10|4|7|5|4|9|4|2|8|1|1|5|5|4|6|6|6|7|15|11|0|0|0|0|0|0|0|0|0|0|0|0|0|0	0	0	0	0	0	-15.24	1.12	0.71
UNK_C	NP_001830.1	CNN3	8|7	15	7.5	2	4|5|0|2|2|5|6|2|5|3|8|6|5|7|8|12|5|10|3|12|4|0|7|9|3|2|4|5|4|6|0|6|5|24|19|2|0|1|0|1|2|1|2|2|0|2|2|0|0	0	0	0	0	0	-18.21	0.98	0.73
UNK_N	NP_001137325.1	PYM1	7|9	16	8	2	0|0|0|0|0|2|0|1|2|4|0|1|3|4|4|3|2|8|1|0|2|3|2|3|1|1|2|2|2|7|1|0|5|4|8|0|0|0|0|0|0|0|1|0|0|0|0|0|2	0.21	0.37	0.2	0.36	0.21	-2.99	2.56	0.34
UNK_N	NP_001139547.1	RPAP3	10|6	16	8	2	0|0|0|0|5|8|8|8|6|9|6|6|8|7|8|11|7|18|5|18|7|15|11|9|0|0|5|1|18|16|11|19|11|13|14|0|0|0|0|0|0|0|0|0|0|0|0|0|0	0	0	0	0	0	-32.33	0.74	0.76
UNK_N	NP_000968.2	RPL13	10|6	16	8	2	8|8|21|26|14|26|9|6|9|9|12|21|10|12|10|15|12|14|4|13|25|14|10|13|19|12|9|10|10|12|5|5|2|3|6|10|21|12|21|26|7|9|14|15|17|11|25|14|18	0	0	0	0	0	-59.44	0.45	0.81
UNK_N	NP_001153778.1	SYNJ1	8|8	16	8	2	0|0|0|0|0|0|0|3|3|0|0|0|2|2|2|0|0|0|0|7|0|0|1|0|0|0|0|0|4|4|0|4|3|3|2|0|0|0|0|0|0|0|0|0|0|0|0|0|0	0.75	0.75	0.74	0.74	0.75	1.06	5	0.04
UNK_N	NP_110386.2	NRBF2	9|7	16	8	2	0|0|0|0|0|0|0|0|0|0|0|0|0|0|0|0|0|2|0|2|0|0|0|0|0|0|2|0|3|7|0|0|2|3|3|0|0|0|0|0|0|0|0|0|0|0|0|0|0	0.86	0.91	0.85	0.91	0.86	1.4	8.33	0.02
UNK_N	NP_001157661.1	PLIN3	8|8	16	8	2	0|0|0|0|3|7|5|3|3|3|5|4|4|5|2|4|3|9|6|9|6|6|4|8|1|2|2|1|5|7|6|12|10|8|15|0|0|0|0|0|0|0|0|0|0|0|0|0|0	0	0	0	0	0	-12.32	1.27	0.7
UNK_N	NP_002523.2	NUP88	6|10	16	8	2	5|6|9|3|1|3|5|2|5|5|3|0|1|3|3|0|4|9|6|0|5|11|5|5|4|6|7|6|5|3|4|4|8|5|6|8|10|5|14|12|14|0|1|0|0|0|10|14|3	0	0	0	0	0	-20.87	1.02	0.72
UNK_N	NP_001128246.1	KLC2	7|9	16	8	2	0|0|0|0|1|17|8|9|11|8|11|3|8|11|1|9|5|0|1|15|13|9|11|8|0|1|8|6|1|2|0|10|9|10|9|0|0|0|0|0|0|0|0|0|0|0|0|0|0	0	0	0	0	0	-21.43	0.94	0.74
UNK_N	NP_060548.2	LARP1B	6|10	16	8	2	0|0|0|0|4|0|0|0|0|0|0|0|0|0|0|0|5|3|5|5|0|0|0|0|0|2|6|3|4|0|0|0|5|0|7|0|0|0|0|0|0|0|0|0|0|0|0|0|0	0.53	0.77	0.52	0.76	0.53	-0.92	4.08	0.08
UNK_N	NP_005960.1	NAP1L4	5|11	16	8	2	0|0|0|0|6|1|6|1|2|4|5|6|7|7|4|10|6|15|1|12|9|8|9|10|2|7|1|1|6|8|4|11|8|15|13|0|0|0|0|0|0|0|1|0|0|0|0|0|0	0	0	0	0	0	-22.84	1.01	0.72	1 [biogrid]1 [biogrid]
UNK_N	NP_006538.2	IGF2BP3	8|8	16	8	2	2|0|8|6|0|6|0|3|4|5|6|4|2|4|3|1|5|3|5|5|6|1|7|7|5|5|2|3|0|0|0|1|4|4|6|4|6|2|3|8|4|0|6|6|4|7|3|2|3	0	0	0	0	0	-9.86	1.44	0.67
UNK_N	NP_001131145.1	ILF3	8|8	16	8	2	3|5|14|6|14|15|12|17|8|13|15|14|18|16|15|11|9|23|8|19|17|18|15|12|15|17|17|12|5|2|2|2|6|5|3|12|5|2|9|5|6|6|14|7|12|6|6|3|16	0	0	0	0	0	-45.73	0.52	0.81
UNK_N	NP_003879.2	ALDH1A2	7|9	16	8	2	0|0|0|0|2|8|7|5|6|6|4|7|5|5|5|2|6|6|3|4|8|0|5|6|0|0|3|0|13|13|4|9|5|22|14|0|0|0|0|0|0|0|0|0|0|0|0|0|0	0	0	0	0	0	-16.58	1.12	0.71
UNK_N	NP_001002857.1	ANXA2	8|8	16	8	2	12|13|9|4|12|21|37|18|9|6|11|7|12|12|12|4|12|16|7|8|10|14|7|11|7|7|13|12|7|13|4|8|5|11|8|11|5|15|13|12|19|2|11|10|6|4|10|12|12	0	0	0	0	0	-41.4	0.56	0.81
UNK_C	NP_003926.1	TOP3B	7|9	16	8	2	0|0|0|0|0|0|0|0|0|0|0|0|0|0|0|0|0|0|0|0|0|0|0|0|0|0|0|0|0|0|0|0|0|0|0|0|0|0|0|0|0|0|0|0|0|0|0|0|0	1	1	1	1	1	10.75	80	0
UNK_C	NP_001159489.1	SKA3	8|8	16	8	2	0|0|0|0|7|5|6|6|7|8|4|5|10|7|7|14|2|24|6|32|12|22|7|8|1|3|8|6|15|17|5|10|11|9|13|0|0|0|0|0|0|0|0|0|0|0|0|0|0	0	0	0	0	0	-29.01	0.72	0.77
UNK_C	NP_036369.2	SIRT2	7|9	16	8	2	0|0|0|0|0|0|0|0|0|0|0|0|0|0|0|0|0|0|0|0|0|0|0|0|0|0|0|0|0|0|0|0|0|0|0|0|0|0|0|0|0|0|0|0|0|0|0|0|0	1	1	1	1	1	10.76	80	0
UNK_C	NP_001186092.1	PSMC5	10|6	16	8	2	2|0|7|1|4|4|4|4|2|5|2|3|7|4|4|6|25|23|3|19|4|17|5|5|8|7|6|6|3|13|2|5|0|4|3|3|4|1|0|3|0|0|3|2|5|2|0|1|0	0	0	0	0	0	-20.89	1	0.72
UNK_C	NP_000968.2	RPL13	8|8	16	8	2	8|8|21|26|14|26|9|6|9|9|12|21|10|12|10|15|12|14|4|13|25|14|10|13|19|12|9|10|10|12|5|5|2|3|6|10|21|12|21|26|7|9|14|15|17|11|25|14|18	0	0	0	0	0	-54.86	0.45	0.81
UNK_C	NP_055706.1	PDAP1	8|8	16	8	2	0|0|0|0|4|9|9|12|8|8|7|7|8|11|8|11|35|12|10|17|10|12|10|8|2|6|5|4|12|18|11|14|10|16|12|0|0|0|0|0|0|0|0|0|0|0|0|0|0	0	0	0	0	0	-32.43	0.67	0.77
UNK_C	NP_149107.4	NEK9	8|8	16	8	2	0|0|1|0|5|12|7|12|8|14|4|4|10|10|10|8|6|19|8|16|8|7|9|4|1|2|6|6|9|10|10|7|12|7|18|0|0|0|0|0|0|0|0|0|0|0|0|0|0	0	0	0	0	0	-25.41	0.8	0.76
UNK_C	NP_006188.3	PCM1	7|9	16	8	2	0|0|0|4|15|29|26|25|30|29|19|29|30|33|24|26|12|31|11|58|26|46|20|13|18|14|41|25|22|16|7|9|29|9|13|0|0|0|0|0|0|1|2|2|0|4|0|0|1	0	0	0	0	0	-95.35	0.3	0.81
UNK_C	NP_006635.2	HSPH1	8|8	16	8	2	0|2|2|0|10|13|13|7|17|11|5|10|14|12|17|7|10|15|7|14|5|11|9|6|1|3|6|5|17|19|4|13|8|9|17|1|0|0|0|0|0|0|0|0|0|0|3|0|0	0	0	0	0	0	-31.84	0.68	0.77
UNK_C	NP_001107565.1	LSM14A	11|5	16	8	2	0|0|0|0|0|0|0|0|3|5|0|0|2|0|1|0|1|3|0|8|0|0|0|0|0|0|0|3|3|6|0|2|0|2|6|0|0|0|0|0|0|0|1|0|0|0|0|0|0	0.53	0.86	0.52	0.85	0.53	-1.43	4.35	0.08
UNK_C	NP_036429.2	G3BP2	12|4	16	8	2	0|0|0|0|0|0|0|0|0|0|3|0|0|0|0|3|0|0|0|0|0|0|0|0|0|0|0|0|0|0|0|0|1|0|0|0|0|0|0|0|0|0|0|0|0|0|0|0|0	0.94	1	0.94	1	0.94	1.99	28.57	0.01
UNK_C	NP_006796.1	HNRNPA0	9|7	16	8	2	3|8|10|10|5|11|11|5|7|6|15|10|4|6|2|13|11|16|6|2|15|3|12|19|8|7|6|6|6|5|0|1|5|1|3|11|11|11|10|16|4|9|10|7|19|11|14|7|7	0	0	0	0	0	-34.6	0.67	0.77
UNK_C	NP_003746.2	EIF3G	9|7	16	8	2	0|1|3|1|3|9|8|1|6|9|5|2|5|5|6|10|5|20|4|19|5|7|9|5|5|3|9|8|9|8|3|4|4|7|13|2|3|0|0|3|0|2|5|1|3|2|0|1|2	0	0	0	0	0	-19.76	1	0.73
UNK_C	NP_001032360.1	EIF3B	7|9	16	8	2	3|5|1|1|6|15|6|13|11|13|12|11|13|14|13|13|6|34|12|20|11|22|13|7|2|5|12|12|12|10|1|2|6|3|10|1|0|0|0|0|0|2|4|0|5|1|0|0|2	0	0	0	0	0	-37.78	0.62	0.78
UNK_C	NP_001032897.1	EIF3C	7|9	16	8	2	0|0|4|0|4|25|14|11|7|13|11|8|13|14|7|18|10|19|9|14|16|20|14|9|6|9|14|12|6|8|0|3|4|0|6|3|3|0|0|2|0|0|10|1|5|5|0|0|1	0	0	0	0	0	-36.44	0.64	0.78
UNK_C	NP_001019397.1	ARF1	9|7	16	8	2	5|6|14|11|5|10|12|3|9|6|14|12|10|4|2|13|11|14|2|8|15|4|2|17|11|8|6|5|8|12|5|2|6|4|6|8|8|10|11|12|6|6|11|5|8|5|3|4|9	0	0	0	0	0	-31.48	0.72	0.77	1 [biogrid]1 [biogrid]
UNK_C	NP_085130.2	CPEB4	8|8	16	8	2	0|0|0|0|0|0|0|0|0|0|0|0|0|0|1|0|0|0|0|0|0|0|0|0|0|1|0|0|0|0|0|0|0|0|0|0|0|0|0|0|1|0|0|0|0|0|0|0|0	1	1	1	1	1	11.94	66.67	0
UNK_N	NP_005073.2	TRIM25	5|12	17	8.5	2	0|1|0|0|4|8|0|5|6|8|10|6|5|5|9|2|2|2|7|5|6|7|5|5|0|0|1|3|6|3|2|8|8|11|16|1|0|0|0|2|2|0|1|0|0|0|0|0|0	0	0	0	0	0	-17.12	1.33	0.63
UNK_N	NP_055907.3	SMG1	4|13	17	8.5	2	0|0|0|0|0|0|0|0|1|1|0|0|0|0|0|0|0|0|0|0|0|0|1|0|0|0|0|0|0|0|0|0|0|0|0|0|0|0|0|0|0|0|0|0|0|0|0|0|0	1	1	1	1	1	5.53	70.83	0
UNK_N	NP_001008491.1	SEPT2	7|10	17	8.5	2	1|0|0|0|8|14|13|17|10|12|8|7|12|9|9|20|9|22|12|22|12|9|19|9|5|8|13|12|16|12|15|9|11|18|22|0|0|0|0|0|0|0|0|0|0|0|0|0|0	0	0	0	0	0	-42.54	0.61	0.78
UNK_N	NP_000982.2	RPL28	9|8	17	8.5	2	6|6|11|11|5|11|3|0|5|9|6|10|3|2|5|5|5|24|3|18|15|7|10|7|12|10|9|3|4|8|0|3|3|2|4|7|12|8|7|7|2|9|11|7|18|13|5|7|13	0	0	0	0	0	-29.45	0.77	0.77
UNK_N	NP_000978.1	RPL26	11|6	17	8.5	2	3|3|11|11|5|8|8|0|3|6|10|11|6|4|4|10|6|20|5|11|12|4|6|10|13|9|6|2|1|9|0|4|6|2|3|14|14|9|10|15|0|8|19|9|12|21|7|10|10	0	0	0	0	0	-36.29	0.72	0.77
UNK_N	NP_000973.2	RPL21	9|8	17	8.5	2	3|4|18|11|7|16|7|10|14|10|12|20|14|11|12|14|8|27|8|21|20|18|9|12|14|11|7|5|8|11|7|13|3|5|7|9|13|7|8|7|6|9|10|3|11|10|17|14|17	0	0	0	0	0	-44.09	0.57	0.81
UNK_N	NP_001247421.1	RDX	8|9	17	8.5	2	0|0|0|0|5|5|4|4|9|9|12|4|0|9|7|6|0|5|0|7|6|0|9|9|0|2|5|0|15|12|0|0|9|14|21|0|0|0|0|0|0|0|0|0|0|0|0|0|0	0	0	0	0	0	-16.29	1.13	0.72
UNK_N	NP_001166987.1	MAP7D3	11|6	17	8.5	2	0|0|0|0|3|9|9|8|7|7|7|5|12|9|8|8|8|7|5|13|4|6|5|9|2|8|8|7|13|13|3|10|13|8|8|0|0|0|0|0|0|0|0|0|0|0|0|0|0	0	0	0	0	0	-24.46	0.97	0.74
UNK_N	NP_004699.1	PDCD5	8|9	17	8.5	2	0|0|0|0|1|0|3|4|2|5|3|1|2|2|2|3|1|2|0|8|1|2|2|4|0|2|3|3|10|8|2|6|5|7|10|0|0|0|0|0|0|0|0|0|0|0|0|0|0	0.02	0.03	0.02	0.03	0.02	-4.8	2.1	0.51
UNK_N	NP_055055.1	LIMD1	7|10	17	8.5	2	0|0|0|0|0|2|1|0|0|1|1|2|0|1|2|1|0|10|0|5|1|2|2|1|0|0|3|1|3|2|0|2|7|7|9|0|0|0|0|0|0|0|0|0|0|0|0|0|0	0.36	0.58	0.35	0.57	0.36	-1.79	3.22	0.26
UNK_N	NP_061913.3	ELP4	9|8	17	8.5	2	0|0|0|0|7|5|5|5|6|3|9|6|8|8|5|6|4|21|2|9|5|2|10|8|1|5|7|5|8|7|0|4|6|8|13|0|0|0|0|0|0|0|0|0|0|0|0|0|0	0	0	0	0	0	-16.33	1.14	0.72
UNK_N	NP_036429.2	G3BP2	9|8	17	8.5	2	0|0|0|0|0|0|0|0|0|0|3|0|0|0|0|3|0|0|0|0|0|0|0|0|0|0|0|0|0|0|0|0|1|0|0|0|0|0|0|0|0|0|0|0|0|0|0|0|0	0.99	0.99	0.99	0.99	0.99	4.39	30.36	0
UNK_N	NP_002128.1	HNRNPA2B1	12|5	17	8.5	2	2|13|8|4|17|23|23|19|17|19|20|26|26|28|27|26|26|20|16|35|17|24|22|33|13|8|7|9|12|8|0|5|12|4|11|15|7|15|18|10|15|5|12|4|10|9|8|6|22	0	0	0	0	0	-80.38	0.39	0.81
UNK_N	NP_056262.3	CAMSAP1	10|7	17	8.5	2	0|0|0|0|3|4|1|3|4|6|2|1|6|3|2|4|2|19|2|14|2|0|4|3|0|1|2|4|8|3|3|1|4|13|12|0|0|0|0|0|0|0|0|0|0|0|0|0|0	0	0	0	0	0	-9.79	1.61	0.61
UNK_N	NP_001830.1	CNN3	6|11	17	8.5	2	4|5|0|2|2|5|6|2|5|3|8|6|5|7|8|12|5|10|3|12|4|0|7|9|3|2|4|5|4|6|0|6|5|24|19|2|0|1|0|1|2|1|2|2|0|2|2|0|0	0	0	0	0	0	-19.72	1.11	0.71
UNK_N	NP_001135753.1	ARCN1	9|8	17	8.5	2	1|2|8|4|3|8|5|4|7|8|8|8|8|3|7|2|6|14|2|13|6|6|2|5|7|7|11|10|9|14|0|3|3|8|11|2|4|1|1|2|3|8|8|2|6|5|0|1|12	0	0	0	0	0	-20.98	0.97	0.75
UNK_C	NP_001180317.1	UNKL	9|8	17	8.5	2	0|0|0|0|0|0|0|0|0|0|0|0|0|0|0|0|0|0|0|0|0|0|0|0|0|0|0|0|0|0|0|0|0|0|0|0|0|0|0|0|0|0|0|0|0|0|0|0|0	1	1	1	1	1	12.33	85	0
UNK_C	NP_001142.2	SLC25A4	17|0	17	8.5	2	0|0|0|18|14|0|17|0|0|0|25|23|0|0|0|0|0|0|0|0|17|3|15|19|0|20|0|0|0|0|0|0|0|0|0|16|0|0|0|19|0|0|0|0|0|0|0|16|3	0	0	0	0	0	-39.27	0.94	0.68
UNK_C	NP_056142.2	SMG5	5|12	17	8.5	2	0|0|0|0|0|0|0|0|0|0|0|0|0|0|0|0|0|0|0|0|0|0|0|0|0|0|0|0|0|0|0|0|0|0|1|0|0|0|0|0|0|0|0|0|0|0|0|0|0	1	1	1	1	1	7.53	85	0
UNK_C	NP_001006.1	RPS11	8|9	17	8.5	2	11|14|10|10|7|22|5|4|9|9|10|8|10|10|8|8|5|19|11|25|13|11|10|7|13|7|10|8|5|12|7|3|8|5|4|7|4|6|5|4|3|13|11|5|9|5|7|7|14	0	0	0	0	0	-33.24	0.7	0.77
UNK_C	NP_060713.1	SEPT11	7|10	17	8.5	2	0|0|0|0|8|15|11|9|12|9|9|8|12|12|15|8|6|9|7|12|8|13|10|6|1|4|4|5|10|8|8|5|9|12|13|0|0|0|0|0|0|0|0|0|0|0|0|0|0	0	0	0	0	0	-27.68	0.84	0.76
UNK_C	NP_005057.1	SFPQ	7|10	17	8.5	2	9|15|7|5|24|26|15|18|24|27|15|19|24|26|19|22|23|54|42|47|33|27|23|44|29|31|23|26|48|38|43|34|28|38|39|19|5|11|13|29|8|4|12|4|15|12|15|5|14	0	0	0	0	0	-121.77	0.26	0.81	1 [biogrid]1 [biogrid]
UNK_C	NP_000970.1	RPL18	8|9	17	8.5	2	4|5|10|8|7|21|17|8|10|6|14|13|10|13|11|12|11|17|8|17|13|22|12|16|12|9|8|8|1|6|1|1|3|0|1|7|9|5|5|8|2|6|9|4|12|9|5|6|11	0	0	0	0	0	-35.81	0.67	0.78
UNK_C	NP_001011699.1	HAUS8	10|7	17	8.5	2	0|0|0|0|0|3|5|2|7|4|1|2|4|4|4|5|3|21|2|5|4|0|2|0|0|3|6|5|0|0|0|0|5|1|6|0|0|0|0|0|0|0|0|0|0|0|0|0|0	0.02	0.04	0.02	0.04	0.02	-6.09	2.04	0.5
UNK_C	NP_000215.1	KRT18	9|8	17	8.5	2	16|20|9|5|29|22|10|9|16|14|17|18|22|25|15|15|9|19|18|22|19|11|14|12|13|12|26|20|5|2|0|0|5|6|11|10|10|10|13|13|8|10|9|8|9|6|5|8|21	0	0	0	0	0	-56.78	0.47	0.81
UNK_C	NP_001171546.1	ASNS	7|10	17	8.5	2	0|0|0|0|0|1|1|0|0|2|1|0|0|0|0|0|2|0|1|2|3|0|2|2|0|0|0|0|5|5|4|8|6|8|11|0|0|0|0|0|0|0|0|0|0|0|0|0|0	0.38	0.58	0.37	0.57	0.38	-1.57	3.32	0.26
UNK_C	NP_057291.1	CPSF3	10|7	17	8.5	2	0|0|1|0|8|9|9|5|5|7|3|2|6|7|9|5|4|24|3|29|4|13|9|4|1|2|7|6|20|24|9|13|12|21|15|0|0|0|0|0|0|0|0|0|0|0|0|0|0	0	0	0	0	0	-31.18	0.76	0.77
UNK_C	NP_001008493.1	ENAH	6|11	17	8.5	2	1|1|0|0|0|6|8|2|9|6|5|5|6|0|5|6|4|7|2|11|4|3|6|1|3|4|2|2|16|16|0|4|11|11|13|0|0|0|0|0|0|0|0|0|0|0|1|0|0	0	0	0	0	0	-17.29	1.23	0.68
UNK_N	NP_001158.2	XIAP	7|11	18	9	2	4|4|3|2|4|4|2|5|4|6|3|1|5|4|5|2|1|10|2|12|9|2|7|2|3|5|4|3|8|16|4|11|10|18|16|7|2|6|2|1|1|1|2|3|0|0|6|2|4	0	0	0	0	0	-18.15	1.18	0.71
UNK_N	NP_001243463.1	SLC25A1	12|6	18	9	2	5|6|10|5|2|6|7|0|1|3|5|5|2|1|0|4|10|4|2|4|8|4|7|14|7|6|10|4|2|1|0|0|3|4|4|3|8|3|7|5|3|9|6|7|12|6|0|5|6	0	0	0	0	0	-18.84	1.24	0.68
UNK_N	NP_001001563.1	TIMM50	11|7	18	9	2	9|11|8|14|3|8|7|3|4|10|13|12|4|6|7|7|14|19|7|17|9|10|11|12|11|9|11|7|5|7|2|0|4|4|6|11|12|5|11|10|7|8|11|7|13|12|7|9|22	0	0	0	0	0	-35.28	0.74	0.77
UNK_N	NP_071349.3	UBE2O	12|6	18	9	2	0|0|0|0|9|13|9|8|11|6|5|6|11|7|7|9|6|25|6|21|5|9|6|5|4|5|8|6|18|14|2|6|12|13|14|0|0|0|0|0|0|0|0|0|0|0|0|0|0	0	0	0	0	0	-30.26	0.87	0.75
UNK_N	NP_001427.2	FBL	12|6	18	9	2	9|5|12|8|8|15|44|14|5|13|9|13|8|11|10|17|7|26|15|14|17|23|11|11|13|12|12|7|7|12|10|4|8|5|2|11|11|8|7|8|5|7|12|11|12|6|9|6|10	0	0	0	0	0	-47.89	0.6	0.78
UNK_N	NP_000964.1	RPL8	10|8	18	9	2	1|1|7|6|9|8|10|5|8|7|7|7|6|9|9|9|4|19|9|16|9|15|8|6|9|7|11|6|4|12|5|0|7|3|4|7|8|2|4|7|6|7|15|6|10|12|11|10|11	0	0	0	0	0	-27.2	0.86	0.76
UNK_N	NP_001017.1	RPS24	9|9	18	9	2	4|2|10|9|8|9|9|10|7|7|7|3|6|3|6|10|5|16|7|17|13|14|8|7|9|8|6|5|7|6|17|4|8|6|8|11|10|11|8|5|6|8|9|7|8|9|9|8|14	0	0	0	0	0	-26.05	0.85	0.76
UNK_N	NP_001008493.1	ENAH	12|6	18	9	2	1|1|0|0|0|6|8|2|9|6|5|5|6|0|5|6|4|7|2|11|4|3|6|1|3|4|2|2|16|16|0|4|11|11|13|0|0|0|0|0|0|0|0|0|0|0|1|0|0	0	0	0	0	0	-17.25	1.3	0.67
UNK_N	NP_055144.3	EDC4	13|5	18	9	2	0|1|2|0|6|11|9|8|14|7|10|8|9|6|7|15|4|20|7|29|4|6|11|9|2|3|8|5|8|6|1|4|11|0|7|0|0|0|0|0|0|0|0|0|0|1|0|0|0	0	0	0	0	0	-29.07	0.93	0.73
UNK_N	NP_001032360.1	EIF3B	7|11	18	9	2	3|5|1|1|6|15|6|13|11|13|12|11|13|14|13|13|6|34|12|20|11|22|13|7|2|5|12|12|12|10|1|2|6|3|10|1|0|0|0|0|0|2|4|0|5|1|0|0|2	0	0	0	0	0	-37.79	0.7	0.77
UNK_N	NP_064709.2	CIAPIN1	8|10	18	9	2	0|0|0|0|2|2|2|3|7|3|2|0|2|3|2|4|4|3|3|7|0|0|7|6|1|2|3|2|4|8|9|2|2|10|13|0|0|0|0|0|0|2|0|0|0|0|0|0|1	0.01	0.02	0.01	0.02	0.01	-6.31	1.99	0.54
UNK_N	NP_001019397.1	ARF1	8|10	18	9	2	5|6|14|11|5|10|12|3|9|6|14|12|10|4|2|13|11|14|2|8|15|4|2|17|11|8|6|5|8|12|5|2|6|4|6|8|8|10|11|12|6|6|11|5|8|5|3|4|9	0	0	0	0	0	-29.64	0.81	0.77	1 [biogrid]1 [biogrid]
UNK_N	NP_004272.2	BAG3	8|10	18	9	2	0|0|0|0|2|0|0|0|0|1|0|0|0|0|2|0|0|0|0|0|0|0|0|0|0|0|0|0|1|4|0|2|1|3|0|0|0|0|0|0|0|0|0|0|0|0|0|0|0	0.98	0.99	0.98	0.99	0.98	3.63	14.06	0
UNK_C	NP_004175.2	WARS	9|9	18	9	2	0|0|2|0|10|12|12|12|17|15|15|11|16|14|13|11|11|31|10|30|9|14|15|19|4|12|9|8|26|27|10|25|21|49|37|0|2|0|0|0|1|2|2|2|0|1|0|0|4	0	0	0	0	0	-57.81	0.47	0.81
UNK_C	NP_000977.1	RPL24	11|7	18	9	2	6|4|13|7|6|8|8|5|5|4|6|6|6|5|6|11|6|10|3|10|6|13|6|6|12|10|8|5|4|6|7|8|3|6|6|6|9|4|2|5|5|7|8|10|9|9|4|6|6	0	0	0	0	0	-21.77	1.06	0.73
UNK_C	NP_000960.2	RPL5	10|8	18	9	2	4|3|17|13|9|15|12|6|9|10|17|21|17|13|14|16|13|17|8|18|18|16|10|21|21|17|11|5|10|24|9|12|14|10|8|9|13|8|5|14|3|14|26|12|22|20|6|8|20	0	0	0	0	0	-54.62	0.51	0.81
UNK_C	NP_055970.1	LARP4B	9|9	18	9	2	1|0|0|0|0|0|0|0|0|0|1|0|1|1|0|0|1|3|1|2|0|2|2|0|0|0|0|0|1|0|1|1|0|1|2|0|0|0|0|0|0|0|0|0|0|0|0|0|0	1	1	1	1	1	7.03	10.71	0
UNK_C	NP_001074324.1	PXN	9|9	18	9	2	0|0|0|0|0|2|0|3|1|3|1|2|3|0|2|4|0|5|0|3|2|0|2|2|0|1|4|0|2|3|3|2|4|4|6|0|0|0|0|0|0|0|0|0|0|0|0|0|0	0.79	0.79	0.79	0.79	0.79	1.34	3.52	0.03
UNK_C	NP_001254738.1	ILF2	10|8	18	9	2	0|1|7|7|16|16|12|10|8|12|9|12|11|11|11|15|9|19|11|13|12|17|13|12|6|14|9|5|4|1|0|2|5|3|4|8|5|2|3|5|3|3|6|4|5|5|2|2|7	0	0	0	0	0	-32.08	0.77	0.77
UNK_C	NP_653171.1	HN1L	9|9	18	9	2	1|2|0|0|7|13|10|13|5|7|6|6|6|6|7|6|6|14|4|15|11|8|11|7|2|5|7|6|15|15|19|21|8|14|11|2|0|0|0|3|2|0|0|0|1|0|2|0|2	0	0	0	0	0	-25.74	0.86	0.76
UNK_C	NP_001202.4	BUB1B	9|9	18	9	2	0|0|0|0|1|5|0|4|11|3|0|0|5|2|2|2|4|6|7|12|0|0|8|3|1|1|0|2|13|6|0|4|13|7|16|0|0|0|0|0|0|0|0|0|0|0|0|0|0	0	0	0	0	0	-8.14	1.63	0.63
UNK_N	NP_003281.1	TPM4	10|9	19	9.5	2	0|0|0|0|0|0|0|0|0|0|2|0|0|0|0|1|0|0|0|0|0|0|0|0|0|0|0|0|0|0|0|0|0|1|2|0|0|0|0|0|1|0|0|0|0|0|0|0|0	1	1	1	1	1	9.51	33.93	0
UNK_N	NP_055978.4	TRIM9	9|10	19	9.5	2	0|0|0|0|0|0|0|0|1|2|3|0|0|0|1|0|0|6|0|3|3|0|2|3|0|0|0|1|8|11|2|9|5|7|9|0|0|0|0|0|0|0|0|0|0|0|0|0|0	0.3	0.37	0.29	0.36	0.3	-1.22	3.12	0.3
UNK_N	NP_001011553.2	SEPT7	10|9	19	9.5	2	0|0|0|0|10|12|9|9|10|20|7|4|9|10|8|20|10|22|12|18|13|6|14|7|5|8|14|10|18|14|7|6|12|11|19|0|0|0|0|0|0|0|0|0|0|0|0|0|0	0	0	0	0	0	-34.11	0.74	0.78
UNK_N	NP_002626.1	SLC25A3	11|8	19	9.5	2	5|8|15|9|10|9|8|0|1|3|9|11|5|3|2|9|8|9|2|5|9|8|13|14|10|9|5|4|2|5|0|1|3|2|1|9|13|3|0|9|3|11|16|7|19|15|5|4|7	0	0	0	0	0	-28.1	0.89	0.76	1 [biogrid]1 [biogrid]
UNK_N	NP_742068.1	RC3H1	13|6	19	9.5	2	0|0|0|0|0|0|0|0|0|0|0|0|0|0|0|0|0|0|0|0|0|0|0|0|0|0|0|0|0|0|0|0|0|0|0|0|0|0|0|0|0|0|0|0|0|0|0|0|0	1	1	1	1	1	9.14	95	0
UNK_N	NP_000960.2	RPL5	11|8	19	9.5	2	4|3|17|13|9|15|12|6|9|10|17|21|17|13|14|16|13|17|8|18|18|16|10|21|21|17|11|5|10|24|9|12|14|10|8|9|13|8|5|14|3|14|26|12|22|20|6|8|20	0	0	0	0	0	-54.68	0.54	0.81
UNK_N	NP_001074324.1	PXN	8|11	19	9.5	2	0|0|0|0|0|2|0|3|1|3|1|2|3|0|2|4|0|5|0|3|2|0|2|2|0|1|4|0|2|3|3|2|4|4|6|0|0|0|0|0|0|0|0|0|0|0|0|0|0	0.76	0.97	0.76	0.97	0.76	0.18	3.71	0.03
UNK_N	NP_005947.3	MTHFD1	16|3	19	9.5	2	18|19|28|18|1|12|12|3|4|4|14|8|3|4|2|8|20|8|0|9|16|0|12|27|20|16|15|6|1|9|0|5|2|0|5|23|25|8|13|22|10|16|28|9|27|28|10|16|32	0	0	0	0	0	-75.52	0.49	0.79
UNK_N	NP_001186092.1	PSMC5	13|6	19	9.5	2	2|0|7|1|4|4|4|4|2|5|2|3|7|4|4|6|25|23|3|19|4|17|5|5|8|7|6|6|3|13|2|5|0|4|3|3|4|1|0|3|0|0|3|2|5|2|0|1|0	0	0	0	0	0	-20.87	1.18	0.69
UNK_N	NP_001002032.1	HN1	9|10	19	9.5	2	0|0|0|0|1|9|4|4|6|3|4|4|5|5|3|4|3|11|2|14|5|3|6|5|2|3|3|4|8|13|6|7|9|9|10|0|0|0|0|0|0|0|0|0|0|0|0|0|0	0	0	0	0	0	-11.48	1.48	0.68	1 [biogrid]1 [biogrid]
UNK_N	NP_006796.1	HNRNPA0	12|7	19	9.5	2	3|8|10|10|5|11|11|5|7|6|15|10|4|6|2|13|11|16|6|2|15|3|12|19|8|7|6|6|6|5|0|1|5|1|3|11|11|11|10|16|4|9|10|7|19|11|14|7|7	0	0	0	0	0	-34.6	0.8	0.77
UNK_N	NP_077305.2	EFHD2	7|12	19	9.5	2	0|0|0|0|9|3|3|3|10|6|10|7|6|7|8|4|5|5|0|5|5|5|4|12|4|2|2|6|16|14|6|10|7|12|11|0|0|0|0|0|0|0|0|0|0|0|0|0|0	0	0	0	0	0	-19	1.22	0.7
UNK_N	NP_114414.2	EIF2A	8|11	19	9.5	2	0|0|0|0|0|0|0|1|2|2|2|0|1|0|2|4|0|7|0|6|0|0|4|1|0|1|2|0|8|7|0|5|6|9|9|0|0|0|0|0|0|0|0|0|0|0|0|0|0	0.29	0.48	0.28	0.47	0.29	-2.28	3.01	0.3
UNK_N	NP_055140.1	CORO1C	9|10	19	9.5	2	0|0|0|0|18|9|13|12|12|17|18|14|14|9|20|5|9|9|6|11|9|16|15|25|3|6|8|6|20|14|0|7|14|12|21|0|2|0|0|0|0|0|0|0|0|0|0|0|0	0	0	0	0	0	-38.11	0.69	0.78
UNK_N	NP_060918.2	CAND1	16|3	19	9.5	2	0|0|12|8|1|14|21|5|5|4|18|12|6|3|0|14|13|17|7|20|17|12|17|11|7|13|2|1|3|4|0|3|3|0|5|8|18|3|5|10|1|6|14|5|20|16|2|4|6	0	0	0	0	0	-48.48	0.72	0.76	1 [biogrid]1 [biogrid]
UNK_N	NP_001083.2	ABR	9|10	19	9.5	2	0|0|0|0|0|7|4|1|4|3|2|0|7|5|4|2|1|16|7|14|6|3|3|0|0|1|3|0|11|5|7|3|13|7|21|0|0|0|0|0|0|0|0|0|0|0|0|0|0	0	0	0	0	0	-10.81	1.49	0.67
UNK_C	NP_002902.2	UPF1	8|11	19	9.5	2	0|0|0|0|0|0|0|0|0|0|2|0|0|0|2|0|0|0|0|0|0|0|0|0|0|0|0|0|0|0|0|1|2|0|0|0|0|0|0|0|0|0|0|0|0|0|0|0|0	1	1	1	1	1	6.39	33.93	0
UNK_C	NP_001135766.1	SPG20	12|7	19	9.5	2	0|0|0|0|1|2|2|5|11|4|9|4|5|4|5|7|5|6|4|10|2|3|2|2|2|5|4|6|11|7|6|7|12|12|6|0|0|0|0|0|0|0|0|0|0|1|0|0|0	0	0	0	0	0	-14.24	1.48	0.63
UNK_C	NP_001160163.1	TTK	7|12	19	9.5	2	0|0|0|0|2|0|0|1|2|0|2|1|1|0|1|4|1|4|1|4|2|0|0|1|3|3|1|0|3|1|0|2|5|5|6|0|0|0|0|0|0|0|0|0|0|0|0|0|0	0.75	1	0.74	1	0.75	-0.04	4.24	0.04
UNK_C	NP_001011.1	RPS16	10|9	19	9.5	2	14|22|20|18|4|16|15|7|7|7|10|14|6|5|4|9|7|19|4|13|9|11|11|14|22|13|15|11|7|11|6|3|3|5|3|13|20|11|9|11|6|9|16|17|18|13|11|12|18	0	0	0	0	0	-44.42	0.62	0.81
UNK_C	NP_001008491.1	SEPT2	10|9	19	9.5	2	1|0|0|0|8|14|13|17|10|12|8|7|12|9|9|20|9|22|12|22|12|9|19|9|5|8|13|12|16|12|15|9|11|18|22|0|0|0|0|0|0|0|0|0|0|0|0|0|0	0	0	0	0	0	-38.68	0.68	0.78
UNK_C	NP_061981.2	SMG9	8|11	19	9.5	2	0|0|0|0|0|2|0|1|0|0|0|0|0|0|1|2|0|9|0|2|0|1|2|0|0|0|0|0|2|0|0|0|0|4|2|0|0|0|0|0|0|0|0|0|0|0|0|0|0	0.87	0.93	0.87	0.93	0.87	1.43	8.48	0.02
UNK_C	NP_612427.2	MCRIP2	10|9	19	9.5	2	0|1|0|0|0|1|1|1|0|1|0|0|0|0|0|0|2|0|1|4|1|0|0|0|0|0|2|1|1|0|1|1|1|1|2|0|0|0|0|0|0|0|0|0|0|0|0|0|0	1	1	1	1	1	6.65	10.33	0
UNK_C	NP_003615.2	RANBP3	7|12	19	9.5	2	1|2|1|0|19|19|20|17|14|14|14|14|21|19|17|16|33|30|16|34|18|18|20|17|10|13|13|16|24|29|18|17|25|32|29|1|0|0|0|0|1|1|1|1|0|1|0|0|0	0	0	0	0	0	-73.23	0.44	0.81
UNK_C	NP_001123579.1	KLC1	8|11	19	9.5	2	0|0|0|0|15|28|18|19|19|11|18|6|11|17|8|16|11|36|15|24|19|21|18|12|4|5|16|10|16|15|9|12|15|12|16|0|0|0|0|0|0|0|0|0|0|0|0|0|0	0	0	0	0	0	-53.23	0.55	0.79
UNK_C	NP_055055.1	LIMD1	10|9	19	9.5	2	0|0|0|0|0|2|1|0|0|1|1|2|0|1|2|1|0|10|0|5|1|2|2|1|0|0|3|1|3|2|0|2|7|7|9|0|0|0|0|0|0|0|0|0|0|0|0|0|0	0.51	0.58	0.49	0.57	0.51	-0.32	3.6	0.09
UNK_C	NP_055501.2	KIAA0355	7|12	19	9.5	2	0|0|0|0|0|0|0|0|0|0|0|0|0|0|0|0|0|0|0|0|0|0|0|0|0|0|0|0|0|0|0|0|0|0|1|0|0|0|0|0|0|0|0|0|0|0|0|0|0	1	1	1	1	1	10.75	95	0
UNK_C	NP_001095867.1	HNRNPR	9|10	19	9.5	2	0|4|15|5|8|9|8|11|8|13|6|12|11|9|18|14|7|18|8|22|7|15|10|6|6|10|5|9|0|0|0|0|0|1|3|7|6|2|12|7|5|0|9|6|4|6|4|3|10	0	0	0	0	0	-28.27	0.85	0.77
UNK_C	NP_004387.1	DDX5	10|9	19	9.5	2	7|11|19|21|8|15|17|14|13|11|23|13|15|12|8|10|11|28|5|30|24|20|14|22|20|20|16|11|15|15|8|10|10|21|19|12|16|14|6|17|8|10|17|17|18|16|18|17|31	0	0	0	0	0	-61.94	0.48	0.81	1 [biogrid]1 [biogrid]
UNK_C	NP_689853.3	DCP1B	9|10	19	9.5	2	0|0|0|0|0|0|2|2|0|0|0|0|0|2|0|0|0|3|0|2|1|0|2|1|0|0|0|1|1|3|1|1|5|6|8|0|0|0|0|0|0|0|0|0|0|0|0|0|0	0.83	0.86	0.82	0.85	0.83	1.3	5.79	0.02
UNK_C	NP_001137533.1	COPB1	7|12	19	9.5	2	11|5|18|10|5|15|7|7|6|3|8|6|6|5|3|11|5|19|7|18|12|8|14|5|10|17|24|14|5|6|2|5|6|9|10|7|10|3|6|5|3|12|15|9|19|11|5|6|11	0	0	0	0	0	-38.25	0.74	0.77
UNK_C	NP_001083.2	ABR	7|12	19	9.5	2	0|0|0|0|0|7|4|1|4|3|2|0|7|5|4|2|1|16|7|14|6|3|3|0|0|1|3|0|11|5|7|3|13|7|21|0|0|0|0|0|0|0|0|0|0|0|0|0|0	0	0	0	0	0	-13.51	1.49	0.63
UNK_C	NP_006759.3	BRAP	8|11	19	9.5	2	0|0|0|0|2|10|14|18|10|6|11|8|9|10|6|6|6|28|8|17|11|10|13|12|2|6|9|7|12|18|7|11|16|14|16|0|0|0|0|0|0|0|0|0|0|0|0|0|0	0	0	0	0	0	-33.62	0.78	0.77
UNK_N	NP_000652.2	RPL9	8|12	20	10	2	11|9|12|10|12|13|18|9|10|11|12|14|10|11|13|13|12|30|10|26|14|17|18|15|15|16|16|6|6|9|2|11|4|4|3|14|19|9|11|11|6|16|17|13|16|14|7|10|33	0	0	0	0	0	-50.99	0.6	0.81
UNK_N	NP_002873.1	RANBP1	10|10	20	10	2	2|2|1|1|2|2|1|1|4|0|5|5|3|3|6|2|1|8|2|9|3|0|3|8|1|1|4|4|7|11|4|6|5|7|5|0|0|0|0|0|0|0|0|0|1|0|0|0|3	0.01	0.01	0.01	0.01	0.01	-4.69	2.07	0.54
UNK_N	NP_001019628.3	RGPD1	10|10	20	10	2	0|0|0|0|0|0|0|0|0|0|0|0|0|0|0|13|17|25|0|0|0|0|0|0|11|14|25|17|0|0|0|0|0|0|0|0|0|0|0|0|0|0|0|0|0|0|0|0|0	0.01	0.01	0.01	0.01	0.01	-4.62	2.05	0.54
UNK_N	NP_009191.1	LYPLA2	8|12	20	10	2	1|0|0|0|9|5|5|4|7|3|5|5|7|6|4|5|3|15|4|14|13|8|9|5|1|3|5|4|13|14|2|6|11|14|13|1|0|0|0|0|0|0|0|0|0|0|0|0|0	0	0	0	0	0	-19.09	1.21	0.71
UNK_N	NP_066299.2	MYL6	9|11	20	10	2	0|1|5|1|5|13|5|13|8|4|6|6|9|9|8|6|4|7|6|36|5|19|6|4|10|10|10|7|13|8|5|16|6|8|10|3|11|2|0|0|2|0|3|0|0|0|2|0|4	0	0	0	0	0	-25.06	0.96	0.76
UNK_N	NP_001029249.1	HIST2H4B	8|12	20	10	2	6|11|17|19|34|37|29|31|21|23|21|27|35|35|41|38|20|27|27|34|21|0|32|32|28|19|16|15|13|24|20|28|13|12|15|17|15|21|25|10|11|14|21|14|15|14|10|8|11	0	0	0	0	0	-99.9	0.35	0.81
UNK_N	NP_002098.1	H3F3A	9|11	20	10	2	0|0|0|0|0|0|25|0|0|0|0|0|0|18|0|0|0|15|0|0|0|0|0|0|0|9|7|9|12|0|0|0|8|0|6|0|0|0|0|0|0|0|0|0|7|0|0|0|0	0.02	0.04	0.02	0.03	0.02	-5.03	2.16	0.5
UNK_N	NP_001032897.1	EIF3C	12|8	20	10	2	0|0|4|0|4|25|14|11|7|13|11|8|13|14|7|18|10|19|9|14|16|20|14|9|6|9|14|12|6|8|0|3|4|0|6|3|3|0|0|2|0|0|10|1|5|5|0|0|1	0	0	0	0	0	-34.52	0.8	0.77
UNK_N	NP_443131.2	GPRIN1	11|9	20	10	2	0|0|0|0|2|0|4|1|1|2|3|1|2|1|3|6|6|6|2|6|2|4|2|4|2|3|3|4|7|7|2|1|10|8|10|0|0|0|0|0|0|0|0|0|0|0|0|0|0	0.05	0.09	0.05	0.09	0.05	-4.69	2.27	0.46
UNK_C	NP_001229862.1	SNX1	7|13	20	10	2	0|0|0|0|15|18|28|19|12|11|12|15|16|14|13|6|7|15|12|27|15|17|12|10|2|4|6|6|26|28|29|22|18|29|21|0|0|1|0|0|0|0|0|0|0|0|0|0|0	0	0	0	0	0	-59.25	0.55	0.79
UNK_C	NP_001032405.1	STAU1	10|10	20	10	2	1|0|7|2|2|5|5|6|6|7|4|4|9|5|6|11|4|8|6|13|3|8|3|5|6|5|8|4|6|2|3|3|3|2|4|0|0|0|0|0|0|4|3|1|4|4|0|2|2	0	0	0	0	0	-9.37	1.6	0.66
UNK_C	NP_001163886.1	TJP2	6|14	20	10	2	0|0|3|0|8|19|16|12|14|7|14|12|9|7|13|2|9|21|4|7|14|11|10|9|0|3|4|7|25|11|0|3|10|14|18|0|0|0|0|0|0|0|0|0|1|0|0|0|0	0	0	0	0	0	-36.71	0.83	0.76
UNK_C	NP_001016.1	RPS23	12|8	20	10	2	3|4|7|8|6|8|9|5|4|9|8|8|9|11|3|11|7|13|7|13|8|14|4|9|9|7|6|9|16|8|3|3|15|12|9|7|7|6|4|3|5|6|11|4|18|7|9|4|12	0	0	0	0	0	-27.94	0.94	0.76
UNK_C	NP_000982.2	RPL28	13|7	20	10	2	6|6|11|11|5|11|3|0|5|9|6|10|3|2|5|5|5|24|3|18|15|7|10|7|12|10|9|3|4|8|0|3|3|2|4|7|12|8|7|7|2|9|11|7|18|13|5|7|13	0	0	0	0	0	-31.19	0.9	0.76
UNK_C	NP_000978.1	RPL26	10|10	20	10	2	3|3|11|11|5|8|8|0|3|6|10|11|6|4|4|10|6|20|5|11|12|4|6|10|13|9|6|2|1|9|0|4|6|2|3|14|14|9|10|15|0|8|19|9|12|21|7|10|10	0	0	0	0	0	-29.19	0.84	0.77
UNK_C	NP_001231903.1	PPP1CC	10|10	20	10	2	0|0|0|0|22|21|20|10|17|8|23|17|17|25|14|23|21|37|17|27|24|3|31|26|0|7|12|8|29|28|6|26|24|17|25|0|0|0|0|0|1|0|0|0|0|0|0|0|3	0	0	0	0	0	-68.67	0.45	0.81
UNK_C	NP_000976.1	RPL17	11|9	20	10	2	13|11|9|13|4|8|9|5|6|6|7|8|5|5|2|8|3|9|1|7|9|7|6|9|16|13|14|9|4|4|0|6|4|5|5|9|15|12|13|12|7|11|14|8|11|17|10|9|15	0	0	0	0	0	-29.8	0.86	0.77
UNK_C	NP_002699.1	PPP1CA	11|9	20	10	2	0|0|0|0|21|25|21|15|21|11|26|18|23|29|17|24|22|37|19|28|27|10|33|30|10|10|16|11|31|29|12|29|28|18|23|1|1|0|0|1|0|0|1|1|1|0|0|0|0	0	0	0	0	0	-80.28	0.41	0.81
UNK_C	NP_003741.1	EIF3A	12|8	20	10	2	0|0|2|0|11|26|26|21|22|25|17|15|24|18|20|26|23|49|13|42|27|38|28|19|15|15|33|22|23|14|6|5|14|7|13|2|0|0|0|2|0|0|8|0|2|4|0|0|0	0	0	0	0	0	-81.02	0.42	0.81	1 [biogrid]1 [biogrid]
UNK_C	NP_002131.2	HNRNPK	9|11	20	10	2	5|7|6|3|43|37|40|29|29|19|36|37|26|36|35|35|28|57|33|59|37|57|46|44|15|17|18|22|34|38|27|25|22|28|34|16|8|20|10|13|16|5|9|10|7|3|7|9|11	0	0	0	0	0	-133.68	0.27	0.81
UNK_C	NP_001020413.1	IRAK1	11|9	20	10	2	0|0|0|0|3|1|2|7|4|4|4|4|4|3|5|2|1|9|4|14|5|6|4|0|2|4|4|4|13|11|5|3|7|12|10|0|0|0|0|0|0|0|0|0|0|0|0|0|0	0	0	0	0	0	-10.29	1.63	0.64
UNK_C	NP_077305.2	EFHD2	10|10	20	10	2	0|0|0|0|9|3|3|3|10|6|10|7|6|7|8|4|5|5|0|5|5|5|4|12|4|2|2|6|16|14|6|10|7|12|11|0|0|0|0|0|0|0|0|0|0|0|0|0|0	0	0	0	0	0	-14.68	1.29	0.72
UNK_C	NP_001389.2	ECH1	11|9	20	10	2	30|30|37|34|2|1|0|0|0|0|1|0|1|2|2|0|0|0|1|1|0|0|1|0|28|26|21|22|0|0|0|0|0|0|0|16|40|26|18|10|20|31|27|11|35|32|20|17|42	0	0	0	0	0	-74.57	0.43	0.81
UNK_C	NP_056060.2	ANKS1A	9|11	20	10	2	0|0|0|0|3|4|2|2|4|0|3|3|4|3|0|10|2|24|2|19|8|3|7|3|2|5|5|7|9|9|7|6|13|15|20|0|0|0|0|0|0|0|0|0|0|0|0|0|0	0	0	0	0	0	-15.75	1.28	0.71
UNK_C	NP_001014436.1	DBNL	11|9	20	10	2	2|1|0|0|4|7|10|8|7|4|4|3|5|5|6|5|6|14|2|16|10|8|6|6|4|4|5|5|14|15|5|17|9|14|13|1|0|0|0|0|3|1|0|0|0|0|2|0|0	0	0	0	0	0	-19.56	1.14	0.73
UNK_C	NP_006417.2	DPYSL4	9|11	20	10	2	0|0|0|0|1|1|3|6|3|1|3|3|0|1|0|2|3|2|0|8|6|2|3|8|2|3|4|2|5|5|3|4|5|12|14|0|0|0|0|0|0|0|0|0|0|0|0|0|0	0.03	0.05	0.03	0.05	0.03	-5.04	2.23	0.49
UNK_C	NP_003879.2	ALDH1A2	9|11	20	10	2	0|0|0|0|2|8|7|5|6|6|4|7|5|5|5|2|6|6|3|4|8|0|5|6|0|0|3|0|13|13|4|9|5|22|14|0|0|0|0|0|0|0|0|0|0|0|0|0|0	0	0	0	0	0	-13.72	1.4	0.69
UNK_N	NP_001259004.1	USP10	9|12	21	10.5	2	0|0|2|0|2|0|2|2|2|2|0|0|0|0|0|2|1|2|3|5|0|0|0|0|1|2|0|0|0|2|0|0|3|2|2|0|0|0|0|0|0|0|0|0|0|0|0|0|0	1	1	1	1	1	5.81	7.09	0
UNK_N	NP_001135766.1	SPG20	10|11	21	10.5	2	0|0|0|0|1|2|2|5|11|4|9|4|5|4|5|7|5|6|4|10|2|3|2|2|2|5|4|6|11|7|6|7|12|12|6|0|0|0|0|0|0|0|0|0|0|1|0|0|0	0	0	0	0	0	-10.02	1.64	0.65
UNK_N	NP_001239314.1	TNIP1	12|9	21	10.5	2	0|0|0|0|0|0|0|0|0|3|0|0|0|0|1|0|0|4|0|1|0|0|0|2|1|0|0|1|3|3|0|0|3|3|0|0|0|0|0|0|0|0|0|0|0|0|0|0|0	0.98	1	0.98	1	0.98	3.42	10.5	0
UNK_N	NP_001193971.1	PRMT1	10|11	21	10.5	2	1|0|2|0|3|3|2|4|2|4|4|4|4|3|2|1|2|7|2|4|7|0|1|4|3|4|3|2|5|4|2|3|3|3|3|0|0|1|0|0|0|1|2|1|0|0|0|0|0	0.5	0.64	0.5	0.65	0.5	-0.62	2.92	0.13
UNK_N	NP_000975.2	RPL23A	12|9	21	10.5	2	2|4|8|10|6|6|9|7|9|13|12|13|9|13|11|13|11|17|7|17|7|13|7|9|12|7|10|12|6|14|6|7|7|6|7|8|15|5|9|12|6|14|8|2|15|10|13|16|11	0	0	0	0	0	-33.54	0.83	0.77
UNK_N	NP_001107018.1	LIMA1	12|9	21	10.5	2	0|1|3|0|8|12|15|5|5|10|16|7|10|13|5|11|18|16|9|23|15|21|12|14|8|10|11|14|26|15|13|9|20|18|14|2|0|0|0|3|0|0|2|1|0|1|0|0|0	0	0	0	0	0	-41.11	0.72	0.78
UNK_N	NP_001177725.1	NCK1	8|13	21	10.5	2	0|0|0|0|3|1|3|1|3|0|3|2|4|3|3|0|2|7|0|9|3|2|2|2|0|0|1|2|10|7|3|8|8|13|12|0|0|0|0|0|0|0|0|0|0|0|0|0|0	0.07	0.15	0.08	0.15	0.08	-6.5	2.26	0.44
UNK_N	NP_001020413.1	IRAK1	9|12	21	10.5	2	0|0|0|0|3|1|2|7|4|4|4|4|4|3|5|2|1|9|4|14|5|6|4|0|2|4|4|4|13|11|5|3|7|12|10|0|0|0|0|0|0|0|0|0|0|0|0|0|0	0	0	0	0	0	-10.28	1.72	0.62
UNK_N	NP_005325.2	HCFC1	12|9	21	10.5	2	0|0|1|0|38|37|33|36|41|30|31|44|35|44|40|37|34|88|30|58|38|65|42|37|18|21|39|26|40|39|29|41|35|29|35|1|2|0|0|0|0|0|2|0|1|0|1|2|0	0	0	0	0	0	-151.77	0.25	0.81
UNK_N	NP_001137533.1	COPB1	12|9	21	10.5	2	11|5|18|10|5|15|7|7|6|3|8|6|6|5|3|11|5|19|7|18|12|8|14|5|10|17|24|14|5|6|2|5|6|9|10|7|10|3|6|5|3|12|15|9|19|11|5|6|11	0	0	0	0	0	-34.58	0.82	0.77
UNK_N	NP_689853.3	DCP1B	9|12	21	10.5	2	0|0|0|0|0|0|2|2|0|0|0|0|0|2|0|0|0|3|0|2|1|0|2|1|0|0|0|1|1|3|1|1|5|6|8|0|0|0|0|0|0|0|0|0|0|0|0|0|0	0.87	0.94	0.86	0.93	0.87	1.3	6.4	0.02
UNK_N	NP_001185987.1	C15orf38-AP3S2	8|13	21	10.5	2	0|0|0|0|3|8|5|6|6|6|3|5|6|7|6|10|4|7|5|4|9|4|2|8|1|1|5|5|4|6|6|6|7|15|11|0|0|0|0|0|0|0|0|0|0|0|0|0|0	0	0	0	0	0	-13.8	1.57	0.62
UNK_C	NP_071349.3	UBE2O	13|8	21	10.5	2	0|0|0|0|9|13|9|8|11|6|5|6|11|7|7|9|6|25|6|21|5|9|6|5|4|5|8|6|18|14|2|6|12|13|14|0|0|0|0|0|0|0|0|0|0|0|0|0|0	0	0	0	0	0	-26.75	1.01	0.75
UNK_C	NP_001027454.1	TMPO	10|11	21	10.5	2	5|8|3|0|37|35|35|31|35|40|33|30|39|45|49|56|56|79|40|47|45|36|52|101|36|33|43|38|41|63|46|54|48|48|51|2|2|0|7|5|6|2|0|2|4|2|4|3|4	0	0	0	0	0	-180.94	0.21	0.81	1 [biogrid]1 [biogrid]
UNK_C	NP_001123999.1	SPAG9	10|11	21	10.5	2	0|0|0|0|12|19|13|18|19|22|17|13|25|24|16|25|12|44|19|41|22|39|21|15|9|11|19|14|26|12|10|3|28|14|21|0|0|0|0|0|0|0|0|0|0|0|0|0|0	0	0	0	0	0	-67.31	0.48	0.81
UNK_C	NP_001153147.1	SYNCRIP	11|10	21	10.5	2	3|3|11|4|5|9|9|7|5|8|6|8|11|9|8|5|9|11|5|15|6|10|7|9|7|6|12|8|6|5|0|5|6|3|7|9|4|0|6|9|4|7|10|7|2|7|5|3|4	0	0	0	0	0	-18.83	1.17	0.74
UNK_C	NP_000997.1	RPS3A	12|9	21	10.5	2	7|6|12|15|6|13|9|9|7|5|10|11|9|6|5|11|11|18|4|19|16|13|6|22|16|10|10|9|10|12|0|6|9|10|7|7|17|6|6|9|2|4|20|4|14|12|8|9|16	0	0	0	0	0	-36.75	0.78	0.78
UNK_C	NP_004773.1	SNAP29	10|11	21	10.5	2	0|0|0|0|4|5|9|6|3|4|3|5|6|4|5|5|2|16|2|14|10|3|3|5|0|1|2|4|9|12|3|10|9|13|10|0|0|0|0|0|0|0|0|0|0|0|0|0|0	0	0	0	0	0	-12.21	1.48	0.69
UNK_C	NP_001003676.1	C11orf49	13|8	21	10.5	2	0|0|0|0|4|7|3|3|2|7|4|3|3|2|3|2|2|5|3|5|5|3|6|2|15|12|19|15|2|2|4|8|7|4|5|0|0|0|0|0|0|0|0|0|0|0|0|0|0	0	0	0	0	0	-11.68	1.69	0.6
UNK_C	NP_001159477.1	EPB41	8|13	21	10.5	2	0|0|0|0|32|41|36|42|39|37|31|31|35|39|41|31|37|64|36|59|49|30|41|38|9|18|21|20|44|34|42|31|50|64|56|0|0|0|0|0|0|0|0|0|1|0|0|0|0	0	0	0	0	0	-157.02	0.25	0.81
UNK_C	NP_110386.2	NRBF2	10|11	21	10.5	2	0|0|0|0|0|0|0|0|0|0|0|0|0|0|0|0|0|2|0|2|0|0|0|0|0|0|2|0|3|7|0|0|2|3|3|0|0|0|0|0|0|0|0|0|0|0|0|0|0	0.95	0.96	0.95	0.96	0.95	2.7	10.94	0.01
UNK_C	NP_036331.1	AGO1	9|12	21	10.5	2	0|0|0|0|0|0|0|0|0|0|0|0|0|0|0|0|0|0|0|0|0|0|0|0|0|0|0|0|0|0|0|0|0|0|0|0|0|0|0|0|0|0|0|0|0|0|0|0|0	1	1	1	1	1	13.89	105	0
UNK_N	NP_005057.1	SFPQ	9|13	22	11	2	9|15|7|5|24|26|15|18|24|27|15|19|24|26|19|22|23|54|42|47|33|27|23|44|29|31|23|26|48|38|43|34|28|38|39|19|5|11|13|29|8|4|12|4|15|12|15|5|14	0	0	0	0	0	-116.22	0.33	0.81	1 [biogrid]1 [biogrid]
UNK_N	NP_116185.2	SYAP1	11|11	22	11	2	0|0|0|0|2|5|6|4|2|5|2|3|7|3|1|6|2|18|5|12|9|4|7|3|0|0|5|5|14|12|8|8|9|11|13|0|0|0|0|0|0|0|0|0|0|0|0|0|0	0	0	0	0	0	-11.84	1.49	0.69
UNK_N	NP_005905.2	MCM4	16|6	22	11	2	9|5|16|12|6|12|10|5|10|8|15|9|13|9|9|14|11|20|1|27|13|14|12|10|19|13|10|7|14|6|7|7|11|10|15|9|14|5|1|4|2|11|17|8|20|21|3|6|19	0	0	0	0	0	-48.62	0.74	0.77
UNK_N	NP_001128647.1	NEDD1	12|10	22	11	2	0|0|0|0|0|0|0|0|0|2|0|0|0|0|0|0|0|0|0|2|0|0|0|0|0|0|0|0|2|1|0|2|3|3|6|0|0|0|0|0|0|0|0|0|0|0|0|0|0	0.97	0.98	0.97	0.98	0.97	3.21	13.1	0
UNK_N	NP_055427.2	FAM120A	7|15	22	11	2	1|1|3|2|0|0|0|0|2|1|3|0|0|0|0|0|0|0|1|0|2|0|0|1|1|2|0|2|2|1|0|0|5|0|0|2|1|1|0|0|0|1|0|0|4|3|0|0|2	0.9	1	0.89	1	0.9	1.32	6.25	0.02
UNK_N	NP_653171.1	HN1L	10|12	22	11	2	1|2|0|0|7|13|10|13|5|7|6|6|6|6|7|6|6|14|4|15|11|8|11|7|2|5|7|6|15|15|19|21|8|14|11|2|0|0|0|3|2|0|0|0|1|0|2|0|2	0	0	0	0	0	-24.25	1.05	0.75
UNK_N	NP_060016.3	CNOT11	12|10	22	11	2	0|0|0|0|0|0|1|2|0|0|0|0|1|0|0|0|0|4|0|5|0|0|0|1|0|1|1|0|2|0|0|1|1|2|2|0|0|0|0|0|1|0|0|0|0|0|0|0|0	0.99	1	0.99	1	0.99	4.65	11	0
UNK_N	NP_056050.1	CSTF2T	11|11	22	11	2	0|0|0|0|0|0|0|2|0|0|0|0|1|1|3|0|0|5|0|7|0|0|0|0|0|0|1|0|7|11|4|7|4|5|1|0|0|0|0|0|0|0|0|0|0|0|0|0|0	0.71	0.71	0.7	0.7	0.71	0.84	4.66	0.04
UNK_N	NP_006417.2	DPYSL4	13|9	22	11	2	0|0|0|0|1|1|3|6|3|1|3|3|0|1|0|2|3|2|0|8|6|2|3|8|2|3|4|2|5|5|3|4|5|12|14|0|0|0|0|0|0|0|0|0|0|0|0|0|0	0.12	0.23	0.12	0.23	0.12	-5.02	2.46	0.4
UNK_N	NP_001084.3	ACACB	5|17	22	11	2	388|334|209|216|33|29|23|41|38|32|22|16|22|43|32|0|28|0|45|24|38|7|35|32|182|183|164|235|0|0|0|1|17|0|23|186|304|219|310|202|252|364|155|246|216|202|221|336|415	0	0	0	0	0	0	0.05	0.81
UNK_C	NP_002878.2	RARS	9|13	22	11	2	2|2|10|7|16|21|24|18|12|19|20|13|24|21|16|17|12|17|8|35|17|13|14|16|12|14|15|12|24|35|16|21|20|20|18|2|5|2|0|4|2|7|13|1|9|7|1|0|6	0	0	0	0	0	-60.98	0.56	0.81
UNK_C	NP_000167.1	NR3C1	15|7	22	11	2	0|0|0|0|0|0|0|1|2|1|0|0|1|2|0|3|2|0|0|4|0|0|2|0|0|0|0|1|7|14|0|0|1|38|55|0|0|0|0|0|0|0|0|0|0|0|0|0|0	0.07	0.14	0.07	0.14	0.07	-8.96	2.05	0.44
UNK_C	NP_001129026.1	EPB41L2	9|13	22	11	2	0|0|0|0|26|40|41|24|28|33|29|25|32|39|31|28|28|56|37|56|63|50|60|41|9|19|30|22|49|36|31|24|47|44|59|2|0|0|0|2|0|0|0|0|0|0|0|0|0	0	0	0	0	0	-147.9	0.27	0.81
UNK_C	NP_055935.4	ALMS1	11|11	22	11	2	0|0|0|0|0|2|0|0|0|0|1|0|0|0|0|0|0|0|1|9|0|0|0|0|0|0|0|0|0|0|0|0|4|0|0|0|0|0|0|0|0|0|0|0|0|0|0|0|0	0.95	0.95	0.95	0.95	0.95	2.97	16.18	0.01
UNK_N	NP_001138303.1	PHB2	12|11	23	11.5	2	2|2|25|19|8|22|19|12|16|11|20|14|17|14|9|18|16|24|23|25|24|25|17|18|17|19|1|1|8|10|9|10|10|7|13|20|21|17|14|16|10|18|22|14|20|17|13|19|34	0	0	0	0	0	-61.53	0.55	0.81	1 [biogrid]1 [biogrid]
UNK_N	NP_001087236.1	MCRIP1	12|11	23	11.5	2	0|0|0|0|2|0|2|3|1|4|0|0|1|1|2|2|1|2|2|5|3|3|1|1|1|0|1|1|2|3|0|1|0|4|3|0|0|0|0|0|0|0|0|0|0|0|0|0|0	1	1	0.99	1	1	4.83	5.53	0
UNK_N	NP_001032827.1	NPM1	13|10	23	11.5	2	6|7|17|14|72|73|82|65|51|47|53|49|68|72|61|86|50|288|92|284|127|104|87|76|32|30|39|28|63|61|47|63|54|50|53|20|18|15|12|19|16|13|20|10|10|10|10|14|34	0	0	0	0	0	-346.1	0.13	0.81
UNK_N	NP_001164275.1	LARP4	7|16	23	11.5	2	1|1|1|0|1|0|0|0|3|2|1|1|1|0|2|2|0|5|2|1|0|2|2|1|2|1|3|2|0|4|0|2|3|2|3|0|0|1|0|0|0|1|2|0|0|0|0|1|0	0.82	1	0.81	1	0.82	0.49	5.64	0.03
UNK_N	NP_001005464.1	HIST2H3A	10|13	23	11.5	2	6|8|9|9|17|12|27|8|8|7|9|20|14|18|18|13|8|15|8|0|22|0|0|8|12|0|9|11|11|10|0|3|9|4|0|4|7|11|13|7|2|7|10|6|9|7|0|4|2	0	0	0	0	0	-33.07	0.89	0.77
UNK_N	NP_001017963.2	HSP90AA1	15|8	23	11.5	2	23|22|31|30|14|28|29|19|21|19|28|25|19|19|15|29|37|15|23|17|25|12|22|31|31|24|19|15|14|15|2|19|13|21|16|26|25|19|8|18|17|27|40|29|43|34|19|17|14	0	0	0	0	0	-98.16	0.41	0.81	1 [biogrid]1 [biogrid]
UNK_N	NP_001013456.1	FXR1	13|10	23	11.5	2	0|0|4|1|2|9|3|3|0|4|3|4|3|5|2|2|2|1|0|3|4|0|4|3|11|2|1|1|0|5|0|1|2|5|7|1|0|0|0|0|0|0|0|0|0|0|0|0|0	0.51	0.83	0.52	0.85	0.52	-1.41	3.06	0.09
UNK_C	NP_003080.2	SNRNP70	13|10	23	11.5	2	0|0|1|2|6|11|13|10|9|17|8|15|12|10|11|8|18|14|5|7|14|10|8|12|4|7|7|6|6|4|0|0|8|1|2|0|0|0|0|0|0|0|2|0|0|0|0|0|0	0	0	0	0	0	-22.84	1.14	0.74
UNK_C	NP_056450.2	GAPVD1	12|11	23	11.5	2	0|0|0|0|7|16|9|14|18|17|17|12|12|12|10|16|9|17|11|25|12|13|10|9|5|8|21|16|9|6|8|11|22|13|24|0|0|0|0|0|0|0|0|0|0|0|0|0|0	0	0	0	0	0	-37.74	0.79	0.78
UNK_C	NP_001186211.2	LRBA	8|15	23	11.5	2	0|0|0|0|15|21|15|22|26|27|9|7|11|14|8|2|14|18|14|31|16|21|16|4|1|6|6|3|16|3|6|0|20|14|16|0|0|0|0|0|0|0|0|0|0|0|0|0|0	0	0	0	0	0	-46.47	0.74	0.78
UNK_C	NP_004437.2	EPRS	11|12	23	11.5	2	7|8|22|10|19|33|38|34|27|26|30|23|27|34|21|21|27|31|20|49|28|19|29|27|29|25|36|22|15|16|2|3|19|9|12|20|14|7|9|12|11|13|28|10|25|20|8|8|20	0	0	0	0	0	-92.42	0.4	0.81
UNK_C	NP_006126.1	CAPZA1	14|9	23	11.5	2	9|10|7|3|16|20|37|16|18|17|15|12|16|25|19|16|17|34|19|23|19|19|22|19|9|12|16|16|18|19|17|15|12|20|24|5|2|3|8|9|11|6|5|4|2|4|3|7|8	0	0	0	0	0	-62.71	0.57	0.79
UNK_N	NP_001034764.1	UNC45A	12|12	24	12	2	0|0|0|0|5|6|2|3|7|6|1|3|5|6|0|6|4|10|3|10|6|0|4|3|0|2|4|0|8|4|8|0|3|8|12|0|0|0|0|0|0|0|0|0|0|0|0|0|0	0.01	0.01	0.01	0.01	0.01	-4.43	2.17	0.53
UNK_N	NP_006752.1	YWHAE	12|12	24	12	2	0|0|0|0|13|20|19|14|20|12|17|8|13|17|20|12|11|26|14|28|21|16|13|9|1|2|5|6|14|12|1|7|7|23|18|6|3|0|3|3|4|3|2|0|0|0|2|2|0	0	0	0	0	0	-40.35	0.76	0.78	1 [biogrid]1 [biogrid]
UNK_N	NP_000537.3	TP53	7|17	24	12	2	15|13|62|89|6|5|0|4|11|11|11|4|10|4|0|3|1|3|3|11|2|0|6|17|48|61|20|14|0|0|0|0|3|0|1|37|12|36|56|5|4|92|71|66|91|94|42|48|130	0	0	0	0	0	-177.37	0.26	0.81
UNK_N	NP_689557.1	LSM12	11|13	24	12	2	0|3|1|1|0|1|5|1|3|2|2|2|2|2|0|5|0|5|2|3|1|2|2|3|1|3|7|5|2|3|0|0|2|0|4|1|3|1|1|1|2|2|3|4|0|1|1|3|1	0.92	0.98	0.92	0.98	0.92	1.79	3.75	0.01
UNK_N	NP_001129224.1	ECD	12|12	24	12	2	0|0|0|0|5|8|5|6|10|7|6|4|7|10|3|10|3|48|1|23|4|2|4|10|5|5|14|9|27|34|2|21|13|17|12|0|0|0|0|0|0|0|0|0|0|0|0|0|0	0	0	0	0	0	-28.64	0.94	0.77
UNK_N	NP_003746.2	EIF3G	14|10	24	12	2	0|1|3|1|3|9|8|1|6|9|5|2|5|5|6|10|5|20|4|19|5|7|9|5|5|3|9|8|9|8|3|4|4|7|13|2|3|0|0|3|0|2|5|1|3|2|0|1|2	0	0	0	0	0	-15.47	1.49	0.68
UNK_N	NP_002127.1	HNRNPA1	12|12	24	12	2	3|8|10|1|15|28|19|19|47|29|20|20|22|28|24|24|29|37|21|62|25|31|27|37|17|15|17|17|24|14|2|5|21|15|18|19|16|10|19|15|12|14|19|4|11|9|12|14|38	0	0	0	0	0	-85.61	0.44	0.81
UNK_N	NP_001186231.1	CNOT2	10|14	24	12	2	0|0|0|0|0|0|0|0|0|0|0|0|0|0|1|0|0|2|0|1|0|2|0|0|0|0|0|0|0|0|0|0|1|1|0|0|0|0|0|0|0|0|0|0|0|0|0|0|0	1	1	1	1	1	12.49	37.5	0
UNK_C	NP_001258978.1	TRAP1	14|10	24	12	2	5|6|19|17|3|28|40|4|10|12|32|21|8|7|8|22|31|33|12|17|30|25|23|30|21|17|9|4|6|15|5|9|9|6|7|21|18|22|14|26|10|16|21|16|37|26|9|11|27	0	0	0	0	0	-79.62	0.48	0.81
UNK_C	NP_001010972.1	ZYX	15|9	24	12	2	0|0|0|0|2|0|2|2|2|2|0|3|5|9|4|5|2|21|0|7|4|0|3|5|4|3|7|6|8|18|7|14|8|10|13|0|0|0|0|0|0|0|0|0|0|0|0|0|0	0	0	0	0	0	-12.53	1.74	0.6
UNK_C	NP_003555.1	TAGLN2	13|11	24	12	2	1|0|1|0|21|18|9|15|20|14|17|21|29|21|23|23|12|42|12|35|17|31|20|24|6|9|9|9|20|33|13|31|20|48|32|0|0|0|1|3|3|1|0|1|0|0|0|1|0	0	0	0	0	0	-73.8	0.5	0.81
UNK_C	NP_001139542.1	TDRD3	11|13	24	12	2	0|0|0|0|0|0|0|0|0|0|0|0|0|0|0|0|0|0|0|0|2|0|1|0|0|1|0|0|2|0|0|0|0|2|1|0|0|0|0|0|0|0|0|0|0|0|0|0|0	1	1	1	1	1	11.11	33.33	0
UNK_C	NP_001019628.3	RGPD1	14|10	24	12	2	0|0|0|0|0|0|0|0|0|0|0|0|0|0|0|13|17|25|0|0|0|0|0|0|11|14|25|17|0|0|0|0|0|0|0|0|0|0|0|0|0|0|0|0|0|0|0|0|0	0.08	0.15	0.08	0.15	0.08	-4.6	2.46	0.43
UNK_C	NP_001017963.2	HSP90AA1	11|13	24	12	2	23|22|31|30|14|28|29|19|21|19|28|25|19|19|15|29|37|15|23|17|25|12|22|31|31|24|19|15|14|15|2|19|13|21|16|26|25|19|8|18|17|27|40|29|43|34|19|17|14	0	0	0	0	0	-90.95	0.43	0.81	1 [biogrid]1 [biogrid]
UNK_C	NP_001087236.1	MCRIP1	12|12	24	12	2	0|0|0|0|2|0|2|3|1|4|0|0|1|1|2|2|1|2|2|5|3|3|1|1|1|0|1|1|2|3|0|1|0|4|3|0|0|0|0|0|0|0|0|0|0|0|0|0|0	1	1	1	1	1	5.96	5.77	0
UNK_C	NP_001005464.1	HIST2H3A	15|9	24	12	2	6|8|9|9|17|12|27|8|8|7|9|20|14|18|18|13|8|15|8|0|22|0|0|8|12|0|9|11|11|10|0|3|9|4|0|4|7|11|13|7|2|7|10|6|9|7|0|4|2	0	0	0	0	0	-34.77	0.93	0.76
UNK_C	NP_000810.1	GART	12|12	24	12	2	17|18|28|21|11|24|24|7|10|8|19|14|9|6|8|15|14|25|18|27|20|2|19|19|19|15|20|16|9|8|2|16|11|14|22|16|22|20|12|14|29|16|27|15|30|28|18|21|38	0	0	0	0	0	-67.94	0.52	0.81
UNK_N	NP_001138890.1	TTC28	12|13	25	12.5	2	0|0|0|0|4|19|4|7|10|6|4|6|12|8|8|3|6|12|6|19|6|7|6|2|4|4|6|5|6|2|3|3|15|11|15|2|0|0|0|0|0|0|0|0|0|0|0|0|0	0	0	0	0	0	-14.25	1.47	0.71
UNK_N	NP_001139685.2	TBC1D15	14|11	25	12.5	2	0|0|0|0|14|17|14|17|21|16|13|11|18|14|15|21|7|34|12|32|12|17|9|14|3|1|4|5|18|12|14|14|18|21|20|0|0|0|0|0|0|0|0|0|0|0|0|0|0	0	0	0	0	0	-47.16	0.73	0.78
UNK_N	NP_001027454.1	TMPO	14|11	25	12.5	2	5|8|3|0|37|35|35|31|35|40|33|30|39|45|49|56|56|79|40|47|45|36|52|101|36|33|43|38|41|63|46|54|48|48|51|2|2|0|7|5|6|2|0|2|4|2|4|3|4	0	0	0	0	0	-178.03	0.26	0.81	1 [biogrid]1 [biogrid]
UNK_N	NP_001011.1	RPS16	18|7	25	12.5	2	14|22|20|18|4|16|15|7|7|7|10|14|6|5|4|9|7|19|4|13|9|11|11|14|22|13|15|11|7|11|6|3|3|5|3|13|20|11|9|11|6|9|16|17|18|13|11|12|18	0	0	0	0	0	-48.45	0.81	0.77
UNK_N	NP_000995.1	RPLP2	11|14	25	12.5	2	0|2|5|3|7|6|8|4|10|3|7|7|6|8|10|8|6|33|6|21|4|16|11|8|8|8|8|4|9|6|6|4|3|9|8|6|3|2|3|2|3|4|5|2|4|4|0|1|3	0	0	0	0	0	-19.18	1.3	0.73
UNK_N	NP_005906.2	MCM6	17|8	25	12.5	2	2|4|16|14|4|13|10|2|8|7|8|6|6|5|3|11|10|18|5|19|9|13|12|17|12|13|9|2|4|9|0|4|7|5|5|4|10|3|2|6|0|9|12|6|23|19|4|5|14	0	0	0	0	0	-35.3	0.99	0.75
UNK_N	NP_001231903.1	PPP1CC	14|11	25	12.5	2	0|0|0|0|22|21|20|10|17|8|23|17|17|25|14|23|21|37|17|27|24|3|31|26|0|7|12|8|29|28|6|26|24|17|25|0|0|0|0|0|1|0|0|0|0|0|0|0|3	0	0	0	0	0	-66.49	0.57	0.79
UNK_N	NP_073615.2	CEP85	14|11	25	12.5	2	1|1|0|0|0|0|0|0|0|0|0|0|0|0|0|0|0|0|0|0|0|0|0|0|0|0|1|0|0|0|0|0|0|4|0|0|0|0|0|0|0|0|0|0|0|0|0|0|0	1	1	1	1	1	5.94	44.64	0
UNK_N	NP_001257819.1	HAUS6	15|10	25	12.5	2	0|0|0|0|11|12|13|12|19|8|9|6|20|11|8|11|6|24|4|25|4|12|5|9|3|4|15|13|19|6|8|6|16|10|16|0|0|0|0|0|0|0|0|0|0|0|0|0|0	0	0	0	0	0	-32.22	0.98	0.76
UNK_C	NP_001011553.2	SEPT7	13|12	25	12.5	2	0|0|0|0|10|12|9|9|10|20|7|4|9|10|8|20|10|22|12|18|13|6|14|7|5|8|14|10|18|14|7|6|12|11|19|0|0|0|0|0|0|0|0|0|0|0|0|0|0	0	0	0	0	0	-29.31	0.98	0.77
UNK_C	NP_055907.3	SMG1	12|13	25	12.5	2	0|0|0|0|0|0|0|0|1|1|0|0|0|0|0|0|0|0|0|0|0|0|1|0|0|0|0|0|0|0|0|0|0|0|0|0|0|0|0|0|0|0|0|0|0|0|0|0|0	1	1	1	1	1	18.14	104.17	0
UNK_C	NP_009202.1	STK38	9|16	25	12.5	2	0|0|0|0|5|5|5|3|7|2|3|2|3|2|4|0|4|9|4|11|6|2|3|3|0|0|3|4|8|10|3|13|9|16|17|0|0|0|0|0|0|0|0|0|0|0|0|0|0	0.01	0.02	0.01	0.02	0.01	-11.09	1.95	0.53
UNK_C	NP_000975.2	RPL23A	12|13	25	12.5	2	2|4|8|10|6|6|9|7|9|13|12|13|9|13|11|13|11|17|7|17|7|13|7|9|12|7|10|12|6|14|6|7|7|6|7|8|15|5|9|12|6|14|8|2|15|10|13|16|11	0	0	0	0	0	-28.84	0.99	0.77
UNK_C	NP_001258025.1	PUF60	13|12	25	12.5	2	0|0|4|4|35|21|18|15|24|18|27|27|27|29|27|26|15|75|22|57|26|50|27|25|8|14|16|14|19|12|8|9|22|20|26|0|0|0|0|0|0|0|1|0|0|0|0|0|0	0	0	0	0	0	-86.45	0.45	0.81
UNK_C	NP_742068.1	RC3H1	11|14	25	12.5	2	0|0|0|0|0|0|0|0|0|0|0|0|0|0|0|0|0|0|0|0|0|0|0|0|0|0|0|0|0|0|0|0|0|0|0|0|0|0|0|0|0|0|0|0|0|0|0|0|0	1	1	1	1	1	16.97	125	0
UNK_C	NP_066299.2	MYL6	10|15	25	12.5	2	0|1|5|1|5|13|5|13|8|4|6|6|9|9|8|6|4|7|6|36|5|19|6|4|10|10|10|7|13|8|5|16|6|8|10|3|11|2|0|0|2|0|3|0|0|0|2|0|4	0	0	0	0	0	-23.57	1.2	0.73
UNK_C	NP_002523.2	NUP88	10|15	25	12.5	2	5|6|9|3|1|3|5|2|5|5|3|0|1|3|3|0|4|9|6|0|5|11|5|5|4|6|7|6|5|3|4|4|8|5|6|8|10|5|14|12|14|0|1|0|0|0|10|14|3	0	0	0	0	0	-14.98	1.59	0.65
UNK_C	NP_002128.1	HNRNPA2B1	14|11	25	12.5	2	2|13|8|4|17|23|23|19|17|19|20|26|26|28|27|26|26|20|16|35|17|24|22|33|13|8|7|9|12|8|0|5|12|4|11|15|7|15|18|10|15|5|12|4|10|9|8|6|22	0	0	0	0	0	-66.05	0.57	0.81
UNK_C	NP_000402.3	HLCS	13|12	25	12.5	2	23|22|24|18|6|3|4|4|5|8|5|4|7|4|6|10|1|8|3|1|5|0|7|5|18|12|15|18|10|6|0|7|5|13|11|15|26|13|18|23|17|17|11|4|19|21|11|18|21	0	0	0	0	0	-44.79	0.74	0.79
UNK_C	NP_829883.1	ERC1	15|10	25	12.5	2	0|0|0|0|5|9|4|7|9|8|5|3|4|7|4|3|5|6|4|13|4|0|3|1|0|0|17|6|2|0|0|0|6|2|4|0|0|0|0|0|0|0|0|0|0|0|0|0|0	0.04	0.08	0.04	0.08	0.04	-7.44	2.22	0.47
UNK_C	NP_005889.3	CAPRIN1	13|12	25	12.5	2	0|0|0|0|0|1|1|1|2|0|1|0|1|1|0|0|0|9|0|4|0|0|0|0|0|0|0|3|1|2|0|2|0|1|3|0|0|0|0|0|0|0|0|1|0|0|0|0|0	0.96	0.97	0.96	0.97	0.96	2.96	9.19	0
UNK_N	NP_001229862.1	SNX1	12|14	26	13	2	0|0|0|0|15|18|28|19|12|11|12|15|16|14|13|6|7|15|12|27|15|17|12|10|2|4|6|6|26|28|29|22|18|29|21|0|0|1|0|0|0|0|0|0|0|0|0|0|0	0	0	0	0	0	-49.09	0.72	0.79
UNK_N	NP_001021.1	RPS27	14|12	26	13	2	11|10|9|11|4|6|6|3|7|5|8|6|7|6|6|10|4|17|6|11|8|11|6|7|13|11|12|9|15|11|5|5|11|10|6|8|9|5|5|6|6|10|9|8|10|11|6|10|14	0	0	0	0	0	-22.59	1.2	0.75
UNK_N	NP_003016.1	SH3GL1	10|16	26	13	2	1|0|0|0|5|3|0|1|2|1|2|2|3|5|1|5|1|8|10|2|2|2|6|3|1|5|3|4|13|11|12|8|5|13|18|0|0|0|0|0|0|0|0|0|0|0|0|0|0	0.02	0.05	0.02	0.05	0.02	-8.75	2.14	0.5
UNK_N	NP_055706.1	PDAP1	12|14	26	13	2	0|0|0|0|4|9|9|12|8|8|7|7|8|11|8|11|35|12|10|17|10|12|10|8|2|6|5|4|12|18|11|14|10|16|12|0|0|0|0|0|0|0|0|0|0|0|0|0|0	0	0	0	0	0	-26.08	1.09	0.76
UNK_N	NP_006004.2	RPL10	12|14	26	13	2	11|11|7|8|1|7|7|7|6|6|6|6|7|3|3|8|4|17|1|12|7|3|4|4|9|10|8|10|5|12|7|9|6|7|6|9|9|4|4|5|4|10|9|9|12|7|8|6|30	0	0	0	0	0	-19.91	1.27	0.74
UNK_N	NP_001016.1	RPS23	12|14	26	13	2	3|4|7|8|6|8|9|5|4|9|8|8|9|11|3|11|7|13|7|13|8|14|4|9|9|7|6|9|16|8|3|3|15|12|9|7|7|6|4|3|5|6|11|4|18|7|9|4|12	0	0	0	0	0	-21.94	1.22	0.75
UNK_N	NP_001019770.1	HIST2H2BF	13|13	26	13	2	0|14|20|21|40|45|41|49|33|31|29|44|58|58|44|51|19|39|35|42|30|0|50|53|26|28|18|12|24|20|4|15|29|0|15|18|22|26|33|25|14|15|31|12|16|25|20|24|20	0	0	0	0	0	-129.95	0.34	0.81
UNK_N	NP_000402.3	HLCS	16|10	26	13	2	23|22|24|18|6|3|4|4|5|8|5|4|7|4|6|10|1|8|3|1|5|0|7|5|18|12|15|18|10|6|0|7|5|13|11|15|26|13|18|23|17|17|11|4|19|21|11|18|21	0	0	0	0	0	-48.43	0.77	0.78
UNK_N	NP_055246.2	PALD1	13|13	26	13	2	0|0|0|0|1|2|0|4|0|1|4|2|0|2|4|3|6|8|1|7|5|1|3|5|0|2|4|3|6|7|8|10|15|19|23|0|0|0|0|0|0|0|0|0|0|0|0|0|0	0	0	0	0	0	-5.86	2.11	0.58
UNK_N	NP_001104547.1	EZR	14|12	26	13	2	0|0|0|0|7|6|0|5|12|11|11|4|14|10|5|9|8|8|2|8|9|5|5|15|0|0|8|6|18|15|3|13|18|23|29|0|0|0|0|0|0|0|0|0|0|0|0|0|0	0	0	0	0	0	-23.15	1.17	0.75
UNK_N	NP_001172005.1	FMR1	17|9	26	13	2	0|0|0|0|0|0|0|0|2|0|0|0|0|0|0|0|0|0|0|0|1|0|0|0|0|3|0|0|0|0|0|0|0|0|2|0|0|0|0|0|0|0|2|0|0|0|0|0|0	1	1	1	1	1	5.42	32.5	0
UNK_N	NP_056450.2	GAPVD1	13|13	26	13	2	0|0|0|0|7|16|9|14|18|17|17|12|12|12|10|16|9|17|11|25|12|13|10|9|5|8|21|16|9|6|8|11|22|13|24|0|0|0|0|0|0|0|0|0|0|0|0|0|0	0	0	0	0	0	-34.53	0.89	0.78
UNK_N	NP_001129026.1	EPB41L2	19|7	26	13	2	0|0|0|0|26|40|41|24|28|33|29|25|32|39|31|28|28|56|37|56|63|50|60|41|9|19|30|22|49|36|31|24|47|44|59|2|0|0|0|2|0|0|0|0|0|0|0|0|0	0	0	0	0	0	-153.86	0.32	0.81
UNK_C	NP_835461.2	ZNF598	13|13	26	13	2	2|1|1|0|0|0|0|0|0|1|0|0|0|0|0|0|0|4|0|0|0|0|1|0|1|2|2|0|1|4|0|0|2|4|0|0|0|1|0|0|0|0|1|0|0|3|0|0|0	1	1	1	1	1	8	10.48	0
UNK_C	NP_001138898.1	YBX3	11|15	26	13	2	1|1|13|6|0|10|11|10|6|14|4|5|9|9|7|17|8|17|12|7|8|4|11|11|12|11|10|6|1|6|10|5|8|5|6|5|5|1|0|0|1|3|6|5|2|4|4|5|4	0	0	0	0	0	-20.95	1.31	0.73
UNK_C	NP_689971.4	YTHDF3	14|12	26	13	2	0|0|0|0|0|3|0|0|0|0|0|0|0|0|0|0|0|0|0|0|0|4|3|0|0|0|0|0|0|0|0|1|0|7|3|0|0|0|0|0|0|0|0|0|0|0|0|0|0	0.97	0.98	0.97	0.98	0.97	3.25	15.48	0
UNK_C	NP_001136112.1	TNRC6C	9|17	26	13	2	0|0|0|0|0|0|0|0|0|0|0|0|0|0|0|0|0|0|0|0|0|0|0|0|0|0|0|0|0|0|0|0|0|0|0|0|0|0|0|0|0|0|0|0|0|0|0|0|0	1	1	1	1	1	14.04	130	0
UNK_C	NP_001010.2	RPS15A	14|12	26	13	2	15|12|16|14|9|12|12|5|7|7|9|7|7|6|7|11|7|14|6|26|11|14|19|9|15|13|10|11|8|13|11|8|6|9|13|8|13|14|4|8|5|16|16|8|16|12|10|8|20	0	0	0	0	0	-35.15	0.91	0.78
UNK_C	NP_006089.1	RACK1	14|12	26	13	2	11|11|20|19|5|10|11|7|9|4|9|14|5|6|8|14|14|24|3|11|12|18|9|16|17|12|15|8|3|14|4|11|8|3|4|13|17|11|11|22|10|19|19|18|26|22|9|11|24	0	0	0	0	0	-44.4	0.77	0.78	1 [biogrid]1 [biogrid]
UNK_C	NP_000959.2	RPL4	14|12	26	13	2	4|7|23|18|12|23|15|10|15|12|20|15|13|11|12|20|12|35|10|25|21|23|20|17|27|23|20|15|7|11|4|6|6|3|5|18|24|12|9|20|10|6|23|10|14|24|15|13|17	0	0	0	0	0	-58.99	0.63	0.81
UNK_C	NP_001072992.1	PAICS	12|14	26	13	2	0|2|0|0|13|17|14|17|15|16|19|19|18|17|15|21|13|32|17|41|22|19|19|23|10|12|18|14|33|41|42|18|28|28|34|3|0|0|2|0|2|1|0|1|0|0|2|0|0	0	0	0	0	0	-69.93	0.55	0.8	1 [biogrid]1 [biogrid]
UNK_C	NP_001166176.1	EIF4G2	10|16	26	13	2	0|0|0|0|8|5|6|4|6|2|7|5|7|3|7|7|4|4|0|21|4|0|8|7|0|2|2|0|16|22|8|11|15|14|14|0|0|0|0|0|0|0|0|0|0|0|0|0|0	0	0	0	0	0	-17.16	1.51	0.68	1 [biogrid]1 [biogrid]
UNK_C	NP_003748.1	EIF3I	14|12	26	13	2	0|0|3|1|11|21|13|12|9|8|12|10|9|7|13|8|8|15|6|22|11|20|11|6|5|9|14|8|7|13|7|4|8|8|13|0|2|0|0|1|1|3|4|1|0|3|1|0|3	0	0	0	0	0	-25.64	1.11	0.76
UNK_N	NP_001163886.1	TJP2	12|15	27	13.5	2	0|0|3|0|8|19|16|12|14|7|14|12|9|7|13|2|9|21|4|7|14|11|10|9|0|3|4|7|25|11|0|3|10|14|18|0|0|0|0|0|0|0|0|0|1|0|0|0|0	0	0	0	0	0	-26.61	1.12	0.76
UNK_N	NP_001020241.1	RPS14	14|13	27	13.5	2	13|13|20|17|5|11|6|6|6|4|10|11|8|6|7|10|9|16|5|17|10|8|10|10|18|16|12|7|6|13|15|10|11|2|6|9|11|11|7|10|5|12|18|12|13|17|7|15|18	0	0	0	0	0	-32.28	0.96	0.77
UNK_N	NP_001032405.1	STAU1	10|17	27	13.5	2	1|0|7|2|2|5|5|6|6|7|4|4|9|5|6|11|4|8|6|13|3|8|3|5|6|5|8|4|6|2|3|3|3|2|4|0|0|0|0|0|0|4|3|1|4|4|0|2|2	0.22	0.43	0.23	0.45	0.23	-9.33	2.16	0.34
[truncated: 449 more rows]

## Sheet: TAP-MS data - Fig. 2B and H
Supplementary Data 2B. Mass spectrometry analysis of tandem affinity putified (Tap) UNKWT, UNK3M, UNKdPAM2, and mock protein complexes. Related to Figs. 2A, B, and H.
Reference	Gene Symbol	Annotation	MWT(kDa)	Unique Tap-mock	Total Tap-mock	Unique Tap-UNK WT	Total Tap-UNK WT	Unique Tap-UNK 3M	Total Tap-UNK 3M	Unique Tap-UNK dPAM2	Total Tap-UNK dPAM2	Sum Intensity Tap-UNK 0	Sum Intensity Tap-UNK WT	Sum Intensity Tap-UNK 3M	Sum Intensity Tap-UNK dPAM2	lowest value	Tap-UNK 0	Tap-UNK WT	Tap-UNK 3M	Tap-UNK dPAM12
sp|A5YKK6|CNOT1_HUMAN	CNOT1	CCR4-NOT transcription complex subunit 1 OS=Homo sapiens GN=CNOT1 PE=1 SV=2	266.77	0	0	49	80	0	0	33	54	NF	16000000	NF	8400000	8400000	0	1.90476	0	1
sp|Q13310|PABP4_HUMAN	PABPC4	Polyadenylate-binding protein 4 OS=Homo sapiens GN=PABPC4 PE=1 SV=1	70.74	0	0	12	45	10	32	0	0	NF	54000000	22000000	NF	22000000	0	2.45455	1	0
sp|Q6PKG0|LARP1_HUMAN	LARP1	La-related protein 1 OS=Homo sapiens GN=LARP1 PE=1 SV=2	123.43	0	0	9	14	3	4	0	0	NF	1500000	170000	NF	170000	0	8.82353	1	0
sp|Q92900|RENT1_HUMAN	UPF1	Regulator of nonsense transcripts 1 OS=Homo sapiens GN=UPF1 PE=1 SV=2	124.27	0	0	7	10	6	8	0	0	NF	1700000	370000	NF	370000	0	4.59459	1	0
sp|Q8N9R8|SCAI_HUMAN	SCAI	Protein SCAI OS=Homo sapiens GN=SCAI PE=1 SV=2	70.35	0	0	5	8	7	12	7	13	NF	1200000	1600000	3700000	1200000	0	1	1.33333	3.08333
sp|Q9H9A5|CNO10_HUMAN	CNOT10	CCR4-NOT transcription complex subunit 10 OS=Homo sapiens GN=CNOT10 PE=1 SV=1	82.26	0	0	5	9	0	0	2	3	NF	880000	NF	180000	180000	0	4.88889	0	1
sp|Q14152|EIF3A_HUMAN	EIF3A	Eukaryotic translation initiation factor 3 subunit A OS=Homo sapiens GN=EIF3A PE=1 SV=1	166.47	0	0	5	7	0	0	1	1	NF	1000000	NF	19000	19000	0	52.6316	0	1
sp|Q9NNW5|WDR6_HUMAN	WDR6	WD repeat-containing protein 6 OS=Homo sapiens GN=WDR6 PE=1 SV=1	121.65	0	0	4	5	0	0	6	8	NF	420000	NF	1300000	420000	0	1	0	3.09524
sp|Q13162|PRDX4_HUMAN	PRDX4	Peroxiredoxin-4 OS=Homo sapiens GN=PRDX4 PE=1 SV=1	30.52	0	0	4	7	5	11	5	13	NF	1500000	2200000	4900000	1500000	0	1	1.46667	3.26667
sp|Q9BQA1|MEP50_HUMAN	WDR77	Methylosome protein 50 OS=Homo sapiens GN=WDR77 PE=1 SV=1	36.7	0	0	4	8	5	9	4	6	NF	3100000	1700000	1700000	1700000	0	1.82353	1	1
sp|Q9UIV1|CNOT7_HUMAN	CNOT7	CCR4-NOT transcription complex subunit 7 OS=Homo sapiens GN=CNOT7 PE=1 SV=3	32.72	0	0	4	5	0	0	3	6	NF	950000	NF	580000	580000	0	1.63793	0	1
sp|Q9NZN8|CNOT2_HUMAN	CNOT2	CCR4-NOT transcription complex subunit 2 OS=Homo sapiens GN=CNOT2 PE=1 SV=1	59.7	0	0	4	4	0	0	4	6	NF	680000	NF	740000	680000	0	1	0	1.08824
sp|P61978|HNRPK_HUMAN	HNRNPK	Heterogeneous nuclear ribonucleoprotein K OS=Homo sapiens GN=HNRNPK PE=1 SV=1	50.94	0	0	4	7	4	5	2	3	NF	1200000	220000	130000	130000	0	9.23077	1.69231	1
sp|O75175|CNOT3_HUMAN	CNOT3	CCR4-NOT transcription complex subunit 3 OS=Homo sapiens GN=CNOT3 PE=1 SV=1	81.82	0	0	4	6	0	0	2	3	NF	920000	NF	590000	590000	0	1.55932	0	1
sp|Q9Y6Y0|NS1BP_HUMAN	IVNS1ABP	Influenza virus NS1A-binding protein OS=Homo sapiens GN=IVNS1ABP PE=1 SV=3	71.68	0	0	3	5	4	10	2	5	NF	580000	750000	320000	320000	0	1.8125	2.34375	1
sp|Q06830|PRDX1_HUMAN	PRDX1	Peroxiredoxin-1 OS=Homo sapiens GN=PRDX1 PE=1 SV=1	22.1	0	0	3	4	4	8	3	3	NF	1100000	2800000	1700000	1100000	0	1	2.54545	1.54545
sp|Q16698|DECR_HUMAN	DECR1	2,4-dienoyl-CoA reductase, mitochondrial OS=Homo sapiens GN=DECR1 PE=1 SV=1	36.04	0	0	3	6	0	0	3	6	NF	3700000	NF	4000000	3700000	0	1	0	1.08108
sp|Q07021|C1QBP_HUMAN	C1QBP	Complement component 1 Q subcomponent-binding protein, mitochondrial OS=Homo sapiens GN=C1QBP PE=1 SV=1	31.34	0	0	3	5	0	0	2	3	NF	830000	NF	520000	520000	0	1.59615	0	1
sp|Q13148|TADBP_HUMAN	TARDBP	TAR DNA-binding protein 43 OS=Homo sapiens GN=TARDBP PE=1 SV=1	44.71	0	0	3	4	2	3	0	0	NF	240000	71000	NF	71000	0	3.38028	1	0
sp|Q04637|IF4G1_HUMAN	EIF4G1	Eukaryotic translation initiation factor 4 gamma 1 OS=Homo sapiens GN=EIF4G1 PE=1 SV=4	175.38	0	0	3	4	0	0	0	0	NF	320000	NF	NF	320000	0	1	0	0
sp|P55884|EIF3B_HUMAN	EIF3B	Eukaryotic translation initiation factor 3 subunit B OS=Homo sapiens GN=EIF3B PE=1 SV=3	92.42	0	0	3	4	0	0	0	0	NF	550000	NF	NF	550000	0	1	0	0
sp|Q562R1|ACTBL_HUMAN	ACTBL2	Beta-actin-like protein 2 OS=Homo sapiens GN=ACTBL2 PE=1 SV=2	41.98	0	0	2	7	1	6	0	0	NF	10000000	20000000	NF	10000000	0	1	2	0
sp|P23588|IF4B_HUMAN	EIF4B	Eukaryotic translation initiation factor 4B OS=Homo sapiens GN=EIF4B PE=1 SV=2	69.11	0	0	2	3	2	3	2	4	NF	460000	130000	200000	130000	0	3.53846	1	1.53846
sp|P67809|YBOX1_HUMAN	YBX1	Nuclease-sensitive element-binding protein 1 OS=Homo sapiens GN=YBX1 PE=1 SV=3	35.9	0	0	2	4	2	5	0	0	NF	650000	410000	NF	410000	0	1.58537	1	0
sp|Q5JQF8|PAP1M_HUMAN	PABPC1L2A	Polyadenylate-binding protein 1-like 2 OS=Homo sapiens GN=PABPC1L2A PE=2 SV=1	22.78	0	0	2	3	2	3	0	0	NF	2400000	850000	NF	850000	0	2.82353	1	0
sp|Q9UHC7|MKRN1_HUMAN	MKRN1	E3 ubiquitin-protein ligase makorin-1 OS=Homo sapiens GN=MKRN1 PE=1 SV=3	53.31	0	0	2	2	1	3	0	0	NF	130000	75000	NF	75000	0	1.73333	1	0
sp|Q16531|DDB1_HUMAN	DDB1	DNA damage-binding protein 1 OS=Homo sapiens GN=DDB1 PE=1 SV=1	126.89	0	0	2	3	0	0	1	2	NF	290000	NF	95000	95000	0	3.05263	0	1
sp|B2RXH8|HNRC2_HUMAN	HNRNPCL2	Heterogeneous nuclear ribonucleoprotein C-like 2 OS=Homo sapiens GN=HNRNPCL2 PE=1 SV=1	32.05	0	0	2	3	1	2	0	0	NF	630000	140000	NF	140000	0	4.5	1	0
sp|Q9HCE1|MOV10_HUMAN	MOV10	Putative helicase MOV-10 OS=Homo sapiens GN=MOV10 PE=1 SV=2	113.6	0	0	2	3	1	1	0	0	NF	220000	43000	NF	43000	0	5.11628	1	0
sp|Q9BUJ2|HNRL1_HUMAN	HNRNPUL1	Heterogeneous nuclear ribonucleoprotein U-like protein 1 OS=Homo sapiens GN=HNRNPUL1 PE=1 SV=2	95.68	0	0	2	2	2	2	0	0	NF	220000	130000	NF	130000	0	1.69231	1	0
sp|P30048|PRDX3_HUMAN	PRDX3	Thioredoxin-dependent peroxide reductase, mitochondrial OS=Homo sapiens GN=PRDX3 PE=1 SV=3	27.68	0	0	2	3	0	0	1	1	NF	580000	NF	40000	40000	0	14.5	0	1
sp|Q9UKZ1|CNO11_HUMAN	CNOT11	CCR4-NOT transcription complex subunit 11 OS=Homo sapiens GN=CNOT11 PE=1 SV=1	55.18	0	0	2	2	0	0	1	2	NF	120000	NF	160000	120000	0	1	0	1.33333
sp|P0CB38|PAB4L_HUMAN	PABPC4L	Polyadenylate-binding protein 4-like OS=Homo sapiens GN=PABPC4L PE=2 SV=1	41.83	0	0	2	3	1	1	0	0	NF	2000000	110000	NF	110000	0	18.1818	1	0
sp|P0CW18|PRS56_HUMAN	PRSS56	Serine protease 56 OS=Homo sapiens GN=PRSS56 PE=1 SV=1	64.56	0	0	2	2	0	0	0	0	NF	170000	NF	NF	170000	0	1	0	0
sp|P31943|HNRH1_HUMAN	HNRNPH1	Heterogeneous nuclear ribonucleoprotein H OS=Homo sapiens GN=HNRNPH1 PE=1 SV=4	49.2	0	0	2	2	0	0	0	0	NF	340000	NF	NF	340000	0	1	0	0
sp|P68366|TBA4A_HUMAN	TUBA4A	Tubulin alpha-4A chain OS=Homo sapiens GN=TUBA4A PE=1 SV=1	49.89	0	0	2	2	0	0	0	0	NF	260000	NF	NF	260000	0	1	0	0
sp|Q15208|STK38_HUMAN	STK38	Serine/threonine-protein kinase 38 OS=Homo sapiens GN=STK38 PE=1 SV=1	54.16	0	0	2	2	0	0	0	0	NF	110000	NF	NF	110000	0	1	0	0
sp|Q9UFF9|CNOT8_HUMAN	CNOT8	CCR4-NOT transcription complex subunit 8 OS=Homo sapiens GN=CNOT8 PE=1 SV=1	33.52	0	0	2	2	0	0	0	0	NF	510000	NF	NF	510000	0	1	0	0
sp|Q15717|ELAV1_HUMAN	ELAVL1	ELAV-like protein 1 OS=Homo sapiens GN=ELAVL1 PE=1 SV=2	36.07	0	0	2	2	0	0	0	0	NF	260000	NF	NF	260000	0	1	0	0
sp|P19105|ML12A_HUMAN	MYL12A	Myosin regulatory light chain 12A OS=Homo sapiens GN=MYL12A PE=1 SV=2	19.78	0	0	1	1	0	0	2	4	NF	36000	NF	350000	36000	0	1	0	9.72222
sp|Q58WW2|DCAF6_HUMAN	DCAF6	DDB1- and CUL4-associated factor 6 OS=Homo sapiens GN=DCAF6 PE=1 SV=1	96.23	0	0	1	2	0	0	1	3	NF	220000	NF	350000	220000	0	1	0	1.59091
sp|P21108|PRPS3_HUMAN	PRPS1L1	Ribose-phosphate pyrophosphokinase 3 OS=Homo sapiens GN=PRPS1L1 PE=1 SV=2	34.82	0	0	1	1	1	2	1	1	NF	130000	110000	100000	100000	0	1.3	1.1	1
tr|B2R5W2|B2R5W2_HUMAN	HNRNPC	Heterogeneous nuclear ribonucleoproteins C1/C2 OS=Homo sapiens GN=HNRNPC PE=1 SV=1	31.93	0	0	1	3	0	0	0	0	NF	310000	NF	NF	310000	0	1	0	0
sp|Q92600|CNOT9_HUMAN	CNOT9	CCR4-NOT transcription complex subunit 9 OS=Homo sapiens GN=CNOT9 PE=1 SV=1	33.61	0	0	1	2	0	0	1	1	NF	170000	NF	50000	50000	0	3.4	0	1
sp|P62258|1433E_HUMAN	YWHAE	14-3-3 protein epsilon OS=Homo sapiens GN=YWHAE PE=1 SV=1	29.16	0	0	1	2	0	0	1	1	NF	120000	NF	48000	48000	0	2.5	0	1
sp|P13987|CD59_HUMAN	CD59	CD59 glycoprotein OS=Homo sapiens GN=CD59 PE=1 SV=1	14.17	0	0	1	2	0	0	1	1	NF	500000	NF	320000	320000	0	1.5625	0	1
sp|P33992|MCM5_HUMAN	MCM5	DNA replication licensing factor MCM5 OS=Homo sapiens GN=MCM5 PE=1 SV=5	82.23	0	0	1	1	1	1	1	1	NF	110000	100000	160000	100000	0	1.1	1	1.6
tr|H3BMZ2|H3BMZ2_HUMAN	CNOT1	CCR4-NOT transcription complex subunit 1 (Fragment) OS=Homo sapiens GN=CNOT1 PE=1 SV=1	49.74	0	0	1	1	0	0	1	1	NF	57000	NF	41000	41000	0	1.39024	0	1
tr|A0A0U1RR91|A0A0U1RR91_HUMAN	CARMIL1	F-actin-uncapping protein LRRC16A OS=Homo sapiens GN=CARMIL1 PE=1 SV=1	21.93	0	0	1	2	0	0	0	0	NF	470000	NF	NF	470000	0	1	0	0
sp|Q9Y265|RUVB1_HUMAN	RUVBL1	RuvB-like 1 OS=Homo sapiens GN=RUVBL1 PE=1 SV=1	50.2	0	0	1	2	0	0	0	0	NF	130000	NF	NF	130000	0	1	0	0
sp|Q7Z2W4|ZCCHV_HUMAN	ZC3HAV1	Zinc finger CCCH-type antiviral protein 1 OS=Homo sapiens GN=ZC3HAV1 PE=1 SV=3	101.37	0	0	1	1	0	0	1	1	NF	150000	NF	58000	58000	0	2.58621	0	1
sp|Q7L2E3|DHX30_HUMAN	DHX30	Putative ATP-dependent RNA helicase DHX30 OS=Homo sapiens GN=DHX30 PE=1 SV=1	133.85	0	0	1	1	0	0	0	0	NF	61000	NF	NF	61000	0	1	0	0
sp|P00491|PNPH_HUMAN	PNP	Purine nucleoside phosphorylase OS=Homo sapiens GN=PNP PE=1 SV=2	32.1	0	0	1	1	0	0	0	0	NF	56000	NF	NF	56000	0	1	0	0
sp|Q15287|RNPS1_HUMAN	RNPS1	RNA-binding protein with serine-rich domain 1 OS=Homo sapiens GN=RNPS1 PE=1 SV=1	34.19	0	0	1	1	0	0	0	0	NF	190000	NF	NF	190000	0	1	0	0
sp|Q8NF91|SYNE1_HUMAN	SYNE1	Nesprin-1 OS=Homo sapiens GN=SYNE1 PE=1 SV=4	1010.46	0	0	1	1	0	0	0	0	NF	220000	NF	NF	220000	0	1	0	0
sp|Q96PC2|IP6K3_HUMAN	IP6K3	Inositol hexakisphosphate kinase 3 OS=Homo sapiens GN=IP6K3 PE=1 SV=2	46.39	0	0	1	1	0	0	0	0	NF	240000	NF	NF	240000	0	1	0	0
sp|Q8NHH9|ATLA2_HUMAN	ATL2	Atlastin-2 OS=Homo sapiens GN=ATL2 PE=1 SV=2	66.19	0	0	1	1	0	0	0	0	NF	90000	NF	NF	90000	0	1	0	0
tr|H7C5G4|H7C5G4_HUMAN	RFC2	Replication factor C subunit 2 (Fragment) OS=Homo sapiens GN=RFC2 PE=1 SV=1	10.83	0	0	1	1	0	0	0	0	NF	190000	NF	NF	190000	0	1	0	0
sp|O43390|HNRPR_HUMAN	HNRNPR	Heterogeneous nuclear ribonucleoprotein R OS=Homo sapiens GN=HNRNPR PE=1 SV=1	70.9	0	0	1	1	0	0	0	0	NF	27000	NF	NF	27000	0	1	0	0
tr|E9PAU2|E9PAU2_HUMAN	RAVER1	Ribonucleoprotein PTB-binding 1 OS=Homo sapiens GN=RAVER1 PE=1 SV=1	79.53	0	0	1	1	0	0	0	0	NF	44000	NF	NF	44000	0	1	0	0
sp|Q05519|SRS11_HUMAN	SRSF11	Serine/arginine-rich splicing factor 11 OS=Homo sapiens GN=SRSF11 PE=1 SV=1	53.51	0	0	1	1	0	0	0	0	NF	51000	NF	NF	51000	0	1	0	0
sp|Q9Y5S9|RBM8A_HUMAN	RBM8A	RNA-binding protein 8A OS=Homo sapiens GN=RBM8A PE=1 SV=1	19.88	0	0	1	1	0	0	0	0	NF	63000	NF	NF	63000	0	1	0	0
sp|Q07666|KHDR1_HUMAN	KHDRBS1	KH domain-containing, RNA-binding, signal transduction-associated protein 1 OS=Homo sapiens GN=KHDRBS1 PE=1 SV=1	48.2	0	0	1	1	0	0	0	0	NF	71000	NF	NF	71000	0	1	0	0
sp|Q9BRS2|RIOK1_HUMAN	RIOK1	Serine/threonine-protein kinase RIO1 OS=Homo sapiens GN=RIOK1 PE=1 SV=2	65.54	0	0	1	1	0	0	0	0	NF	95000	NF	NF	95000	0	1	0	0
sp|Q9BQ67|GRWD1_HUMAN	GRWD1	Glutamate-rich WD repeat-containing protein 1 OS=Homo sapiens GN=GRWD1 PE=1 SV=1	49.39	0	0	1	1	0	0	0	0	NF	150000	NF	NF	150000	0	1	0	0
sp|Q9BQS8|FYCO1_HUMAN	FYCO1	FYVE and coiled-coil domain-containing protein 1 OS=Homo sapiens GN=FYCO1 PE=1 SV=3	166.88	0	0	1	1	0	0	0	0	NF	57000	NF	NF	57000	0	1	0	0
sp|P85037|FOXK1_HUMAN	FOXK1	Forkhead box protein K1 OS=Homo sapiens GN=FOXK1 PE=1 SV=1	75.41	0	0	0	0	0	0	12	26	NF	NF	NF	3800000	3800000	0	0	0	1
sp|Q9UPQ0|LIMC1_HUMAN	LIMCH1	LIM and calponin homology domains-containing protein 1 OS=Homo sapiens GN=LIMCH1 PE=1 SV=4	121.79	0	0	0	0	0	0	8	11	NF	NF	NF	2300000	2300000	0	0	0	1
sp|Q9Y608|LRRF2_HUMAN	LRRFIP2	Leucine-rich repeat flightless-interacting protein 2 OS=Homo sapiens GN=LRRFIP2 PE=1 SV=1	82.12	0	0	0	0	0	0	6	10	NF	NF	NF	2100000	2100000	0	0	0	1
sp|Q13045|FLII_HUMAN	FLII	Protein flightless-1 homolog OS=Homo sapiens GN=FLII PE=1 SV=2	144.66	0	0	0	0	0	0	6	8	NF	NF	NF	610000	610000	0	0	0	1
sp|Q8N122|RPTOR_HUMAN	RPTOR	Regulatory-associated protein of mTOR OS=Homo sapiens GN=RPTOR PE=1 SV=1	148.94	0	0	0	0	0	0	6	8	NF	NF	NF	580000	580000	0	0	0	1
sp|Q92598|HS105_HUMAN	HSPH1	Heat shock protein 105 kDa OS=Homo sapiens GN=HSPH1 PE=1 SV=1	96.8	0	0	0	0	3	4	4	4	NF	NF	170000	340000	170000	0	0	1	2
sp|P09493|TPM1_HUMAN	TPM1	Tropomyosin alpha-1 chain OS=Homo sapiens GN=TPM1 PE=1 SV=2	32.69	0	0	0	0	0	0	3	5	NF	NF	NF	8200000	8200000	0	0	0	1
sp|Q9Y2S7|PDIP2_HUMAN	POLDIP2	Polymerase delta-interacting protein 2 OS=Homo sapiens GN=POLDIP2 PE=1 SV=1	42.01	0	0	0	0	1	1	2	2	NF	NF	66000	130000	66000	0	0	1	1.9697
sp|Q96HS1|PGAM5_HUMAN	PGAM5	Serine/threonine-protein phosphatase PGAM5, mitochondrial OS=Homo sapiens GN=PGAM5 PE=1 SV=2	31.98	0	0	0	0	0	0	2	3	NF	NF	NF	350000	350000	0	0	0	1
sp|Q8WWY3|PRP31_HUMAN	PRPF31	U4/U6 small nuclear ribonucleoprotein Prp31 OS=Homo sapiens GN=PRPF31 PE=1 SV=2	55.42	0	0	0	0	0	0	2	2	NF	NF	NF	110000	110000	0	0	0	1
sp|P41227|NAA10_HUMAN	NAA10	N-alpha-acetyltransferase 10 OS=Homo sapiens GN=NAA10 PE=1 SV=1	26.44	0	0	0	0	0	0	2	2	NF	NF	NF	210000	210000	0	0	0	1
sp|Q58FF8|H90B2_HUMAN	HSP90AB2P	Putative heat shock protein HSP 90-beta 2 OS=Homo sapiens GN=HSP90AB2P PE=1 SV=2	44.32	0	0	0	0	0	0	2	2	NF	NF	NF	96000	96000	0	0	0	1
sp|Q12906|ILF3_HUMAN	ILF3	Interleukin enhancer-binding factor 3 OS=Homo sapiens GN=ILF3 PE=1 SV=3	95.28	0	0	0	0	2	2	0	0	NF	NF	110000	NF	110000	0	0	1	0
sp|Q5JR59|MTUS2_HUMAN	MTUS2	Microtubule-associated tumor suppressor candidate 2 OS=Homo sapiens GN=MTUS2 PE=1 SV=3	150.1	0	0	0	0	1	129	1	91	NF	NF	41000000	46000000	41000000	0	0	1	1.12195
sp|P49407|ARRB1_HUMAN	ARRB1	Beta-arrestin-1 OS=Homo sapiens GN=ARRB1 PE=1 SV=2	47.04	0	0	0	0	0	0	1	2	NF	NF	NF	58000	58000	0	0	0	1
tr|B7Z596|B7Z596_HUMAN	TPM1	Tropomyosin alpha-1 chain OS=Homo sapiens GN=TPM1 PE=1 SV=1	31.73	0	0	0	0	0	0	1	2	NF	NF	NF	230000	230000	0	0	0	1
sp|Q9NTX9|F217B_HUMAN	FAM217B	Protein FAM217B OS=Homo sapiens GN=FAM217B PE=2 SV=1	42.03	0	0	0	0	1	1	1	1	NF	NF	52000	340000	52000	0	0	1	6.53846
sp|Q9NYL9|TMOD3_HUMAN	TMOD3	Tropomodulin-3 OS=Homo sapiens GN=TMOD3 PE=1 SV=1	39.57	0	0	0	0	0	0	1	1	NF	NF	NF	59000	59000	0	0	0	1
sp|P49327|FAS_HUMAN	FASN	Fatty acid synthase OS=Homo sapiens GN=FASN PE=1 SV=3	273.25	0	0	0	0	1	1	0	0	NF	NF	8300	NF	8300	0	0	1	0
sp|Q16543|CDC37_HUMAN	CDC37	Hsp90 co-chaperone Cdc37 OS=Homo sapiens GN=CDC37 PE=1 SV=1	44.44	0	0	0	0	0	0	1	1	NF	NF	NF	92000	92000	0	0	0	1
sp|Q9UET6|TRM7_HUMAN	FTSJ1	Putative tRNA (cytidine(32)/guanosine(34)-2'-O)-methyltransferase OS=Homo sapiens GN=FTSJ1 PE=1 SV=2	36.06	0	0	0	0	0	0	1	1	NF	NF	NF	43000	43000	0	0	0	1
tr|Q5TCU3|Q5TCU3_HUMAN	TPM2	Tropomyosin beta chain OS=Homo sapiens GN=TPM2 PE=1 SV=1	32.79	0	0	0	0	0	0	1	1	NF	NF	NF	68000	68000	0	0	0	1
sp|P48730|KC1D_HUMAN	CSNK1D	Casein kinase I isoform delta OS=Homo sapiens GN=CSNK1D PE=1 SV=2	47.3	0	0	0	0	0	0	1	1	NF	NF	NF	97000	97000	0	0	0	1
sp|O60506|HNRPQ_HUMAN	SYNCRIP	Heterogeneous nuclear ribonucleoprotein Q OS=Homo sapiens GN=SYNCRIP PE=1 SV=2	69.56	0	0	0	0	1	1	0	0	NF	NF	110000	NF	110000	0	0	1	0
sp|Q14145|KEAP1_HUMAN	KEAP1	Kelch-like ECH-associated protein 1 OS=Homo sapiens GN=KEAP1 PE=1 SV=2	69.62	0	0	0	0	0	0	1	1	NF	NF	NF	71000	71000	0	0	0	1
sp|P16070|CD44_HUMAN	CD44	CD44 antigen OS=Homo sapiens GN=CD44 PE=1 SV=3	81.49	0	0	0	0	0	0	1	1	NF	NF	NF	400000	400000	0	0	0	1
sp|Q96B18|DACT3_HUMAN	DACT3	Dapper homolog 3 OS=Homo sapiens GN=DACT3 PE=1 SV=2	64.91	0	0	0	0	1	1	0	0	NF	NF	31000	NF	31000	0	0	1	0
sp|P67936|TPM4_HUMAN	TPM4	Tropomyosin alpha-4 chain OS=Homo sapiens GN=TPM4 PE=1 SV=3	28.5	0	0	0	0	0	0	1	1	NF	NF	NF	57000	57000	0	0	0	1
sp|Q9Y295|DRG1_HUMAN	DRG1	Developmentally-regulated GTP-binding protein 1 OS=Homo sapiens GN=DRG1 PE=1 SV=1	40.52	0	0	0	0	1	1	0	0	NF	NF	38000	NF	38000	0	0	1	0
tr|E9PK54|E9PK54_HUMAN	HSPA8	Heat shock cognate 71 kDa protein (Fragment) OS=Homo sapiens GN=HSPA8 PE=1 SV=8	19.94	0	0	0	0	0	0	1	1	NF	NF	NF	130000	130000	0	0	0	1
sp|P23109|AMPD1_HUMAN	AMPD1	AMP deaminase 1 OS=Homo sapiens GN=AMPD1 PE=1 SV=2	90.16	0	0	0	0	1	1	0	0	NF	NF	83000	NF	83000	0	0	1	0
sp|P43243|MATR3_HUMAN	MATR3	Matrin-3 OS=Homo sapiens GN=MATR3 PE=1 SV=2	94.56	1	1	6	7	3	4	0	0	5500	1500000	310000	NF	5500	1	272.727	56.3636	0
sp|P12236|ADT3_HUMAN	SLC25A6	ADP/ATP translocase 3 OS=Homo sapiens GN=SLC25A6 PE=1 SV=4	32.85	1	1	4	9	0	0	4	4	5400	1700000	NF	680000	5400	1	314.815	0	125.926
sp|P55795|HNRH2_HUMAN	HNRNPH2	Heterogeneous nuclear ribonucleoprotein H2 OS=Homo sapiens GN=HNRNPH2 PE=1 SV=1	49.23	1	1	4	5	1	2	0	0	10000	690000	220000	NF	10000	1	69	22	0
sp|P07910|HNRPC_HUMAN	HNRNPC	Heterogeneous nuclear ribonucleoproteins C1/C2 OS=Homo sapiens GN=HNRNPC PE=1 SV=4	33.65	1	1	3	4	2	4	0	0	4300	1000000	500000	NF	4300	1	232.558	116.279	0
sp|P05141|ADT2_HUMAN	SLC25A5	ADP/ATP translocase 2 OS=Homo sapiens GN=SLC25A5 PE=1 SV=7	32.83	1	1	2	3	0	0	2	2	17000	920000	NF	600000	17000	1	54.1176	0	35.2941
sp|Q8NFJ5|RAI3_HUMAN	GPRC5A	Retinoic acid-induced protein 3 OS=Homo sapiens GN=GPRC5A PE=1 SV=2	40.22	1	1	1	1	0	0	0	0	31000	55000	NF	NF	31000	1	1.77419	0	0
sp|Q9UBI6|GBG12_HUMAN	GNG12	Guanine nucleotide-binding protein G(I)/G(S)/G(O) subunit gamma-12 OS=Homo sapiens GN=GNG12 PE=1 SV=3	8	1	1	1	2	1	2	1	3	60000	220000	140000	250000	60000	1	3.66667	2.33333	4.16667
sp|P31689|DNJA1_HUMAN	DNAJA1	DnaJ homolog subfamily A member 1 OS=Homo sapiens GN=DNAJA1 PE=1 SV=2	44.84	1	1	1	2	0	0	1	1	4600	180000	NF	110000	4600	1	39.1304	0	23.913
KV2A7_MOUSE		Ig kappa chain V-II region 26-10 OS=Mus musculus PE=1 SV=1	12.27	1	1	1	1	1	1	1	1	27000	300000	260000	850000	27000	1	11.1111	9.62963	31.4815
sp|P62857|RS28_HUMAN	RPS28	40S ribosomal protein S28 OS=Homo sapiens GN=RPS28 PE=1 SV=1	7.84	1	1	1	2	0	0	0	0	14000	110000	NF	NF	14000	1	7.85714	0	0
sp|Q16629|SRSF7_HUMAN	SRSF7	Serine/arginine-rich splicing factor 7 OS=Homo sapiens GN=SRSF7 PE=1 SV=1	27.35	1	1	1	1	0	0	0	0	11000	89000	NF	NF	11000	1	8.09091	0	0
sp|P42677|RS27_HUMAN	RPS27	40S ribosomal protein S27 OS=Homo sapiens GN=RPS27 PE=1 SV=3	9.45	1	1	0	0	0	0	1	2	6800	NF	NF	560000	6800	1	0	0	82.3529
sp|P07947|YES_HUMAN	YES1	Tyrosine-protein kinase Yes OS=Homo sapiens GN=YES1 PE=1 SV=3	60.76	1	1	0	0	0	0	1	1	16000	NF	NF	33000	16000	1	0	0	2.0625
sp|P25311|ZA2G_HUMAN	AZGP1	Zinc-alpha-2-glycoprotein OS=Homo sapiens GN=AZGP1 PE=1 SV=2	34.24	1	1	0	0	1	1	0	0	8200	NF	42000	NF	8200	1	0	5.12195	0
sp|P54709|AT1B3_HUMAN	ATP1B3	Sodium/potassium-transporting ATPase subunit beta-3 OS=Homo sapiens GN=ATP1B3 PE=1 SV=1	31.49	1	1	0	0	0	0	1	1	16000	NF	NF	53000	16000	1	0	0	3.3125
sp|O15145|ARPC3_HUMAN	ARPC3	Actin-related protein 2/3 complex subunit 3 OS=Homo sapiens GN=ARPC3 PE=1 SV=3	20.53	1	1	0	0	0	0	1	1	22000	NF	NF	38000	22000	1	0	0	1.72727
sp|Q96EY1|DNJA3_HUMAN	DNAJA3	DnaJ homolog subfamily A member 3, mitochondrial OS=Homo sapiens GN=DNAJA3 PE=1 SV=2	52.46	1	1	0	0	0	0	1	1	19000	NF	NF	70000	19000	1	0	0	3.68421
tr|E9PGZ1|E9PGZ1_HUMAN	CALD1	Caldesmon OS=Homo sapiens GN=CALD1 PE=1 SV=1	61.67	1	1	0	0	0	0	1	1	12000	NF	NF	470000	12000	1	0	0	39.1667
sp|P62249|RS16_HUMAN	RPS16	40S ribosomal protein S16 OS=Homo sapiens GN=RPS16 PE=1 SV=2	16.44	1	1	0	0	1	1	0	0	12000	NF	34000	NF	12000	1	0	2.83333	0
tr|H0YEH1|H0YEH1_HUMAN	PICALM	Phosphatidylinositol-binding clathrin assembly protein (Fragment) OS=Homo sapiens GN=PICALM PE=1 SV=1	32.19	1	1	0	0	0	0	0	0	4600	NF	NF	NF	4600	1	0	0	0
sp|P55196|AFAD_HUMAN	AFDN	Afadin OS=Homo sapiens GN=AFDN PE=1 SV=3	206.68	1	1	0	0	0	0	0	0	4700	NF	NF	NF	4700	1	0	0	0
tr|H7BZX1|H7BZX1_HUMAN	SORBS2	Sorbin and SH3 domain-containing protein 2 (Fragment) OS=Homo sapiens GN=SORBS2 PE=1 SV=1	27.53	1	1	0	0	0	0	0	0	18000	NF	NF	NF	18000	1	0	0	0
sp|Q10567|AP1B1_HUMAN	AP1B1	AP-1 complex subunit beta-1 OS=Homo sapiens GN=AP1B1 PE=1 SV=2	104.57	1	1	0	0	0	0	0	0	11000	NF	NF	NF	11000	1	0	0	0
sp|P61513|RL37A_HUMAN	RPL37A	60S ribosomal protein L37a OS=Homo sapiens GN=RPL37A PE=1 SV=2	10.27	1	1	0	0	0	0	0	0	13000	NF	NF	NF	13000	1	0	0	0
sp|Q9UGM3|DMBT1_HUMAN	DMBT1	Deleted in malignant brain tumors 1 protein OS=Homo sapiens GN=DMBT1 PE=1 SV=2	260.57	1	1	0	0	0	0	0	0	15000	NF	NF	NF	15000	1	0	0	0
sp|Q9UM54|MYO6_HUMAN	MYO6	Unconventional myosin-VI OS=Homo sapiens GN=MYO6 PE=1 SV=4	149.6	1	1	0	0	0	0	0	0	3300	NF	NF	NF	3300	1	0	0	0
sp|P35580|MYH10_HUMAN	MYH10	Myosin-10 OS=Homo sapiens GN=MYH10 PE=1 SV=3	228.86	1	1	0	0	0	0	0	0	3500	NF	NF	NF	3500	1	0	0	0
sp|Q8IY81|SPB1_HUMAN	FTSJ3	pre-rRNA processing protein FTSJ3 OS=Homo sapiens GN=FTSJ3 PE=1 SV=2	96.5	1	1	0	0	0	0	0	0	3400	NF	NF	NF	3400	1	0	0	0
sp|P05388|RLA0_HUMAN	RPLP0	60S acidic ribosomal protein P0 OS=Homo sapiens GN=RPLP0 PE=1 SV=1	34.25	1	1	0	0	0	0	0	0	8000	NF	NF	NF	8000	1	0	0	0
tr|Q96C95|Q96C95_HUMAN	MLLT4	MLLT4 protein (Fragment) OS=Homo sapiens GN=MLLT4 PE=2 SV=1	43.18	1	1	0	0	0	0	0	0	8400	NF	NF	NF	8400	1	0	0	0
sp|Q9BRJ6|CG050_HUMAN	C7orf50	Uncharacterized protein C7orf50 OS=Homo sapiens GN=C7orf50 PE=1 SV=1	22.07	1	1	0	0	0	0	0	0	9700	NF	NF	NF	9700	1	0	0	0
sp|P55209|NP1L1_HUMAN	NAP1L1	Nucleosome assembly protein 1-like 1 OS=Homo sapiens GN=NAP1L1 PE=1 SV=1	45.35	1	1	0	0	0	0	0	0	6100	NF	NF	NF	6100	1	0	0	0
sp|P62263|RS14_HUMAN	RPS14	40S ribosomal protein S14 OS=Homo sapiens GN=RPS14 PE=1 SV=3	16.26	1	1	0	0	0	0	0	0	12000	NF	NF	NF	12000	1	0	0	0
sp|Q9BZM5|N2DL2_HUMAN	ULBP2	NKG2D ligand 2 OS=Homo sapiens GN=ULBP2 PE=1 SV=1	27.35	1	1	0	0	0	0	0	0	12000	NF	NF	NF	12000	1	0	0	0
sp|O15523|DDX3Y_HUMAN	DDX3Y	ATP-dependent RNA helicase DDX3Y OS=Homo sapiens GN=DDX3Y PE=1 SV=2	73.11	1	1	0	0	0	0	0	0	4300	NF	NF	NF	4300	1	0	0	0
sp|Q96QD8|S38A2_HUMAN	SLC38A2	Sodium-coupled neutral amino acid transporter 2 OS=Homo sapiens GN=SLC38A2 PE=1 SV=2	55.99	1	1	0	0	0	0	0	0	13000	NF	NF	NF	13000	1	0	0	0
sp|Q14157|UBP2L_HUMAN	UBAP2L	Ubiquitin-associated protein 2-like OS=Homo sapiens GN=UBAP2L PE=1 SV=2	114.47	1	1	0	0	0	0	0	0	8400	NF	NF	NF	8400	1	0	0	0
sp|Q86SQ0|PHLB2_HUMAN	PHLDB2	Pleckstrin homology-like domain family B member 2 OS=Homo sapiens GN=PHLDB2 PE=1 SV=2	142.07	1	1	0	0	0	0	0	0	4800	NF	NF	NF	4800	1	0	0	0
sp|Q14254|FLOT2_HUMAN	FLOT2	Flotillin-2 OS=Homo sapiens GN=FLOT2 PE=1 SV=2	47.03	1	1	0	0	0	0	0	0	6900	NF	NF	NF	6900	1	0	0	0
sp|P61626|LYSC_HUMAN	LYZ	Lysozyme C OS=Homo sapiens GN=LYZ PE=1 SV=1	16.53	1	1	0	0	0	0	0	0	17000	NF	NF	NF	17000	1	0	0	0
sp|Q92485|ASM3B_HUMAN	SMPDL3B	Acid sphingomyelinase-like phosphodiesterase 3b OS=Homo sapiens GN=SMPDL3B PE=1 SV=2	50.78	1	1	0	0	0	0	0	0	5900	NF	NF	NF	5900	1	0	0	0
sp|Q9NX58|LYAR_HUMAN	LYAR	Cell growth-regulating nucleolar protein OS=Homo sapiens GN=LYAR PE=1 SV=2	43.59	1	1	0	0	0	0	0	0	6600	NF	NF	NF	6600	1	0	0	0
sp|O00443|P3C2A_HUMAN	PIK3C2A	Phosphatidylinositol 4-phosphate 3-kinase C2 domain-containing subunit alpha OS=Homo sapiens GN=PIK3C2A PE=1 SV=2	190.56	1	1	0	0	0	0	0	0	3500	NF	NF	NF	3500	1	0	0	0
sp|P02656|APOC3_HUMAN	APOC3	Apolipoprotein C-III OS=Homo sapiens GN=APOC3 PE=1 SV=1	10.85	1	1	0	0	0	0	0	0	12000	NF	NF	NF	12000	1	0	0	0
sp|O75909|CCNK_HUMAN	CCNK	Cyclin-K OS=Homo sapiens GN=CCNK PE=1 SV=2	64.2	1	1	0	0	0	0	0	0	10000	NF	NF	NF	10000	1	0	0	0
sp|Q15365|PCBP1_HUMAN	PCBP1	Poly(rC)-binding protein 1 OS=Homo sapiens GN=PCBP1 PE=1 SV=2	37.47	1	1	0	0	0	0	0	0	7400	NF	NF	NF	7400	1	0	0	0
sp|P27105|STOM_HUMAN	STOM	Erythrocyte band 7 integral membrane protein OS=Homo sapiens GN=STOM PE=1 SV=3	31.71	1	1	0	0	0	0	0	0	17000	NF	NF	NF	17000	1	0	0	0
sp|P60866|RS20_HUMAN	RPS20	40S ribosomal protein S20 OS=Homo sapiens GN=RPS20 PE=1 SV=1	13.36	1	1	0	0	0	0	0	0	14000	NF	NF	NF	14000	1	0	0	0
sp|Q6UXS9|CASPC_HUMAN	CASP12	Inactive caspase-12 OS=Homo sapiens GN=CASP12 PE=2 SV=2	38.84	1	1	0	0	0	0	0	0	54000	NF	NF	NF	54000	1	0	0	0
sp|P05161|ISG15_HUMAN	ISG15	Ubiquitin-like protein ISG15 OS=Homo sapiens GN=ISG15 PE=1 SV=5	17.88	1	1	0	0	0	0	0	0	14000	NF	NF	NF	14000	1	0	0	0
sp|Q8N556|AFAP1_HUMAN	AFAP1	Actin filament-associated protein 1 OS=Homo sapiens GN=AFAP1 PE=1 SV=2	80.67	1	1	0	0	0	0	0	0	11000	NF	NF	NF	11000	1	0	0	0
sp|P59998|ARPC4_HUMAN	ARPC4	Actin-related protein 2/3 complex subunit 4 OS=Homo sapiens GN=ARPC4 PE=1 SV=3	19.65	1	1	0	0	0	0	0	0	6400	NF	NF	NF	6400	1	0	0	0
sp|Q03701|CEBPZ_HUMAN	CEBPZ	CCAAT/enhancer-binding protein zeta OS=Homo sapiens GN=CEBPZ PE=1 SV=3	120.9	1	1	0	0	0	0	0	0	37000	NF	NF	NF	37000	1	0	0	0
sp|Q92769|HDAC2_HUMAN	HDAC2	Histone deacetylase 2 OS=Homo sapiens GN=HDAC2 PE=1 SV=2	55.33	1	1	0	0	0	0	0	0	5700	NF	NF	NF	5700	1	0	0	0
sp|Q96IZ0|PAWR_HUMAN	PAWR	PRKC apoptosis WT1 regulator protein OS=Homo sapiens GN=PAWR PE=1 SV=1	36.55	1	1	0	0	0	0	0	0	8300	NF	NF	NF	8300	1	0	0	0
sp|P0DOX2|IGA2_HUMAN		Immunoglobulin alpha-2 heavy chain OS=Homo sapiens PE=1 SV=1	48.9	1	1	0	0	0	0	0	0	18000	NF	NF	NF	18000	1	0	0	0
sp|Q9BQ39|DDX50_HUMAN	DDX50	ATP-dependent RNA helicase DDX50 OS=Homo sapiens GN=DDX50 PE=1 SV=1	82.51	1	1	0	0	0	0	0	0	5100	NF	NF	NF	5100	1	0	0	0
sp|Q14677|EPN4_HUMAN	CLINT1	Clathrin interactor 1 OS=Homo sapiens GN=CLINT1 PE=1 SV=1	68.22	1	1	0	0	0	0	0	0	26000	NF	NF	NF	26000	1	0	0	0
sp|Q32P51|RA1L2_HUMAN	HNRNPA1L2	Heterogeneous nuclear ribonucleoprotein A1-like 2 OS=Homo sapiens GN=HNRNPA1L2 PE=2 SV=2	34.2	1	1	0	0	0	0	0	0	22000	NF	NF	NF	22000	1	0	0	0
sp|Q5SSJ5|HP1B3_HUMAN	HP1BP3	Heterochromatin protein 1-binding protein 3 OS=Homo sapiens GN=HP1BP3 PE=1 SV=1	61.17	1	1	0	0	0	0	0	0	5100	NF	NF	NF	5100	1	0	0	0
sp|P62899|RL31_HUMAN	RPL31	60S ribosomal protein L31 OS=Homo sapiens GN=RPL31 PE=1 SV=1	14.45	1	1	0	0	0	0	0	0	6500	NF	NF	NF	6500	1	0	0	0
sp|P17661|DESM_HUMAN	DES	Desmin OS=Homo sapiens GN=DES PE=1 SV=3	53.5	1	1	0	0	0	0	0	0	10000	NF	NF	NF	10000	1	0	0	0
sp|P62269|RS18_HUMAN	RPS18	40S ribosomal protein S18 OS=Homo sapiens GN=RPS18 PE=1 SV=3	17.71	1	1	0	0	0	0	0	0	16000	NF	NF	NF	16000	1	0	0	0
sp|P62861|RS30_HUMAN	FAU	40S ribosomal protein S30 OS=Homo sapiens GN=FAU PE=1 SV=1	6.64	1	1	0	0	0	0	0	0	11000	NF	NF	NF	11000	1	0	0	0
sp|Q86UN3|R4RL2_HUMAN	RTN4RL2	Reticulon-4 receptor-like 2 OS=Homo sapiens GN=RTN4RL2 PE=1 SV=1	46.08	1	1	0	0	0	0	0	0	20000	NF	NF	NF	20000	1	0	0	0
sp|Q8WWK9|CKAP2_HUMAN	CKAP2	Cytoskeleton-associated protein 2 OS=Homo sapiens GN=CKAP2 PE=1 SV=1	76.94	1	1	0	0	0	0	0	0	19000	NF	NF	NF	19000	1	0	0	0
sp|Q02878|RL6_HUMAN	RPL6	60S ribosomal protein L6 OS=Homo sapiens GN=RPL6 PE=1 SV=3	32.71	1	1	0	0	0	0	0	0	30000	NF	NF	NF	30000	1	0	0	0
sp|Q9NZQ3|SPN90_HUMAN	NCKIPSD	NCK-interacting protein with SH3 domain OS=Homo sapiens GN=NCKIPSD PE=1 SV=1	78.91	1	1	0	0	0	0	0	0	3900	NF	NF	NF	3900	1	0	0	0
sp|Q96M96|FGD4_HUMAN	FGD4	FYVE, RhoGEF and PH domain-containing protein 4 OS=Homo sapiens GN=FGD4 PE=1 SV=2	86.57	1	1	0	0	0	0	0	0	5100	NF	NF	NF	5100	1	0	0	0
tr|I3L4V6|I3L4V6_HUMAN	NXN	Nucleoredoxin (Fragment) OS=Homo sapiens GN=NXN PE=1 SV=1	26.02	1	1	0	0	0	0	0	0	110000	NF	NF	NF	110000	1	0	0	0
sp|Q6ZR37|PKHG7_HUMAN	PLEKHG7	Pleckstrin homology domain-containing family G member 7 OS=Homo sapiens GN=PLEKHG7 PE=2 SV=1	44.27	1	1	0	0	0	0	0	0	11000	NF	NF	NF	11000	1	0	0	0
sp|Q9UNN8|EPCR_HUMAN	PROCR	Endothelial protein C receptor OS=Homo sapiens GN=PROCR PE=1 SV=1	26.65	1	1	0	0	0	0	0	0	8700	NF	NF	NF	8700	1	0	0	0
sp|Q92747|ARC1A_HUMAN	ARPC1A	Actin-related protein 2/3 complex subunit 1A OS=Homo sapiens GN=ARPC1A PE=1 SV=2	41.54	1	1	0	0	0	0	0	0	8400	NF	NF	NF	8400	1	0	0	0
sp|Q9BSJ8|ESYT1_HUMAN	ESYT1	Extended synaptotagmin-1 OS=Homo sapiens GN=ESYT1 PE=1 SV=1	122.78	1	1	0	0	0	0	0	0	2900	NF	NF	NF	2900	1	0	0	0
sp|Q12905|ILF2_HUMAN	ILF2	Interleukin enhancer-binding factor 2 OS=Homo sapiens GN=ILF2 PE=1 SV=2	43.04	1	2	6	8	5	7	0	0	57000	880000	260000	NF	57000	1	15.4386	4.5614	0
sp|P52597|HNRPF_HUMAN	HNRNPF	Heterogeneous nuclear ribonucleoprotein F OS=Homo sapiens GN=HNRNPF PE=1 SV=3	45.64	1	2	4	10	2	3	2	3	20000	2100000	200000	140000	20000	1	105	10	7
sp|P62987|RL40_HUMAN	UBA52	Ubiquitin-60S ribosomal protein L40 OS=Homo sapiens GN=UBA52 PE=1 SV=2	14.72	1	2	2	2	2	4	3	5	230000	1100000	600000	2000000	230000	1	4.78261	2.6087	8.69565
sp|P16989|YBOX3_HUMAN	YBX3	Y-box-binding protein 3 OS=Homo sapiens GN=YBX3 PE=1 SV=4	40.07	2	2	2	3	2	4	0	0	39000	550000	950000	NF	39000	1	14.1026	24.359	0
tr|A0A0S2Z4G8|A0A0S2Z4G8_HUMAN	TPM3	Tropomyosin 3 isoform 2 OS=Homo sapiens GN=TPM3 PE=2 SV=1	28.74	1	2	1	1	3	3	3	8	33000	81000	360000	7400000	33000	1	2.45455	10.9091	224.242
sp|P62829|RL23_HUMAN	RPL23	60S ribosomal protein L23 OS=Homo sapiens GN=RPL23 PE=1 SV=1	14.86	1	2	1	1	0	0	1	1	24000	210000	NF	290000	24000	1	8.75	0	12.0833
sp|Q10589|BST2_HUMAN	BST2	Bone marrow stromal antigen 2 OS=Homo sapiens GN=BST2 PE=1 SV=1	19.76	1	2	1	2	1	2	1	2	170000	890000	360000	1400000	170000	1	5.23529	2.11765	8.23529
sp|Q8NC51|PAIRB_HUMAN	SERBP1	Plasminogen activator inhibitor 1 RNA-binding protein OS=Homo sapiens GN=SERBP1 PE=1 SV=2	44.94	1	2	1	2	0	0	0	0	26000	130000	NF	NF	26000	1	5	0	0
tr|B7Z8W3|B7Z8W3_HUMAN		cDNA FLJ53272, highly similar to Homo sapiens LIM domain 7 (LMO7), mRNA OS=Homo sapiens PE=2 SV=1	145.36	1	2	1	1	0	0	1	1	74000	290000	NF	2400000	74000	1	3.91892	0	32.4324
sp|P07478|TRY2_HUMAN	PRSS2	Trypsin-2 OS=Homo sapiens GN=PRSS2 PE=1 SV=1	26.47	1	2	1	1	1	1	0	0	2300000	66000	47000	NF	47000	48.9362	1.40426	1	0
tr|Q5HYB6|Q5HYB6_HUMAN	DKFZp686J1372	Epididymis luminal protein 189 OS=Homo sapiens GN=DKFZp686J1372 PE=1 SV=1	27.16	1	2	0	0	3	4	3	4	58000	NF	240000	1700000	58000	1	0	4.13793	29.3103
sp|Q9UKS6|PACN3_HUMAN	PACSIN3	Protein kinase C and casein kinase substrate in neurons protein 3 OS=Homo sapiens GN=PACSIN3 PE=1 SV=2	48.46	2	2	0	0	0	0	1	1	28000	NF	NF	44000	28000	1	0	0	1.57143
sp|O75128|COBL_HUMAN	COBL	Protein cordon-bleu OS=Homo sapiens GN=COBL PE=1 SV=2	135.53	2	2	0	0	0	0	1	1	35000	NF	NF	81000	35000	1	0	0	2.31429
sp|P78347|GTF2I_HUMAN	GTF2I	General transcription factor II-I OS=Homo sapiens GN=GTF2I PE=1 SV=2	112.35	2	2	0	0	0	0	1	2	15000	NF	NF	93000	15000	1	0	0	6.2
sp|P62081|RS7_HUMAN	RPS7	40S ribosomal protein S7 OS=Homo sapiens GN=RPS7 PE=1 SV=1	22.11	1	2	0	0	1	1	0	0	17000	NF	19000	NF	17000	1	0	1.11765	0
sp|Q15427|SF3B4_HUMAN	SF3B4	Splicing factor 3B subunit 4 OS=Homo sapiens GN=SF3B4 PE=1 SV=1	44.36	2	2	0	0	0	0	0	0	18000	NF	NF	NF	18000	1	0	0	0
sp|Q13421|MSLN_HUMAN	MSLN	Mesothelin OS=Homo sapiens GN=MSLN PE=1 SV=2	68.94	2	2	0	0	0	0	0	0	51000	NF	NF	NF	51000	1	0	0	0
sp|Q6P2Q9|PRP8_HUMAN	PRPF8	Pre-mRNA-processing-splicing factor 8 OS=Homo sapiens GN=PRPF8 PE=1 SV=2	273.43	2	2	0	0	0	0	0	0	22000	NF	NF	NF	22000	1	0	0	0
sp|P51116|FXR2_HUMAN	FXR2	Fragile X mental retardation syndrome-related protein 2 OS=Homo sapiens GN=FXR2 PE=1 SV=2	74.18	2	2	0	0	0	0	0	0	8600	NF	NF	NF	8600	1	0	0	0
sp|O95425|SVIL_HUMAN	SVIL	Supervillin OS=Homo sapiens GN=SVIL PE=1 SV=2	247.59	2	2	0	0	0	0	0	0	16000	NF	NF	NF	16000	1	0	0	0
sp|P62847|RS24_HUMAN	RPS24	40S ribosomal protein S24 OS=Homo sapiens GN=RPS24 PE=1 SV=1	15.41	2	2	0	0	0	0	0	0	13000	NF	NF	NF	13000	1	0	0	0
sp|P49184|DNSL1_HUMAN	DNASE1L1	Deoxyribonuclease-1-like 1 OS=Homo sapiens GN=DNASE1L1 PE=1 SV=1	33.87	2	2	0	0	0	0	0	0	45000	NF	NF	NF	45000	1	0	0	0
sp|P62424|RL7A_HUMAN	RPL7A	60S ribosomal protein L7a OS=Homo sapiens GN=RPL7A PE=1 SV=2	29.98	2	2	0	0	0	0	0	0	36000	NF	NF	NF	36000	1	0	0	0
sp|P18124|RL7_HUMAN	RPL7	60S ribosomal protein L7 OS=Homo sapiens GN=RPL7 PE=1 SV=1	29.21	2	2	0	0	0	0	0	0	26000	NF	NF	NF	26000	1	0	0	0
sp|P19256|LFA3_HUMAN	CD58	Lymphocyte function-associated antigen 3 OS=Homo sapiens GN=CD58 PE=1 SV=1	28.13	2	2	0	0	0	0	0	0	23000	NF	NF	NF	23000	1	0	0	0
sp|Q07955|SRSF1_HUMAN	SRSF1	Serine/arginine-rich splicing factor 1 OS=Homo sapiens GN=SRSF1 PE=1 SV=2	27.73	2	2	0	0	0	0	0	0	16000	NF	NF	NF	16000	1	0	0	0
sp|Q14498|RBM39_HUMAN	RBM39	RNA-binding protein 39 OS=Homo sapiens GN=RBM39 PE=1 SV=2	59.34	2	2	0	0	0	0	0	0	16000	NF	NF	NF	16000	1	0	0	0
sp|P26373|RL13_HUMAN	RPL13	60S ribosomal protein L13 OS=Homo sapiens GN=RPL13 PE=1 SV=4	24.25	2	2	0	0	0	0	0	0	53000	NF	NF	NF	53000	1	0	0	0
sp|P62851|RS25_HUMAN	RPS25	40S ribosomal protein S25 OS=Homo sapiens GN=RPS25 PE=1 SV=1	13.73	2	2	0	0	0	0	0	0	24000	NF	NF	NF	24000	1	0	0	0
sp|P14678|RSMB_HUMAN	SNRPB	Small nuclear ribonucleoprotein-associated proteins B and B' OS=Homo sapiens GN=SNRPB PE=1 SV=2	24.59	2	2	0	0	0	0	0	0	29000	NF	NF	NF	29000	1	0	0	0
sp|P62266|RS23_HUMAN	RPS23	40S ribosomal protein S23 OS=Homo sapiens GN=RPS23 PE=1 SV=3	15.8	1	2	0	0	1	1	0	0	31000	NF	58000	NF	31000	1	0	1.87097	0
tr|H7C1R7|H7C1R7_HUMAN	SORBS2	Sorbin and SH3 domain-containing protein 2 (Fragment) OS=Homo sapiens GN=SORBS2 PE=1 SV=1	32.43	1	2	0	0	0	0	0	0	66000	NF	NF	NF	66000	1	0	0	0
sp|P50914|RL14_HUMAN	RPL14	60S ribosomal protein L14 OS=Homo sapiens GN=RPL14 PE=1 SV=4	23.42	1	2	0	0	0	0	0	0	73000	NF	NF	NF	73000	1	0	0	0
sp|Q01650|LAT1_HUMAN	SLC7A5	Large neutral amino acids transporter small subunit 1 OS=Homo sapiens GN=SLC7A5 PE=1 SV=2	54.97	1	2	0	0	0	0	0	0	86000	NF	NF	NF	86000	1	0	0	0
tr|D3DTH7|D3DTH7_HUMAN	MYO1C	Myosin IC, isoform CRA_a OS=Homo sapiens GN=MYO1C PE=3 SV=1	98.87	1	2	0	0	0	0	0	0	43000	NF	NF	NF	43000	1	0	0	0
sp|P09471|GNAO_HUMAN	GNAO1	Guanine nucleotide-binding protein G(o) subunit alpha OS=Homo sapiens GN=GNAO1 PE=1 SV=4	40.02	1	2	0	0	0	0	0	0	13000	NF	NF	NF	13000	1	0	0	0
sp|P21589|5NTD_HUMAN	NT5E	5'-nucleotidase OS=Homo sapiens GN=NT5E PE=1 SV=1	63.33	1	2	0	0	0	0	0	0	13000	NF	NF	NF	13000	1	0	0	0
tr|J3KS37|J3KS37_HUMAN	RECQL5	ATP-dependent DNA helicase Q5 (Fragment) OS=Homo sapiens GN=RECQL5 PE=1 SV=1	24.89	1	2	0	0	0	0	0	0	34000	NF	NF	NF	34000	1	0	0	0
sp|P04406|G3P_HUMAN	GAPDH	Glyceraldehyde-3-phosphate dehydrogenase OS=Homo sapiens GN=GAPDH PE=1 SV=3	36.03	1	2	0	0	0	0	0	0	58000	NF	NF	NF	58000	1	0	0	0
sp|Q9BPX5|ARP5L_HUMAN	ARPC5L	Actin-related protein 2/3 complex subunit 5-like protein OS=Homo sapiens GN=ARPC5L PE=1 SV=1	16.93	1	2	0	0	0	0	0	0	28000	NF	NF	NF	28000	1	0	0	0
sp|Q9Y2W1|TR150_HUMAN	THRAP3	Thyroid hormone receptor-associated protein 3 OS=Homo sapiens GN=THRAP3 PE=1 SV=2	108.6	1	2	0	0	0	0	0	0	24000	NF	NF	NF	24000	1	0	0	0
sp|P46781|RS9_HUMAN	RPS9	40S ribosomal protein S9 OS=Homo sapiens GN=RPS9 PE=1 SV=3	22.58	1	2	0	0	0	0	0	0	37000	NF	NF	NF	37000	1	0	0	0
sp|P01834|IGKC_HUMAN	IGKC	Immunoglobulin kappa constant OS=Homo sapiens GN=IGKC PE=1 SV=2	11.76	1	2	0	0	0	0	0	0	8600	NF	NF	NF	8600	1	0	0	0
sp|P25705|ATPA_HUMAN	ATP5A1	ATP synthase subunit alpha, mitochondrial OS=Homo sapiens GN=ATP5A1 PE=1 SV=1	59.71	1	2	0	0	0	0	0	0	10000	NF	NF	NF	10000	1	0	0	0
sp|P62913|RL11_HUMAN	RPL11	60S ribosomal protein L11 OS=Homo sapiens GN=RPL11 PE=1 SV=2	20.24	1	2	0	0	0	0	0	0	62000	NF	NF	NF	62000	1	0	0	0
sp|P16401|H15_HUMAN	HIST1H1B	Histone H1.5 OS=Homo sapiens GN=HIST1H1B PE=1 SV=3	22.57	1	2	0	0	0	0	0	0	44000	NF	NF	NF	44000	1	0	0	0
sp|P61353|RL27_HUMAN	RPL27	60S ribosomal protein L27 OS=Homo sapiens GN=RPL27 PE=1 SV=2	15.79	1	2	0	0	0	0	0	0	53000	NF	NF	NF	53000	1	0	0	0
sp|O14744|ANM5_HUMAN	PRMT5	Protein arginine N-methyltransferase 5 OS=Homo sapiens GN=PRMT5 PE=1 SV=4	72.64	3	3	8	11	5	7	4	6	58000	3500000	830000	1100000	58000	1	60.3448	14.3103	18.9655
sp|P68104|EF1A1_HUMAN	EEF1A1	Elongation factor 1-alpha 1 OS=Homo sapiens GN=EEF1A1 PE=1 SV=1	50.11	3	3	5	5	3	5	4	8	68000	1200000	300000	2000000	68000	1	17.6471	4.41176	29.4118
sp|Q9H9P5|UNKL_HUMAN	UNKL	Putative E3 ubiquitin-protein ligase UNKL OS=Homo sapiens GN=UNKL PE=1 SV=3	73.78	3	3	4	159	4	208	3	176	88000	180000000	230000000	340000000	88000	1	2045.45	2613.64	3863.64
sp|Q00839|HNRPU_HUMAN	HNRNPU	Heterogeneous nuclear ribonucleoprotein U OS=Homo sapiens GN=HNRNPU PE=1 SV=6	90.53	2	3	2	5	1	2	0	0	28000	620000	120000	NF	28000	1	22.1429	4.28571	0
sp|P62701|RS4X_HUMAN	RPS4X	40S ribosomal protein S4, X isoform OS=Homo sapiens GN=RPS4X PE=1 SV=2	29.58	2	3	1	1	1	3	0	0	35000	33000	99000	NF	33000	1.06061	1	3	0
sp|P05386|RLA1_HUMAN	RPLP1	60S acidic ribosomal protein P1 OS=Homo sapiens GN=RPLP1 PE=1 SV=1	11.51	1	3	1	3	1	3	1	2	66000	430000	81000	110000	66000	1	6.51515	1.22727	1.66667
sp|Q69YQ0|CYTSA_HUMAN	SPECC1L	Cytospin-A OS=Homo sapiens GN=SPECC1L PE=1 SV=2	124.53	3	3	0	0	0	0	2	3	34000	NF	NF	250000	34000	1	0	0	7.35294
sp|Q15019|SEPT2_HUMAN	44076	Septin-2 OS=Homo sapiens GN=SEPT2 PE=1 SV=1	41.46	3	3	0	0	0	0	0	0	22000	NF	NF	NF	22000	1	0	0	0
sp|P07355|ANXA2_HUMAN	ANXA2	Annexin A2 OS=Homo sapiens GN=ANXA2 PE=1 SV=2	38.58	2	3	0	0	0	0	1	2	24000	NF	NF	100000	24000	1	0	0	4.16667
sp|P62753|RS6_HUMAN	RPS6	40S ribosomal protein S6 OS=Homo sapiens GN=RPS6 PE=1 SV=1	28.66	2	3	0	0	0	0	0	0	79000	NF	NF	NF	79000	1	0	0	0
sp|P15880|RS2_HUMAN	RPS2	40S ribosomal protein S2 OS=Homo sapiens GN=RPS2 PE=1 SV=2	31.3	2	3	0	0	0	0	0	0	64000	NF	NF	NF	64000	1	0	0	0
sp|Q8NHW5|RLA0L_HUMAN	RPLP0P6	60S acidic ribosomal protein P0-like OS=Homo sapiens GN=RPLP0P6 PE=5 SV=1	34.34	2	3	0	0	0	0	0	0	41000	NF	NF	NF	41000	1	0	0	0
sp|P62241|RS8_HUMAN	RPS8	40S ribosomal protein S8 OS=Homo sapiens GN=RPS8 PE=1 SV=2	24.19	2	3	0	0	0	0	0	0	89000	NF	NF	NF	89000	1	0	0	0
sp|P63096|GNAI1_HUMAN	GNAI1	Guanine nucleotide-binding protein G(i) subunit alpha-1 OS=Homo sapiens GN=GNAI1 PE=1 SV=2	40.34	2	3	0	0	0	0	0	0	52000	NF	NF	NF	52000	1	0	0	0
sp|Q13283|G3BP1_HUMAN	G3BP1	Ras GTPase-activating protein-binding protein 1 OS=Homo sapiens GN=G3BP1 PE=1 SV=1	52.13	2	3	0	0	0	0	0	0	44000	NF	NF	NF	44000	1	0	0	0
sp|P63244|RACK1_HUMAN	RACK1	Receptor of activated protein C kinase 1 OS=Homo sapiens GN=RACK1 PE=1 SV=3	35.05	2	3	0	0	0	0	0	0	53000	NF	NF	NF	53000	1	0	0	0
sp|Q9BVP2|GNL3_HUMAN	GNL3	Guanine nucleotide-binding protein-like 3 OS=Homo sapiens GN=GNL3 PE=1 SV=2	61.95	2	3	0	0	0	0	0	0	32000	NF	NF	NF	32000	1	0	0	0
sp|P01857|IGHG1_HUMAN	IGHG1	Immunoglobulin heavy constant gamma 1 OS=Homo sapiens GN=IGHG1 PE=1 SV=1	36.08	2	3	0	0	0	0	0	0	64000	NF	NF	NF	64000	1	0	0	0
sp|O15143|ARC1B_HUMAN	ARPC1B	Actin-related protein 2/3 complex subunit 1B OS=Homo sapiens GN=ARPC1B PE=1 SV=3	40.92	2	3	0	0	0	0	0	0	39000	NF	NF	NF	39000	1	0	0	0
sp|Q0ZGT2|NEXN_HUMAN	NEXN	Nexilin OS=Homo sapiens GN=NEXN PE=1 SV=1	80.61	2	3	0	0	0	0	0	0	34000	NF	NF	NF	34000	1	0	0	0
sp|P35268|RL22_HUMAN	RPL22	60S ribosomal protein L22 OS=Homo sapiens GN=RPL22 PE=1 SV=2	14.78	2	3	0	0	0	0	0	0	52000	NF	NF	NF	52000	1	0	0	0
sp|Q01844|EWS_HUMAN	EWSR1	RNA-binding protein EWS OS=Homo sapiens GN=EWSR1 PE=1 SV=1	68.44	2	3	0	0	0	0	0	0	34000	NF	NF	NF	34000	1	0	0	0
sp|O60568|PLOD3_HUMAN	PLOD3	Procollagen-lysine,2-oxoglutarate 5-dioxygenase 3 OS=Homo sapiens GN=PLOD3 PE=1 SV=1	84.73	2	3	0	0	0	0	0	0	33000	NF	NF	NF	33000	1	0	0	0
sp|P43003|EAA1_HUMAN	SLC1A3	Excitatory amino acid transporter 1 OS=Homo sapiens GN=SLC1A3 PE=1 SV=1	59.53	2	3	0	0	0	0	0	0	12000	NF	NF	NF	12000	1	0	0	0
sp|P63092|GNAS2_HUMAN	GNAS	Guanine nucleotide-binding protein G(s) subunit alpha isoforms short OS=Homo sapiens GN=GNAS PE=1 SV=1	45.64	2	3	0	0	0	0	0	0	49000	NF	NF	NF	49000	1	0	0	0
sp|P46776|RL27A_HUMAN	RPL27A	60S ribosomal protein L27a OS=Homo sapiens GN=RPL27A PE=1 SV=2	16.55	2	3	0	0	0	0	0	0	74000	NF	NF	NF	74000	1	0	0	0
sp|Q15904|VAS1_HUMAN	ATP6AP1	V-type proton ATPase subunit S1 OS=Homo sapiens GN=ATP6AP1 PE=1 SV=2	51.99	2	3	0	0	0	0	0	0	49000	NF	NF	NF	49000	1	0	0	0
sp|O95782|AP2A1_HUMAN	AP2A1	AP-2 complex subunit alpha-1 OS=Homo sapiens GN=AP2A1 PE=1 SV=3	107.48	2	3	0	0	0	0	0	0	36000	NF	NF	NF	36000	1	0	0	0
sp|P27635|RL10_HUMAN	RPL10	60S ribosomal protein L10 OS=Homo sapiens GN=RPL10 PE=1 SV=4	24.59	1	3	0	0	0	0	0	0	58000	NF	NF	NF	58000	1	0	0	0
sp|P62854|RS26_HUMAN	RPS26	40S ribosomal protein S26 OS=Homo sapiens GN=RPS26 PE=1 SV=3	13.01	1	3	0	0	0	0	0	0	61000	NF	NF	NF	61000	1	0	0	0
sp|O15446|RPA34_HUMAN	CD3EAP	DNA-directed RNA polymerase I subunit RPA34 OS=Homo sapiens GN=CD3EAP PE=1 SV=1	54.95	1	3	0	0	0	0	0	0	50000	NF	NF	NF	50000	1	0	0	0
tr|Q9UIL6|Q9UIL6_HUMAN		Alkaline phosphatase (Fragment) OS=Homo sapiens PE=2 SV=1	12.84	1	3	0	0	0	0	0	0	190000	NF	NF	NF	190000	1	0	0	0
sp|P35030|TRY3_HUMAN	PRSS3	Trypsin-3 OS=Homo sapiens GN=PRSS3 PE=1 SV=2	32.51	1	3	0	0	0	0	0	0	150000	NF	NF	NF	150000	1	0	0	0
sp|O60641|AP180_HUMAN	SNAP91	Clathrin coat assembly protein AP180 OS=Homo sapiens GN=SNAP91 PE=1 SV=2	92.44	1	3	0	0	0	0	0	0	47000	NF	NF	NF	47000	1	0	0	0
sp|Q16181|SEPT7_HUMAN	44081	Septin-7 OS=Homo sapiens GN=SEPT7 PE=1 SV=2	50.65	1	3	0	0	0	0	0	0	24000	NF	NF	NF	24000	1	0	0	0
sp|A0A0C5B5G6|MOTSC_HUMAN	MT-RNR1	Mitochondrial-derived peptide MOTS-c OS=Homo sapiens GN=MT-RNR1 PE=1 SV=1	2.17	1	3	0	0	0	0	0	0	53000	NF	NF	NF	53000	1	0	0	0
tr|C9JBB0|C9JBB0_HUMAN	SORBS2	Sorbin and SH3 domain-containing protein 2 (Fragment) OS=Homo sapiens GN=SORBS2 PE=1 SV=1	8.61	1	3	0	0	0	0	0	0	80000	NF	NF	NF	80000	1	0	0	0
sp|P18621|RL17_HUMAN	RPL17	60S ribosomal protein L17 OS=Homo sapiens GN=RPL17 PE=1 SV=3	21.38	1	3	0	0	0	0	0	0	51000	NF	NF	NF	51000	1	0	0	0
sp|P11940|PABP1_HUMAN	PABPC1	Polyadenylate-binding protein 1 OS=Homo sapiens GN=PABPC1 PE=1 SV=2	70.63	3	4	29	127	26	105	0	0	62000	210000000	76000000	NF	62000	1	3387.1	1225.81	0
sp|P07437|TBB5_HUMAN	TUBB	Tubulin beta chain OS=Homo sapiens GN=TUBB PE=1 SV=2	49.64	1	4	4	12	1	1	4	10	66000	2200000	69000	1700000	66000	1	33.3333	1.04545	25.7576
sp|P12273|PIP_HUMAN	PIP	Prolactin-inducible protein OS=Homo sapiens GN=PIP PE=1 SV=1	16.56	2	4	1	1	3	4	0	0	53000	44000	310000	NF	44000	1.20455	1	7.04545	0
sp|P46783|RS10_HUMAN	RPS10	40S ribosomal protein S10 OS=Homo sapiens GN=RPS10 PE=1 SV=1	18.89	2	4	1	2	1	2	0	0	63000	140000	84000	NF	63000	1	2.22222	1.33333	0
sp|P06753|TPM3_HUMAN	TPM3	Tropomyosin alpha-3 chain OS=Homo sapiens GN=TPM3 PE=1 SV=2	32.93	3	4	0	0	1	1	5	16	53000	NF	94000	3100000	53000	1	0	1.77358	58.4906
sp|Q5M775|CYTSB_HUMAN	SPECC1	Cytospin-B OS=Homo sapiens GN=SPECC1 PE=1 SV=1	118.51	3	4	0	0	0	0	1	3	47000	NF	NF	110000	47000	1	0	0	2.34043
sp|P08582|TRFM_HUMAN	MELTF	Melanotransferrin OS=Homo sapiens GN=MELTF PE=1 SV=2	80.16	3	4	0	0	1	1	0	0	58000	NF	25000	NF	25000	2.32	0	1	0
sp|P61160|ARP2_HUMAN	ACTR2	Actin-related protein 2 OS=Homo sapiens GN=ACTR2 PE=1 SV=1	44.73	3	4	0	0	0	0	1	1	110000	NF	NF	84000	84000	1.30952	0	0	1
sp|P14625|ENPL_HUMAN	HSP90B1	Endoplasmin OS=Homo sapiens GN=HSP90B1 PE=1 SV=1	92.41	4	4	0	0	0	0	0	0	36000	NF	NF	NF	36000	1	0	0	0
sp|O43143|DHX15_HUMAN	DHX15	Pre-mRNA-splicing factor ATP-dependent RNA helicase DHX15 OS=Homo sapiens GN=DHX15 PE=1 SV=2	90.88	4	4	0	0	0	0	0	0	75000	NF	NF	NF	75000	1	0	0	0
sp|Q15029|U5S1_HUMAN	EFTUD2	116 kDa U5 small nuclear ribonucleoprotein component OS=Homo sapiens GN=EFTUD2 PE=1 SV=1	109.37	4	4	0	0	0	0	0	0	39000	NF	NF	NF	39000	1	0	0	0
sp|P04899|GNAI2_HUMAN	GNAI2	Guanine nucleotide-binding protein G(i) subunit alpha-2 OS=Homo sapiens GN=GNAI2 PE=1 SV=3	40.43	2	4	0	0	0	0	1	1	98000	NF	NF	64000	64000	1.53125	0	0	1
sp|P46087|NOP2_HUMAN	NOP2	Probable 28S rRNA (cytosine(4447)-C(5))-methyltransferase OS=Homo sapiens GN=NOP2 PE=1 SV=2	89.25	3	4	0	0	0	0	0	0	47000	NF	NF	NF	47000	1	0	0	0
sp|P05023|AT1A1_HUMAN	ATP1A1	Sodium/potassium-transporting ATPase subunit alpha-1 OS=Homo sapiens GN=ATP1A1 PE=1 SV=1	112.82	3	4	0	0	0	0	0	0	51000	NF	NF	NF	51000	1	0	0	0
sp|Q96SB3|NEB2_HUMAN	PPP1R9B	Neurabin-2 OS=Homo sapiens GN=PPP1R9B PE=1 SV=2	89.14	2	4	0	0	0	0	0	0	67000	NF	NF	NF	67000	1	0	0	0
sp|P23528|COF1_HUMAN	CFL1	Cofilin-1 OS=Homo sapiens GN=CFL1 PE=1 SV=3	18.49	2	4	0	0	0	0	0	0	24000	NF	NF	NF	24000	1	0	0	0
sp|Q9HCN8|SDF2L_HUMAN	SDF2L1	Stromal cell-derived factor 2-like protein 1 OS=Homo sapiens GN=SDF2L1 PE=1 SV=2	23.58	2	4	0	0	0	0	0	0	84000	NF	NF	NF	84000	1	0	0	0
sp|P35637|FUS_HUMAN	FUS	RNA-binding protein FUS OS=Homo sapiens GN=FUS PE=1 SV=1	53.39	2	4	0	0	0	0	0	0	79000	NF	NF	NF	79000	1	0	0	0
sp|P62805|H4_HUMAN	HIST1H4A	Histone H4 OS=Homo sapiens GN=HIST1H4A PE=1 SV=2	11.36	2	4	0	0	0	0	0	0	92000	NF	NF	NF	92000	1	0	0	0
tr|L8EAS9|L8EAS9_HUMAN	PPP1R13B	Alternative protein PPP1R13B OS=Homo sapiens GN=PPP1R13B PE=4 SV=1	12.92	1	4	0	0	0	0	0	0	610000	NF	NF	NF	610000	1	0	0	0
tr|Q562L9|Q562L9_HUMAN	ACT	Actin-like protein (Fragment) OS=Homo sapiens GN=ACT PE=4 SV=1	11.55	1	4	0	0	0	0	0	0	240000	NF	NF	NF	240000	1	0	0	0
sp|P0DMV9|HS71B_HUMAN	HSPA1B	Heat shock 70 kDa protein 1B OS=Homo sapiens GN=HSPA1B PE=1 SV=1	70.01	3	5	5	8	5	12	7	12	120000	2300000	1800000	3700000	120000	1	19.1667	15	30.8333
sp|P17844|DDX5_HUMAN	DDX5	Probable ATP-dependent RNA helicase DDX5 OS=Homo sapiens GN=DDX5 PE=1 SV=1	69.1	4	5	4	4	0	0	0	0	110000	640000	NF	NF	110000	1	5.81818	0	0
sp|P32119|PRDX2_HUMAN	PRDX2	Peroxiredoxin-2 OS=Homo sapiens GN=PRDX2 PE=1 SV=5	21.88	2	5	2	4	5	11	3	5	66000	900000	1400000	900000	66000	1	13.6364	21.2121	13.6364
sp|P83731|RL24_HUMAN	RPL24	60S ribosomal protein L24 OS=Homo sapiens GN=RPL24 PE=1 SV=1	17.77	2	5	1	2	0	0	0	0	140000	160000	NF	NF	140000	1	1.14286	0	0
sp|Q9BVA1|TBB2B_HUMAN	TUBB2B	Tubulin beta-2B chain OS=Homo sapiens GN=TUBB2B PE=1 SV=1	49.92	2	5	1	2	0	0	1	1	120000	230000	NF	90000	90000	1.33333	2.55556	0	1
sp|Q8IVT2|MISP_HUMAN	MISP	Mitotic interactor and substrate of PLK1 OS=Homo sapiens GN=MISP PE=1 SV=1	75.31	5	5	0	0	0	0	2	3	5300000	NF	NF	270000	270000	19.6296	0	0	1
sp|O94973|AP2A2_HUMAN	AP2A2	AP-2 complex subunit alpha-2 OS=Homo sapiens GN=AP2A2 PE=1 SV=2	103.89	5	5	0	0	0	0	0	0	46000	NF	NF	NF	46000	1	0	0	0
sp|P11166|GTR1_HUMAN	SLC2A1	Solute carrier family 2, facilitated glucose transporter member 1 OS=Homo sapiens GN=SLC2A1 PE=1 SV=2	54.05	3	5	0	0	0	0	2	5	130000	NF	NF	610000	130000	1	0	0	4.69231
sp|O75083|WDR1_HUMAN	WDR1	WD repeat-containing protein 1 OS=Homo sapiens GN=WDR1 PE=1 SV=4	66.15	4	5	0	0	0	0	0	0	78000	NF	NF	NF	78000	1	0	0	0
sp|P09382|LEG1_HUMAN	LGALS1	Galectin-1 OS=Homo sapiens GN=LGALS1 PE=1 SV=2	14.71	3	5	0	0	0	0	0	0	100000	NF	NF	NF	100000	1	0	0	0
sp|P13861|KAP2_HUMAN	PRKAR2A	cAMP-dependent protein kinase type II-alpha regulatory subunit OS=Homo sapiens GN=PRKAR2A PE=1 SV=2	45.49	3	5	0	0	0	0	0	0	71000	NF	NF	NF	71000	1	0	0	0
sp|P98082|DAB2_HUMAN	DAB2	Disabled homolog 2 OS=Homo sapiens GN=DAB2 PE=1 SV=3	82.4	3	5	0	0	0	0	0	0	47000	NF	NF	NF	47000	1	0	0	0
sp|Q687X5|STEA4_HUMAN	STEAP4	Metalloreductase STEAP4 OS=Homo sapiens GN=STEAP4 PE=1 SV=1	51.95	3	5	0	0	0	0	0	0	82000	NF	NF	NF	82000	1	0	0	0
sp|P35251|RFC1_HUMAN	RFC1	Replication factor C subunit 1 OS=Homo sapiens GN=RFC1 PE=1 SV=4	128.18	3	5	0	0	0	0	0	0	32000	NF	NF	NF	32000	1	0	0	0
sp|Q07020|RL18_HUMAN	RPL18	60S ribosomal protein L18 OS=Homo sapiens GN=RPL18 PE=1 SV=2	21.62	3	5	0	0	0	0	0	0	150000	NF	NF	NF	150000	1	0	0	0
sp|O00291|HIP1_HUMAN	HIP1	Huntingtin-interacting protein 1 OS=Homo sapiens GN=HIP1 PE=1 SV=5	116.15	3	5	0	0	0	0	0	0	78000	NF	NF	NF	78000	1	0	0	0
sp|Q8IYB3|SRRM1_HUMAN	SRRM1	Serine/arginine repetitive matrix protein 1 OS=Homo sapiens GN=SRRM1 PE=1 SV=2	102.27	3	5	0	0	0	0	0	0	63000	NF	NF	NF	63000	1	0	0	0
sp|P11277|SPTB1_HUMAN	SPTB	Spectrin beta chain, erythrocytic OS=Homo sapiens GN=SPTB PE=1 SV=5	246.32	1	5	0	0	2	2	1	1	310000	NF	70000	510000	70000	4.42857	0	1	7.28571
sp|Q86V48|LUZP1_HUMAN	LUZP1	Leucine zipper protein 1 OS=Homo sapiens GN=LUZP1 PE=1 SV=2	120.2	2	5	0	0	0	0	0	0	330000	NF	NF	NF	330000	1	0	0	0
sp|Q96KK5|H2A1H_HUMAN	HIST1H2AH	Histone H2A type 1-H OS=Homo sapiens GN=HIST1H2AH PE=1 SV=3	13.9	1	5	0	0	0	0	0	0	30000	NF	NF	NF	30000	1	0	0	0
sp|Q9UBI9|HDC_HUMAN	HECA	Headcase protein homolog OS=Homo sapiens GN=HECA PE=1 SV=1	58.8	4	6	8	27	9	23	7	23	140000	17000000	6900000	17000000	140000	1	121.429	49.2857	121.429
sp|P54652|HSP72_HUMAN	HSPA2	Heat shock-related 70 kDa protein 2 OS=Homo sapiens GN=HSPA2 PE=1 SV=1	69.98	4	6	5	8	4	8	4	11	210000	3700000	2000000	5100000	210000	1	17.619	9.52381	24.2857
IGKC_MOUSE		Ig kappa chain C region OS=Mus musculus PE=1 SV=1	11.77	2	6	4	5	5	20	4	8	180000	2800000	23000000	4000000	180000	1	15.5556	127.778	22.2222
tr|E9PDK2|E9PDK2_HUMAN	UNKL	Putative E3 ubiquitin-protein ligase UNKL OS=Homo sapiens GN=UNKL PE=1 SV=1	79.43	2	6	3	7	2	5	2	4	72000	2900000	730000	700000	72000	1	40.2778	10.1389	9.72222
sp|P07951|TPM2_HUMAN	TPM2	Tropomyosin beta chain OS=Homo sapiens GN=TPM2 PE=1 SV=1	32.83	1	6	1	1	1	1	6	10	770000	690000	390000	10000000	390000	1.97436	1.76923	1	25.641
sp|P35579|MYH9_HUMAN	MYH9	Myosin-9 OS=Homo sapiens GN=MYH9 PE=1 SV=4	226.39	5	6	0	0	0	0	24	47	63000	NF	NF	6400000	63000	1	0	0	101.587
sp|Q05682|CALD1_HUMAN	CALD1	Caldesmon OS=Homo sapiens GN=CALD1 PE=1 SV=3	93.18	4	6	0	0	0	0	8	12	160000	NF	NF	3400000	160000	1	0	0	21.25
sp|Q8N3V7|SYNPO_HUMAN	SYNPO	Synaptopodin OS=Homo sapiens GN=SYNPO PE=1 SV=2	99.4	4	6	0	0	0	0	1	2	72000	NF	NF	88000	72000	1	0	0	1.22222
sp|O14639|ABLM1_HUMAN	ABLIM1	Actin-binding LIM protein 1 OS=Homo sapiens GN=ABLIM1 PE=1 SV=3	87.63	5	6	0	0	0	0	1	1	73000	NF	NF	34000	34000	2.14706	0	0	1
sp|P63010|AP2B1_HUMAN	AP2B1	AP-2 complex subunit beta OS=Homo sapiens GN=AP2B1 PE=1 SV=1	104.49	5	6	0	0	0	0	0	0	43000	NF	NF	NF	43000	1	0	0	0
sp|P61158|ARP3_HUMAN	ACTR3	Actin-related protein 3 OS=Homo sapiens GN=ACTR3 PE=1 SV=3	47.34	4	6	0	0	0	0	2	3	99000	NF	NF	130000	99000	1	0	0	1.31313
sp|Q16658|FSCN1_HUMAN	FSCN1	Fascin OS=Homo sapiens GN=FSCN1 PE=1 SV=3	54.5	4	6	0	0	0	0	0	0	380000	NF	NF	NF	380000	1	0	0	0
sp|P47756|CAPZB_HUMAN	CAPZB	F-actin-capping protein subunit beta OS=Homo sapiens GN=CAPZB PE=1 SV=4	31.33	4	6	0	0	0	0	0	0	390000	NF	NF	NF	390000	1	0	0	0
sp|P98175|RBM10_HUMAN	RBM10	RNA-binding protein 10 OS=Homo sapiens GN=RBM10 PE=1 SV=3	103.47	4	6	0	0	0	0	0	0	99000	NF	NF	NF	99000	1	0	0	0
sp|P47755|CAZA2_HUMAN	CAPZA2	F-actin-capping protein subunit alpha-2 OS=Homo sapiens GN=CAPZA2 PE=1 SV=3	32.93	3	6	0	0	0	0	0	0	77000	NF	NF	NF	77000	1	0	0	0
sp|Q96S97|MYADM_HUMAN	MYADM	Myeloid-associated differentiation marker OS=Homo sapiens GN=MYADM PE=1 SV=2	35.25	2	6	0	0	0	0	1	1	160000	NF	NF	94000	94000	1.70213	0	0	1
tr|Q562Z4|Q562Z4_HUMAN	ACT	Actin-like protein (Fragment) OS=Homo sapiens GN=ACT PE=4 SV=1	11.55	1	6	0	0	0	0	0	0	91000	NF	NF	NF	91000	1	0	0	0
sp|P05387|RLA2_HUMAN	RPLP2	60S acidic ribosomal protein P2 OS=Homo sapiens GN=RPLP2 PE=1 SV=1	11.66	5	7	2	2	0	0	1	1	210000	220000	NF	42000	42000	5	5.2381	0	1
sp|P36578|RL4_HUMAN	RPL4	60S ribosomal protein L4 OS=Homo sapiens GN=RPL4 PE=1 SV=5	47.67	5	7	2	2	0	0	0	0	280000	150000	NF	NF	150000	1.86667	1	0	0
sp|P62879|GBB2_HUMAN	GNB2	Guanine nucleotide-binding protein G(I)/G(S)/G(T) subunit beta-2 OS=Homo sapiens GN=GNB2 PE=1 SV=3	37.31	2	7	1	3	1	2	1	3	730000	800000	290000	1000000	290000	2.51724	2.75862	1	3.44828
sp|Q9BUP0|EFHD1_HUMAN	EFHD1	EF-hand domain-containing protein D1 OS=Homo sapiens GN=EFHD1 PE=1 SV=1	26.91	5	7	0	0	0	0	2	3	99000	NF	NF	160000	99000	1	0	0	1.61616
sp|Q9UHD8|SEPT9_HUMAN	44083	Septin-9 OS=Homo sapiens GN=SEPT9 PE=1 SV=2	65.36	6	7	0	0	0	0	2	2	130000	NF	NF	300000	130000	1	0	0	2.30769
sp|O75643|U520_HUMAN	SNRNP200	U5 small nuclear ribonucleoprotein 200 kDa helicase OS=Homo sapiens GN=SNRNP200 PE=1 SV=2	244.35	4	7	0	0	0	0	0	0	61000	NF	NF	NF	61000	1	0	0	0
sp|P30050|RL12_HUMAN	RPL12	60S ribosomal protein L12 OS=Homo sapiens GN=RPL12 PE=1 SV=1	17.81	3	7	0	0	0	0	0	0	150000	NF	NF	NF	150000	1	0	0	0
sp|Q08043|ACTN3_HUMAN	ACTN3	Alpha-actinin-3 OS=Homo sapiens GN=ACTN3 PE=1 SV=2	103.18	2	7	0	0	0	0	0	0	590000	NF	NF	NF	590000	1	0	0	0
sp|Q8N158|GPC2_HUMAN	GPC2	Glypican-2 OS=Homo sapiens GN=GPC2 PE=2 SV=1	62.79	1	7	0	0	0	0	0	0	240000	NF	NF	NF	240000	1	0	0	0
sp|P68371|TBB4B_HUMAN	TUBB4B	Tubulin beta-4B chain OS=Homo sapiens GN=TUBB4B PE=1 SV=1	49.8	6	8	17	36	6	10	15	40	170000	15000000	910000	12000000	170000	1	88.2353	5.35294	70.5882
sp|Q14247|SRC8_HUMAN	CTTN	Src substrate cortactin OS=Homo sapiens GN=CTTN PE=1 SV=2	61.55	7	8	1	1	0	0	4	5	170000	110000	NF	1800000	110000	1.54545	1	0	16.3636
sp|Q93050|VPP1_HUMAN	ATP6V0A1	V-type proton ATPase 116 kDa subunit a isoform 1 OS=Homo sapiens GN=ATP6V0A1 PE=1 SV=3	96.35	5	8	1	1	0	0	3	3	140000	48000	NF	180000	48000	2.91667	1	0	3.75
sp|P06241|FYN_HUMAN	FYN	Tyrosine-protein kinase Fyn OS=Homo sapiens GN=FYN PE=1 SV=3	60.72	5	8	1	1	2	3	4	7	170000	210000	120000	750000	120000	1.41667	1.75	1	6.25
sp|P07948|LYN_HUMAN	LYN	Tyrosine-protein kinase Lyn OS=Homo sapiens GN=LYN PE=1 SV=3	58.54	6	8	1	1	0	0	0	0	81000	66000	NF	NF	66000	1.22727	1	0	0
sp|P33778|H2B1B_HUMAN	HIST1H2BB	Histone H2B type 1-B OS=Homo sapiens GN=HIST1H2BB PE=1 SV=2	13.94	3	8	1	2	1	1	0	0	81000	130000	22000	NF	22000	3.68182	5.90909	1	0
sp|P27824|CALX_HUMAN	CANX	Calnexin OS=Homo sapiens GN=CANX PE=1 SV=2	67.53	3	8	0	0	0	0	0	0	64000	NF	NF	NF	64000	1	0	0	0
sp|Q02539|H11_HUMAN	HIST1H1A	Histone H1.1 OS=Homo sapiens GN=HIST1H1A PE=1 SV=3	21.83	1	8	0	0	0	0	0	0	160000	NF	NF	NF	160000	1	0	0	0
sp|P08174|DAF_HUMAN	CD55	Complement decay-accelerating factor OS=Homo sapiens GN=CD55 PE=1 SV=4	41.37	1	8	0	0	0	0	0	0	1800000	NF	NF	NF	1800000	1	0	0	0
sp|Q08211|DHX9_HUMAN	DHX9	ATP-dependent RNA helicase A OS=Homo sapiens GN=DHX9 PE=1 SV=4	140.87	5	9	16	23	8	12	1	2	89000	3300000	600000	120000	89000	1	37.0787	6.74157	1.34831
sp|Q9ULV4|COR1C_HUMAN	CORO1C	Coronin-1C OS=Homo sapiens GN=CORO1C PE=1 SV=1	53.22	5	9	3	6	3	7	8	20	970000	580000	580000	9700000	580000	1.67241	1	1	16.7241
sp|P08865|RSSA_HUMAN	RPSA	40S ribosomal protein SA OS=Homo sapiens GN=RPSA PE=1 SV=4	32.83	5	9	3	5	1	2	2	2	250000	1000000	110000	170000	110000	2.27273	9.09091	1	1.54545
sp|P23396|RS3_HUMAN	RPS3	40S ribosomal protein S3 OS=Homo sapiens GN=RPS3 PE=1 SV=2	26.67	5	9	3	4	0	0	0	0	150000	680000	NF	NF	150000	1	4.53333	0	0
sp|P39023|RL3_HUMAN	RPL3	60S ribosomal protein L3 OS=Homo sapiens GN=RPL3 PE=1 SV=2	46.08	5	9	2	3	0	0	0	0	110000	190000	NF	NF	110000	1	1.72727	0	0
sp|Q15393|SF3B3_HUMAN	SF3B3	Splicing factor 3B subunit 3 OS=Homo sapiens GN=SF3B3 PE=1 SV=4	135.49	8	9	1	1	0	0	0	0	110000	63000	NF	NF	63000	1.74603	1	0	0
sp|P08473|NEP_HUMAN	MME	Neprilysin OS=Homo sapiens GN=MME PE=1 SV=2	85.46	7	9	0	0	0	0	0	0	98000	NF	NF	NF	98000	1	0	0	0
sp|P19474|RO52_HUMAN	TRIM21	E3 ubiquitin-protein ligase TRIM21 OS=Homo sapiens GN=TRIM21 PE=1 SV=1	54.14	5	9	0	0	3	7	0	0	150000	NF	690000	NF	150000	1	0	4.6	0
sp|P08670|VIME_HUMAN	VIM	Vimentin OS=Homo sapiens GN=VIM PE=1 SV=4	53.62	6	9	0	0	0	0	0	0	110000	NF	NF	NF	110000	1	0	0	0
sp|Q9UBS4|DJB11_HUMAN	DNAJB11	DnaJ homolog subfamily B member 11 OS=Homo sapiens GN=DNAJB11 PE=1 SV=1	40.49	5	9	0	0	0	0	0	0	240000	NF	NF	NF	240000	1	0	0	0
sp|Q15459|SF3A1_HUMAN	SF3A1	Splicing factor 3A subunit 1 OS=Homo sapiens GN=SF3A1 PE=1 SV=1	88.83	4	9	0	0	0	0	0	0	140000	NF	NF	NF	140000	1	0	0	0
sp|Q9BQE3|TBA1C_HUMAN	TUBA1C	Tubulin alpha-1C chain OS=Homo sapiens GN=TUBA1C PE=1 SV=1	49.86	5	10	12	34	9	16	11	32	210000	27000000	2100000	17000000	210000	1	128.571	10	80.9524
sp|P34931|HS71L_HUMAN	HSPA1L	Heat shock 70 kDa protein 1-like OS=Homo sapiens GN=HSPA1L PE=1 SV=2	70.33	6	10	5	9	6	7	6	9	240000	3800000	2100000	4800000	240000	1	15.8333	8.75	20
sp|Q13435|SF3B2_HUMAN	SF3B2	Splicing factor 3B subunit 2 OS=Homo sapiens GN=SF3B2 PE=1 SV=2	100.16	6	10	2	2	1	1	1	1	190000	92000	29000	39000	29000	6.55172	3.17241	1	1.34483
sp|P08754|GNAI3_HUMAN	GNAI3	Guanine nucleotide-binding protein G(k) subunit alpha OS=Homo sapiens GN=GNAI3 PE=1 SV=3	40.51	7	10	1	1	0	0	1	2	620000	67000	NF	570000	67000	9.25373	1	0	8.50746
[truncated: 55 more rows]
