# Supplementary material for: Regulation by the RNA-binding protein Unkempt at its effector interface
Source: Nat Commun. 2024 Apr 11;15:3159. doi: 10.1038/s41467-024-47449-4 (PMC11009413; doi:10.1038/s41467-024-47449-4)
Supplement: Supplementary file 6 — Supplementary Data 3 [file 41467_2024_47449_MOESM6_ESM.xlsx]

## Sheet: WT Targets
Supplementary Data 3A. iCLIP targets of UNKWT in HeLa cells.
Gene Symbol	Ensembl ID	Genomic Location	Strand	cDNA Length	Peak Number	Total Tags	Maxium Peak Tags
MFSD14A	ENSG00000156875.14	chr1:100058671-100062115	+	2779	200	15938	128
SASS6	ENSG00000156876.10	chr1:100083570-100132930	-	3848	41	8418	146
TRMT13	ENSG00000122435.10	chr1:100142907-100144351	+	3130	77	2736	37
LRRC39	ENSG00000122477.13	chr1:100148449-100178273	-	1951	7	263	40
DBT	ENSG00000137992.14	chr1:100186919-100249834	-	10799	4	166	26
RTCA	ENSG00000137996.13	chr1:100266289-100266929	+	2526	12	813	32
UBE4B	ENSG00000130939.20	chr1:10179016-10179950	+	6184	101	6142	108
EXTL2	ENSG00000162694.14	chr1:100874160-100894664	-	3146	49	2203	68
SLC30A7	ENSG00000162695.12	chr1:100961828-100972658	+	8204	165	8845	75
DPH5	ENSG00000117543.21	chr1:100990063-101026088	-	1768	122	7751	118
ISG15	ENSG00000187608.10	chr1:1013497-1014540	+	787	2	51	20
AMY2A	ENSG00000243480.7	chr1:103617377-103625780	+	1862	1	90	27
PGD	ENSG00000142657.21	chr1:10418812-10419808	+	2268	63	3708	96
CENPS	ENSG00000175279.22	chr1:10440123-10442657	+	914	9	230	29
PEX14	ENSG00000142655.13	chr1:10535888-10536289	+	1922	15	655	28
CASZ1	ENSG00000130940.15	chr1:10652984-10694479	-	7934	15	396	27
PRMT6	ENSG00000198890.9	chr1:107057437-107060634	+	2715	35	1569	41
SLC25A24	ENSG00000085491.17	chr1:108198493-108200849	-	4249	106	9002	255
FAM102B	ENSG00000162636.16	chr1:108624665-108639322	+	5584	117	14405	360
HENMT1	ENSG00000162639.16	chr1:108648295-108661055	-	1874	94	9932	203
PRPF38B	ENSG00000134186.12	chr1:108697700-108699385	+	4831	101	5925	103
STXBP3	ENSG00000116266.11	chr1:108796235-108807481	+	2489	70	9992	337
AKNAD1	ENSG00000162641.20	chr1:108815898-108817454	-	3050	29	3749	169
GPSM2	ENSG00000121957.15	chr1:108903288-108930377	+	7433	81	6794	247
CLCC1	ENSG00000121940.16	chr1:108932015-108963504	-	6917	178	15478	238
TAF13	ENSG00000197780.10	chr1:109062486-109075971	-	1076	54	4966	166
TMEM167B	ENSG00000215717.7	chr1:109090764-109096934	+	2808	3	68	21
SARS1	ENSG00000031698.13	chr1:109236231-109238169	+	1914	112	13671	490
CELSR2	ENSG00000143126.8	chr1:109270824-109275607	+	11015	43	2117	147
PSRC1	ENSG00000134222.16	chr1:109279567-109282419	-	1826	19	469	29
MYBPHL	ENSG00000221986.7	chr1:109292365-109307011	-	1342	28	654	34
SORT1	ENSG00000134243.12	chr1:109309575-109397918	-	6993	56	4618	360
PSMA5	ENSG00000143106.13	chr1:109399042-109426448	-	3815	28	27933	831
SYPL2	ENSG00000143028.9	chr1:109475242-109476843	+	3703	14	585	38
ATXN7L2	ENSG00000162650.16	chr1:109483479-109492704	+	3022	52	1764	44
AMIGO1	ENSG00000181754.7	chr1:109504178-109509727	-	5130	18	673	62
AMPD2	ENSG00000116337.19	chr1:109630638-109631500	+	4107	32	661	23
GSTM4	ENSG00000168765.17	chr1:109658814-109661700	+	3990	5	137	22
GSTM3	ENSG00000134202.11	chr1:109736930-109740327	-	4122	37	6901	665
AHCYL1	ENSG00000168710.18	chr1:110018432-110019090	+	4313	120	11989	558
STRIP1	ENSG00000143093.15	chr1:110047573-110048304	+	3363	35	1167	44
TARDBP	ENSG00000120948.18	chr1:11023929-11025492	+	4185	60	7156	320
AL109811.3	ENSG00000277726.4	chr1:11023198-11030497	+	1793	8	626	76
RBM15	ENSG00000162775.16	chr1:110339466-110346677	+	4248	79	3674	77
LAMTOR5	ENSG00000134248.13	chr1:110401249-110407694	-	1154	17	7804	630
SRM	ENSG00000116649.10	chr1:11056702-11059686	-	1260	28	963	76
EXOSC10	ENSG00000171824.14	chr1:11066618-11099869	-	2796	71	3676	76
LRIF1	ENSG00000121931.16	chr1:110947190-110963922	-	3313	59	2171	35
MTOR	ENSG00000198793.13	chr1:11138954-11139660	-	8721	17	566	24
DRAM2	ENSG00000156171.14	chr1:111120516-111139520	-	2246	63	3459	161
CEPT1	ENSG00000134255.14	chr1:111182537-111183551	+	2251	65	5299	162
WDR77	ENSG00000116455.14	chr1:111439890-111449256	-	2456	17	1387	57
ATP5PB	ENSG00000116459.11	chr1:111449682-111456748	+	2628	28	18415	277
INKA2	ENSG00000197852.12	chr1:111727344-111739253	-	5951	53	4801	108
DDX20	ENSG00000064703.12	chr1:111762417-111765830	+	4332	99	11335	409
CTTNBP2NL	ENSG00000143079.15	chr1:112456818-112463456	+	5864	43	1705	58
ST7L	ENSG00000007341.19	chr1:112541794-112620825	-	4483	73	2951	168
CAPZA1	ENSG00000116489.13	chr1:112666920-112669594	+	2358	42	11543	263
MOV10	ENSG00000155363.18	chr1:112699687-112700725	+	4100	101	7727	99
RHOC	ENSG00000155366.17	chr1:112701338-112703653	-	2199	14	677	61
UBIAD1	ENSG00000120942.14	chr1:11273934-11296049	+	3654	9	187	20
SLC16A1	ENSG00000155380.12	chr1:112917760-112957013	-	4374	98	18138	380
LRIG2	ENSG00000198799.12	chr1:113103201-113124997	+	11566	34	1593	118
MAGI3	ENSG00000081026.19	chr1:113391261-113404455	+	6874	14	231	20
PHTF1	ENSG00000116793.16	chr1:113749522-113759489	-	3657	71	2589	83
RSBN1	ENSG00000081019.13	chr1:113765342-113812275	-	6621	83	3992	90
AP4B1	ENSG00000134262.13	chr1:113894194-113904799	-	3173	66	3703	80
DCLRE1B	ENSG00000118655.7	chr1:113905409-113914072	+	3755	66	3389	112
HIPK1	ENSG00000163349.22	chr1:113963440-113977804	+	8201	53	1914	56
OLFML3	ENSG00000116774.12	chr1:113979391-113982254	+	1961	97	7447	270
TRIM33	ENSG00000197323.12	chr1:114397608-114511160	-	8369	225	19457	306
BCAS2	ENSG00000116752.6	chr1:114567884-114581629	-	1275	59	5242	125
DENND2C	ENSG00000175984.15	chr1:114586736-114625325	-	6177	12	309	36
NRAS	ENSG00000213281.5	chr1:114704469-114716771	-	4326	70	17177	696
CSDE1	ENSG00000009307.16	chr1:114717957-114757982	-	4312	86	16290	408
SIKE1	ENSG00000052723.12	chr1:114779202-114780495	-	5506	92	4959	437
VANGL1	ENSG00000173218.15	chr1:115671144-115684076	+	8671	116	6112	107
ATP1A1	ENSG00000163399.16	chr1:116406109-116410261	+	3763	135	19346	385
CD58	ENSG00000116815.16	chr1:116521787-116571039	-	1328	69	5668	174
MAD2L2	ENSG00000116670.15	chr1:11675656-11681111	-	1860	14	581	64
PTGFRN	ENSG00000134247.10	chr1:116987040-116990350	+	6314	83	4640	187
TTF2	ENSG00000116830.12	chr1:117098246-117101700	+	9439	120	6099	112
MAN1A2	ENSG00000198162.12	chr1:117502861-117525352	+	8576	115	6971	507
TENT5C	ENSG00000183508.5	chr1:117606048-117628389	+	5654	22	744	58
C1orf167	ENSG00000215910.7	chr1:11785171-11787955	+	4545	4	102	22
GDAP2	ENSG00000196505.11	chr1:117896616-117920207	-	8819	97	3236	80
WDR3	ENSG00000065183.16	chr1:117929775-117938529	+	10004	55	2739	58
SPAG17	ENSG00000155761.14	chr1:117953861-117964810	-	7203	80	8882	306
WARS2	ENSG00000116874.12	chr1:119139648-119140638	-	2811	9	366	29
KIAA2013	ENSG00000116685.16	chr1:11920183-11926403	-	2819	14	368	21
PLOD1	ENSG00000083444.17	chr1:11971543-11975536	+	2976	5	171	32
PHGDH	ENSG00000092621.13	chr1:119739462-119744213	+	2585	64	9391	240
MFN2	ENSG00000116688.18	chr1:12009555-12013471	+	4772	67	2089	74
NOTCH2	ENSG00000134250.20	chr1:119950365-119987050	-	11425	178	22343	518
SEC22B	ENSG00000265808.4	chr1:120150898-120176520	-	6927	34	4171	112
TNFRSF4	ENSG00000186827.11	chr1:1211340-1214153	-	1075	5	252	33
VPS13D	ENSG00000048707.15	chr1:12367670-12512047	+	16357	64	1373	38
UBE2J2	ENSG00000160087.21	chr1:1257122-1263569	-	2455	26	1528	38
INTS11	ENSG00000127054.21	chr1:1315560-1320905	-	2629	11	497	126
PRDM2	ENSG00000116731.22	chr1:13771726-13778463	+	7957	43	1096	24
MRPL20	ENSG00000242485.6	chr1:1406249-1407235	-	1049	5	479	58
CD160	ENSG00000117281.16	chr1:145728328-145738493	+	3388	34	1305	72
RNF115	ENSG00000265491.5	chr1:145746389-145773843	-	9135	14	1034	149
POLR3C	ENSG00000186141.9	chr1:145839515-145839991	+	3777	50	2456	44
PIAS3	ENSG00000131788.16	chr1:145854610-145859035	-	2902	26	948	55
PEX11B	ENSG00000131779.11	chr1:145911351-145918529	-	1632	36	1240	69
RBM8A	ENSG00000265241.7	chr1:145926817-145927678	-	4909	22	1540	100
TXNIP	ENSG00000265972.6	chr1:145992435-145996579	-	2905	94	10127	1815
PRKAB2	ENSG00000131791.8	chr1:147159219-147162510	-	5343	29	614	25
CHD1L	ENSG00000131778.19	chr1:147270995-147276247	+	3344	56	1551	32
BCL9	ENSG00000116128.11	chr1:147611613-147615902	+	6189	52	1593	41
PDE4DIP	ENSG00000178104.19	chr1:148979795-148993882	+	8824	18	721	72
H2BC18	ENSG00000203814.6	chr1:149782689-149812373	-	1954	5	8933	2246
H2BC21	ENSG00000184678.10	chr1:149884459-149886652	-	2194	9	2648	219
H2AC20	ENSG00000184260.6	chr1:149886918-149887411	+	494	11	2917	244
BOLA1	ENSG00000178096.9	chr1:149899626-149900548	+	1096	17	1400	81
H2AC21	ENSG00000184270.6	chr1:149887469-149887965	-	497	1	331	57
SF3B4	ENSG00000143368.10	chr1:149923317-149927803	-	1544	65	15355	868
MTMR11	ENSG00000014914.21	chr1:149928651-149936879	-	2840	44	1691	48
OTUD7B	ENSG00000264522.6	chr1:149960927-149971261	-	8922	3	67	31
VPS45	ENSG00000136631.15	chr1:150109175-150144925	+	2695	66	3328	58
PLEKHO1	ENSG00000023902.14	chr1:150149183-150159630	+	2114	19	599	34
ANP32E	ENSG00000143401.15	chr1:150220538-150235955	-	3407	64	12448	1573
APH1A	ENSG00000117362.13	chr1:150267370-150268566	-	2353	13	672	36
C1orf54	ENSG00000118292.9	chr1:150268200-150280916	+	1251	6	266	27
MRPS21	ENSG00000266472.6	chr1:150293920-150308979	+	1462	18	2305	158
PRPF3	ENSG00000117360.13	chr1:150348684-150353195	+	2414	81	6418	141
RPRD2	ENSG00000163125.15	chr1:150364711-150473556	+	7605	13	987	37
TARS2	ENSG00000143374.17	chr1:150504333-150506935	+	2727	208	10275	169
ECM1	ENSG00000143369.15	chr1:150508062-150513553	+	2046	11	353	45
MCL1	ENSG00000143384.13	chr1:150576927-150578777	-	3950	39	4502	179
ENSA	ENSG00000143420.19	chr1:150625200-150629612	-	2818	114	5090	246
HORMAD1	ENSG00000143452.16	chr1:150706572-150720840	-	1904	21	568	20
CTSK	ENSG00000143387.13	chr1:150796208-150808260	-	1629	7	796	28
ARNT	ENSG00000143437.21	chr1:150831486-150836499	-	4710	51	2348	51
SETDB1	ENSG00000143379.12	chr1:150962974-150963848	+	4437	73	2071	33
CERS2	ENSG00000143418.20	chr1:150967067-150974826	-	2544	34	2610	202
PRUNE1	ENSG00000143363.17	chr1:151024742-151035711	+	3025	19	761	26
C1orf56	ENSG00000143443.10	chr1:151048663-151049713	+	2085	58	3526	70
SCNM1	ENSG00000163156.12	chr1:151167868-151169133	+	1913	30	2776	130
TMOD4	ENSG00000163157.15	chr1:151175617-151176284	-	1232	20	1312	53
VPS72	ENSG00000163159.14	chr1:151185522-151190143	-	1511	19	851	37
PIP5K1A	ENSG00000143398.20	chr1:151242112-151248483	+	3800	77	6514	140
PSMD4	ENSG00000159352.16	chr1:151266544-151267460	+	1333	61	5352	133
ZNF687	ENSG00000143373.18	chr1:151290451-151291337	+	5378	39	1723	103
PI4KB	ENSG00000143393.16	chr1:151303354-151306433	-	3983	49	1917	77
RFX5	ENSG00000143390.17	chr1:151344256-151346606	-	3576	17	442	40
SELENBP1	ENSG00000143416.21	chr1:151365573-151369841	-	1928	26	799	52
PSMB4	ENSG00000159377.11	chr1:151400901-151401937	+	918	68	18773	675
POGZ	ENSG00000143442.22	chr1:151430714-151455197	-	6655	170	6001	95
CGN	ENSG00000143375.15	chr1:151535878-151537502	+	5101	20	592	55
TUFT1	ENSG00000143367.16	chr1:151565922-151574927	+	3107	28	654	36
SNX27	ENSG00000143376.14	chr1:151675856-151694485	+	7250	38	2600	53
MRPL9	ENSG00000143436.11	chr1:151760874-151763390	-	1264	27	2369	95
OAZ3	ENSG00000143450.17	chr1:151762969-151771330	+	3789	6	514	42
THEM4	ENSG00000159445.13	chr1:151874377-151891440	-	4798	12	407	38
S100A10	ENSG00000197747.9	chr1:151983232-151993824	-	671	16	3782	472
S100A11	ENSG00000163191.6	chr1:152032506-152037004	-	563	18	57041	6105
ATAD3A	ENSG00000197785.14	chr1:1523955-1534142	+	2612	2	80	31
S100A6	ENSG00000197956.10	chr1:153534599-153535991	-	673	10	4753	625
S100A4	ENSG00000196154.12	chr1:153543613-153545802	-	573	16	10384	595
S100A16	ENSG00000188643.11	chr1:153606975-153608322	-	1172	17	708	35
S100A14	ENSG00000189334.9	chr1:153614255-153616986	-	1218	6	271	24
S100A13	ENSG00000189171.14	chr1:153618804-153627268	-	686	11	1886	93
CHTOP	ENSG00000160679.13	chr1:153638342-153644385	+	2250	84	4502	152
SNAPIN	ENSG00000143553.11	chr1:153658727-153661564	+	1003	19	915	35
ILF2	ENSG00000143621.17	chr1:153661788-153670993	-	1906	63	21592	558
INTS3	ENSG00000143624.14	chr1:153773034-153774808	+	5252	26	1364	29
GATAD2B	ENSG00000143614.10	chr1:153898917-153922766	-	7475	26	1165	47
DENND4B	ENSG00000198837.10	chr1:153929501-153946718	-	5728	31	929	53
CRTC2	ENSG00000160741.17	chr1:153947669-153958615	-	2631	55	5839	266
AL358472.7	ENSG00000285779.1	chr1:153959151-153975887	-	2253	18	2756	171
JTB	ENSG00000143543.15	chr1:153974682-153977394	-	1273	13	1718	182
RAB13	ENSG00000143545.10	chr1:153982745-153985362	-	1353	12	1476	42
RPS27	ENSG00000177954.14	chr1:153990921-153992146	+	467	5	490	94
NUP210L	ENSG00000143552.9	chr1:153992694-154155116	-	5889	33	7531	421
TPM3	ENSG00000143549.21	chr1:154171882-154176242	-	7064	17	2243	40
TMEM240	ENSG00000205090.9	chr1:1534778-1540624	-	1381	11	567	20
C1orf189	ENSG00000163263.7	chr1:154199085-154206333	-	674	22	4599	206
C1orf43	ENSG00000143612.21	chr1:154206696-154220578	-	1861	39	3208	74
UBAP2L	ENSG00000143569.19	chr1:154266452-154269695	+	3997	140	12190	163
CTRC	ENSG00000162438.12	chr1:15438442-15449242	+	3482	22	1522	52
HAX1	ENSG00000143575.15	chr1:154273898-154275875	+	1151	52	8930	400
SSU72	ENSG00000160075.12	chr1:1560848-1574584	-	4176	10	765	55
UBE2Q1	ENSG00000160714.10	chr1:154551460-154553076	-	3239	45	4930	173
ADAR	ENSG00000160710.17	chr1:154602056-154627583	-	6700	184	16841	429
CELA2B	ENSG00000215704.10	chr1:15485861-15491395	+	915	27	1113	31
PMVK	ENSG00000163344.6	chr1:154924740-154936719	-	1002	3	162	59
PBXIP1	ENSG00000163346.17	chr1:154947653-154956123	-	3207	26	1017	34
PYGO2	ENSG00000163348.4	chr1:154959638-154963853	-	3180	42	3557	502
SHC1	ENSG00000160691.19	chr1:154962298-154970741	-	3481	20	585	24
CKS1B	ENSG00000173207.13	chr1:154977299-154979074	+	912	6	1511	85
FLAD1	ENSG00000160688.19	chr1:154992589-154993111	+	2656	53	2138	83
ZBTB7B	ENSG00000160685.13	chr1:155014448-155016981	+	4017	26	609	34
ADAM15	ENSG00000143537.14	chr1:155062161-155062775	+	3091	39	918	37
EFNA4	ENSG00000243364.8	chr1:155063761-155069538	+	1254	14	855	33
CASP9	ENSG00000132906.18	chr1:15492366-15524192	-	4463	12	747	131
SLC50A1	ENSG00000169241.19	chr1:155138048-155138853	+	1346	40	3384	280
DPM3	ENSG00000179085.8	chr1:155139891-155140531	-	517	12	1383	154
KRTCAP2	ENSG00000163463.13	chr1:155169408-155173238	-	598	14	1612	116
MTX1	ENSG00000173171.14	chr1:155212455-155213739	+	1632	15	559	29
GBA	ENSG00000177628.16	chr1:155239635-155244606	-	2387	6	798	105
FAM189B	ENSG00000160767.21	chr1:155252749-155255483	-	3190	2	136	24
SCAMP3	ENSG00000116521.11	chr1:155255981-155262430	-	1545	16	2102	119
DNAJC16	ENSG00000116138.13	chr1:15568159-15570281	+	6299	45	1371	41
FDPS	ENSG00000160752.15	chr1:155319655-155320609	+	1478	40	6223	146
RUSC1	ENSG00000160753.16	chr1:155325567-155327132	+	3436	30	2314	154
ASH1L	ENSG00000116539.13	chr1:155481411-155562807	-	12037	62	3529	159
YY1AP1	ENSG00000163374.19	chr1:155660831-155680427	-	3073	25	1564	107
DAP3	ENSG00000132676.16	chr1:155737012-155739010	+	2056	76	10203	238
GON4L	ENSG00000116580.18	chr1:155826870-155853809	-	7823	38	1087	52
AGMAT	ENSG00000116771.6	chr1:15571699-15585051	-	3095	13	489	59
RIT1	ENSG00000143622.11	chr1:155898837-155911404	-	3390	34	2244	40
KHDC4	ENSG00000132680.11	chr1:155921385-155934373	-	4499	44	1670	33
ARHGEF2	ENSG00000116584.20	chr1:155985375-156007070	-	4727	31	1890	119
SSR2	ENSG00000163479.14	chr1:156009115-156020914	-	1108	18	3298	95
UBQLN4	ENSG00000160803.8	chr1:156048502-156053650	-	3582	21	905	38
LAMTOR2	ENSG00000116586.12	chr1:156055496-156058506	+	621	16	655	38
RAB25	ENSG00000132698.15	chr1:156068212-156070365	+	1100	6	315	50
LMNA	ENSG00000160789.21	chr1:156137462-156139103	+	3218	56	2589	62
SLC25A44	ENSG00000160785.13	chr1:156200390-156210427	+	3662	15	391	24
PMF1-BGLAP	ENSG00000260238.6	chr1:156212982-156243332	+	1007	47	2282	123
PMF1	ENSG00000160783.19	chr1:156213026-156239718	+	1068	7	531	45
BGLAP	ENSG00000242252.2	chr1:156242184-156243317	+	506	14	1944	91
SMG5	ENSG00000198952.8	chr1:156249224-156282825	-	4559	20	533	28
GLMP	ENSG00000198715.13	chr1:156293617-156295647	-	1941	26	1439	54
VHLL	ENSG00000189030.10	chr1:156298624-156299307	-	684	27	6086	196
CCT3	ENSG00000163468.15	chr1:156309165-156338257	-	2048	47	17372	331
C1orf61	ENSG00000125462.18	chr1:156446413-156456763	-	768	29	1189	180
MEF2D	ENSG00000116604.18	chr1:156463727-156483430	-	5912	17	663	74
IQGAP3	ENSG00000183856.11	chr1:156537176-156539465	-	6013	26	758	20
NAXE	ENSG00000163382.12	chr1:156593275-156594129	+	1111	40	2377	80
GPATCH4	ENSG00000160818.17	chr1:156595667-156601462	-	2154	20	877	85
RSC1A1	ENSG00000215695.1	chr1:15659869-15661722	+	1854	60	2388	56
NES	ENSG00000132688.11	chr1:156668763-156677407	-	5568	31	1316	101
CRABP2	ENSG00000143320.9	chr1:156699606-156705583	-	1033	14	641	56
ISG20L2	ENSG00000143319.17	chr1:156721891-156728435	-	3303	75	4823	276
RRNAD1	ENSG00000143303.12	chr1:156736158-156736902	+	2271	12	366	28
MRPL24	ENSG00000143314.12	chr1:156737530-156741590	-	990	57	7964	1038
HDGF	ENSG00000143321.19	chr1:156743841-156751496	-	2309	45	2625	129
PRCC	ENSG00000143294.15	chr1:156795812-156800812	+	2068	45	2078	83
SH2D2A	ENSG00000027869.12	chr1:156809203-156814111	-	1673	8	291	32
ETV3	ENSG00000117036.12	chr1:157135092-157138335	-	5282	3	230	22
UQCRHL	ENSG00000233954.6	chr1:15807169-15809348	-	2180	6	219	61
KIRREL1	ENSG00000183853.18	chr1:158086680-158100262	+	7519	43	1563	39
SPEN	ENSG00000065526.12	chr1:15938583-15939544	+	12385	93	2954	51
IFI16	ENSG00000163565.18	chr1:159032504-159055128	+	2867	50	2743	70
AIM2	ENSG00000163568.15	chr1:159063532-159073265	-	1394	15	2007	137
DUSP23	ENSG00000158716.9	chr1:159780962-159782543	+	797	6	158	37
TAGLN2	ENSG00000158710.15	chr1:159918751-159925491	-	1603	38	3976	123
PIGM	ENSG00000143315.8	chr1:160024953-160031990	-	7038	21	533	38
IGSF8	ENSG00000162729.14	chr1:160093760-160095332	-	2366	22	755	40
HSPB7	ENSG00000173641.17	chr1:16015374-16017825	-	2892	5	203	24
PEA15	ENSG00000162734.13	chr1:160211287-160213717	+	2694	36	2237	150
DCAF8	ENSG00000132716.19	chr1:160239970-160261802	-	4106	47	1642	38
PEX19	ENSG00000162735.19	chr1:160282071-160286348	-	3653	112	15372	661
COPA	ENSG00000122218.16	chr1:160288686-160343273	-	5318	127	35125	1679
NCSTN	ENSG00000162736.17	chr1:160356898-160358648	+	3031	47	2890	94
F11R	ENSG00000158769.18	chr1:160999910-161001177	-	4770	62	1899	25
USF1	ENSG00000158773.14	chr1:161039940-161041721	-	1807	19	667	30
KLHDC9	ENSG00000162755.14	chr1:161099508-161100346	+	1347	14	2237	92
NIT1	ENSG00000158793.14	chr1:161122307-161124811	+	2081	55	1838	96
PPOX	ENSG00000143224.18	chr1:161170261-161171181	+	2471	27	1584	107
B4GALT3	ENSG00000158850.15	chr1:161173859-161176156	-	2414	29	954	49
ADAMTS4	ENSG00000158859.10	chr1:161194162-161195751	-	9777	12	409	21
NDUFS2	ENSG00000158864.12	chr1:161213250-161213979	+	2064	53	9209	278
FCER1G	ENSG00000158869.11	chr1:161215234-161219248	+	590	3	655	113
TOMM40L	ENSG00000158882.15	chr1:161228430-161229054	+	2807	18	396	33
EPHA2	ENSG00000142627.13	chr1:16133013-16133562	-	3946	16	679	27
SDHC	ENSG00000143252.15	chr1:161368022-161371964	+	1308	10	3289	220
CFAP126	ENSG00000188931.4	chr1:161364733-161367876	-	774	19	2969	211
DUSP12	ENSG00000081721.12	chr1:161752399-161753406	+	1330	29	1502	46
ATF6	ENSG00000118217.6	chr1:161840075-161860244	+	7470	70	12192	330
OLFML2B	ENSG00000162745.10	chr1:161983193-161983941	-	3160	59	1462	40
UHMK1	ENSG00000152332.16	chr1:162498085-162524054	+	8524	6	168	20
UAP1	ENSG00000117143.13	chr1:162597241-162599799	+	2377	50	8694	312
DDR2	ENSG00000162733.19	chr1:162767290-162772435	+	10160	39	874	49
HSD17B7	ENSG00000132196.15	chr1:162802918-162804319	+	1190	39	2173	90
NUF2	ENSG00000143228.13	chr1:163340255-163343815	+	1964	74	4185	106
SPATA21	ENSG00000187144.11	chr1:16387117-16403974	-	2015	32	1988	117
PBX1	ENSG00000185630.19	chr1:164812728-164850357	+	7087	32	1063	82
MGST3	ENSG00000143198.13	chr1:165653833-165655620	+	1158	23	25768	1134
ALDH9A1	ENSG00000143149.12	chr1:165682825-165698513	-	2696	34	4595	337
TMCO1	ENSG00000143183.17	chr1:165727538-165768876	-	4468	18	1066	40
UCK2	ENSG00000143179.16	chr1:165903993-165907948	+	4838	27	4164	113
NBPF1	ENSG00000219481.10	chr1:16593562-16608650	-	5932	19	703	73
POGK	ENSG00000143157.12	chr1:166840089-166854473	+	6254	31	1323	65
TADA1	ENSG00000152382.6	chr1:166856510-166876264	-	2096	127	7432	111
CD247	ENSG00000198821.11	chr1:167430640-167434066	-	1678	131	5779	126
CREG1	ENSG00000143162.9	chr1:167541013-167553762	-	1997	45	2754	140
MPZL1	ENSG00000197965.12	chr1:167787067-167788154	+	4978	110	8814	309
ADCY10	ENSG00000143199.18	chr1:167809388-167914215	-	5342	26	5753	368
DCAF6	ENSG00000143164.15	chr1:168045081-168063967	+	3522	79	2822	67
GPR161	ENSG00000143147.14	chr1:168085266-168089565	-	8256	16	555	23
TIPRL	ENSG00000143155.13	chr1:168179055-168192395	+	2998	23	2337	95
SFT2D2	ENSG00000213064.10	chr1:168226008-168243140	+	11040	13	1203	150
ATP1B1	ENSG00000143153.13	chr1:169107907-169127399	+	2608	73	14544	489
NME7	ENSG00000143156.14	chr1:169230714-169367730	-	1678	31	959	26
BLZF1	ENSG00000117475.14	chr1:169368237-169380562	+	2524	54	1677	48
CCDC181	ENSG00000117477.12	chr1:169395047-169460669	-	2035	39	3173	110
SLC19A2	ENSG00000117479.15	chr1:169463932-169469197	-	3612	47	4518	126
METTL18	ENSG00000171806.12	chr1:169792529-169794689	-	1462	31	718	27
C1orf112	ENSG00000000460.17	chr1:169795921-169853037	+	4355	56	2469	62
KIFAP3	ENSG00000075945.13	chr1:169921326-170068917	-	4111	19	1218	30
SDHB	ENSG00000117118.10	chr1:17032530-17054031	-	1015	40	6819	623
GORAB	ENSG00000120370.13	chr1:170544640-170552276	+	2540	36	1726	182
PRRC2C	ENSG00000117523.16	chr1:171587662-171591313	+	10366	389	42001	418
EEF1AKNMT	ENSG00000010165.20	chr1:171794394-171814023	+	3368	63	1794	48
PIGC	ENSG00000135845.10	chr1:172442331-172443946	-	2630	35	2133	43
SUCO	ENSG00000094975.14	chr1:172608313-172610086	+	5916	32	857	71
PRDX6	ENSG00000117592.9	chr1:173481199-173488015	+	1690	17	8445	626
KLHL20	ENSG00000076321.11	chr1:173781913-173785513	+	3414	51	3568	140
DARS2	ENSG00000117593.12	chr1:173833428-173853836	+	3820	45	2825	124
RC3H1	ENSG00000135870.12	chr1:173931214-173993064	-	11451	187	6790	86
RCC2	ENSG00000179051.14	chr1:17406760-17439677	-	4040	63	5331	138
RABGAP1L	ENSG00000152061.23	chr1:174701022-174990513	+	6821	41	945	30
GPR52	ENSG00000203737.5	chr1:174447964-174449545	+	1582	105	2149	22
CACYBP	ENSG00000116161.18	chr1:175006583-175008897	+	2869	36	5214	195
MRPS14	ENSG00000120333.4	chr1:175014245-175023415	-	2115	28	1869	103
KIAA0040	ENSG00000235750.10	chr1:175156987-175166741	-	4548	20	579	28
NADK	ENSG00000008130.15	chr1:1779157-1780457	-	3653	51	1588	72
COP1	ENSG00000143207.21	chr1:176085866-176206381	-	2826	89	2385	29
ACTL8	ENSG00000117148.8	chr1:17822982-17827061	+	1841	49	4449	174
RASAL2	ENSG00000075391.17	chr1:178456475-178457907	+	14453	56	1727	60
GNB1	ENSG00000078369.18	chr1:1824988-1825554	-	3163	20	672	83
ANGPTL1	ENSG00000116194.13	chr1:178865434-178869278	-	3543	8	231	21
RALGPS2	ENSG00000116191.17	chr1:178893838-178916375	+	7512	65	1758	36
TOR3A	ENSG00000186283.14	chr1:179085798-179088496	+	2031	80	2710	77
ABL2	ENSG00000143322.21	chr1:179131154-179134196	-	12217	41	1232	29
SOAT1	ENSG00000057252.13	chr1:179294320-179341310	+	6861	8	621	24
AXDND1	ENSG00000162779.22	chr1:179365720-179379482	+	3405	148	13148	228
TOR1AIP2	ENSG00000169905.12	chr1:179873706-179877772	-	7905	89	10422	439
TOR1AIP1	ENSG00000143337.18	chr1:179903966-179918171	+	8704	91	6194	118
CEP350	ENSG00000135837.16	chr1:180095147-180111031	+	13414	132	4743	61
ACBD6	ENSG00000230124.8	chr1:180288230-180502577	-	5261	104	3677	57
XPR1	ENSG00000143324.14	chr1:180887572-180888448	+	8484	114	8526	348
STX6	ENSG00000135823.14	chr1:180973039-180989377	-	4810	21	1243	161
GLUL	ENSG00000135821.19	chr1:182384415-182385939	-	7554	46	2437	137
DHX9	ENSG00000135829.17	chr1:182881285-182887747	+	4493	163	30536	347
LAMC1	ENSG00000135862.6	chr1:183128596-183133538	+	7929	27	686	34
SMG7	ENSG00000116698.21	chr1:183550835-183598246	+	5970	150	9995	181
ARPC5	ENSG00000162704.16	chr1:183623266-183635682	-	7266	52	9229	202
TSEN15	ENSG00000198860.13	chr1:184054361-184055069	+	2368	51	2717	57
EDEM3	ENSG00000116406.19	chr1:184732783-184737736	-	6837	84	6313	276
NIBAN1	ENSG00000135842.17	chr1:184887739-184890185	-	6884	71	2051	40
TRMT1L	ENSG00000121486.12	chr1:185118101-185156953	-	4361	137	6396	77
IVNS1ABP	ENSG00000116679.16	chr1:185296388-185317243	-	4113	107	6288	183
TPR	ENSG00000047410.14	chr1:186311652-186375253	-	9636	243	25822	260
ODR4	ENSG00000157181.16	chr1:186417377-186419233	+	3820	78	3242	62
PTGS2	ENSG00000073756.12	chr1:186674496-186675869	-	4510	18	421	22
PLA2G4A	ENSG00000116711.10	chr1:186854286-186939230	+	2879	65	6078	75
UBR4	ENSG00000127481.15	chr1:19074510-19210266	-	15892	241	11334	171
EMC1	ENSG00000127463.15	chr1:19239669-19240568	-	6640	33	766	40
MRTO4	ENSG00000053372.5	chr1:19257712-19258739	+	2049	23	2375	310
RGS2	ENSG00000116741.8	chr1:192809143-192811032	+	1348	42	8099	191
UCHL5	ENSG00000116750.13	chr1:193051792-193060080	-	5327	233	11236	85
RO60	ENSG00000116747.13	chr1:193069232-193075931	+	8291	139	9348	155
GLRX2	ENSG00000023572.10	chr1:193096470-193105414	-	5612	159	13085	344
CDC73	ENSG00000134371.14	chr1:193233026-193251168	+	5869	20	1124	29
CAPZB	ENSG00000077549.19	chr1:19339374-19419737	-	6180	41	3226	262
MICOS10	ENSG00000173436.15	chr1:19597070-19626606	+	3723	5	1085	94
MICOS10-NBL1	ENSG00000270136.6	chr1:19597067-19656914	+	999	1	402	80
NBL1	ENSG00000158747.15	chr1:19640554-19656934	+	2160	8	635	24
F13B	ENSG00000143278.5	chr1:197038741-197067260	-	2660	94	15205	368
ASPM	ENSG00000066279.18	chr1:197084128-197146694	-	10863	360	40240	289
ZBTB41	ENSG00000177888.8	chr1:197158442-197200521	-	8595	4	111	34
DENND1B	ENSG00000213047.13	chr1:197735250-197774607	-	8365	30	707	38
TMCO4	ENSG00000162542.13	chr1:19750081-19771427	-	2974	3	92	25
NEK7	ENSG00000151414.15	chr1:198277704-198319749	+	4114	118	5235	100
ZNF281	ENSG00000162702.8	chr1:200406730-200409992	-	4891	101	8592	160
KIF14	ENSG00000118193.12	chr1:200551497-200618723	-	7291	182	8721	93
DDX59	ENSG00000118197.14	chr1:200644121-200663964	-	2900	56	2334	36
CAMSAP2	ENSG00000118200.14	chr1:200856094-200857724	+	7352	186	8766	207
ASCL5	ENSG00000232237.3	chr1:201113953-201127184	-	2026	13	625	60
TMEM9	ENSG00000116857.17	chr1:201135801-201154464	-	1994	13	757	38
CSRP1	ENSG00000159176.14	chr1:201483532-201496301	-	2129	46	2429	53
NAV1	ENSG00000134369.15	chr1:201786550-201803706	+	13091	23	680	120
IPO9	ENSG00000198700.10	chr1:201874315-201876373	+	11416	93	4801	143
TIMM17A	ENSG00000134375.11	chr1:201962216-201970351	+	1650	49	11053	346
RNPEP	ENSG00000176393.11	chr1:202001469-202004496	+	2399	36	2680	95
ELF3	ENSG00000163435.16	chr1:202013778-202015794	+	4994	49	1967	38
ARL8A	ENSG00000143862.8	chr1:202134383-202135608	-	1789	18	824	25
UBE2T	ENSG00000077152.11	chr1:202331657-202341936	-	878	38	11982	340
PPP1R12B	ENSG00000077157.22	chr1:202574918-202577250	+	15431	37	809	22
KDM5B	ENSG00000117139.18	chr1:202772695-202808216	-	9485	215	18575	137
RABIF	ENSG00000183155.5	chr1:202878282-202889149	-	3119	32	748	39
KLHL12	ENSG00000117153.16	chr1:202891120-202927234	-	3311	5	200	50
ADIPOR1	ENSG00000159346.13	chr1:202940826-202944796	-	2091	54	5400	368
BTG2	ENSG00000159388.6	chr1:203305519-203309602	+	2729	55	2521	71
ZBED6	ENSG00000257315.3	chr1:203795714-203854999	+	12481	22	500	31
ZC3H11A	ENSG00000058673.16	chr1:203850174-203851122	+	11825	150	8410	143
AC114402.3	ENSG00000288644.1	chr1:203802094-203802192	+	99	70	9248	263
SNRPE	ENSG00000182004.13	chr1:203863625-203870051	+	1560	8	1796	102
PPP1R15B	ENSG00000158615.9	chr1:204403381-204411817	-	5259	143	19122	238
PIK3C2B	ENSG00000133056.13	chr1:204464452-204467346	-	7686	70	3837	112
LRRN2	ENSG00000170382.12	chr1:204617170-204622205	-	5036	11	631	67
TMEM81	ENSG00000174529.7	chr1:205083129-205084460	-	1332	48	2511	86
RBBP5	ENSG00000117222.14	chr1:205105087-205121966	-	4367	8	573	107
DSTYK	ENSG00000133059.17	chr1:205160006-205173393	-	8010	20	428	33
NUAK2	ENSG00000163545.11	chr1:205302063-205321745	-	3391	11	314	23
ELK4	ENSG00000158711.14	chr1:205597790-205600194	-	10288	70	2777	95
NUCKS1	ENSG00000069275.13	chr1:205712822-205750182	-	6399	168	25372	197
RAB29	ENSG00000117280.13	chr1:205771062-205775151	-	3308	42	2325	275
SLC41A1	ENSG00000133065.11	chr1:205790920-205796616	-	5017	41	1900	71
CDA	ENSG00000158825.6	chr1:20589097-20618903	+	809	12	372	24
PINK1	ENSG00000158828.8	chr1:20638129-20651316	+	2657	16	1048	73
IKBKE	ENSG00000263528.8	chr1:206470476-206478297	+	3240	22	641	30
DDOST	ENSG00000244038.11	chr1:20651777-20661369	-	2126	24	1123	47
RASSF5	ENSG00000266094.8	chr1:206584475-206589283	+	5586	28	818	43
DYRK3	ENSG00000143479.17	chr1:206635829-206649114	+	8145	102	4363	87
MAPKAPK2	ENSG00000162889.11	chr1:206731288-206732116	+	3091	49	2641	98
YOD1	ENSG00000180667.10	chr1:207043849-207051077	-	6291	85	2904	55
PFKFB2	ENSG00000123836.15	chr1:207070645-207075565	+	7073	39	855	20
C4BPB	ENSG00000123843.13	chr1:207097818-207099993	+	1117	48	3417	137
CD55	ENSG00000196352.16	chr1:207336754-207386804	+	2590	391	50002	1691
HP1BP3	ENSG00000127483.19	chr1:20776698-20787323	-	6406	149	8055	317
CD46	ENSG00000117335.20	chr1:207770339-207795224	+	3371	100	6189	163
EIF4G3	ENSG00000075151.20	chr1:20941242-21174737	-	6196	72	2551	73
UTP25	ENSG00000117597.18	chr1:209838805-209844632	+	8481	74	3013	57
SERTAD4	ENSG00000082497.12	chr1:210237978-210246631	+	5222	50	1571	34
RCOR3	ENSG00000117625.14	chr1:211312237-211313839	+	4474	111	3907	123
TRAF5	ENSG00000082512.15	chr1:211368929-211374785	+	3976	59	1588	48
SLC30A1	ENSG00000170385.10	chr1:211571568-211579161	-	5893	140	17382	296
NEK2	ENSG00000117650.13	chr1:211666430-211675557	-	2134	50	3508	70
LPGAT1	ENSG00000123684.13	chr1:211779000-211793326	-	7773	6	120	22
INTS7	ENSG00000143493.13	chr1:211941356-212035520	-	4447	102	9227	145
DTL	ENSG00000143476.18	chr1:212100646-212107400	+	4471	124	16447	378
ECE1	ENSG00000117298.16	chr1:21233570-21238350	-	5099	10	345	27
NENF	ENSG00000117691.10	chr1:212432991-212435033	+	916	15	950	62
ATF3	ENSG00000162772.17	chr1:212615178-212619746	+	2031	6	599	46
FAM71A	ENSG00000162771.8	chr1:212624474-212626775	+	2302	11	860	37
BATF3	ENSG00000123685.9	chr1:212686417-212699840	-	836	31	1588	61
FLVCR1	ENSG00000162769.13	chr1:212883409-212895394	+	5919	124	9214	275
VASH2	ENSG00000143494.15	chr1:212989127-212992037	+	4224	41	1331	29
ANGEL2	ENSG00000174606.14	chr1:213006539-213013418	-	4690	39	1264	50
RPS6KC1	ENSG00000136643.12	chr1:213242060-213262816	+	5505	121	3979	53
SMYD2	ENSG00000143499.14	chr1:214330977-214337131	+	1745	43	1613	53
PTPN14	ENSG00000152104.12	chr1:214348700-214551602	-	13360	44	1083	32
CENPF	ENSG00000117724.13	chr1:214655148-214657410	+	10290	293	47021	430
KCTD3	ENSG00000136636.13	chr1:215618705-215620203	+	4019	143	9429	122
USP48	ENSG00000090686.16	chr1:21728612-21748191	-	4419	88	2395	22
GPATCH2	ENSG00000092978.11	chr1:217492501-217610400	-	5859	95	1775	26
HSPG2	ENSG00000142798.20	chr1:21823301-21824266	-	14341	4	378	32
LYPLAL1	ENSG00000143353.12	chr1:219210342-219211827	+	1857	27	781	25
EPRS1	ENSG00000136628.18	chr1:220001201-220046530	-	4862	212	68343	623
BPNT1	ENSG00000162813.18	chr1:220057482-220089788	-	2737	26	1425	39
IARS2	ENSG00000067704.10	chr1:220140181-220143344	+	3530	94	26560	506
RAB3GAP2	ENSG00000118873.16	chr1:220219435-220272337	-	7256	128	6145	66
C1orf115	ENSG00000162817.7	chr1:220690363-220699153	+	2891	24	445	29
MTARC2	ENSG00000117791.16	chr1:220779962-220784184	+	2146	21	594	43
MTARC1	ENSG00000186205.13	chr1:220797762-220805093	+	7287	55	2077	60
HHIPL2	ENSG00000143512.13	chr1:222522264-222548104	-	2572	23	1137	65
TAF1A	ENSG00000143498.18	chr1:222563285-222589759	-	1966	29	710	31
MIA3	ENSG00000154305.18	chr1:222663971-222665531	+	8126	123	5351	89
BROX	ENSG00000162819.12	chr1:222713401-222727209	+	4104	21	1328	33
FAM177B	ENSG00000197520.10	chr1:222737207-222749524	+	1994	92	5243	319
DISP1	ENSG00000154309.9	chr1:222824863-222837384	+	4870	39	1468	86
CAPN2	ENSG00000162909.18	chr1:223770623-223776018	+	3366	95	7987	247
TP53BP2	ENSG00000143514.17	chr1:223804235-223821136	-	4741	52	1911	65
FBXO28	ENSG00000143756.12	chr1:224114218-224131021	+	5427	17	507	20
DEGS1	ENSG00000143753.13	chr1:224190136-224192440	+	2032	59	16648	607
NVL	ENSG00000143748.18	chr1:224289682-224330137	-	3003	64	3579	94
CNIH4	ENSG00000143771.12	chr1:224377051-224379459	+	4096	41	10699	560
WDR26	ENSG00000162923.16	chr1:224419549-224433838	-	7367	39	1918	38
LBR	ENSG00000143815.15	chr1:225401502-225428038	-	3812	118	13084	239
ENAH	ENSG00000154380.17	chr1:225496885-225652699	-	13168	149	8538	255
SRP9	ENSG00000143742.14	chr1:225777935-225789524	+	1596	33	7642	376
EPHX1	ENSG00000143819.12	chr1:225828843-225832163	+	1789	7	471	77
TMEM63A	ENSG00000196187.12	chr1:225871092-225877679	-	4109	13	692	51
PYCR2	ENSG00000143811.19	chr1:225922029-225923891	-	1680	20	896	37
SDE2	ENSG00000143751.10	chr1:225982702-225999343	-	3987	96	8861	149
H3-3A	ENSG00000163041.12	chr1:226063977-226072001	+	2263	6	858	64
SKI	ENSG00000157933.10	chr1:2303646-2304368	+	6083	30	928	42
ACBD3	ENSG00000182827.9	chr1:226154642-226161632	-	3584	14	619	45
MIXL1	ENSG00000185155.12	chr1:226225503-226226389	+	1965	61	3432	64
LIN9	ENSG00000183814.15	chr1:226287693-226309071	-	3567	33	1173	39
PARP1	ENSG00000143799.13	chr1:226401983-226407982	-	3978	127	14653	205
COQ8A	ENSG00000163050.17	chr1:226983007-226987544	+	5523	34	1812	97
CDC42BPA	ENSG00000143776.18	chr1:226989865-227317714	-	10855	58	1779	84
ZNF678	ENSG00000181450.18	chr1:227650992-227662462	+	8543	64	2084	50
SNAP47	ENSG00000143740.14	chr1:227748154-227770744	+	2403	24	667	32
ARF1	ENSG00000143761.16	chr1:228082741-228098379	+	2006	3	314	39
MRPL55	ENSG00000162910.19	chr1:228106679-228108897	-	1423	6	307	23
GUK1	ENSG00000143774.16	chr1:228148118-228148955	+	1275	9	258	25
H2AW	ENSG00000181218.5	chr1:228456979-228457873	-	895	11	1547	277
H2BU1	ENSG00000196890.4	chr1:228458107-228460470	+	2364	4	407	48
RNF187	ENSG00000168159.13	chr1:228488222-228495766	+	3118	37	5574	1098
RHOU	ENSG00000116574.6	chr1:228735479-228746664	+	3965	42	2459	52
RAB4A	ENSG00000168118.12	chr1:229286485-229289199	+	2987	34	2315	76
NUP133	ENSG00000069248.12	chr1:229499167-229508326	-	5208	125	14064	324
ABCB10	ENSG00000135776.5	chr1:229517797-229519103	-	3869	36	1245	25
TAF5L	ENSG00000135801.9	chr1:229593111-229614482	-	4062	61	1569	38
URB2	ENSG00000135763.10	chr1:229650847-229659126	+	5601	134	8257	136
GALNT2	ENSG00000143641.10	chr1:230261951-230264972	+	4423	69	3347	131
KDM1A	ENSG00000004487.17	chr1:23080873-23083682	+	3085	75	5873	160
COG2	ENSG00000135775.14	chr1:230689961-230691819	+	2963	68	2133	90
TTC13	ENSG00000143643.13	chr1:230933816-230936637	-	3276	18	2000	166
ARV1	ENSG00000173409.14	chr1:230995760-231000595	+	1428	45	5008	126
C1orf131	ENSG00000143633.13	chr1:231224255-231241090	-	2483	37	2312	88
GNPAT	ENSG00000116906.13	chr1:231274896-231277530	+	2685	77	3923	131
SPRTN	ENSG00000010072.16	chr1:231347677-231352754	+	3559	164	6792	248
EGLN1	ENSG00000135766.9	chr1:231366355-231420343	-	4335	80	5156	178
TSNAX	ENSG00000116918.15	chr1:231534120-231566524	+	2634	56	3821	112
SIPA1L2	ENSG00000116991.11	chr1:232397966-232630109	-	7105	72	2966	103
NTPCR	ENSG00000135778.12	chr1:232961903-232978651	+	6324	17	625	45
PCNX2	ENSG00000135749.19	chr1:232984136-233200191	-	7530	12	320	29
HNRNPR	ENSG00000125944.21	chr1:23318483-23344281	-	7751	89	13946	1640
MAP3K21	ENSG00000143674.11	chr1:233375783-233385147	+	5853	57	3403	110
ZNF436	ENSG00000125945.15	chr1:23359975-23368386	-	4465	47	1035	48
KCNK1	ENSG00000135750.15	chr1:233655695-233666686	+	2061	27	4431	156
COA6	ENSG00000168275.16	chr1:234373701-234384046	+	1741	14	1422	108
TARBP1	ENSG00000059588.10	chr1:234391313-234479179	-	5206	131	6429	99
IRF2BP2	ENSG00000168264.10	chr1:234607231-234608094	-	4663	10	412	26
TOMM20	ENSG00000173726.11	chr1:235109341-235128837	-	3283	19	3187	126
RBM34	ENSG00000188739.15	chr1:235160150-235161283	-	1847	74	4014	68
ARID4B	ENSG00000054267.22	chr1:235180139-235234492	-	6022	125	4408	39
TBCE	ENSG00000285053.1	chr1:235342252-235448929	+	3218	41	3555	127
TBCE	ENSG00000284770.2	chr1:235441870-235448963	+	5374	84	6883	285
ID3	ENSG00000117318.9	chr1:23557926-23559501	-	950	25	7746	1197
LYST	ENSG00000143669.14	chr1:235661050-235866924	-	13466	78	2249	95
HEATR1	ENSG00000119285.11	chr1:236549005-236604516	-	8459	193	32974	549
MTR	ENSG00000116984.14	chr1:236898523-236921278	+	10547	69	2132	47
RPL11	ENSG00000142676.14	chr1:23692609-23695946	+	1017	20	23143	2524
ELOA	ENSG00000011007.12	chr1:23744034-23750944	+	5154	29	884	56
PITHD1	ENSG00000057757.10	chr1:23785192-23788232	+	1590	26	1743	71
LYPLA2	ENSG00000011009.11	chr1:23794092-23795081	+	1635	10	1161	175
RER1	ENSG00000157916.20	chr1:2401951-2403227	+	3028	44	7972	563
PNRC2	ENSG00000189266.13	chr1:23960968-23961443	+	2428	82	4577	77
SRSF10	ENSG00000188529.15	chr1:23971339-23980271	-	7656	75	7513	104
FMN2	ENSG00000155816.20	chr1:240472098-240474709	+	6429	6	299	30
FH	ENSG00000091483.7	chr1:241497603-241519755	-	1791	58	23185	532
OPN3	ENSG00000054277.14	chr1:241594598-241640210	-	2628	46	3172	226
CHML	ENSG00000203668.2	chr1:241635770-241639249	-	7594	133	4424	66
EXO1	ENSG00000174371.17	chr1:241885357-241895148	+	3449	119	12297	115
ZBTB18	ENSG00000179456.10	chr1:244051283-244057476	+	3851	28	1559	74
ADSS2	ENSG00000035687.10	chr1:244408494-244451909	-	2555	47	4949	103
COX20	ENSG00000203667.10	chr1:244839747-244843280	+	2295	42	2253	79
HNRNPU	ENSG00000153187.20	chr1:244845200-244864488	-	6867	156	32600	446
SRRM1	ENSG00000133226.17	chr1:24669583-24671469	+	3735	71	4885	117
TFB2M	ENSG00000162851.8	chr1:246540561-246566261	-	1784	28	4219	140
AHCTF1	ENSG00000153207.16	chr1:246839098-246931363	-	8887	127	15602	211
ZNF695	ENSG00000197472.15	chr1:246945549-247007999	-	3341	12	244	29
ZNF124	ENSG00000196418.12	chr1:247156420-247171967	-	2243	148	3897	59
SYF2	ENSG00000117614.10	chr1:25229015-25232432	-	1757	30	1550	33
RSRP1	ENSG00000117616.18	chr1:25244071-25245208	-	3034	19	520	29
TMEM50A	ENSG00000183726.11	chr1:25342592-25351654	+	2266	49	5027	168
MACO1	ENSG00000204178.11	chr1:25448893-25458783	+	3940	25	1205	42
LDLRAP1	ENSG00000157978.12	chr1:25564591-25567636	+	2914	28	681	22
MTFR1L	ENSG00000117640.18	chr1:25822996-25829797	+	3262	7	881	204
AUNIP	ENSG00000127423.11	chr1:25834006-25837547	-	2161	28	1530	82
STMN1	ENSG00000117632.23	chr1:25900568-25906417	-	1712	40	12478	431
PDIK1L	ENSG00000175087.10	chr1:26111837-26125543	+	4279	41	1263	42
CEP85	ENSG00000130695.15	chr1:26257673-26278807	+	3935	15	421	21
SH3BGRL3	ENSG00000142669.15	chr1:26280122-26281450	+	768	37	1613	32
HMGN2	ENSG00000198830.11	chr1:26473429-26475360	+	1940	7	926	104
RPS6KA1	ENSG00000117676.14	chr1:26572270-26574734	+	3202	33	766	39
ARID1A	ENSG00000117713.20	chr1:26778099-26781144	+	8595	76	6939	384
ZDHHC18	ENSG00000204160.12	chr1:26851129-26853211	+	5045	10	503	25
SFN	ENSG00000175793.12	chr1:26863149-26864456	+	1308	27	1805	122
NUDC	ENSG00000090273.14	chr1:26945135-26946184	+	1792	38	2953	111
TENT5B	ENSG00000158246.8	chr1:27005020-27012850	-	2382	5	248	37
GPR3	ENSG00000181773.7	chr1:27392622-27395814	+	2137	63	3630	160
AHDC1	ENSG00000126705.15	chr1:27552773-27553545	-	6438	1	110	67
PPP1R8	ENSG00000117751.18	chr1:27850093-27851676	+	2651	44	3247	87
RPA2	ENSG00000117748.10	chr1:27892073-27914513	-	1584	46	2396	94
XKR8	ENSG00000158156.9	chr1:27960262-27967572	+	2512	14	290	46
EYA3	ENSG00000158161.16	chr1:27973468-28058087	-	5999	29	998	26
DNAJC8	ENSG00000126698.11	chr1:28200278-28233029	-	1763	45	5668	341
ATP5IF1	ENSG00000130770.18	chr1:28236154-28238098	+	1855	13	2369	132
SESN2	ENSG00000130766.5	chr1:28259518-28282491	+	3462	5	136	21
MED18	ENSG00000130772.14	chr1:28330283-28334585	+	1829	10	345	40
PHACTR4	ENSG00000204138.13	chr1:28491695-28500364	+	6048	52	3474	509
RCC1	ENSG00000180198.16	chr1:28536093-28537898	+	2844	75	5302	288
RAB42	ENSG00000188060.7	chr1:28592495-28594300	+	1950	24	720	29
TAF12	ENSG00000120656.12	chr1:28589323-28618030	-	1359	19	815	56
YTHDF2	ENSG00000198492.16	chr1:28739091-28742883	+	2825	85	9767	185
EPB41	ENSG00000159023.21	chr1:29064957-29117121	+	6388	57	4877	199
TMEM200B	ENSG00000253304.2	chr1:29119434-29122501	-	2553	59	2549	59
SRSF4	ENSG00000116350.17	chr1:29148671-29181882	-	2300	17	1013	74
PUM1	ENSG00000134644.16	chr1:31059279-31061916	-	5385	140	9243	205
SNRNP40	ENSG00000060688.13	chr1:31292844-31296782	-	1615	54	4556	134
ZCCHC17	ENSG00000121766.16	chr1:31297036-31364552	+	1730	9	998	243
PEF1	ENSG00000162517.13	chr1:31629866-31644876	-	1614	20	447	60
PTP4A2	ENSG00000184007.22	chr1:31906421-31919483	-	3910	92	13407	193
KHDRBS1	ENSG00000121774.18	chr1:32014182-32060850	+	2713	46	8003	513
TMEM39B	ENSG00000121775.18	chr1:32076131-32094937	+	1778	32	2649	51
KPNA6	ENSG00000025800.14	chr1:32156862-32167296	+	7355	51	6877	139
TXLNA	ENSG00000084652.16	chr1:32180065-32198285	+	5012	20	762	31
CCDC28B	ENSG00000160050.15	chr1:32200595-32205387	+	1415	62	2399	55
EIF3I	ENSG00000084623.11	chr1:32222545-32231054	+	1458	48	6325	206
HDAC1	ENSG00000116478.12	chr1:32331536-32333079	+	2118	70	6911	83
MARCKSL1	ENSG00000175130.7	chr1:32333839-32336233	-	1546	28	3611	330
FAM229A	ENSG00000225828.1	chr1:32361729-32364278	-	699	8	775	144
ZBTB8A	ENSG00000160062.15	chr1:32539429-32600990	+	7077	6	253	28
ZBTB8OS	ENSG00000176261.15	chr1:32621830-32650535	-	1601	97	5544	232
RBBP4	ENSG00000162521.19	chr1:32669256-32680651	+	7883	97	11805	162
SYNC	ENSG00000162520.15	chr1:32681491-32702756	-	3503	2	88	30
YARS1	ENSG00000134684.11	chr1:32786370-32817317	-	3263	110	9366	348
S100PBP	ENSG00000116497.18	chr1:32852764-32856185	+	4220	29	794	31
AK2	ENSG00000004455.17	chr1:33010478-33036840	-	5970	82	6765	331
SMIM12	ENSG00000163866.9	chr1:34855689-34859045	-	5694	20	1125	108
ZMYM1	ENSG00000197056.11	chr1:35104243-35111777	+	4608	44	1129	39
SFPQ	ENSG00000116560.11	chr1:35182936-35193145	-	3740	102	21541	864
ZMYM4	ENSG00000146463.12	chr1:35404844-35408052	+	7366	123	4599	223
NCDN	ENSG00000020129.16	chr1:35562468-35567274	+	3698	13	396	37
TFAP2E	ENSG00000116819.8	chr1:35577736-35595261	+	2245	45	7805	1144
PSMB2	ENSG00000126067.12	chr1:35599541-35641526	-	4426	22	7998	231
C1orf216	ENSG00000142686.8	chr1:35716198-35718894	-	2628	11	242	32
CLSPN	ENSG00000092853.14	chr1:35736405-35769928	-	8512	126	5905	337
AGO3	ENSG00000126070.20	chr1:36043264-36055262	+	19660	72	2150	58
ADPRS	ENSG00000116863.11	chr1:36088892-36093932	+	1651	5	182	36
TRAPPC3	ENSG00000054116.12	chr1:36136945-36149451	-	1336	44	2875	222
MAP7D1	ENSG00000116871.15	chr1:36179021-36180315	+	3456	7	300	38
TPRG1L	ENSG00000158109.15	chr1:3625050-3630127	+	2401	15	363	71
THRAP3	ENSG00000054118.15	chr1:36289718-36294169	+	4405	60	3390	292
SH3D21	ENSG00000214193.11	chr1:36306368-36321347	+	5952	40	3741	166
LSM10	ENSG00000181817.6	chr1:36394014-36397878	-	860	9	677	94
MRPS15	ENSG00000116898.12	chr1:36455774-36464345	-	953	30	4738	249
SNIP1	ENSG00000163877.11	chr1:37536690-37541594	-	4554	41	1276	20
GNL2	ENSG00000134697.13	chr1:37593485-37595935	-	2350	78	6050	180
C1orf109	ENSG00000116922.14	chr1:37681571-37684192	-	2570	33	3647	168
CDCA8	ENSG00000134690.11	chr1:37692516-37709719	+	2371	19	669	57
EPHA10	ENSG00000183317.17	chr1:37713893-37715020	-	5477	19	648	34
C1orf122	ENSG00000197982.14	chr1:37806979-37809452	+	2229	16	531	29
YRDC	ENSG00000196449.4	chr1:37802945-37808208	-	1848	28	970	43
INPP5B	ENSG00000204084.13	chr1:37885509-37888344	-	4694	12	338	81
SF3A3	ENSG00000183431.12	chr1:37956975-37990022	-	2774	83	8480	142
LRRC47	ENSG00000130764.10	chr1:3778559-3796498	-	4303	2	131	70
FHL3	ENSG00000183386.10	chr1:37998718-37999432	-	1656	10	262	26
UTP11	ENSG00000183520.12	chr1:38016583-38023801	+	2023	50	4368	292
CEP104	ENSG00000116198.14	chr1:3813031-3847704	-	6700	38	914	28
DFFB	ENSG00000169598.17	chr1:3883507-3885429	+	3152	27	1954	281
RRAGC	ENSG00000116954.8	chr1:38845939-38856842	-	2681	75	4377	85
MYCBP	ENSG00000214114.9	chr1:38862493-38873348	-	2532	15	1388	57
AKIRIN1	ENSG00000174574.16	chr1:38991496-39004381	+	2688	68	11709	2273
NDUFS5	ENSG00000168653.11	chr1:39026350-39034615	+	544	18	24570	1746
MACF1	ENSG00000127603.29	chr1:39468643-39486987	+	24828	204	5786	85
BMP8A	ENSG00000183682.8	chr1:39491636-39529869	+	5636	32	1253	102
PABPC4	ENSG00000090621.14	chr1:39560816-39576253	-	3142	76	17087	2793
PPIE	ENSG00000084072.17	chr1:39761199-39763914	+	4651	29	884	36
TRIT1	ENSG00000043514.17	chr1:39838110-39883425	-	5930	37	884	37
CAP1	ENSG00000131236.17	chr1:40070470-40071683	+	3105	121	11513	448
PPT1	ENSG00000131238.18	chr1:40089495-40097212	-	2388	22	1207	89
TMCO2	ENSG00000188800.6	chr1:40245947-40251683	+	696	141	5100	53
ZMPSTE24	ENSG00000084073.10	chr1:40290645-40292621	+	3357	70	6931	192
SMAP2	ENSG00000084070.12	chr1:40413977-40415369	+	2905	46	1976	60
ZFP69	ENSG00000187815.10	chr1:40489146-40491156	+	2796	13	432	48
ZNF684	ENSG00000117010.17	chr1:40541314-40546708	+	2102	33	772	22
NFYC	ENSG00000066136.20	chr1:40768730-40771601	+	2363	52	3393	120
CTPS1	ENSG00000171793.16	chr1:41001539-41009589	+	4790	47	4598	86
GUCA2A	ENSG00000197273.4	chr1:42162690-42164745	-	597	19	893	34
FOXJ3	ENSG00000198815.9	chr1:42264931-42278587	-	5352	109	6318	168
PPCS	ENSG00000127125.9	chr1:42459204-42460278	+	2269	21	645	26
PPIH	ENSG00000171960.11	chr1:42664863-42676758	+	754	28	3087	72
YBX1	ENSG00000065978.19	chr1:42683156-42697211	+	2979	23	7097	132
P3H1	ENSG00000117385.16	chr1:42754980-42762403	-	2993	19	814	104
C1orf50	ENSG00000164008.16	chr1:42773187-42774770	+	4760	6	284	21
SLC2A1	ENSG00000117394.24	chr1:42926796-42943238	-	3384	38	3546	105
EBNA1BP2	ENSG00000117395.13	chr1:43170944-43172268	-	1503	39	3024	64
CDC20	ENSG00000117399.14	chr1:43361058-43363066	+	1777	43	3949	63
ELOVL1	ENSG00000066322.15	chr1:43364576-43367965	-	1625	12	1255	72
HYI	ENSG00000178922.16	chr1:43451667-43452219	-	1322	12	405	34
PTPRF	ENSG00000142949.17	chr1:43613140-43622863	+	7720	29	1362	50
KDM4A	ENSG00000066135.13	chr1:43690590-43692278	+	4486	80	4339	140
ARTN	ENSG00000117407.17	chr1:43933320-43937239	+	1943	1	102	20
DPH2	ENSG00000132768.14	chr1:43971469-43972808	+	2466	26	741	47
ATP6V0B	ENSG00000117410.14	chr1:43976055-43978295	+	1685	36	5003	257
B4GALT2	ENSG00000117411.16	chr1:43978943-43981327	+	2629	9	1554	55
CCDC24	ENSG00000159214.13	chr1:43995393-43995980	+	2654	31	2384	313
KLF18	ENSG00000283039.1	chr1:44137821-44141631	-	3159	3	84	20
DMAP1	ENSG00000178028.14	chr1:44219420-44220681	+	1742	30	1474	106
ERI3	ENSG00000117419.16	chr1:44221339-44355061	-	1733	31	2777	88
KIF2C	ENSG00000142945.13	chr1:44762140-44766879	+	2955	73	9210	237
RPS8	ENSG00000142937.12	chr1:44777903-44778739	+	778	11	6219	336
EIF2B3	ENSG00000070785.17	chr1:44926628-44986586	-	1923	39	3111	112
HECTD3	ENSG00000126107.15	chr1:45002540-45008551	-	3597	26	579	27
UROD	ENSG00000126088.14	chr1:45014547-45015405	+	2138	55	3420	122
HPDL	ENSG00000186603.6	chr1:45326895-45328679	+	1785	27	2443	118
TOE1	ENSG00000132773.12	chr1:45341296-45342859	+	1887	37	967	27
MMACHC	ENSG00000132763.15	chr1:45509433-45510505	+	5049	49	9372	350
PRDX1	ENSG00000117450.14	chr1:45514507-45523047	-	1234	13	13578	489
AKR1A1	ENSG00000117448.13	chr1:45569050-45570045	+	1818	35	1541	44
NASP	ENSG00000132780.17	chr1:45617237-45618246	+	3225	45	7428	181
GPBP1L1	ENSG00000159592.11	chr1:45627304-45686533	-	3641	89	4126	184
IPP	ENSG00000197429.11	chr1:45694324-45750650	-	3117	29	650	22
MAST2	ENSG00000086015.22	chr1:46033868-46034420	+	5737	18	384	42
PIK3R3	ENSG00000117461.15	chr1:46043662-46132616	-	5596	36	1394	55
POMGNT1	ENSG00000085998.14	chr1:46188684-46189567	-	3480	10	543	90
RAD54L	ENSG00000085999.13	chr1:46272505-46278145	+	3114	38	1186	68
LRRC41	ENSG00000132128.16	chr1:46278403-46303263	-	4455	52	1725	57
UQCRH	ENSG00000173660.12	chr1:46309921-46316776	+	674	26	15521	518
NSUN4	ENSG00000117481.10	chr1:46344012-46345374	+	4344	12	237	21
ATPAF1	ENSG00000123472.12	chr1:46635079-46665372	-	4158	40	2059	61
EFCAB14	ENSG00000159658.13	chr1:46707236-46718661	-	6346	13	266	36
TAL1	ENSG00000162367.11	chr1:47224072-47232220	-	5001	45	2821	72
STIL	ENSG00000123473.16	chr1:47250622-47313135	-	5225	101	5409	83
FAF1	ENSG00000185104.20	chr1:50441276-50959793	-	6821	43	1231	46
CDKN2C	ENSG00000123080.12	chr1:50970245-50974634	+	2904	31	1394	62
RNF11	ENSG00000123091.5	chr1:51269918-51271536	+	3074	60	3731	176
TTC39A	ENSG00000085831.15	chr1:51311257-51345116	-	6287	58	2567	49
EPS15	ENSG00000085832.17	chr1:51458396-51465326	-	5163	30	704	37
OSBPL9	ENSG00000117859.19	chr1:51784575-51798427	+	3660	77	5565	155
NRDC	ENSG00000078618.22	chr1:51862114-51878723	-	3895	132	10730	216
TXNDC12	ENSG00000117862.13	chr1:52020914-52055176	-	1416	41	2790	102
AL445685.3	ENSG00000285839.1	chr1:52020153-52033350	-	1986	19	636	52
KTI12	ENSG00000198841.4	chr1:52032103-52033810	-	1708	1	219	35
BTF3L4	ENSG00000134717.18	chr1:52056332-52083500	+	4533	59	3464	86
ORC1	ENSG00000085840.13	chr1:52372831-52404387	-	3121	45	3084	50
PRPF38A	ENSG00000134748.13	chr1:52404628-52417022	+	5233	69	4301	250
TUT4	ENSG00000134744.14	chr1:52514778-52552994	-	5858	172	9884	309
COA7	ENSG00000162377.6	chr1:52684449-52698347	-	3988	85	4388	77
ZYG11A	ENSG00000203995.10	chr1:52842760-52894998	+	4445	67	2745	79
ECHDC2	ENSG00000121310.17	chr1:52896225-52902041	-	1676	36	1089	104
SCP2	ENSG00000116171.19	chr1:53014974-53051610	+	5204	23	963	25
PODN	ENSG00000174348.14	chr1:53062052-53085501	+	3248	28	1954	143
CPT2	ENSG00000157184.7	chr1:53207475-53211545	+	2889	16	869	63
MAGOH	ENSG00000162385.11	chr1:53226900-53238518	-	656	15	2199	70
NDC1	ENSG00000058804.12	chr1:53765478-53838296	-	4552	38	8957	450
YIPF1	ENSG00000058799.15	chr1:53851719-53889733	-	1821	29	2126	84
HSPB11	ENSG00000081870.11	chr1:53939683-53945602	-	915	24	6308	310
LRRC42	ENSG00000116212.15	chr1:53961953-53967733	+	1764	43	2727	85
TMEM59	ENSG00000116209.12	chr1:54045486-54053192	-	6457	33	2965	305
TCEANC2	ENSG00000116205.14	chr1:54054134-54096493	+	10429	4	107	24
MRPL37	ENSG00000116221.15	chr1:54209946-54220930	+	1582	44	7505	253
SSBP3	ENSG00000157216.15	chr1:54226639-54406008	-	3168	40	3091	122
TTC4	ENSG00000243725.7	chr1:54736689-54742307	+	2356	43	1632	40
PARS2	ENSG00000162396.6	chr1:54756898-54764523	-	2356	13	420	22
DHCR24	ENSG00000116133.13	chr1:54849643-54887167	-	5311	7	626	72
PCSK9	ENSG00000169174.11	chr1:55058116-55063528	+	3637	14	3387	237
USP24	ENSG00000162402.14	chr1:55147649-55153917	-	10800	272	11818	115
AC119674.2	ENSG00000284686.1	chr1:56248367-56483454	-	1675	22	963	32
PRKAA2	ENSG00000162409.11	chr1:56645388-56715334	+	9355	6	135	41
FYB2	ENSG00000187889.13	chr1:56718871-56762013	-	3183	91	2452	52
OMA1	ENSG00000162600.12	chr1:58536691-58546714	-	2105	70	4202	78
MYSM1	ENSG00000162601.11	chr1:58658968-58699999	-	7751	172	6104	99
JUN	ENSG00000177606.7	chr1:58780791-58784047	-	3257	6	111	24
HOOK1	ENSG00000134709.12	chr1:59870877-59872982	+	5713	28	586	27
KCNAB2	ENSG00000069424.15	chr1:6094483-6101187	+	5647	4	209	25
CHD5	ENSG00000116254.18	chr1:6101787-6180321	-	9850	8	601	103
NFIA	ENSG00000162599.17	chr1:61404076-61458037	+	9229	369	8154	57
TM2D1	ENSG00000162604.12	chr1:61681245-61725113	-	3218	41	2627	105
PATJ	ENSG00000132849.21	chr1:61952312-62117393	+	8621	66	2079	58
AL031847.1	ENSG00000285629.1	chr1:6159430-6197757	-	663	2	652	65
RPL22	ENSG00000116251.11	chr1:6185020-6199595	-	2061	2	1396	291
ICMT	ENSG00000116237.16	chr1:6221898-6223502	-	4795	54	4398	179
USP1	ENSG00000162607.13	chr1:62437049-62451804	+	3602	62	7605	114
DOCK7	ENSG00000116641.18	chr1:62454726-62688264	-	8283	211	19641	244
ANGPTL3	ENSG00000132855.5	chr1:62597520-62606313	+	2926	9	610	37
GPR153	ENSG00000158292.7	chr1:6247353-6261098	-	4198	7	404	27
ATG4C	ENSG00000125703.15	chr1:62821183-62835529	+	2944	45	1820	124
ALG6	ENSG00000088035.18	chr1:63428453-63437133	+	3325	69	4444	101
ITGB3BP	ENSG00000142856.17	chr1:63490103-63593721	-	1285	76	7295	259
PGM1	ENSG00000079739.17	chr1:63651355-63654445	+	2657	49	7511	386
RAVER2	ENSG00000162437.14	chr1:64778066-64816509	+	4398	68	1429	21
JAK1	ENSG00000162434.13	chr1:64873458-65067729	-	7780	182	13359	317
PLEKHG5	ENSG00000171680.23	chr1:6496498-6520074	-	4191	35	1333	33
DNAJC6	ENSG00000116675.16	chr1:65384086-65388403	+	5962	82	3168	54
NOL9	ENSG00000162408.11	chr1:6549256-6550488	-	6627	44	2011	66
LEPROT	ENSG00000213625.9	chr1:65420716-65436007	+	4625	70	4163	218
PDE4B	ENSG00000184588.18	chr1:66367494-66368157	+	4546	46	991	41
THAP3	ENSG00000041988.15	chr1:6628395-6630326	+	2053	24	913	61
DNAJC11	ENSG00000007923.16	chr1:6645800-6701802	-	3201	29	1084	61
MIER1	ENSG00000198160.14	chr1:66958911-66960078	+	4978	252	18728	247
SLC35D1	ENSG00000116704.8	chr1:66999350-67054148	-	6193	30	1628	64
SERBP1	ENSG00000142864.14	chr1:67412867-67430372	-	6676	35	7792	268
GADD45A	ENSG00000116717.13	chr1:67685676-67686586	+	1352	125	11265	123
CAMTA1	ENSG00000171735.19	chr1:6874056-6887842	+	8314	19	1768	59
WLS	ENSG00000116729.14	chr1:68150268-68232280	-	2716	57	3817	154
DEPDC1	ENSG00000024526.17	chr1:68476897-68494531	-	5299	53	3986	592
LRRC7	ENSG00000033122.21	chr1:70147121-70151945	+	27923	57	5041	153
LRRC40	ENSG00000066557.6	chr1:70144805-70205579	-	2843	9	211	30
SRSF11	ENSG00000116754.13	chr1:70249742-70250946	+	3784	224	13804	374
ANKRD13C	ENSG00000118454.13	chr1:70258999-70354722	-	5658	70	3078	61
HHLA3	ENSG00000197568.14	chr1:70354855-70367723	+	898	6	169	35
CTH	ENSG00000116761.12	chr1:70434851-70439232	+	2090	51	4974	120
ZRANB2	ENSG00000132485.14	chr1:71063291-71081035	-	2821	159	9203	124
FPGT	ENSG00000254685.6	chr1:74198351-74204577	+	3254	46	1624	33
CRYZ	ENSG00000116791.14	chr1:74705490-74733408	-	2301	72	4555	122
TYW3	ENSG00000162623.16	chr1:74763893-74766678	+	3437	57	3533	113
ACADM	ENSG00000117054.14	chr1:75750451-75763491	+	2535	53	5094	104
RABGGTB	ENSG00000137955.16	chr1:75793382-75794834	+	1448	45	12239	1037
PIGK	ENSG00000142892.15	chr1:77154494-77219426	-	4601	42	3778	78
AK5	ENSG00000154027.19	chr1:77557245-77558736	+	3929	64	3629	174
ZZZ3	ENSG00000036549.13	chr1:77640954-77682643	-	6412	170	4389	31
USP33	ENSG00000077254.14	chr1:77695991-77745462	-	4502	144	13543	129
VAMP3	ENSG00000049245.13	chr1:7777097-7778169	+	2178	36	2526	187
NEXN	ENSG00000162614.19	chr1:77941711-77942753	+	3282	103	5233	422
FUBP1	ENSG00000162613.17	chr1:77944055-77979072	-	6714	173	9146	106
DNAJB4	ENSG00000162616.9	chr1:78004939-78017964	+	2903	68	3096	69
IFI44	ENSG00000137965.11	chr1:78662735-78664078	+	1682	38	1340	26
PARK7	ENSG00000116288.13	chr1:7965351-7985282	+	1127	16	5482	263
ERRFI1	ENSG00000116285.13	chr1:8013427-8015633	-	3097	34	824	43
RERE	ENSG00000142599.19	chr1:8556476-8624380	-	8026	44	2397	50
PRKACB	ENSG00000142875.19	chr1:84181660-84238494	+	4513	110	2895	29
RPF1	ENSG00000117133.11	chr1:84479266-84498352	+	1948	24	2790	173
GNG5	ENSG00000174021.11	chr1:84498325-84503833	-	920	41	15527	1876
SPATA1	ENSG00000122432.18	chr1:84506300-84507320	+	2888	5	2023	193
SSX2IP	ENSG00000117155.16	chr1:84649630-84690289	-	5843	138	9023	119
SYDE2	ENSG00000097096.9	chr1:85181159-85200513	-	5466	97	4140	67
C1orf52	ENSG00000162642.14	chr1:85257443-85259633	-	3254	34	4080	194
BCL10	ENSG00000142867.14	chr1:85267729-85275750	-	2833	10	1195	76
DDAH1	ENSG00000153904.21	chr1:85321452-85404528	-	4022	13	469	21
CCN1	ENSG00000142871.18	chr1:85581463-85583930	+	2278	29	1829	63
ZNHIT6	ENSG00000117174.11	chr1:85649417-85708433	-	6203	58	6291	110
ODF2L	ENSG00000122417.15	chr1:86381942-86385544	-	7560	117	4308	96
SH3GLB1	ENSG00000097033.14	chr1:86734244-86738695	+	6456	85	9068	243
SELENOF	ENSG00000183291.17	chr1:86862827-86914370	-	1835	43	8575	803
LMO4	ENSG00000143013.13	chr1:87331781-87345015	+	4993	51	10041	741
PKN2	ENSG00000065243.20	chr1:88832929-88833431	+	6070	224	28367	506
ENO1	ENSG00000074800.16	chr1:8861000-8878686	-	1837	12	29530	2715
GTF2B	ENSG00000137947.12	chr1:88852633-88891567	-	1599	19	784	37
KYAT3	ENSG00000137944.18	chr1:88935779-88992629	-	1868	105	5167	90
ZNF326	ENSG00000162664.17	chr1:89995137-90035531	+	9729	66	3374	91
ZNF644	ENSG00000122482.21	chr1:90915304-91021457	-	5702	295	13757	146
GPR157	ENSG00000180758.12	chr1:9104532-9111370	-	5197	9	307	46
CDC7	ENSG00000097046.13	chr1:91513127-91520280	+	3313	61	2638	53
TGFBR3	ENSG00000069702.11	chr1:91719893-91727918	-	6455	59	2791	236
GLMN	ENSG00000174842.17	chr1:92246402-92298987	-	2006	101	5446	66
RPAP2	ENSG00000122484.9	chr1:92333242-92387233	+	16899	110	3520	136
EVI5	ENSG00000067208.14	chr1:92625690-92677218	-	7436	31	569	25
H6PD	ENSG00000049239.13	chr1:9265530-9271337	+	9147	7	196	20
RPL5	ENSG00000122406.14	chr1:92840525-92841921	+	1028	22	30933	1201
DIPK1A	ENSG00000154511.12	chr1:92842160-92877150	-	2646	4	274	31
MTF2	ENSG00000143033.18	chr1:93128795-93137132	+	4075	103	7219	213
TMED5	ENSG00000117500.13	chr1:93156040-93180261	-	5789	116	12361	346
CCDC18	ENSG00000122483.17	chr1:93254517-93264947	+	4867	51	1232	26
DR1	ENSG00000117505.13	chr1:93354975-93360935	+	10124	108	8875	273
FNBP1L	ENSG00000137942.16	chr1:93543826-93549314	+	5341	126	5919	119
BCAR3	ENSG00000137936.18	chr1:93752924-93775444	-	3229	38	1713	119
DNTTIP2	ENSG00000067334.14	chr1:93875666-93879918	-	5896	151	17336	356
GCLM	ENSG00000023909.10	chr1:93904266-93908924	-	4883	23	3445	160
ARHGAP29	ENSG00000137962.13	chr1:94168905-94237584	-	8952	113	3637	107
ABCD3	ENSG00000117528.14	chr1:94513474-94518496	+	3604	156	21653	217
NOC2L	ENSG00000188976.11	chr1:944203-959256	-	2757	38	1502	60
F3	ENSG00000117525.14	chr1:94529310-94541637	-	2298	32	2175	197
ALG14	ENSG00000172339.10	chr1:94974405-95072951	-	9375	15	637	74
TLCD4	ENSG00000152078.10	chr1:95140672-95150229	+	6805	7	396	28
TLCD4-RWDD3	ENSG00000271092.5	chr1:95151377-95247225	+	1491	40	1251	37
RWDD3	ENSG00000122481.17	chr1:95246058-95247223	+	1180	23	1277	234
SLC25A33	ENSG00000171612.7	chr1:9539465-9585173	+	3865	2	113	43
TMEM201	ENSG00000188807.13	chr1:9607728-9613247	+	3851	15	670	29
PLEKHN1	ENSG00000187583.11	chr1:966482-975865	+	3176	10	934	71
PTBP2	ENSG00000117569.19	chr1:96806811-96812928	+	12014	228	5637	49
PIK3CD	ENSG00000171608.16	chr1:9716276-9717581	+	5483	5	107	21
CLSTN1	ENSG00000171603.18	chr1:9729028-9751581	-	4760	48	3781	108
LZIC	ENSG00000162441.12	chr1:9929720-9942768	-	4989	19	816	73
FRRS1	ENSG00000156869.14	chr1:99708703-99765793	-	6971	56	1756	25
AGL	ENSG00000162688.17	chr1:99874470-99876597	+	7446	157	8757	87
SLC35A3	ENSG00000117620.15	chr1:99993546-100023411	+	14321	66	5306	309
GTPBP4	ENSG00000107937.19	chr10:1005838-1007320	+	4656	84	13161	756
ERLIN1	ENSG00000107566.14	chr10:100150094-100186029	-	3487	12	505	55
CHUK	ENSG00000213341.11	chr10:100188300-100229596	-	3600	46	2304	79
CWF19L1	ENSG00000095485.18	chr10:100232298-100267680	-	2591	45	1997	56
BLOC1S2	ENSG00000196072.12	chr10:100280041-100286148	-	2634	18	1125	78
SCD	ENSG00000099194.6	chr10:100347233-100364826	+	5245	42	16613	614
NDUFB8	ENSG00000166136.16	chr10:100524033-100529870	-	713	23	5048	144
HIF1AN	ENSG00000166135.14	chr10:100536470-100545497	+	12927	48	1733	109
SLF2	ENSG00000119906.13	chr10:100943654-100945356	+	6926	70	2218	55
SEMA4G	ENSG00000095539.15	chr10:100980860-100981420	+	4656	5	239	24
MRPL43	ENSG00000055950.16	chr10:100981376-100987433	-	2134	12	421	30
LZTS2	ENSG00000107816.17	chr10:100999853-101003760	+	5741	20	716	59
SFXN3	ENSG00000107819.13	chr10:101037952-101041240	+	3098	30	1576	42
BTRC	ENSG00000166167.18	chr10:101535384-101551191	+	6084	27	988	41
DPCD	ENSG00000166171.13	chr10:101600739-101609661	+	819	8	291	33
FBXW4	ENSG00000107829.15	chr10:101611657-101613153	-	2482	7	187	39
FGF8	ENSG00000107831.13	chr10:101770130-101780369	-	1197	4	1364	93
NPM3	ENSG00000107833.10	chr10:101781325-101783413	-	877	54	3717	89
OGA	ENSG00000198408.14	chr10:101803747-101817866	-	5174	126	11129	287
ARMH3	ENSG00000120029.13	chr10:102029448-102033438	-	4099	57	1671	35
HPS6	ENSG00000166189.8	chr10:102065349-102068036	+	2688	6	220	52
LDB1	ENSG00000198728.11	chr10:102110392-102111133	-	3098	40	1383	141
PPRC1	ENSG00000148840.11	chr10:102148393-102149317	+	5328	101	3074	35
NOLC1	ENSG00000166197.17	chr10:102160730-102163866	+	3967	126	17172	262
GBF1	ENSG00000107862.5	chr10:102359099-102361187	+	6502	130	6187	159
NFKB2	ENSG00000077150.20	chr10:102400578-102401269	+	3411	74	4540	397
MFSD13A	ENSG00000138111.14	chr10:102471026-102472247	+	2852	18	578	24
ACTR1A	ENSG00000138107.13	chr10:102483014-102502654	-	2830	24	1822	275
TRIM8	ENSG00000171206.15	chr10:102655163-102656868	+	3048	34	1345	39
ARL3	ENSG00000138175.9	chr10:102673731-102714397	-	3834	17	1450	164
SFXN2	ENSG00000156398.13	chr10:102726500-102729392	+	6770	2	81	37
CNNM2	ENSG00000148842.18	chr10:103068436-103077029	+	15857	9	170	21
NT5C2	ENSG00000076685.19	chr10:103088181-103153627	-	4917	69	5400	227
PCGF6	ENSG00000156374.16	chr10:103348355-103348939	-	2236	10	824	119
ATP5MD	ENSG00000173915.16	chr10:103389050-103396475	-	882	12	2713	922
PDCD11	ENSG00000148843.15	chr10:103444313-103445724	+	6477	153	9272	152
STN1	ENSG00000107960.11	chr10:103882555-103917669	-	6369	2	75	25
SLK	ENSG00000065613.15	chr10:104010816-104018289	+	7827	113	7279	186
COL17A1	ENSG00000065618.21	chr10:104031288-104032968	-	5612	52	2359	123
GSTO1	ENSG00000148834.13	chr10:104255163-104267404	+	1052	11	2081	133
IDI1	ENSG00000067064.11	chr10:1042677-1048935	-	3370	16	2306	218
WDR37	ENSG00000047056.16	chr10:1123807-1129252	+	5137	21	600	26
XPNPEP1	ENSG00000108039.18	chr10:109882601-109891354	-	2497	27	1012	34
ADD3	ENSG00000148700.15	chr10:110125902-110132727	+	4413	56	1722	41
MXI1	ENSG00000119950.21	chr10:110270208-110286616	+	3470	30	1384	36
SMNDC1	ENSG00000119953.14	chr10:110298677-110304131	-	4310	56	5279	197
SMC3	ENSG00000108055.10	chr10:110568327-110582006	+	5522	134	14229	115
PDCD4	ENSG00000150593.18	chr10:110890638-110898718	+	3697	47	4418	83
SHOC2	ENSG00000108061.12	chr10:110965032-110985922	+	3884	31	1561	51
ZDHHC6	ENSG00000023041.11	chr10:112430724-112446901	-	2906	69	4668	127
TCF7L2	ENSG00000148737.17	chr10:113161231-113165681	+	4136	68	4281	118
CASP7	ENSG00000165806.21	chr10:113720998-113729503	+	2659	35	1063	27
ABLIM1	ENSG00000099204.20	chr10:114435461-114526830	-	7690	80	4125	108
USP6NL	ENSG00000148429.14	chr10:11564127-11573841	-	11377	38	1147	56
FAM160B1	ENSG00000151553.15	chr10:114860791-114863914	+	5774	110	3980	72
C10orf82	ENSG00000165863.17	chr10:116664286-116670264	-	994	7	169	24
ENO4	ENSG00000188316.15	chr10:116859034-116911788	+	2878	48	1678	39
SHTN1	ENSG00000187164.20	chr10:116881477-117005187	-	6871	34	886	23
RAB11FIP2	ENSG00000107560.12	chr10:118038924-118040312	-	6399	37	1360	35
FAM204A	ENSG00000165669.14	chr10:118335258-118341746	-	13898	20	855	82
CACUL1	ENSG00000151893.15	chr10:118729175-118754477	-	11035	96	4343	112
NANOS1	ENSG00000188613.7	chr10:119030426-119031533	+	4017	73	4207	129
EIF3A	ENSG00000107581.13	chr10:119033670-119080817	-	6659	85	22705	1057
SFXN4	ENSG00000183605.17	chr10:119140767-119165714	-	1556	53	9573	179
PRDX3	ENSG00000165672.7	chr10:119167720-119178812	-	1553	37	14303	588
GRK5	ENSG00000198873.12	chr10:119452448-119459742	+	6798	8	242	24
RGS10	ENSG00000148908.15	chr10:119499925-119527477	-	923	16	1373	78
TIAL1	ENSG00000151923.17	chr10:119571802-119596495	-	5072	133	9740	177
BAG3	ENSG00000151929.10	chr10:119656610-119676707	+	2561	6	225	20
INPP5F	ENSG00000198825.15	chr10:119819507-119823897	+	5319	72	6590	152
MCMBP	ENSG00000197771.13	chr10:119829404-119872754	-	4216	53	9220	681
SEC23IP	ENSG00000107651.13	chr10:119941181-119942502	+	7148	141	7296	70
UPF2	ENSG00000151461.20	chr10:11920022-12035897	-	5569	57	2956	58
DHTKD1	ENSG00000181192.12	chr10:12118779-12120359	+	5173	65	4987	304
WDR11	ENSG00000120008.16	chr10:120907295-120909523	+	4954	73	2646	37
NUDT5	ENSG00000165609.13	chr10:12167672-12195860	-	3195	52	8538	290
NSMCE4A	ENSG00000107672.15	chr10:121959365-121974285	-	1391	27	2234	40
CDC123	ENSG00000151465.14	chr10:12246054-12250319	+	1321	29	6471	111
TACC2	ENSG00000138162.19	chr10:122246473-122254540	+	9704	86	2715	43
PLEKHA1	ENSG00000107679.14	chr10:122411771-122425731	+	14010	20	419	27
HTRA1	ENSG00000166033.13	chr10:122506691-122514907	+	2091	7	308	81
PSTK	ENSG00000179988.14	chr10:122983290-122994929	+	1705	51	1108	22
ACADSB	ENSG00000196177.13	chr10:123052761-123053878	+	5848	43	1118	23
BUB3	ENSG00000154473.18	chr10:123162254-123163241	+	7703	74	10219	192
EEF1AKMT2	ENSG00000203791.15	chr10:124760416-124774897	-	4920	35	1329	32
ZRANB1	ENSG00000019995.6	chr10:124981411-124983496	+	5695	74	2095	25
EDRF1	ENSG00000107938.18	chr10:125753779-125763582	+	4483	32	594	33
BCCIP	ENSG00000107949.17	chr10:125825494-125831537	+	2337	38	1696	39
MKI67	ENSG00000148773.14	chr10:128096659-128126204	-	12716	242	10568	57
GLRX3	ENSG00000108010.12	chr10:130179374-130180382	+	3827	38	3439	109
OPTN	ENSG00000123240.17	chr10:13131319-13136918	+	3521	15	352	29
MCM10	ENSG00000065328.16	chr10:13198763-13204526	+	4587	69	2268	42
PPP2R2D	ENSG00000175470.20	chr10:131940607-131945925	+	6203	30	1583	53
STK32C	ENSG00000165752.17	chr10:132324037-132331831	-	2096	4	134	31
PHYH	ENSG00000107537.14	chr10:13283690-13299549	-	1829	21	994	44
NKX6-2	ENSG00000148826.9	chr10:132783179-132784765	-	2768	19	1066	109
TUBGCP2	ENSG00000130640.13	chr10:133279642-133312337	-	4302	25	1037	72
SEPHS1	ENSG00000086475.15	chr10:13333901-13340790	-	3265	8	235	23
FUOM	ENSG00000148803.12	chr10:133355160-133358025	-	762	16	1960	217
MTG1	ENSG00000148824.19	chr10:133401423-133402839	+	3424	6	250	21
AL157392.5	ENSG00000282246.1	chr10:13630284-13645011	+	1204	23	510	31
FAM107B	ENSG00000065809.13	chr10:14521870-14553454	-	3785	85	3440	48
HSPA14	ENSG00000187522.16	chr10:14850715-14854207	+	1762	69	5898	127
CDNF	ENSG00000185267.10	chr10:14819250-14838575	-	1492	35	2279	90
DCLRE1C	ENSG00000152457.18	chr10:14934445-14954018	-	5960	87	2671	42
OLAH	ENSG00000152463.15	chr10:15065538-15073368	+	1767	4	120	27
RPP38	ENSG00000152464.15	chr10:15097420-15103820	+	1537	8	433	44
NMT2	ENSG00000152465.18	chr10:15132817-15141353	-	5003	22	2161	108
MINDY3	ENSG00000148481.14	chr10:15796120-15838279	-	2452	51	1361	30
PTER	ENSG00000165983.14	chr10:16484691-16486792	+	3777	10	288	22
RSU1	ENSG00000148484.18	chr10:16593153-16817413	-	3919	9	251	49
VIM	ENSG00000026025.16	chr10:17233225-17235034	+	2666	11	3188	153
HACD1	ENSG00000165996.14	chr10:17599074-17617235	-	2234	12	1097	66
STAM	ENSG00000136738.15	chr10:17694926-17700241	+	3856	48	2879	54
CACNB2	ENSG00000165995.21	chr10:18401963-18540325	+	6129	39	891	23
ARL5B	ENSG00000165997.5	chr10:18659431-18681639	+	7170	124	5264	47
MLLT10	ENSG00000078403.17	chr10:21673578-21713922	+	5668	73	1802	110
ZMYND11	ENSG00000015171.20	chr10:244471-248531	+	4229	37	1305	33
COMMD3-BMI1	ENSG00000269897.5	chr10:22318301-22326521	+	1419	8	1015	42
COMMD3	ENSG00000148444.16	chr10:22318272-22319281	+	926	9	897	29
BMI1	ENSG00000168283.14	chr10:22327946-22329491	+	3540	55	3225	56
PIP4K2A	ENSG00000150867.14	chr10:22567537-22609717	-	3820	38	1001	38
MSRB2	ENSG00000148450.13	chr10:23119144-23120893	+	1730	9	409	66
OTUD1	ENSG00000165312.6	chr10:23439458-23442390	+	2933	21	764	56
KIAA1217	ENSG00000120549.18	chr10:24542420-24543708	+	7407	17	340	22
ARHGAP21	ENSG00000107863.18	chr10:24596689-24721927	-	7381	104	7076	164
THNSL1	ENSG00000185875.13	chr10:25016658-25026664	+	3788	44	957	26
PDSS1	ENSG00000148459.16	chr10:26734651-26746782	+	1584	115	5145	70
ABI1	ENSG00000136754.17	chr10:26746593-26860935	-	3576	16	931	40
ANKRD26	ENSG00000107890.17	chr10:27035673-27100494	-	6775	91	5467	77
YME1L1	ENSG00000136758.19	chr10:27111734-27154356	-	4191	68	15449	462
MASTL	ENSG00000120539.15	chr10:27169944-27186718	+	4132	84	5731	71
ACBD5	ENSG00000107897.19	chr10:27197353-27240558	-	4173	5	150	32
RAB18	ENSG00000099246.17	chr10:27504619-27537966	+	4931	14	1627	90
WAC	ENSG00000095787.23	chr10:28614999-28618041	+	5924	161	15693	343
BAMBI	ENSG00000095739.11	chr10:28677521-28682932	+	1691	24	901	45
SVIL	ENSG00000197321.15	chr10:29555079-29634959	-	8201	63	2438	79
MTPAP	ENSG00000107951.15	chr10:30309801-30349278	-	5560	23	2111	93
MAP3K8	ENSG00000107968.10	chr10:30439177-30450638	+	2850	44	1403	65
PFKP	ENSG00000067057.17	chr10:3133235-3137715	+	3265	35	1612	61
ZEB1	ENSG00000148516.21	chr10:31381723-31461180	+	6267	79	1513	25
PITRM1	ENSG00000107959.16	chr10:3137728-3172782	-	3487	105	9228	200
ARHGAP12	ENSG00000165322.18	chr10:31805437-31928814	-	5084	99	2810	29
KIF5B	ENSG00000170759.11	chr10:32009015-32056425	-	5866	174	17951	205
EPC1	ENSG00000120616.16	chr10:32377113-32378614	-	3997	16	418	26
ITGB1	ENSG00000150093.19	chr10:32928212-32992463	-	3784	87	11603	277
NRP1	ENSG00000099250.18	chr10:33201018-33334382	-	5882	32	1067	78
PARD3	ENSG00000148498.16	chr10:34312264-34426731	-	5980	38	843	30
CUL2	ENSG00000108094.16	chr10:35008551-35071339	-	4440	68	5752	107
CREM	ENSG00000095794.19	chr10:35195147-35212923	+	2306	19	542	21
CCNY	ENSG00000108100.18	chr10:35530196-35566285	+	5068	20	1057	49
GJD4	ENSG00000177291.4	chr10:35605341-35608935	+	1649	40	1278	52
KLF6	ENSG00000067082.15	chr10:3779047-3782051	-	4590	48	1564	44
ZNF33A	ENSG00000189180.16	chr10:38010699-38054538	+	6196	8	154	22
ZNF37A	ENSG00000075407.18	chr10:38096574-38115693	+	8738	4	221	43
BMS1	ENSG00000165733.8	chr10:42782795-42834937	+	7759	63	4395	77
RASGEF1A	ENSG00000198915.12	chr10:43199116-43202682	-	4104	33	1082	25
HNRNPF	ENSG00000169813.16	chr10:43387643-43396817	-	2755	69	19910	1062
WASHC2C	ENSG00000172661.19	chr10:45786370-45792601	+	4669	13	893	106
TIMM23	ENSG00000265354.4	chr10:45972489-46003742	+	1190	5	352	29
NCOA4	ENSG00000266412.5	chr10:46006378-46030592	-	3549	124	26408	1486
MAPK8	ENSG00000107643.16	chr10:48429893-48435877	+	6046	52	2064	91
ERCC6	ENSG00000225830.14	chr10:49524936-49530737	-	9001	100	2879	58
PARG	ENSG00000227345.8	chr10:49857295-49941970	-	4128	20	1105	49
SGMS1	ENSG00000198964.14	chr10:50327278-50344246	-	3717	15	524	46
CSTF2T	ENSG00000177613.9	chr10:51695486-51699595	-	4110	45	1335	54
DKK1	ENSG00000107984.10	chr10:52315252-52316901	+	1805	24	1025	66
NET1	ENSG00000173848.19	chr10:5454381-5456530	+	3989	102	8768	355
ZWINT	ENSG00000122952.17	chr10:56358631-56360381	-	1857	41	2984	96
ASB13	ENSG00000196372.13	chr10:5638867-5641812	-	2780	18	846	45
TASOR2	ENSG00000108021.20	chr10:5760840-5763740	+	8732	154	11531	331
GDI2	ENSG00000057608.17	chr10:5785866-5813429	-	2297	69	31251	1021
CISD1	ENSG00000122873.12	chr10:58273433-58287999	+	2375	30	4237	197
UBE2D1	ENSG00000072401.15	chr10:58368208-58369595	+	2623	48	3835	369
TFAM	ENSG00000108064.11	chr10:58385604-58394539	+	5025	83	6813	264
FBH1	ENSG00000134452.20	chr10:5936633-5937511	+	3702	48	1609	79
CCDC6	ENSG00000108091.11	chr10:59788747-59906556	-	5727	134	7715	96
ANK3	ENSG00000151150.22	chr10:60108830-60139087	-	17019	48	1158	24
CDK1	ENSG00000170312.16	chr10:60787671-60791927	+	1948	76	19166	497
RBM17	ENSG00000134453.16	chr10:6114147-6115872	+	3751	60	2519	94
ARID5B	ENSG00000150347.16	chr10:62049211-62093064	+	7492	125	5435	252
PFKFB3	ENSG00000170525.21	chr10:6221404-6233107	+	4524	10	468	55
RTKN2	ENSG00000182010.11	chr10:62238157-62268707	-	6886	11	310	27
NRBF2	ENSG00000148572.16	chr10:63133328-63155024	+	1816	21	618	31
JMJD1C	ENSG00000171988.19	chr10:63219877-63521850	-	8758	212	8895	68
REEP3	ENSG00000165476.14	chr10:63598046-63620822	+	5172	20	1260	151
DNAJC12	ENSG00000108176.15	chr10:67811528-67838166	-	1221	5	333	37
SIRT1	ENSG00000096717.12	chr10:67906050-67918386	+	4107	140	9339	121
HERC4	ENSG00000148634.15	chr10:68034000-68075257	-	6391	162	6577	89
MYPN	ENSG00000138347.16	chr10:68109496-68162166	+	6116	22	709	101
HNRNPH3	ENSG00000096746.17	chr10:68338806-68342269	+	2339	68	4707	105
RUFY2	ENSG00000204130.14	chr10:68341107-68406950	-	4502	33	726	33
DNA2	ENSG00000138346.15	chr10:68414064-68471886	-	4267	103	4405	48
SLC25A16	ENSG00000122912.15	chr10:68483019-68518218	-	6581	33	864	20
CCAR1	ENSG00000060339.14	chr10:68787836-68789872	+	4658	104	6896	137
DDX50	ENSG00000107625.13	chr10:68919854-68946553	+	2510	36	1388	28
DDX21	ENSG00000165732.13	chr10:68956440-68985067	+	4829	81	10073	175
KIFBP	ENSG00000198954.9	chr10:69008421-69016978	+	2848	108	20591	575
SRGN	ENSG00000122862.5	chr10:69088106-69104541	+	1217	6	410	23
VPS26A	ENSG00000122958.15	chr10:69170034-69171277	+	4227	71	9935	308
SUPV3L1	ENSG00000156502.14	chr10:69207776-69209099	+	2477	87	8237	107
COL13A1	ENSG00000197467.15	chr10:69954901-69959142	+	3187	2	76	20
TYSND1	ENSG00000156521.14	chr10:70137981-70146700	-	3758	52	6839	198
SAR1A	ENSG00000079332.15	chr10:70161645-70170512	-	5981	32	6318	202
PPA1	ENSG00000180817.12	chr10:70209645-70233337	-	1292	25	7655	173
SGPL1	ENSG00000166224.17	chr10:70869186-70871954	+	5778	23	757	42
PCBD1	ENSG00000166228.9	chr10:70882280-70885899	-	787	67	3271	112
SLC29A3	ENSG00000198246.9	chr10:71322824-71365168	+	2621	14	1035	60
PSAP	ENSG00000197746.14	chr10:71816298-71851251	-	2830	80	14218	417
SPOCK2	ENSG00000107742.13	chr10:72088357-72089032	-	5328	17	774	66
ANAPC16	ENSG00000166295.9	chr10:72223133-72233829	+	3567	33	2259	51
DDIT4	ENSG00000168209.5	chr10:72274019-72274635	+	1744	14	854	113
DNAJB12	ENSG00000148719.15	chr10:72332830-72355149	-	4360	57	1575	35
MICU1	ENSG00000107745.19	chr10:72562711-72626074	-	2488	12	2249	225
MCU	ENSG00000156026.14	chr10:72868844-72887691	+	3224	18	867	52
OIT3	ENSG00000138315.13	chr10:72893584-72932689	+	2210	52	2362	92
ECD	ENSG00000122882.11	chr10:73134524-73167948	-	3006	76	5182	146
DNAJC9	ENSG00000213551.7	chr10:73241954-73247255	-	2295	37	2042	105
MRPS16	ENSG00000182180.14	chr10:73250741-73252404	-	2579	30	3392	172
ANXA7	ENSG00000138279.16	chr10:73375101-73414058	-	2443	58	7603	152
MSS51	ENSG00000166343.10	chr10:73423579-73433561	-	2423	39	967	34
PPP3CB	ENSG00000107758.16	chr10:73466958-73471577	-	3519	36	1730	190
SEC24C	ENSG00000176986.16	chr10:73767894-73770379	+	4668	83	6377	221
FUT11	ENSG00000196968.11	chr10:73773605-73780251	+	2175	53	2274	277
CHCHD1	ENSG00000172586.8	chr10:73782048-73783652	+	1202	32	3440	214
NDST2	ENSG00000166507.19	chr10:73810684-73811798	-	3758	7	1330	99
VCL	ENSG00000035403.18	chr10:74104928-74108975	+	6489	89	9826	176
AP3M1	ENSG00000185009.12	chr10:74138256-74150757	-	5124	175	12922	217
ADK	ENSG00000156110.14	chr10:74675767-74680608	+	3212	89	3825	59
VDAC2	ENSG00000165637.13	chr10:75229310-75231275	+	1557	105	6146	88
KIN	ENSG00000151657.12	chr10:7750962-7787993	-	6360	19	643	38
ATP5F1C	ENSG00000165629.20	chr10:7802243-7807801	+	1101	40	25850	1685
POLR3A	ENSG00000148606.13	chr10:77975149-78029515	-	6610	56	2053	90
RPS24	ENSG00000138326.21	chr10:78038556-78040701	+	2712	24	38469	1803
ZMIZ1	ENSG00000108175.17	chr10:79285453-79316528	+	7615	33	3623	86
PPIF	ENSG00000108179.14	chr10:79347658-79354086	+	2196	68	5030	181
EIF5AL1	ENSG00000253626.3	chr10:79512601-79516440	+	3840	4	1712	970
GATA3	ENSG00000107485.18	chr10:8045378-8055896	+	3083	34	1029	83
NUTM2B	ENSG00000188199.10	chr10:79706328-79712755	+	3970	2	293	36
ANXA11	ENSG00000122359.18	chr10:80181102-80204919	-	6965	53	3262	140
TSPAN14	ENSG00000108219.15	chr10:80515467-80519635	+	16221	33	1435	56
LARP4B	ENSG00000107929.15	chr10:864241-903515	-	5963	140	8428	141
WAPL	ENSG00000062650.19	chr10:86435257-86521768	-	6310	152	9314	177
MMRN2	ENSG00000173269.14	chr10:86943871-86944571	-	4127	63	2374	43
GLUD1	ENSG00000148672.9	chr10:87060953-87067839	-	3300	56	8492	506
SHLD2	ENSG00000122376.11	chr10:87095196-87191468	+	3614	21	854	26
MINPP1	ENSG00000107789.16	chr10:87521115-87552637	+	2470	50	3070	80
PAPSS2	ENSG00000198682.13	chr10:87660984-87713310	+	3949	33	2183	71
ATAD1	ENSG00000138138.13	chr10:87753117-87814882	-	4640	121	6250	117
PTEN	ENSG00000171862.11	chr10:87952199-87961309	+	8515	69	2068	30
STAMBPL1	ENSG00000138134.12	chr10:88912356-88923487	+	4184	24	620	31
CH25H	ENSG00000138135.7	chr10:89205629-89207317	-	1689	54	9474	456
LIPA	ENSG00000107798.18	chr10:89213569-89414557	-	2527	78	4140	92
IFIT2	ENSG00000119922.10	chr10:89302046-89309271	+	3703	63	3021	99
IFIT1	ENSG00000185745.10	chr10:89392623-89406487	+	4613	41	2240	42
KIF20B	ENSG00000138182.14	chr10:89723576-89774939	+	6419	150	10505	192
RPP30	ENSG00000148688.14	chr10:90896326-90908553	+	2332	43	5411	143
PCGF5	ENSG00000180628.15	chr10:91220783-91227960	+	7149	117	4262	74
HECTD2	ENSG00000165338.16	chr10:91484108-91514829	+	4939	45	966	21
PPP1R3C	ENSG00000119938.9	chr10:91628442-91633071	-	2541	42	2378	72
BTAF1	ENSG00000095564.14	chr10:91980520-91982415	+	7249	155	6882	119
MARCHF5	ENSG00000198060.10	chr10:92349481-92350298	+	3922	71	5395	308
IDE	ENSG00000119912.17	chr10:92474472-92574067	-	5894	178	12756	234
HHEX	ENSG00000152804.11	chr10:92692032-92694788	+	1724	23	910	40
EXOC6	ENSG00000138190.17	chr10:92997474-93014267	+	3678	61	2040	29
MYOF	ENSG00000138119.17	chr10:93426071-93482194	-	6860	102	3744	63
CEP55	ENSG00000138180.16	chr10:93517207-93520277	+	2658	74	4888	109
FRA10AC1	ENSG00000148690.12	chr10:93667883-93702592	-	3109	30	709	20
SLC35G1	ENSG00000176273.15	chr10:93894022-93909825	+	3490	50	2222	67
PLCE1	ENSG00000138193.16	chr10:94324889-94325656	+	12481	48	3699	70
NOC3L	ENSG00000173145.11	chr10:94333226-94362939	-	3455	52	2305	51
TBC1D12	ENSG00000108239.9	chr10:94534339-94535928	+	5637	55	1690	29
HELLS	ENSG00000119969.15	chr10:94596880-94601971	+	4987	297	17747	202
PDLIM1	ENSG00000107438.9	chr10:95237572-95291003	-	1431	53	9539	401
ALDH18A1	ENSG00000059573.9	chr10:95605941-95656711	-	3352	124	9672	139
TCTN3	ENSG00000119977.21	chr10:95683261-95693899	-	2739	23	522	24
ZNF518A	ENSG00000177853.14	chr10:96156013-96204129	+	7994	107	2760	75
TLL2	ENSG00000095587.9	chr10:96364608-96513926	-	6769	26	640	20
TM9SF3	ENSG00000077147.16	chr10:96576345-96586759	-	6100	96	12302	146
LCOR	ENSG00000196233.14	chr10:96949223-96958515	+	16001	72	1776	35
SLIT1	ENSG00000187122.17	chr10:96998120-96999666	-	7964	78	1956	81
RRP12	ENSG00000052749.14	chr10:97356702-97401283	-	4476	19	591	43
PGAM1	ENSG00000171314.9	chr10:97427534-97432690	+	1802	15	2187	102
EXOSC1	ENSG00000171311.13	chr10:97436244-97445988	-	1145	19	1783	137
ZDHHC16	ENSG00000171307.19	chr10:97455717-97456428	+	1977	24	556	43
MMS19	ENSG00000155229.21	chr10:97465865-97470140	-	3555	66	2713	62
PI4K2A	ENSG00000155252.13	chr10:97640686-97676434	+	4189	10	219	34
AVPI1	ENSG00000119986.7	chr10:97677424-97687241	-	1375	33	1099	37
MARVELD1	ENSG00000155254.13	chr10:97714694-97717479	+	3213	16	569	24
ZFYVE27	ENSG00000155256.17	chr10:97757642-97758171	+	3047	10	282	21
GOT1	ENSG00000120053.12	chr10:99420267-99430624	-	1978	56	3169	201
SLC25A28	ENSG00000155287.11	chr10:99610522-99620147	-	1526	20	776	61
ENTPD7	ENSG00000198018.7	chr10:99659509-99711241	+	8548	4	131	20
CUTC	ENSG00000119929.13	chr10:99732396-99754550	+	1332	126	4560	109
COX15	ENSG00000014919.13	chr10:99711844-99732100	-	5030	106	4094	129
ABCC2	ENSG00000023839.12	chr10:99845749-99852044	+	5806	91	4645	78
DNMBP	ENSG00000107554.17	chr10:99875577-100009947	-	6428	111	3984	138
ARHGAP42	ENSG00000165895.19	chr11:100992080-100993934	+	8156	11	215	27
YAP1	ENSG00000137693.14	chr11:102226973-102230502	+	5401	28	723	44
BIRC2	ENSG00000110330.8	chr11:102362742-102377597	+	4066	73	2115	53
TMEM123	ENSG00000152558.15	chr11:102402034-102449452	-	3321	1	89	38
DCUN1D5	ENSG00000137692.12	chr11:103062346-103091861	-	12675	29	1555	148
DYNC2H1	ENSG00000187240.16	chr11:103468389-103479733	+	13683	85	1729	34
MTRNR2L8	ENSG00000255823.5	chr11:10507894-10509186	-	1293	10	230	20
RNF141	ENSG00000110315.7	chr11:10519034-10540906	-	4049	14	318	24
MSANTD4	ENSG00000170903.11	chr11:106009729-106010585	-	4103	46	1123	31
AASDHPPT	ENSG00000149313.11	chr11:106091467-106098699	+	2767	25	2297	161
CTR9	ENSG00000198730.9	chr11:10775521-10801625	+	4330	120	8008	78
SLC35F2	ENSG00000110660.15	chr11:107792659-107858767	-	3331	23	1810	88
EIF4G2	ENSG00000110321.18	chr11:10797170-10808708	-	4001	131	28856	1092
ACAT1	ENSG00000075239.14	chr11:108146121-108147588	+	2258	100	21080	928
NPAT	ENSG00000149308.17	chr11:108190460-108222616	-	6113	149	6732	67
ATM	ENSG00000149311.19	chr11:108365898-108368750	+	13147	108	3528	55
C11orf65	ENSG00000166323.13	chr11:108308519-108467531	-	2711	30	1826	96
POGLUT3	ENSG00000178202.13	chr11:108472116-108498384	-	4374	109	4286	163
ZBED5	ENSG00000236287.8	chr11:10812074-10856218	-	2741	81	4962	96
DDX10	ENSG00000178105.11	chr11:108929519-108940925	+	6707	46	1463	69
RDX	ENSG00000137710.17	chr11:110258179-110288391	-	4392	121	6397	140
FDX1	ENSG00000137714.3	chr11:110429948-110464884	+	3144	22	1877	77
SIK2	ENSG00000170145.5	chr11:111718742-111720674	+	9622	89	4392	132
PPP2R1B	ENSG00000137713.16	chr11:111759814-111766367	-	5553	132	8575	100
ALG9	ENSG00000086848.15	chr11:111786284-111870865	-	6158	44	2686	94
DIXDC1	ENSG00000150764.14	chr11:112017574-112019221	+	5826	27	556	21
DLAT	ENSG00000150768.16	chr11:112059995-112061547	+	3878	61	3066	93
TIMM8B	ENSG00000150779.12	chr11:112084800-112086756	-	1155	36	1488	82
SDHD	ENSG00000204370.13	chr11:112088867-112119442	+	1339	27	2805	128
IL18	ENSG00000150782.12	chr11:112143253-112164074	-	1115	29	2349	86
PTS	ENSG00000150787.8	chr11:112230399-112233677	+	986	14	812	40
USP28	ENSG00000048028.11	chr11:113815264-113833552	-	4669	64	2155	125
NNMT	ENSG00000166741.8	chr11:114298151-114312515	+	2012	24	1238	73
RBM7	ENSG00000076053.11	chr11:114400700-114402195	+	6725	46	2220	44
REXO2	ENSG00000076043.11	chr11:114448937-114450184	+	1080	25	2827	84
BUD13	ENSG00000137656.12	chr11:116748170-116762836	-	2192	18	456	23
ZPR1	ENSG00000109917.11	chr11:116785578-116787898	-	6539	44	2582	334
SIK3	ENSG00000160584.16	chr11:116845593-117098271	-	6331	41	938	28
PAFAH1B2	ENSG00000168092.14	chr11:117159387-117161263	+	4175	44	2301	62
SIDT2	ENSG00000149577.16	chr11:117178736-117181831	+	4396	44	3067	110
RNF214	ENSG00000167257.11	chr11:117281788-117285246	+	3477	14	364	45
MPZL3	ENSG00000160588.10	chr11:118226690-118252365	-	3983	39	1980	52
MPZL2	ENSG00000149573.9	chr11:118262720-118264273	-	2622	32	1470	67
UBE4A	ENSG00000110344.10	chr11:118378501-118396507	+	6088	95	3673	60
ATP5MG	ENSG00000167283.8	chr11:118406127-118409610	+	1121	23	6732	210
USP47	ENSG00000170242.19	chr11:11950873-11956945	+	9994	138	5997	81
KMT2A	ENSG00000118058.23	chr11:118519557-118522195	+	16600	132	4709	164
TTC36	ENSG00000172425.11	chr11:118527472-118531197	+	1009	46	1833	31
IFT46	ENSG00000118096.9	chr11:118555021-118572970	-	1819	15	2520	228
PHLDB1	ENSG00000019144.19	chr11:118650601-118657490	+	5945	61	5357	293
DDX6	ENSG00000110367.13	chr11:118781120-118790359	-	6152	192	26301	883
BCL9L	ENSG00000186174.12	chr11:118902774-118908625	-	10005	9	210	22
RPS25	ENSG00000118181.11	chr11:119015717-119018343	-	711	8	11495	1675
TRAPPC4	ENSG00000196655.12	chr11:119021768-119023282	+	1425	26	1654	48
HYOU1	ENSG00000149428.19	chr11:119049040-119056850	-	4598	32	1366	66
VPS11	ENSG00000160695.15	chr11:119079182-119081965	+	3388	30	747	61
HMBS	ENSG00000256269.10	chr11:119092611-119093543	+	1936	17	737	33
H2AX	ENSG00000188486.3	chr11:119093854-119095467	-	1614	15	401	30
DPAGT1	ENSG00000172269.19	chr11:119097140-119101824	-	3274	13	348	20
CBL	ENSG00000110395.7	chr11:119298372-119308147	+	11168	39	1101	30
MCAM	ENSG00000076706.17	chr11:119314990-119315820	-	3327	63	3128	139
TRIM29	ENSG00000137699.17	chr11:120127408-120128910	-	2977	16	308	28
POU2F3	ENSG00000137709.10	chr11:120236640-120319944	+	3068	6	430	65
ARHGEF12	ENSG00000196914.9	chr11:120477000-120477573	+	10326	122	4285	79
SC5D	ENSG00000109929.10	chr11:121305750-121307843	+	6854	47	1896	60
UBASH3B	ENSG00000154127.10	chr11:122794778-122797264	+	6865	19	430	31
HSPA8	ENSG00000109971.14	chr11:123060118-123063230	-	2306	107	87626	8625
GRAMD1B	ENSG00000023171.18	chr11:123613125-123622700	+	7723	14	207	21
PARVA	ENSG00000197702.14	chr11:12473744-12504355	+	8627	12	447	40
SIAE	ENSG00000110013.13	chr11:124669436-124695707	-	5441	1	36	21
EI24	ENSG00000149547.15	chr11:125580780-125582397	+	2191	55	5516	146
STT3A	ENSG00000134910.14	chr11:125618518-125625215	+	4501	88	9036	909
CHEK1	ENSG00000149554.13	chr11:125626749-125633193	+	3513	28	1237	59
PUS3	ENSG00000110060.9	chr11:125893485-125896330	-	1829	35	1586	47
VSIG10L2	ENSG00000283703.2	chr11:125951866-125955937	+	5037	27	693	30
RPUSD4	ENSG00000165526.9	chr11:126205571-126211407	-	2468	23	685	51
FAM118B	ENSG00000197798.9	chr11:126260399-126262921	+	2016	12	395	33
SRPRA	ENSG00000182934.12	chr11:126262938-126268895	-	2986	80	6832	299
FOXRED1	ENSG00000110074.11	chr11:126276912-126277844	+	1951	27	1140	74
MUC5B	ENSG00000117983.17	chr11:1259523-1260085	+	17911	12	675	24
ETS1	ENSG00000134954.14	chr11:128489470-128505394	-	5139	15	394	20
ARHGAP32	ENSG00000134909.18	chr11:128968763-129164345	-	10111	16	322	32
NFRKB	ENSG00000170322.14	chr11:129884744-129895590	-	5093	43	1059	30
APLP2	ENSG00000084234.17	chr11:130141412-130144273	+	3742	81	26694	2119
ZBTB44	ENSG00000196323.14	chr11:130230979-130261889	-	9755	81	2759	80
ADAMTS15	ENSG00000166106.3	chr11:130448974-130476641	+	5673	1	51	27
ARNTL	ENSG00000133794.19	chr11:13375679-13387263	+	2854	74	2637	37
BTBD10	ENSG00000148925.11	chr11:13405328-13463180	-	2439	24	893	54
NCAPD3	ENSG00000151503.13	chr11:134208871-134223941	-	7369	164	14324	191
VPS26B	ENSG00000151502.11	chr11:134243852-134246287	+	3661	24	719	92
THYN1	ENSG00000151500.15	chr11:134248279-134253248	-	1304	29	1351	83
ACAD8	ENSG00000151498.12	chr11:134262185-134264061	+	2176	14	405	35
FAR1	ENSG00000197601.13	chr11:13719903-13732346	+	5820	148	8202	187
RRAS2	ENSG00000133818.14	chr11:14279110-14358485	-	2343	26	760	21
COPB1	ENSG00000129083.13	chr11:14493737-14500027	-	3481	108	26155	279
PSMA1	ENSG00000129084.18	chr11:14505064-14643617	-	1527	50	11605	269
PDE3B	ENSG00000152270.9	chr11:14788939-14819206	+	5995	37	853	20
CYP2R1	ENSG00000186104.10	chr11:14878012-14885841	-	2325	56	1334	29
C11orf58	ENSG00000110696.10	chr11:16756025-16756881	+	3920	46	3109	72
PLEKHA7	ENSG00000166689.16	chr11:16786293-16789857	-	5530	4	192	63
RPS13	ENSG00000110700.7	chr11:17076825-17077715	-	527	85	17354	524
PIK3C2A	ENSG00000011405.13	chr11:17086572-17169741	-	8227	34	1490	32
NUCB2	ENSG00000070081.17	chr11:17332042-17349980	+	2746	52	3122	92
SAAL1	ENSG00000166788.10	chr11:18080349-18106019	-	1573	30	869	21
GTF2H1	ENSG00000110768.12	chr11:18352098-18358642	+	3012	77	2648	103
LDHA	ENSG00000134333.14	chr11:18402535-18407740	+	2305	26	17339	497
TSG101	ENSG00000074319.13	chr11:18468336-18526951	-	2101	31	2173	93
SPTY2D1OS	ENSG00000247595.4	chr11:18602987-18603893	+	1437	47	1525	58
ZDHHC13	ENSG00000177054.14	chr11:19164282-19166716	+	2406	43	1639	46
E2F8	ENSG00000129173.13	chr11:19224063-19240945	-	3706	41	1817	54
MRPL23	ENSG00000214026.11	chr11:1955577-1956346	+	919	11	294	26
HTATIP2	ENSG00000109854.13	chr11:20376017-20383778	+	1748	18	1022	60
PRMT3	ENSG00000185238.13	chr11:20405446-20509282	+	2552	43	1661	45
RIC8A	ENSG00000177963.14	chr11:213449-214556	+	3703	23	1359	93
GAS2	ENSG00000148935.11	chr11:22625509-22626403	+	2286	10	169	26
PSMD13	ENSG00000185627.18	chr11:251543-252617	+	1632	41	5207	134
CD81	ENSG00000110651.12	chr11:2396313-2397299	+	1482	28	1977	80
CCDC34	ENSG00000109881.17	chr11:27348869-27363234	-	2109	103	9446	179
LGR4	ENSG00000205213.14	chr11:27384268-27385532	-	5250	63	5562	119
LIN7C	ENSG00000148943.12	chr11:27494418-27506769	-	4842	102	4137	86
BDNF	ENSG00000176697.20	chr11:27654893-27659658	-	4766	40	1376	51
KIF18A	ENSG00000121621.7	chr11:28076482-28097887	-	3417	60	3680	111
NAP1L4	ENSG00000205531.13	chr11:2971464-2992262	-	2479	30	4017	201
CARS1	ENSG00000110619.18	chr11:3038131-3040088	-	2805	18	844	22
ARL14EP	ENSG00000152219.5	chr11:30331644-30332941	+	3417	44	2527	94
IFITM2	ENSG00000185201.16	chr11:308408-315272	+	892	16	1904	64
IFITM1	ENSG00000185885.16	chr11:314418-314962	+	844	7	125	20
IMMP1L	ENSG00000148950.11	chr11:31452198-31509563	-	1905	130	3394	57
ELP4	ENSG00000109911.19	chr11:31779713-31783757	+	8093	57	2131	114
PAX6	ENSG00000007372.23	chr11:31789962-31801992	-	6975	31	1022	71
IFITM3	ENSG00000142089.16	chr11:319676-320860	-	713	14	5002	120
RCN1	ENSG00000049449.10	chr11:32104386-32105532	+	2369	18	838	22
EIF3M	ENSG00000149100.13	chr11:32593769-32602302	+	5047	56	15361	314
PRRG4	ENSG00000135378.4	chr11:32829927-32858120	+	5543	46	1460	35
QSER1	ENSG00000060749.16	chr11:32957806-32969068	+	9706	268	13625	432
DEPDC7	ENSG00000121690.11	chr11:33016164-33033582	+	2012	17	1260	59
TCP11L1	ENSG00000176148.16	chr11:33068687-33105943	+	3390	64	2350	41
CSTF3	ENSG00000176102.13	chr11:33084584-33161480	-	2911	113	6298	114
KIAA1549L	ENSG00000110427.16	chr11:33376083-33674102	+	12958	72	2626	48
ZNF195	ENSG00000005801.18	chr11:3360316-3371147	-	3342	184	6078	62
AL049629.2	ENSG00000284969.1	chr11:33698262-33722448	-	789	78	8562	317
CD59	ENSG00000085063.17	chr11:33709996-33736479	-	7724	25	1533	63
FBXO3	ENSG00000110429.14	chr11:33740939-33774347	-	7410	60	2570	52
CAPRIN1	ENSG00000135387.21	chr11:34096160-34097272	+	5514	132	24845	267
NAT10	ENSG00000135372.9	chr11:34146720-34147670	+	3973	135	8975	97
CAT	ENSG00000121691.7	chr11:34470714-34471547	+	2291	58	2704	46
APIP	ENSG00000149089.13	chr11:34853094-34890741	-	4583	14	585	42
PDHX	ENSG00000110435.12	chr11:34984633-35020591	+	2653	66	3343	83
CD44	ENSG00000026508.20	chr11:35219344-35229789	+	5431	89	5180	281
FJX1	ENSG00000179431.7	chr11:35619688-35620852	+	2406	7	339	24
TRIM44	ENSG00000166326.7	chr11:35724256-35806621	+	12994	13	348	24
COMMD9	ENSG00000110442.12	chr11:36272292-36289424	-	2949	35	2257	187
PRR5L	ENSG00000135362.14	chr11:36455289-36463676	+	3930	9	417	90
TRAF6	ENSG00000175104.15	chr11:36490377-36496510	-	7885	27	552	20
NUP98	ENSG00000110713.17	chr11:3675799-3797458	-	7023	213	31094	585
PGAP2	ENSG00000148985.20	chr11:3824571-3825875	+	1963	27	1285	63
RHOG	ENSG00000177105.10	chr11:3827445-3830651	-	1295	11	505	57
STIM1	ENSG00000167323.11	chr11:4088573-4089085	+	4356	5	111	38
RRM1	ENSG00000167325.15	chr11:4122109-4126817	+	3166	98	23615	552
API5	ENSG00000166181.13	chr11:43335279-43339373	+	3726	94	10293	91
TTC17	ENSG00000052841.15	chr11:43490718-43494933	+	4488	63	2391	59
HSD17B12	ENSG00000149084.13	chr11:43837949-43854781	+	2396	10	312	22
EXT2	ENSG00000151348.15	chr11:44206865-44244301	+	10037	56	1895	65
MAPK8IP1	ENSG00000121653.11	chr11:45885651-45906465	+	3180	4	82	21
PHF21A	ENSG00000135365.16	chr11:45971348-46092205	-	7451	47	983	42
CHRM4	ENSG00000180720.7	chr11:46385098-46386608	-	1511	6	474	30
AMBRA1	ENSG00000110497.14	chr11:46546071-46547420	-	5351	46	1598	34
ATG13	ENSG00000175224.16	chr11:46672795-46674513	+	4348	57	2799	52
ARHGAP1	ENSG00000175220.12	chr11:46679217-46696099	-	3395	33	903	43
CKAP5	ENSG00000175216.15	chr11:46743048-46846280	-	7172	182	24774	324
LRP4	ENSG00000134569.10	chr11:46856870-46862933	-	8155	10	411	26
C11orf49	ENSG00000149179.14	chr11:47160105-47162245	+	1916	23	1226	81
ARFGAP2	ENSG00000149182.15	chr11:47165281-47177125	-	2937	11	328	28
DDB2	ENSG00000134574.12	chr11:47237806-47239217	+	1815	38	1588	45
MADD	ENSG00000110514.19	chr11:47328142-47329406	+	6005	44	1047	30
SLC39A13	ENSG00000165915.14	chr11:47414862-47415434	+	3553	6	737	274
PSMC3	ENSG00000165916.8	chr11:47424423-47426251	-	1580	28	2049	72
CELF1	ENSG00000149187.18	chr11:47465933-47553117	-	7666	163	10651	176
NDUFS3	ENSG00000213619.10	chr11:47582242-47584355	+	1263	25	2983	103
FAM180B	ENSG00000196666.6	chr11:47586678-47589194	+	1403	3	265	32
MTCH2	ENSG00000109919.10	chr11:47617315-47642452	-	2522	47	16590	650
AGBL2	ENSG00000165923.16	chr11:47714284-47715389	-	3586	21	810	34
FNBP4	ENSG00000109920.13	chr11:47731840-47767286	-	4035	64	2220	73
NUP160	ENSG00000030066.13	chr11:47778237-47848313	-	5376	124	18877	183
PTPRJ	ENSG00000149177.13	chr11:48145078-48149866	+	7851	51	1895	34
TRIM6	ENSG00000121236.21	chr11:5605549-5612958	+	3422	26	636	24
TRIM34	ENSG00000258659.7	chr11:5634838-5643809	+	2493	24	720	32
AC104389.5	ENSG00000239920.2	chr11:5254392-5678434	-	1761	46	1742	74
TNKS1BP1	ENSG00000149115.14	chr11:57309832-57311469	-	5952	24	2222	298
SSRP1	ENSG00000149136.9	chr11:57332445-57335473	-	2831	57	8055	541
AP000781.2	ENSG00000254979.5	chr11:57387365-57424059	-	681	45	3134	193
SLC43A3	ENSG00000134802.18	chr11:57421059-57426652	-	2619	35	5794	315
TIMM10	ENSG00000134809.9	chr11:57528641-57530734	-	668	8	522	41
CLP1	ENSG00000172409.6	chr11:57657763-57661864	+	1828	40	1735	65
ZDHHC5	ENSG00000156599.11	chr11:57682540-57698835	+	4443	38	1473	29
MED19	ENSG00000156603.19	chr11:57704230-57712207	-	1529	49	2507	58
TMX2	ENSG00000213593.10	chr11:57712625-57738187	+	1697	6	560	82
AP001931.2	ENSG00000288534.1	chr11:57712765-57818295	+	5920	4	173	24
SELENOH	ENSG00000211450.10	chr11:57743032-57743554	+	1291	50	3736	190
AP001931.1	ENSG00000254732.2	chr11:57742163-57793243	+	580	3	202	32
CTNND1	ENSG00000198561.15	chr11:57813917-57815481	+	6670	112	6833	67
CNTF	ENSG00000242689.3	chr11:58622665-58625733	+	1902	98	6879	105
FAM111B	ENSG00000189057.11	chr11:59109534-59127410	+	3506	73	4031	59
FAM111A	ENSG00000166801.16	chr11:59148245-59155036	+	6189	35	843	24
OSBP	ENSG00000110048.12	chr11:59574398-59615774	-	4713	33	1737	60
PATL1	ENSG00000166889.14	chr11:59636716-59669037	-	4129	111	5933	216
MRPL16	ENSG00000166902.5	chr11:59809534-59810773	-	1083	51	6292	244
PRPF19	ENSG00000110107.9	chr11:60901499-60906541	-	2337	68	9701	204
TMEM109	ENSG00000110108.10	chr11:60922618-60923443	+	2129	26	967	76
SLC15A3	ENSG00000110446.11	chr11:60937084-60937984	-	2506	4	101	21
DDB1	ENSG00000167986.14	chr11:61323758-61333041	-	4245	156	22290	277
CYB561A3	ENSG00000162144.10	chr11:61349841-61361849	-	4094	17	518	23
TMEM138	ENSG00000149483.12	chr11:61367905-61369211	+	2839	37	2106	123
TMEM216	ENSG00000187049.10	chr11:61392632-61394301	+	1306	19	575	34
CPSF7	ENSG00000149532.16	chr11:61416369-61429284	-	3695	67	3250	81
SDHAF2	ENSG00000167985.7	chr11:61430124-61438243	+	1186	1	84	20
PPP1R32	ENSG00000162148.11	chr11:61481120-61490928	+	1532	1	37	22
TMEM258	ENSG00000134825.16	chr11:61789130-61792594	-	1692	15	8623	504
FADS2	ENSG00000134824.14	chr11:61861973-61865319	+	3091	6	249	27
FEN1	ENSG00000168496.4	chr11:61795940-61797232	+	2016	71	4146	153
FADS1	ENSG00000149485.19	chr11:61810742-61816771	-	4364	88	3549	64
FADS3	ENSG00000221968.9	chr11:61878641-61880193	-	1790	19	658	66
FTH1	ENSG00000167996.16	chr11:61959718-61967631	-	1203	11	2017	119
INCENP	ENSG00000149503.13	chr11:62152482-62153163	+	4114	50	3189	89
ASRGL1	ENSG00000162174.12	chr11:62391897-62392568	+	2270	8	201	27
AHNAK	ENSG00000124942.14	chr11:62533984-62556235	-	18761	489	39620	524
EEF1G	ENSG00000254772.10	chr11:62571002-62574086	-	1446	9	1697	100
TUT1	ENSG00000149016.16	chr11:62575052-62591523	-	2826	3	113	41
MTA2	ENSG00000149480.7	chr11:62593214-62601865	-	3083	59	11958	558
EML3	ENSG00000149499.12	chr11:62602220-62611007	-	3665	4	166	40
GANAB	ENSG00000089597.18	chr11:62624832-62646726	-	3906	145	7377	248
AP001458.2	ENSG00000255432.1	chr11:62649694-62665178	-	577	6	325	33
UBXN1	ENSG00000162191.14	chr11:62676897-62678537	-	1291	26	834	83
BSCL2	ENSG00000168000.14	chr11:62707111-62709845	-	1984	20	1488	138
HNRNPUL2	ENSG00000214753.4	chr11:62722864-62723985	-	5214	41	2135	73
TTC9C	ENSG00000162222.14	chr11:62739948-62740293	+	1833	32	1342	52
POLR2G	ENSG00000168002.12	chr11:62762754-62766707	+	1556	33	1824	164
TMEM223	ENSG00000168569.8	chr11:62789971-62792006	-	1273	3	103	20
NXF1	ENSG00000162231.14	chr11:62792171-62806302	-	4128	57	2913	77
STX5	ENSG00000162236.12	chr11:62806936-62832031	-	1794	17	1013	68
WDR74	ENSG00000133316.15	chr11:62832912-62841809	-	1736	21	4409	1062
SLC3A2	ENSG00000168003.17	chr11:62887870-62888520	+	2222	76	14346	434
PLAAT2	ENSG00000133328.4	chr11:63552770-63563379	-	738	6	557	48
PLAAT3	ENSG00000176485.11	chr11:63590339-63616883	-	2594	25	726	35
ATL3	ENSG00000184743.13	chr11:63624087-63671376	-	6899	15	605	41
C11orf95	ENSG00000188070.9	chr11:63764182-63765952	-	5716	78	5974	245
MARK2	ENSG00000072518.20	chr11:63902687-63903403	+	4728	27	1308	44
RCOR2	ENSG00000167771.6	chr11:63911955-63912307	-	2915	9	296	25
AP000721.1	ENSG00000256100.1	chr11:63974620-63988346	+	559	13	2299	216
MACROD1	ENSG00000133315.12	chr11:63998560-63999222	-	1257	19	606	46
STIP1	ENSG00000168439.17	chr11:64202405-64203144	+	2743	73	8231	432
TRPT1	ENSG00000149743.14	chr11:64223830-64224666	-	1058	7	138	22
PPP1R14B	ENSG00000173457.11	chr11:64244549-64245816	-	989	7	284	26
GPR137	ENSG00000173264.14	chr11:64270062-64288090	+	1843	5	1316	117
TRMT112	ENSG00000173113.7	chr11:64316460-64317559	-	823	16	1904	69
PRDX5	ENSG00000126432.14	chr11:64318182-64321742	+	860	20	6372	1164
TRIM3	ENSG00000110171.20	chr11:6448614-6474459	-	3044	22	699	67
SF1	ENSG00000168066.20	chr11:64764606-64778469	-	3470	65	4786	64
MAP4K2	ENSG00000168067.12	chr11:64789137-64803241	-	7147	19	587	47
TIMM10B	ENSG00000132286.12	chr11:6481508-6483058	+	2788	70	2845	71
ARL2	ENSG00000213465.8	chr11:65021516-65022116	+	932	8	359	84
CDCA5	ENSG00000146670.10	chr11:65079166-65083977	-	2475	57	4145	413
FAU	ENSG00000149806.11	chr11:65120634-65122117	-	1125	16	3977	214
MRPL49	ENSG00000149792.9	chr11:65124725-65127363	+	2026	36	1215	29
CAPN1	ENSG00000014216.16	chr11:65209144-65212006	+	3086	34	1759	87
POLA2	ENSG00000014138.9	chr11:65294178-65297552	+	3544	65	4628	131
DPF2	ENSG00000133884.10	chr11:65345741-65352981	+	3714	19	610	28
TIGD3	ENSG00000173825.7	chr11:65354751-65357613	+	2028	20	801	23
FAM89B	ENSG00000176973.8	chr11:65572538-65574190	+	1409	7	473	40
EHBP1L1	ENSG00000173442.13	chr11:65584295-65592462	+	5170	13	253	20
SIPA1	ENSG00000213445.10	chr11:65650282-65650918	+	3628	19	814	33
RELA	ENSG00000173039.19	chr11:65660189-65662428	-	3183	15	370	30
KAT5	ENSG00000172977.13	chr11:65718706-65719603	+	2237	20	764	50
RNASEH2C	ENSG00000172922.11	chr11:65718536-65720468	-	3311	7	232	61
AP5B1	ENSG00000254470.3	chr11:65773898-65780976	-	6980	18	491	37
CFL1	ENSG00000172757.13	chr11:65854673-65858180	-	1878	33	16045	1416
MUS81	ENSG00000172732.12	chr11:65865858-65867653	+	2364	8	228	27
RRP8	ENSG00000132275.11	chr11:6599920-6603579	-	6559	27	1547	42
FIBP	ENSG00000172500.13	chr11:65884935-65888436	-	1361	27	993	56
CCDC85B	ENSG00000175602.4	chr11:65890673-65891635	+	963	7	497	96
DRAP1	ENSG00000175550.8	chr11:65921052-65921525	+	822	11	604	30
EIF1AD	ENSG00000175376.9	chr11:65999363-66002136	-	2916	43	1535	51
BANF1	ENSG00000175334.8	chr11:66003236-66003893	+	1135	19	1253	26
ILK	ENSG00000166333.14	chr11:6608746-6609815	+	2074	26	873	52
SF3B2	ENSG00000087365.16	chr11:66064641-66068674	+	3272	52	2620	118
PACS1	ENSG00000175115.13	chr11:66241448-66243637	+	4571	88	2979	65
TAF10	ENSG00000166337.10	chr11:6611188-6612539	-	5312	50	4033	178
TPP1	ENSG00000166340.17	chr11:6612782-6615455	-	3578	19	966	70
RAB1B	ENSG00000174903.16	chr11:66268639-66277492	+	1901	12	1774	208
YIF1A	ENSG00000174851.16	chr11:66285484-66289037	-	1097	32	3325	323
BRMS1	ENSG00000174744.14	chr11:66341949-66345125	-	1424	13	520	39
MRPL11	ENSG00000174547.13	chr11:66435075-66438848	-	1605	22	2202	310
DPP3	ENSG00000254986.7	chr11:66492467-66493179	+	3078	20	441	42
BBS1	ENSG00000174483.20	chr11:66523482-66527058	+	3585	8	204	21
RBM4	ENSG00000173933.21	chr11:66643750-66646468	+	3029	48	2113	38
RBM4B	ENSG00000173914.12	chr11:66664998-66677748	-	2339	29	825	21
MRPL17	ENSG00000158042.9	chr11:6682149-6683316	-	2305	29	2635	190
PC	ENSG00000173599.15	chr11:66952296-66958344	-	5137	26	631	28
KDM2A	ENSG00000173120.15	chr11:67252338-67257670	+	7386	43	1098	22
PPP1CA	ENSG00000172531.15	chr11:67398201-67401577	-	1421	46	4027	90
CORO1B	ENSG00000172725.14	chr11:67438082-67443456	-	4464	6	218	67
PITPNM1	ENSG00000110697.13	chr11:67502047-67506263	-	4217	10	470	37
NDUFV1	ENSG00000167792.13	chr11:67611719-67612397	+	2528	31	936	33
NDUFS8	ENSG00000110717.13	chr11:68036029-68036644	+	814	16	661	56
CHKA	ENSG00000110721.12	chr11:68066503-68089880	-	2714	36	3259	119
KMT5B	ENSG00000110066.15	chr11:68156040-68190076	-	5718	59	1765	57
C11orf24	ENSG00000171067.11	chr11:68261463-68263355	-	2071	23	716	66
PPP6R3	ENSG00000110075.14	chr11:68586276-68614592	+	5093	76	4770	58
GAL	ENSG00000069482.7	chr11:68684544-68691175	+	749	7	318	29
TESMIN	ENSG00000132749.11	chr11:68707440-68751520	-	3495	35	1598	59
CPT1A	ENSG00000110090.13	chr11:68754883-68841916	-	5238	35	2526	130
MRPL21	ENSG00000197345.13	chr11:68892492-68903778	-	2283	23	1508	70
IGHMBP2	ENSG00000132740.10	chr11:68917736-68929357	+	3914	5	157	34
CCND1	ENSG00000110092.4	chr11:69647957-69651407	+	4238	33	2199	79
LTO1	ENSG00000149716.13	chr11:69667042-69671922	-	2484	33	2560	80
FADD	ENSG00000168040.5	chr11:70203296-70207390	+	1708	5	174	45
PPFIA1	ENSG00000131626.18	chr11:70378078-70383629	+	6705	64	4171	187
CTTN	ENSG00000085733.16	chr11:70429122-70435152	+	3272	73	6190	172
DHCR7	ENSG00000172893.16	chr11:71441360-71448078	-	2627	20	684	40
NADSYN1	ENSG00000172890.13	chr11:71498402-71524107	+	3616	12	316	22
RNF121	ENSG00000137522.18	chr11:71995246-71996522	+	2375	12	273	30
NUMA1	ENSG00000137497.18	chr11:72017280-72041086	-	7227	20	2148	280
LAMTOR1	ENSG00000149357.10	chr11:72097292-72099258	-	1346	17	772	36
FOLR1	ENSG00000110195.14	chr11:72192140-72196299	+	1331	16	653	55
FCHSD2	ENSG00000137478.15	chr11:72842954-73140061	-	4710	52	1638	110
ARHGEF17	ENSG00000110237.5	chr11:73365225-73367943	+	8163	9	383	42
PLEKHB1	ENSG00000021300.14	chr11:73662353-73662815	+	2275	51	4646	135
RAB6A	ENSG00000175582.20	chr11:73679686-73760658	-	3389	4	331	108
MRPL48	ENSG00000175581.14	chr11:73842113-73864599	+	1922	12	1737	140
COA4	ENSG00000181924.7	chr11:73872762-73874475	-	1038	26	2022	115
UCP2	ENSG00000175567.10	chr11:73974709-73982830	-	2047	38	3859	387
UCP3	ENSG00000175564.13	chr11:74003448-74009085	-	2277	5	443	53
C2CD3	ENSG00000168014.16	chr11:74168014-74170868	-	7960	37	838	52
PPME1	ENSG00000214517.10	chr11:74238893-74253563	+	2496	24	1957	201
P4HA3	ENSG00000149380.12	chr11:74266657-74311640	-	2627	20	1249	242
POLD3	ENSG00000077514.9	chr11:74638614-74641062	+	3788	73	2632	52
TALDO1	ENSG00000177156.11	chr11:764370-765005	+	1231	33	4464	89
RNF169	ENSG00000166439.6	chr11:74836492-74842214	+	7842	59	1703	27
SPCS2	ENSG00000118363.12	chr11:74949524-74969691	+	2711	6	357	24
NEU3	ENSG00000162139.10	chr11:74988944-74995043	+	5929	75	1967	26
ARRB1	ENSG00000137486.17	chr11:75281614-75284313	-	7352	10	318	34
RPS3	ENSG00000149273.15	chr11:75400695-75405628	+	2059	13	13300	588
SERPINH1	ENSG00000149257.16	chr11:75571914-75572783	+	3523	38	8901	359
UVRAG	ENSG00000198382.9	chr11:76115900-76141660	+	5117	32	1181	55
THAP12	ENSG00000137492.8	chr11:76352697-76368643	-	3490	29	1084	25
EMSY	ENSG00000158636.16	chr11:76545948-76550006	+	6848	70	2092	137
ACER3	ENSG00000078124.12	chr11:77019537-77020600	+	7333	39	1729	48
PAK1	ENSG00000149269.10	chr11:77323024-77411904	-	3459	22	457	49
CLNS1A	ENSG00000074201.9	chr11:77614530-77637794	-	2982	56	5820	144
RSF1	ENSG00000048649.13	chr11:77813354-77820699	-	11550	80	2405	51
AAMDC	ENSG00000087884.14	chr11:77876948-77900771	+	726	15	904	73
INTS4	ENSG00000149262.17	chr11:77987016-77994670	-	3459	43	1275	32
THRSP	ENSG00000151365.2	chr11:78063861-78068351	+	1174	4	2601	524
NDUFC2-KCTD14	ENSG00000259112.2	chr11:78017175-78079773	-	656	13	10060	432
NDUFC2	ENSG00000151366.13	chr11:78069858-78079819	-	2168	2	57	23
ALG8	ENSG00000159063.13	chr11:78112704-78139622	-	1677	55	7732	200
NARS2	ENSG00000137513.10	chr11:78568715-78571670	-	2512	32	1688	57
EIF3F	ENSG00000175390.14	chr11:7995014-7995633	+	7540	19	3303	190
RPLP2	ENSG00000177600.9	chr11:812079-812850	+	637	17	4364	102
PNPLA2	ENSG00000177666.17	chr11:822016-823572	+	2416	13	439	25
LMO1	ENSG00000166407.14	chr11:8224449-8263388	-	1294	2	64	32
PRCP	ENSG00000137509.11	chr11:82849914-82970584	-	3489	91	4260	70
DDIAS	ENSG00000165490.13	chr11:82922614-82931956	+	3524	43	1835	54
PCF11	ENSG00000165494.11	chr11:83180422-83183059	+	7677	107	4308	106
CCDC90B	ENSG00000137500.9	chr11:83261795-83285964	-	4014	22	761	44
CD151	ENSG00000177697.19	chr11:838180-839831	+	1545	17	918	119
POLR2L	ENSG00000177700.6	chr11:837356-842529	-	876	9	875	75
TMEM126B	ENSG00000171204.13	chr11:85628630-85636159	+	1388	54	10708	297
TMEM126A	ENSG00000171202.7	chr11:85655409-85656466	+	759	38	3820	193
CREBZF	ENSG00000137504.13	chr11:85661953-85663859	-	4329	61	2241	49
PICALM	ENSG00000073921.18	chr11:85958987-86068780	-	4134	128	12452	146
EED	ENSG00000074266.21	chr11:86277098-86278739	+	2088	41	4114	122
HIKESHI	ENSG00000149196.16	chr11:86343508-86345927	+	1694	21	2281	74
CHID1	ENSG00000177830.18	chr11:882328-902322	-	3537	10	381	20
PRSS23	ENSG00000150687.12	chr11:86800544-86932934	+	3713	74	7167	173
RPL27A	ENSG00000166441.13	chr11:8683215-8685847	+	4535	4	1238	142
TMEM135	ENSG00000166575.17	chr11:87319067-87322035	+	8980	48	2861	79
CTSC	ENSG00000109861.16	chr11:88326365-88337700	-	6125	50	4862	631
AKIP1	ENSG00000166452.12	chr11:8911465-8919537	+	1421	26	931	27
TMEM9B	ENSG00000175348.11	chr11:8953262-8964180	-	1844	9	555	25
CHORDC1	ENSG00000110172.12	chr11:90202407-90223030	-	4805	74	3043	60
SCUBE2	ENSG00000175356.13	chr11:9079471-9138114	-	4652	21	1478	68
TMEM41B	ENSG00000166471.11	chr11:9283139-9288073	-	3848	37	1892	34
SMCO4	ENSG00000166002.7	chr11:93478472-93499351	-	987	16	422	21
CEP295	ENSG00000166004.15	chr11:93723399-93727115	+	8014	106	2479	37
TAF1D	ENSG00000166012.17	chr11:93737156-93741476	-	2540	61	3889	157
C11orf54	ENSG00000182919.15	chr11:93754873-93761636	+	4163	50	1552	43
MED17	ENSG00000042429.12	chr11:93806101-93812334	+	5087	63	9071	139
IPO7	ENSG00000205339.10	chr11:9423786-9425324	+	6162	54	20792	760
GPR83	ENSG00000123901.9	chr11:94377316-94401419	-	4277	32	1265	43
MRE11	ENSG00000020922.13	chr11:94479743-94493812	-	6841	37	1994	29
ZNF143	ENSG00000166478.10	chr11:9525221-9527952	+	2900	77	10535	517
ANKRD49	ENSG00000168876.9	chr11:94497323-94499577	+	3002	41	1851	164
AMOTL1	ENSG00000166025.18	chr11:94864828-94866765	+	8980	106	5931	362
CWC15	ENSG00000150316.12	chr11:94970789-94973533	-	1522	33	2527	207
SRSF8	ENSG00000263465.4	chr11:95068058-95069088	+	4028	36	1960	43
WEE1	ENSG00000166483.11	chr11:9586714-9593457	+	3588	74	7218	300
FAM76B	ENSG00000077458.13	chr11:95786183-95789104	-	3932	94	4393	78
CEP57	ENSG00000166037.11	chr11:95825683-95831167	+	3141	127	9997	390
MTMR2	ENSG00000087053.20	chr11:95832882-95910665	-	7939	22	1920	122
CCDC82	ENSG00000149231.15	chr11:96353646-96384990	-	7644	75	1962	50
SWAP70	ENSG00000133789.15	chr11:9726895-9750491	+	4884	29	2074	58
UHRF1BP1L	ENSG00000111647.13	chr12:100072779-100092964	-	5198	49	1277	28
ACTR6	ENSG00000075089.9	chr12:100200851-100224357	+	2464	58	3686	68
SCYL2	ENSG00000136021.19	chr12:100335591-100338633	+	5977	122	5396	88
ERC1	ENSG00000082805.20	chr12:1443291-1491079	+	9308	101	5536	114
GAS2L3	ENSG00000139354.11	chr12:100623715-100628286	+	5736	48	2027	71
UTP20	ENSG00000120800.5	chr12:101326855-101329345	+	9031	218	15501	252
ARL1	ENSG00000120805.14	chr12:101394918-101407746	-	3197	130	7427	101
CHPT1	ENSG00000111666.11	chr12:101739578-101744010	+	4342	72	5209	186
GNPTAB	ENSG00000111670.16	chr12:101785590-101790054	-	5720	29	946	21
DRAM1	ENSG00000136048.14	chr12:101920019-101921567	+	3279	34	3144	190
WASHC3	ENSG00000120860.11	chr12:102012927-102061974	-	945	17	529	30
NUP37	ENSG00000075188.9	chr12:102074197-102118583	-	2362	43	2896	55
PARPBP	ENSG00000185480.11	chr12:102123988-102197361	+	3014	24	1134	46
KLRD1	ENSG00000134539.17	chr12:10226058-10314819	+	15563	40	2206	180
HSP90B1	ENSG00000166598.15	chr12:103943796-103953645	+	2782	96	25541	593
C12orf73	ENSG00000204954.10	chr12:103940763-103951405	-	1702	23	8405	597
TDG	ENSG00000139372.15	chr12:103986234-103987025	+	3183	53	3326	88
HCFC2	ENSG00000111727.12	chr12:104098124-104103407	+	5660	22	511	29
TXNRD1	ENSG00000198431.16	chr12:104334127-104348583	+	4277	106	10149	209
SLC41A2	ENSG00000136052.9	chr12:104802553-104928655	-	4449	45	990	28
C12orf45	ENSG00000151131.11	chr12:104994492-105049737	+	23524	30	2074	93
ALDH1L2	ENSG00000136010.14	chr12:105019784-105066605	-	8198	58	1707	47
EIF2S3B	ENSG00000180574.3	chr12:10505890-10507491	+	2142	10	537	127
WASHC4	ENSG00000136051.15	chr12:105162791-105164633	+	5819	185	8096	92
MAGOHB	ENSG00000111196.10	chr12:10606013-10613591	-	2606	33	4993	366
POLR3B	ENSG00000013503.10	chr12:106410244-106427267	+	4183	78	4654	71
RFX4	ENSG00000111783.13	chr12:106583004-106762803	+	3859	18	487	36
RIC8B	ENSG00000111785.21	chr12:106879728-106886250	+	5048	40	918	26
TMEM263	ENSG00000151135.10	chr12:106971471-106978757	+	3349	132	6534	127
MTERF2	ENSG00000120832.10	chr12:106985753-106987160	-	3235	34	2261	115
YBX3	ENSG00000060138.13	chr12:10717808-10722909	-	1931	41	7712	293
CRY1	ENSG00000008405.12	chr12:106991367-107050359	-	2987	60	2798	47
PWP1	ENSG00000136045.12	chr12:107692683-107697584	+	2549	31	2587	47
PRDM4	ENSG00000110851.12	chr12:107742249-107751775	-	4182	41	1276	72
FICD	ENSG00000198855.7	chr12:108524659-108525837	+	3255	36	1723	39
SART3	ENSG00000075856.12	chr12:108543069-108549328	-	4154	57	2074	59
ISCU	ENSG00000136003.16	chr12:108567858-108569094	+	1330	28	5113	314
CORO1C	ENSG00000110880.11	chr12:108658859-108701356	-	3921	90	7246	263
USP30	ENSG00000135093.13	chr12:109085063-109086324	+	3749	40	1365	42
ALKBH2	ENSG00000189046.11	chr12:109090037-109093469	-	1180	18	1135	199
UNG	ENSG00000076248.11	chr12:109098151-109110992	+	2234	27	3916	151
KCTD10	ENSG00000110906.13	chr12:109451595-109469724	-	3920	20	1530	106
MVK	ENSG00000110921.14	chr12:109587861-109597262	+	2833	17	523	49
TCHP	ENSG00000139437.18	chr12:109933044-109983841	+	3151	36	887	30
GIT2	ENSG00000139436.21	chr12:109983608-109992088	-	5598	27	1234	38
ANKRD13A	ENSG00000076513.17	chr12:110036215-110038006	+	4241	59	2864	84
IFT81	ENSG00000122970.16	chr12:110203335-110218560	+	3124	30	703	23
ATP2A2	ENSG00000174437.17	chr12:110346201-110350373	+	8295	142	25580	398
ANAPC7	ENSG00000196510.12	chr12:110386415-110403664	-	3045	93	7841	206
ARPC3	ENSG00000111229.16	chr12:110444883-110450422	-	946	31	12562	665
GPN3	ENSG00000111231.9	chr12:110468280-110469268	-	1604	28	2488	83
FAM216A	ENSG00000204856.12	chr12:110486891-110490349	+	1101	28	2073	101
VPS29	ENSG00000111237.19	chr12:110496046-110502107	-	1531	45	6706	180
PPTC7	ENSG00000196850.6	chr12:110536769-110546769	-	4994	118	4730	103
TCTN1	ENSG00000204852.16	chr12:110647293-110649126	+	2309	10	407	47
PPP1CC	ENSG00000186298.12	chr12:110721770-110742839	-	2552	75	24253	1079
ATXN2	ENSG00000204842.18	chr12:111520020-111597807	-	4674	134	10008	236
BRAP	ENSG00000089234.16	chr12:111644082-111685720	-	3996	19	609	74
MAPKAPK5	ENSG00000089022.14	chr12:111889233-111896539	+	11083	11	874	98
ERP29	ENSG00000089248.7	chr12:112013480-112019836	+	1698	5	249	25
NAA25	ENSG00000111300.10	chr12:112026689-112108783	-	5771	81	3713	92
TRAFD1	ENSG00000135148.12	chr12:112141953-112148213	+	3178	26	2045	147
RPL6	ENSG00000089009.15	chr12:112405199-112409641	-	1074	10	7089	503
PTPN11	ENSG00000179295.18	chr12:112477932-112489151	+	6073	87	6210	112
OAS1	ENSG00000089127.14	chr12:112919389-112932142	+	2416	17	516	20
OAS3	ENSG00000111331.13	chr12:112969332-112970705	+	6599	40	1075	27
DDX54	ENSG00000123064.13	chr12:113174876-113185440	-	4380	14	348	31
TPCN1	ENSG00000186815.13	chr12:113293019-113296012	+	5345	6	180	29
PLBD2	ENSG00000151176.8	chr12:113374866-113377086	+	4787	1	30	26
SDS	ENSG00000135094.11	chr12:113396640-113403886	-	1605	17	362	20
RBM19	ENSG00000122965.11	chr12:113957863-113966209	-	4422	6	195	33
TBX3	ENSG00000135111.16	chr12:114679956-114683434	-	4733	62	6193	109
MED13L	ENSG00000123066.9	chr12:116009008-116237687	-	9885	143	6533	348
C12orf49	ENSG00000111412.6	chr12:116717336-116720127	-	8426	40	1121	22
ETV6	ENSG00000139083.11	chr12:11885937-11891610	+	6144	32	2144	98
FBXO21	ENSG00000135108.15	chr12:117172510-117189031	-	5976	76	3130	87
RFC5	ENSG00000111445.14	chr12:118026890-118033130	+	2449	40	3520	126
WSB2	ENSG00000176871.9	chr12:118042878-118062430	-	2855	46	2613	230
VSIG10	ENSG00000176834.14	chr12:118117046-118117463	-	5009	5	144	31
PEBP1	ENSG00000089220.5	chr12:118139017-118145109	+	1431	42	9032	346
TAOK3	ENSG00000135090.14	chr12:118244901-118359720	-	4346	87	4018	72
SUDS3	ENSG00000111707.12	chr12:118403501-118411147	+	4724	25	574	35
PRKAB1	ENSG00000111725.11	chr12:119680078-119681587	+	2303	28	804	39
CIT	ENSG00000122966.16	chr12:119685791-119877288	-	8736	15	501	29
BICDL1	ENSG00000135127.11	chr12:120093019-120094491	+	3055	9	749	74
RAB35	ENSG00000111737.12	chr12:120096366-120117502	-	2855	33	1317	34
GCN1	ENSG00000089154.11	chr12:120127202-120194715	-	8681	135	7253	366
RPLP0	ENSG00000089157.16	chr12:120196699-120201099	-	1344	22	6273	194
PXN	ENSG00000089159.16	chr12:120212314-120265629	-	5457	17	677	51
COX6A1	ENSG00000111775.3	chr12:120439971-120440737	+	537	9	1888	264
AL021546.1	ENSG00000111780.8	chr12:120438198-120460006	+	552	3	1045	58
TRIAP1	ENSG00000170855.4	chr12:120444208-120446370	-	1151	29	1100	36
SRSF9	ENSG00000111786.9	chr12:120463978-120469571	-	1152	66	11282	781
DYNLL1	ENSG00000088986.11	chr12:120497824-120498493	+	1376	17	15331	749
RNF10	ENSG00000022840.16	chr12:120575601-120576878	+	3814	52	2425	148
POP5	ENSG00000167272.11	chr12:120579352-120581251	-	1086	25	1670	45
MLEC	ENSG00000110917.8	chr12:120696403-120700941	+	6341	53	2978	101
UNC119B	ENSG00000175970.11	chr12:120710517-120716640	+	4381	3	209	40
SPPL3	ENSG00000157837.16	chr12:120768958-120903370	-	4135	38	6699	841
C12orf43	ENSG00000157895.11	chr12:121003793-121016502	-	4469	43	1075	21
OASL	ENSG00000135114.12	chr12:121023739-121038947	-	3266	16	567	46
P2RX4	ENSG00000135124.15	chr12:121222332-121228811	+	1836	12	429	37
LRP6	ENSG00000070018.9	chr12:12116029-12244304	-	10252	35	796	34
ANAPC5	ENSG00000089053.13	chr12:121308357-121352304	-	2574	95	7264	156
RNF34	ENSG00000170633.16	chr12:121419898-121424349	+	2066	76	5178	112
TMEM120B	ENSG00000188735.13	chr12:121776375-121783001	+	7510	34	1314	59
HPD	ENSG00000158104.11	chr12:121856598-121858855	-	1709	8	1574	235
AC069503.2	ENSG00000256950.2	chr12:121915333-121921391	+	576	14	642	75
CFAP251	ENSG00000158023.10	chr12:121918592-121972069	+	3729	6	162	31
MLXIP	ENSG00000175727.14	chr12:122135628-122140948	+	8390	28	756	23
B3GNT4	ENSG00000176383.9	chr12:122204600-122207537	+	2938	8	352	22
DIABLO	ENSG00000184047.20	chr12:122207668-122226052	-	2173	16	2246	53
AC048338.2	ENSG00000284934.2	chr12:122207662-122227534	-	2257	29	1084	33
VPS33A	ENSG00000139719.11	chr12:122231563-122266336	-	4559	42	2197	60
CLIP1	ENSG00000130779.20	chr12:122271434-122422569	-	5913	126	10700	186
ZCCHC8	ENSG00000033030.15	chr12:122471600-122500932	-	5663	52	2377	47
RSRC2	ENSG00000111011.18	chr12:122503454-122526936	-	3461	61	3089	54
KNTC1	ENSG00000184445.12	chr12:122620042-122626375	+	6974	139	7564	359
DENR	ENSG00000139726.11	chr12:122752847-122754287	+	2719	6	652	72
HIP1R	ENSG00000130787.14	chr12:122861716-122862486	+	4509	7	2350	282
VPS37B	ENSG00000139722.7	chr12:122870075-122871681	-	2706	8	333	29
ABCB9	ENSG00000150967.18	chr12:122929000-122981649	-	6051	4	670	100
MPHOSPH9	ENSG00000051825.15	chr12:123221843-123233126	-	6369	59	1217	24
C12orf65	ENSG00000130921.8	chr12:123253390-123257571	+	3733	16	671	46
CDK2AP1	ENSG00000111328.7	chr12:123261012-123268077	-	3828	40	9051	531
SBNO1	ENSG00000139697.14	chr12:123289109-123350441	-	11128	4	368	63
KMT5A	ENSG00000183955.13	chr12:123391380-123404918	+	3069	8	364	23
SNRNP35	ENSG00000184209.15	chr12:123464506-123466390	+	1477	12	460	86
RILPL1	ENSG00000188026.13	chr12:123472200-123476093	-	3933	4	228	45
TMED2	ENSG00000086598.11	chr12:123585562-123597093	+	2544	16	4562	372
DDX55	ENSG00000111364.16	chr12:123618016-123620422	+	2656	101	19508	867
EIF2B1	ENSG00000111361.13	chr12:123622636-123633604	-	2397	23	2330	189
GTF2H3	ENSG00000111358.14	chr12:123659363-123660628	+	3327	47	1781	117
TCTN2	ENSG00000168778.12	chr12:123695040-123707235	+	2908	13	381	51
ATP6V0A2	ENSG00000185344.15	chr12:123756327-123758687	+	6507	46	1705	66
NCOR2	ENSG00000196498.13	chr12:124331475-124336392	-	8533	17	656	28
SCARB1	ENSG00000073060.16	chr12:124778499-124863783	-	3405	14	1021	87
UBC	ENSG00000150991.15	chr12:124911646-124914650	-	3745	33	1942	132
DUSP16	ENSG00000111266.9	chr12:12477886-12506187	-	6661	24	1253	47
AACS	ENSG00000081760.17	chr12:125105151-125143316	+	3256	11	317	43
CDKN1B	ENSG00000111276.11	chr12:12717861-12721289	+	2411	7	260	36
DDX47	ENSG00000213782.7	chr12:12824385-12826292	+	1817	64	10183	536
SLC15A4	ENSG00000139370.12	chr12:128808806-128823522	-	2751	19	623	22
GPRC5A	ENSG00000013588.9	chr12:12909069-12912509	+	6582	25	1169	103
HEBP1	ENSG00000013583.10	chr12:12975067-13000172	-	2056	16	622	72
STX2	ENSG00000111450.14	chr12:130798393-130801460	-	3441	32	1044	23
RAN	ENSG00000132341.12	chr12:130873103-130875639	+	2474	49	21406	662
ADGRD1	ENSG00000111452.13	chr12:131121954-131139489	+	5529	19	1069	65
SFSWAP	ENSG00000061936.10	chr12:131783468-131799737	+	3246	29	1111	94
EP400	ENSG00000183495.14	chr12:132075701-132078910	+	12289	57	1651	35
EMP1	ENSG00000134531.10	chr12:13213452-13214365	+	5913	21	1022	41
POLE	ENSG00000177084.18	chr12:132680531-132681279	-	8673	47	1606	36
PGAM5	ENSG00000247077.7	chr12:132714753-132721128	+	2811	12	518	44
ANKLE2	ENSG00000176915.15	chr12:132725503-132761832	-	4590	62	2559	67
GOLGA3	ENSG00000090615.15	chr12:132773260-132776692	-	9414	51	2008	34
ATF7IP	ENSG00000171681.12	chr12:14478336-14481906	+	8878	218	8336	131
H4-16	ENSG00000197837.3	chr12:14767999-14771131	-	1918	8	758	131
H2AJ	ENSG00000246705.4	chr12:14774582-14778002	+	3107	30	7706	310
WBP11	ENSG00000084463.8	chr12:14799666-14803486	-	4581	53	6940	367
MGP	ENSG00000111341.10	chr12:14880864-14885854	-	1650	13	1014	47
C12orf60	ENSG00000182993.5	chr12:14885716-14904661	+	1586	3	666	120
ERP27	ENSG00000139055.7	chr12:14914039-14938537	-	1547	3	84	24
EPS8	ENSG00000151491.14	chr12:15620158-15789370	-	5016	58	1736	25
STRAP	ENSG00000023734.11	chr12:15900899-15903478	+	1874	53	16159	241
FBXL14	ENSG00000171823.7	chr12:1587361-1593038	-	2527	17	615	43
DERA	ENSG00000023697.13	chr12:15985172-16036340	+	1644	50	2847	66
MGST1	ENSG00000008394.13	chr12:16362568-16364409	+	1331	35	17357	927
ADIPOR2	ENSG00000006831.10	chr12:1780148-1780967	+	3971	85	7568	311
CACNA2D4	ENSG00000151062.15	chr12:1795114-1795949	-	5285	17	2517	145
AEBP2	ENSG00000139154.16	chr12:19500129-19553272	+	5830	43	2054	105
SLCO1C1	ENSG00000139155.9	chr12:20695332-20753386	+	3498	143	6836	59
PYROXD1	ENSG00000121350.16	chr12:21467290-21468826	+	4075	116	8266	118
RECQL	ENSG00000004700.16	chr12:21469802-21501551	-	3745	27	2058	94
GOLT1B	ENSG00000111711.10	chr12:21501853-21515746	+	3253	18	4126	129
SPX	ENSG00000134548.11	chr12:21527952-21537377	+	2280	66	3714	103
AC010197.2	ENSG00000285854.1	chr12:21536203-21657798	-	3765	14	11372	1102
LDHB	ENSG00000111716.14	chr12:21643946-21657839	-	1538	44	36029	1004
CMAS	ENSG00000111726.13	chr12:22060642-22062413	+	1748	45	2332	121
C2CD5	ENSG00000111731.12	chr12:22534707-22544189	-	4436	133	4100	54
ETNK1	ENSG00000139163.16	chr12:22671086-22684551	+	7063	121	3825	29
KRAS	ENSG00000133703.13	chr12:25205246-25250929	-	5430	3	170	40
RASSF8	ENSG00000123094.15	chr12:26065028-26071712	+	5510	117	6376	70
BHLHE41	ENSG00000123095.6	chr12:26123988-26124899	-	3743	11	653	50
ITPR2	ENSG00000123104.12	chr12:26722438-26726013	-	12564	91	2455	30
INTS13	ENSG00000064102.15	chr12:26925761-26937972	-	2634	91	9330	167
FGFR1OP2	ENSG00000111790.14	chr12:26960996-26965080	+	2932	61	2617	52
TM7SF3	ENSG00000064115.11	chr12:26979902-27014211	-	4315	60	4925	95
MED21	ENSG00000152944.9	chr12:27030260-27030673	+	2669	75	6173	430
STK38L	ENSG00000211455.8	chr12:27317582-27322683	+	4957	94	3522	41
REP15	ENSG00000174236.4	chr12:27696447-27697596	+	1150	48	2919	138
MRPS35	ENSG00000061794.13	chr12:27710887-27737608	+	1829	24	7993	337
FKBP4	ENSG00000004478.8	chr12:2803197-2805410	+	3715	56	8993	415
ITFG2	ENSG00000111203.13	chr12:2857288-2859791	+	3231	63	6260	255
KDM5A	ENSG00000073614.13	chr12:365970-389264	-	10701	122	3927	89
FOXM1	ENSG00000111206.13	chr12:2857683-2876986	-	3552	50	2644	84
RHNO1	ENSG00000171792.11	chr12:2888001-2889008	+	2070	23	1755	155
TULP3	ENSG00000078246.17	chr12:2937711-2940338	+	3080	79	3478	141
ERGIC2	ENSG00000087502.18	chr12:29337356-29371661	-	5033	73	8677	199
OVCH1	ENSG00000187950.8	chr12:29427571-29497686	-	3405	24	683	35
TEAD4	ENSG00000197905.9	chr12:3011044-3021920	+	1710	12	404	50
IPO8	ENSG00000133704.10	chr12:30628988-30695869	-	5208	129	4718	40
DDX11	ENSG00000013573.17	chr12:31102268-31104269	+	4182	6	197	20
SINHCAF	ENSG00000139146.14	chr12:31282639-31298175	-	2941	1	117	28
RESF1	ENSG00000174718.12	chr12:31987166-31993103	+	6234	138	4000	46
FGD4	ENSG00000139132.14	chr12:32582379-32644751	+	8242	53	1301	67
DNM1L	ENSG00000087470.18	chr12:32740154-32743583	+	4514	155	11972	143
YARS2	ENSG00000139131.13	chr12:32746544-32755897	-	2117	41	3446	307
PKP2	ENSG00000057294.15	chr12:32791943-32792875	-	4241	4	123	20
ALG10	ENSG00000139133.7	chr12:34022496-34028302	+	2913	21	689	41
ALG10B	ENSG00000175548.9	chr12:38316839-38321327	+	10050	23	470	34
CPNE8	ENSG00000139117.14	chr12:38652203-38905591	-	3431	131	8564	132
KIF21A	ENSG00000139116.19	chr12:39293229-39442943	-	6601	197	8311	131
CCDC77	ENSG00000120647.10	chr12:438461-442385	+	2338	71	3271	108
GXYLT1	ENSG00000151233.11	chr12:42087145-42144712	-	7492	14	476	28
YAF2	ENSG00000015153.15	chr12:42161628-42210836	-	5095	45	1490	36
PPHLN1	ENSG00000134283.18	chr12:42442649-42448623	+	3377	90	5554	116
TIGAR	ENSG00000078237.7	chr12:4335533-4352356	+	8209	59	6352	135
FGF23	ENSG00000118972.3	chr12:4370642-4374408	-	3002	29	718	47
PUS7L	ENSG00000129317.14	chr12:43728607-43758758	-	13593	29	985	45
TWF1	ENSG00000151239.14	chr12:43795556-43797851	-	3320	53	4035	101
TMEM117	ENSG00000139173.10	chr12:44318295-44389760	+	2775	33	1393	75
C12orf4	ENSG00000047621.12	chr12:4517106-4538443	-	3817	67	1976	35
ANO6	ENSG00000177119.16	chr12:45335549-45347508	+	5998	48	1741	30
RAD51AP1	ENSG00000111247.14	chr12:4550515-4559682	+	2235	26	678	32
DYRK4	ENSG00000010219.13	chr12:4567955-4573198	+	3272	47	3782	102
ARID2	ENSG00000189079.17	chr12:45892043-45893888	+	8598	240	12729	117
SCAF11	ENSG00000139218.18	chr12:45948530-45990565	-	7552	271	16908	106
SLC38A1	ENSG00000111371.16	chr12:46187801-46268995	-	8097	232	37257	539
SLC38A2	ENSG00000134294.14	chr12:46358188-46372773	-	4795	159	53752	2149
NDUFA9	ENSG00000139180.11	chr12:4684980-4687233	+	8356	38	6454	820
AC005833.1	ENSG00000255639.3	chr12:4669741-4744581	+	3317	20	6344	236
RPAP3	ENSG00000005175.10	chr12:47701191-47705999	-	4339	107	4918	56
SLC48A1	ENSG00000211584.14	chr12:47778366-47779192	+	2978	8	308	22
HDAC7	ENSG00000061273.18	chr12:47797384-47833132	-	4213	17	535	33
TMEM106C	ENSG00000134291.12	chr12:47966556-47968488	+	1539	42	5022	414
SENP1	ENSG00000079387.14	chr12:48080093-48098034	-	4967	13	659	50
PFKM	ENSG00000152556.17	chr12:48141705-48142378	+	3579	61	11520	711
ASB8	ENSG00000177981.11	chr12:48151282-48153925	-	2610	41	1493	29
KANSL2	ENSG00000139620.13	chr12:48679761-48682238	-	2714	49	2044	30
CCNT1	ENSG00000129315.11	chr12:48688458-48716707	-	6915	159	17629	249
DDX23	ENSG00000174243.10	chr12:48830057-48839855	-	3256	65	2501	73
FKBP11	ENSG00000134285.11	chr12:48921518-48926474	-	1052	43	1626	77
AC073610.2	ENSG00000272822.2	chr12:48903503-48957365	-	939	104	10729	273
PRKAG1	ENSG00000181929.13	chr12:49005311-49018807	-	1683	103	7662	65
KMT2D	ENSG00000167548.16	chr12:49018978-49060794	-	20635	53	1389	76
TUBA1B	ENSG00000123416.15	chr12:49127782-49131395	-	1875	10	9983	687
TUBA1A	ENSG00000167552.14	chr12:49185010-49186864	-	1887	27	784	67
TUBA1C	ENSG00000167553.16	chr12:49269786-49273166	+	2823	10	3405	135
TROAP	ENSG00000135451.13	chr12:49326641-49331708	+	2771	57	3591	177
DNAJC22	ENSG00000178401.16	chr12:49351557-49357546	+	4447	8	191	27
SPATS2	ENSG00000123352.18	chr12:49522749-49526198	+	3320	69	2676	36
MCRS1	ENSG00000187778.14	chr12:49565530-49568128	-	1938	18	757	50
TMBIM6	ENSG00000139644.13	chr12:49759136-49763094	+	3254	87	47851	1619
NCKAP5L	ENSG00000167566.17	chr12:49791146-49797002	-	4882	9	291	75
RACGAP1	ENSG00000161800.13	chr12:49989979-50016720	-	3229	98	10245	196
SMARCD1	ENSG00000066117.15	chr12:50099430-50100318	+	3283	68	3134	89
COX14	ENSG00000178449.9	chr12:50112236-50120453	+	708	1	132	76
CERS5	ENSG00000139624.14	chr12:50142080-50144499	-	2998	24	1041	59
LIMA1	ENSG00000050405.13	chr12:50204344-50222165	-	3920	69	6746	124
LARP4	ENSG00000161813.22	chr12:50440479-50454962	+	6441	66	4539	110
DIP2B	ENSG00000066084.13	chr12:50685886-50745095	+	8705	192	10560	257
METTL7A	ENSG00000185432.12	chr12:50925041-50932438	+	4076	7	409	44
SLC11A2	ENSG00000110911.16	chr12:50988325-51028241	-	4348	133	7040	126
LETMD1	ENSG00000050426.16	chr12:51057471-51060418	+	2123	84	3672	69
TFCP2	ENSG00000135457.10	chr12:51096023-51172793	-	3807	52	2907	81
DAZAP2	ENSG00000183283.16	chr12:51239295-51242510	+	2098	86	10359	113
SMAGP	ENSG00000170545.17	chr12:51244558-51270415	-	1875	12	641	50
CELA1	ENSG00000139610.2	chr12:51328442-51346679	-	953	19	508	26
GALNT6	ENSG00000139629.16	chr12:51354271-51379781	-	5307	16	1054	161
SMIM41	ENSG00000284791.2	chr12:52079704-52108255	+	1430	7	258	21
KRT7	ENSG00000135480.16	chr12:52247918-52248925	+	1625	23	554	33
KRT86	ENSG00000170442.12	chr12:52249300-52303159	+	2247	6	291	33
KRT8	ENSG00000170421.12	chr12:52949216-52949954	-	2437	35	2898	179
KRT18	ENSG00000111057.11	chr12:52951742-52952815	+	1696	33	2867	117
EIF4B	ENSG00000063046.18	chr12:53037726-53040352	+	3856	51	6839	186
SPRYD3	ENSG00000167778.9	chr12:53073160-53075744	-	2902	24	856	107
ZNF740	ENSG00000139651.11	chr12:53187607-53188756	+	8557	17	691	44
ITGB7	ENSG00000139626.16	chr12:53191323-53207282	-	2806	20	1325	77
MFSD5	ENSG00000182544.9	chr12:53252449-53253209	+	2038	41	1693	72
PFDN5	ENSG00000123349.14	chr12:53297885-53298488	+	847	21	7280	363
MYG1	ENSG00000139637.14	chr12:53306557-53307173	+	1202	37	1674	55
AAAS	ENSG00000094914.14	chr12:53308774-53321563	-	2292	35	1140	29
SP1	ENSG00000185591.10	chr12:53381302-53382658	+	7680	54	2961	84
AMHR2	ENSG00000135409.11	chr12:53423855-53431672	+	2001	145	7277	69
PRR13	ENSG00000205352.11	chr12:53442555-53446315	+	1105	21	3324	59
PCBP2	ENSG00000197111.16	chr12:53468468-53479624	+	3159	43	13434	371
MAP3K12	ENSG00000139625.13	chr12:53481122-53482587	-	4319	38	13529	604
TARBP2	ENSG00000139546.11	chr12:53503714-53504787	+	1855	11	360	29
ATF7	ENSG00000170653.19	chr12:53534606-53625971	-	6660	22	1278	73
ATP5MC2	ENSG00000135390.21	chr12:53665239-53676082	-	1950	24	14518	1269
HOXC10	ENSG00000180818.5	chr12:53986430-53989710	+	1976	5	113	27
HOXC6	ENSG00000197757.8	chr12:54028440-54030823	+	2943	38	4247	98
HOXC9	ENSG00000180806.5	chr12:54000161-54003337	+	1505	5	209	23
HOXC5	ENSG00000172789.3	chr12:54032853-54035358	+	1805	2	356	44
CBX5	ENSG00000094916.16	chr12:54230942-54280122	-	11546	19	2480	329
HNRNPA1	ENSG00000135486.18	chr12:54285947-54287087	+	4121	30	9167	479
COPZ1	ENSG00000111481.10	chr12:54340372-54347840	+	1890	8	2798	172
GPR84	ENSG00000139572.4	chr12:54362447-54364487	-	2041	3	72	39
AC009779.3	ENSG00000258311.5	chr12:55716590-55721794	+	3382	2	58	28
RDH5	ENSG00000135437.10	chr12:55720367-55722311	+	1274	8	484	87
CD63	ENSG00000135404.12	chr12:55725812-55728977	-	1233	36	5786	363
SARNP	ENSG00000205323.9	chr12:55760424-55817709	-	1163	21	2081	77
ORMDL2	ENSG00000123353.10	chr12:55818356-55819420	+	2019	21	1916	67
AC023055.1	ENSG00000257390.5	chr12:55757275-55827546	-	1807	33	993	59
PYM1	ENSG00000170473.17	chr12:55901687-55927111	-	1207	15	381	23
DGKA	ENSG00000065357.20	chr12:55952928-55953447	+	2770	22	777	39
CDK2	ENSG00000123374.11	chr12:55971120-55971837	+	2598	37	3251	95
PMEL	ENSG00000185664.14	chr12:55958547-55973317	-	2757	16	2364	76
RAB5B	ENSG00000111540.16	chr12:55990721-55991940	+	5273	70	5100	175
SUOX	ENSG00000139531.13	chr12:56002214-56006641	+	2860	34	3325	70
IKZF4	ENSG00000123411.15	chr12:56032280-56034600	+	5313	25	840	25
RPS26	ENSG00000197728.11	chr12:56042140-56044223	+	1272	11	646	143
ERBB3	ENSG00000065361.16	chr12:56095991-56102806	+	5615	2	80	23
AC034102.2	ENSG00000257411.2	chr12:56101331-56109289	+	489	10	354	21
PA2G4	ENSG00000170515.14	chr12:56110565-56111509	+	2386	40	14410	627
RPL41	ENSG00000229117.9	chr12:56116768-56117687	+	676	5	2318	225
ESYT1	ENSG00000139641.13	chr12:56143483-56144391	+	4180	107	8125	114
MYL6	ENSG00000092841.19	chr12:56161781-56163496	+	1438	65	10449	334
SMARCC2	ENSG00000139613.12	chr12:56163345-56189473	-	5090	60	5805	189
RNF41	ENSG00000181852.18	chr12:56210248-56214018	-	5593	55	4725	546
NABP2	ENSG00000139579.13	chr12:56224401-56229844	+	1775	14	660	33
SLC39A5	ENSG00000139540.12	chr12:56236704-56237843	+	2031	50	1841	68
ANKRD52	ENSG00000139645.10	chr12:56254087-56255084	-	8681	106	5708	163
COQ10A	ENSG00000135469.13	chr12:56269536-56270665	+	1652	8	307	45
CS	ENSG00000062485.19	chr12:56286282-56300283	-	3057	61	9333	210
CNPY2	ENSG00000257727.6	chr12:56314650-56315897	-	1450	40	4798	296
TIMELESS	ENSG00000111602.12	chr12:56417127-56424789	-	5158	62	2144	65
SPRYD4	ENSG00000176422.14	chr12:56468578-56479708	+	10769	3	64	20
RBMS2	ENSG00000076067.13	chr12:56571698-56581655	+	8488	4	202	40
BAZ2A	ENSG00000076108.11	chr12:56613018-56614306	-	8831	143	10277	201
ATP5F1B	ENSG00000110955.9	chr12:56638175-56645984	-	1759	52	74609	1191
PTGES3	ENSG00000110958.16	chr12:56663341-56687997	-	2077	8	1729	384
NACA	ENSG00000196531.13	chr12:56713539-56731628	-	6387	32	27610	1160
AC117378.1	ENSG00000285625.1	chr12:56714612-56741535	-	588	18	874	40
PRIM1	ENSG00000198056.15	chr12:56731580-56752323	-	1875	25	1576	50
HSD17B6	ENSG00000025423.11	chr12:56785929-56787345	+	1751	13	639	43
ZBTB39	ENSG00000166860.3	chr12:56998836-57006546	-	6268	7	144	21
MYO1A	ENSG00000166866.13	chr12:57047931-57051198	-	3658	117	5198	104
STAT6	ENSG00000166888.12	chr12:57106693-57111231	-	4018	63	3506	82
SHMT2	ENSG00000182199.11	chr12:57233634-57234244	+	2311	62	6301	248
STAC3	ENSG00000185482.8	chr12:57248126-57251188	-	1645	16	489	52
MARS1	ENSG00000166986.15	chr12:57515183-57516647	+	3592	90	8135	187
ARHGAP9	ENSG00000123329.20	chr12:57472264-57488814	-	2912	4	1238	80
MBD6	ENSG00000166987.15	chr12:57529002-57530146	+	4202	64	2383	105
DCTN2	ENSG00000175203.16	chr12:57530617-57547120	-	1973	38	3948	124
KIF5A	ENSG00000155980.13	chr12:57546026-57564212	+	5814	2	392	22
PIP4K2C	ENSG00000166908.18	chr12:57599090-57600977	+	3176	31	1007	20
DTX3	ENSG00000178498.16	chr12:57604622-57609800	+	3199	18	640	24
OS9	ENSG00000135506.16	chr12:57716333-57719182	+	2682	18	552	27
TSPAN31	ENSG00000135452.10	chr12:57746667-57747855	+	3678	11	342	26
CDK4	ENSG00000135446.17	chr12:57749220-57752276	-	1865	34	7294	736
METTL1	ENSG00000037897.17	chr12:57769049-57769865	-	1378	16	411	21
TSFM	ENSG00000123297.20	chr12:57782881-57796367	+	2534	19	2875	481
AVIL	ENSG00000135407.10	chr12:57810901-57818704	-	2891	62	3653	132
CTDSP2	ENSG00000175215.11	chr12:57823958-57829550	-	4785	44	1059	25
LRIG3	ENSG00000139263.12	chr12:58885880-58887035	-	4046	31	1409	109
CD9	ENSG00000010278.14	chr12:6232186-6236262	+	1566	10	4706	354
USP15	ENSG00000135655.16	chr12:62401158-62404657	+	14971	138	10166	157
MON2	ENSG00000061987.16	chr12:62587852-62592858	+	13263	97	5294	126
TNFRSF1A	ENSG00000067182.8	chr12:6328771-6342076	-	2171	52	3012	142
RXYLT1	ENSG00000118600.12	chr12:63804951-63809481	+	1966	9	287	22
LTBR	ENSG00000111321.11	chr12:6388926-6391571	+	2134	26	582	36
XPOT	ENSG00000184575.12	chr12:64425619-64430210	+	6370	94	11392	157
TBK1	ENSG00000183735.10	chr12:64497014-64497921	+	3244	130	11572	314
GNS	ENSG00000135677.11	chr12:64713445-64752871	-	5081	43	2396	75
MRPL51	ENSG00000111639.8	chr12:6492152-6493718	-	898	21	8385	674
NCAPD2	ENSG00000010292.13	chr12:6529260-6530730	+	4825	133	16786	317
LEMD3	ENSG00000174106.3	chr12:65245550-65246390	+	4780	93	5130	184
GAPDH	ENSG00000111640.15	chr12:6536605-6538374	+	1348	17	88560	5653
IFFO1	ENSG00000010295.19	chr12:6539529-6556083	-	3101	23	1648	106
NOP2	ENSG00000111641.12	chr12:6556871-6568691	-	3038	61	7076	443
CHD4	ENSG00000111642.16	chr12:6607300-6614524	-	6673	189	18246	270
LLPH	ENSG00000139233.7	chr12:66116555-66130750	-	7728	21	1144	54
TMBIM4	ENSG00000155957.18	chr12:66137840-66169962	-	2876	44	2000	46
HELB	ENSG00000127311.10	chr12:66322740-66324519	+	3586	20	595	36
ING4	ENSG00000111653.20	chr12:6651012-6663114	-	1659	9	321	41
ZNF384	ENSG00000126746.17	chr12:6678261-6688569	-	3266	19	566	165
COPS7A	ENSG00000111652.10	chr12:6729035-6730703	+	2034	21	554	38
CAND1	ENSG00000111530.13	chr12:67298972-67314608	+	11176	189	26707	299
MLF2	ENSG00000089693.10	chr12:6750745-6752678	-	1969	48	5013	130
DYRK2	ENSG00000127334.11	chr12:67651469-67657475	+	8888	40	1084	36
MDM1	ENSG00000111554.14	chr12:68321574-68332036	-	2918	25	914	36
CDCA3	ENSG00000111665.11	chr12:6848843-6851249	-	2760	32	1605	30
USP5	ENSG00000111667.13	chr12:6863336-6866104	+	3181	70	5598	168
RAP1B	ENSG00000127314.18	chr12:68651682-68654219	+	13378	26	4071	214
TPI1	ENSG00000111669.15	chr12:6870017-6870571	+	1763	48	14077	954
NUP107	ENSG00000111581.10	chr12:68732573-68740218	+	6213	90	7288	92
SLC35E3	ENSG00000175782.11	chr12:68752151-68793728	+	17722	29	4083	231
MDM2	ENSG00000135679.25	chr12:68843689-68844195	+	12632	65	4666	119
CPM	ENSG00000135678.12	chr12:68851180-68932884	-	6636	39	1930	120
CPSF6	ENSG00000111605.18	chr12:69251175-69258189	+	7525	67	2067	33
ATN1	ENSG00000111676.15	chr12:6939107-6942057	+	4702	47	1258	38
YEATS4	ENSG00000127337.7	chr12:69359779-69370971	+	1468	27	2293	79
C12orf57	ENSG00000111678.11	chr12:6944122-6945996	+	980	8	18096	9735
PTPN6	ENSG00000111679.17	chr12:6946468-6952180	+	2389	2	282	60
CCT2	ENSG00000166226.13	chr12:69599714-69601570	+	2189	74	22476	401
PHB2	ENSG00000215021.9	chr12:6967747-6970680	-	1379	28	12103	1452
EMG1	ENSG00000126749.16	chr12:6971061-6975977	+	4873	15	2769	227
LPCAT3	ENSG00000111684.11	chr12:6977647-7018474	-	2902	59	7517	317
CNOT2	ENSG00000111596.13	chr12:70347594-70353926	+	4753	143	4772	73
TSPAN8	ENSG00000127324.9	chr12:71139833-71157973	-	1516	21	885	49
ZFC3H1	ENSG00000133858.17	chr12:71656883-71663360	-	7597	149	6729	113
TMEM19	ENSG00000139291.14	chr12:71697452-71704056	+	5662	58	2149	51
RAB21	ENSG00000080371.6	chr12:71782414-71785689	+	15558	74	4597	103
TBC1D15	ENSG00000121749.15	chr12:71913360-71923215	+	6184	78	4483	166
PEX5	ENSG00000139197.11	chr12:7210130-7218574	+	3252	36	879	35
ATXN7L3B	ENSG00000253719.4	chr12:74537835-74545430	+	7596	6	556	91
WNK1	ENSG00000060237.18	chr12:907720-909033	+	11804	277	19549	280
KRR1	ENSG00000111615.14	chr12:75506164-75511613	-	10104	43	5031	149
NAP1L1	ENSG00000187109.15	chr12:76055048-76084684	-	13159	171	30688	2066
BBS10	ENSG00000179941.9	chr12:76344474-76348415	-	3568	155	7544	138
ZDHHC17	ENSG00000186908.14	chr12:76848238-76849669	+	5259	72	2470	55
CSRP2	ENSG00000175183.10	chr12:76858716-76864954	-	910	22	1055	56
E2F7	ENSG00000165891.16	chr12:77055878-77065550	-	5725	81	3195	64
SLC2A3	ENSG00000059804.16	chr12:7919231-7936167	-	3827	54	2081	34
PAWR	ENSG00000177425.11	chr12:79589792-79632162	-	8991	133	5134	109
PPP1R12A	ENSG00000058272.19	chr12:79821112-79934715	-	5620	188	9786	58
FOXJ2	ENSG00000065970.9	chr12:8049968-8053013	+	5524	73	3343	94
NECAP1	ENSG00000089818.18	chr12:8095278-8097730	+	3479	35	2068	334
CCDC59	ENSG00000133773.12	chr12:82357115-82358292	-	1585	31	1341	41
METTL25	ENSG00000127720.8	chr12:82476299-82479169	+	2064	6	139	35
SLC6A15	ENSG00000072041.17	chr12:84891833-84912024	-	4799	1	347	240
RIMKLB	ENSG00000166532.16	chr12:8779812-8783095	+	5830	107	3941	168
C12orf29	ENSG00000133641.18	chr12:88041708-88048423	+	2829	18	2576	211
TMTC3	ENSG00000139324.12	chr12:88142307-88199887	+	7192	137	6032	113
KITLG	ENSG00000049130.16	chr12:88518833-88580469	-	5737	192	16547	433
M6PR	ENSG00000003056.8	chr12:8945237-8949610	-	2450	49	4416	152
POC1B	ENSG00000139323.14	chr12:89425287-89525205	-	3096	56	1608	50
ATP2B1	ENSG00000070961.15	chr12:89588072-89708831	-	7032	232	19360	186
RAD52	ENSG00000002016.18	chr12:913359-914198	-	3023	16	2088	124
BTG1	ENSG00000133639.6	chr12:92140278-92145846	-	4629	17	819	41
PLEKHG7	ENSG00000187510.10	chr12:92732266-92749723	+	4497	99	5334	83
EEA1	ENSG00000102189.17	chr12:92813004-92821099	-	9839	28	685	23
UBE2N	ENSG00000177889.10	chr12:93409801-93441935	-	4877	68	10566	550
MRPL42	ENSG00000198015.13	chr12:93500747-93502621	+	15582	63	4911	131
SOCS2	ENSG00000120833.14	chr12:93575058-93583487	+	3733	29	753	31
CRADD	ENSG00000169372.13	chr12:93848660-93850756	+	1403	6	151	23
CEP83	ENSG00000173588.15	chr12:94402978-94412512	-	3686	50	1072	25
NDUFA12	ENSG00000184752.13	chr12:94971333-95003697	-	813	19	6430	327
NR2C1	ENSG00000120798.17	chr12:95028458-95073628	-	4058	112	4065	48
FGD6	ENSG00000180263.14	chr12:95189192-95208956	-	9291	29	641	29
VEZT	ENSG00000028203.18	chr12:95296069-95299482	+	4510	77	2913	47
METAP2	ENSG00000111142.14	chr12:95485809-95494114	+	3400	34	3400	135
USP44	ENSG00000136014.12	chr12:95524520-95529000	-	4008	37	4453	216
NTN4	ENSG00000074527.13	chr12:95713297-95739995	-	3621	1	140	140
SNRPF	ENSG00000139343.10	chr12:95865079-95866451	+	1389	15	4042	166
LTA4H	ENSG00000111144.10	chr12:96000753-96035587	-	2140	43	4032	81
CDK17	ENSG00000059758.8	chr12:96313410-96335230	-	4036	92	2510	33
NEDD1	ENSG00000139350.12	chr12:96912576-96953221	+	4015	50	1592	24
TMPO	ENSG00000120802.14	chr12:98544639-98547787	+	4136	193	20597	223
[truncated: 5,424 more rows]

## Sheet: dPAM2 Targets
Supplementary Data 3B. iCLIP targets of UNKdPAM2 in HeLa cells.
Gene Symbol	Ensembl ID	Genomic Location	Strand	cDNA Length	Peak Number	Total Tags	Maxium Peak Tags
MFSD14A	ENSG00000156875.14	chr1:100058671-100062115	+	2779	124	10893	310
SASS6	ENSG00000156876.10	chr1:100083570-100132930	-	3848	29	7220	529
TRMT13	ENSG00000122435.10	chr1:100142907-100144351	+	3130	66	2008	54
RTCA	ENSG00000137996.13	chr1:100266289-100266929	+	2526	17	1414	50
UBE4B	ENSG00000130939.20	chr1:10179016-10179950	+	6184	114	6935	229
EXTL2	ENSG00000162694.14	chr1:100888324-100894805	-	3146	49	2022	93
SLC30A7	ENSG00000162695.12	chr1:100961828-100972658	+	8204	127	11132	457
DPH5	ENSG00000117543.21	chr1:100990333-101025761	-	1768	97	7604	154
ISG15	ENSG00000187608.10	chr1:1013497-1014540	+	787	3	65	26
KIF1B	ENSG00000054523.18	chr1:10365166-10368502	+	10855	50	1208	35
PGD	ENSG00000142657.21	chr1:10418812-10419808	+	2268	58	4254	171
CENPS-CORT	ENSG00000251503.8	chr1:10430804-10452003	+	1469	2	61	26
CENPS	ENSG00000175279.22	chr1:10440123-10442657	+	914	6	197	47
PEX14	ENSG00000142655.13	chr1:10535888-10536289	+	1922	22	1075	44
PRMT6	ENSG00000198890.9	chr1:107057437-107060634	+	2715	21	805	42
SLC25A24	ENSG00000085491.17	chr1:108134823-108192818	-	4249	101	7396	148
FAM102B	ENSG00000162636.16	chr1:108624665-108639322	+	5584	105	13804	535
HENMT1	ENSG00000162639.16	chr1:108648295-108661055	-	1874	85	8061	181
PRPF38B	ENSG00000134186.12	chr1:108697700-108699385	+	4831	85	4848	109
STXBP3	ENSG00000116266.11	chr1:108796235-108807481	+	2489	57	10160	374
AKNAD1	ENSG00000162641.20	chr1:108815898-108817454	-	3050	30	3280	268
GPSM2	ENSG00000121957.15	chr1:108903288-108930377	+	7433	66	6550	491
CLCC1	ENSG00000121940.16	chr1:108932015-108963504	-	6917	152	11343	235
TAF13	ENSG00000197780.10	chr1:109064140-109076003	-	1076	56	5073	225
SARS1	ENSG00000031698.13	chr1:109236231-109238169	+	1914	84	11099	660
CELSR2	ENSG00000143126.8	chr1:109270824-109275607	+	11015	35	1180	102
PSRC1	ENSG00000134222.16	chr1:109279567-109282419	-	1826	16	363	22
MYBPHL	ENSG00000221986.7	chr1:109292365-109307011	-	1342	20	441	22
SORT1	ENSG00000134243.12	chr1:109309575-109397918	-	6993	58	4517	187
PSMA5	ENSG00000143106.13	chr1:109399042-109426448	-	3815	35	37040	1247
SYPL2	ENSG00000143028.9	chr1:109475242-109476843	+	3703	14	690	41
ATXN7L2	ENSG00000162650.16	chr1:109483479-109492704	+	3022	23	970	80
CYB561D1	ENSG00000174151.15	chr1:109494115-109500440	+	5077	4	118	29
AMIGO1	ENSG00000181754.7	chr1:109504178-109509727	-	5130	13	324	27
GNAI3	ENSG00000065135.12	chr1:109548615-109600195	+	9044	2	92	20
GSTM3	ENSG00000134202.11	chr1:109736930-109740327	-	4122	32	5392	510
AHCYL1	ENSG00000168710.18	chr1:110018432-110019090	+	4313	107	9448	546
STRIP1	ENSG00000143093.15	chr1:110047573-110048304	+	3363	42	1154	39
AL109811.3	ENSG00000277726.4	chr1:11023198-11030497	+	1793	8	1279	171
TARDBP	ENSG00000120948.18	chr1:11023929-11025492	+	4185	62	9137	434
RBM15	ENSG00000162775.16	chr1:110339466-110346677	+	4248	81	5070	125
LAMTOR5	ENSG00000134248.13	chr1:110401249-110407694	-	1154	14	5135	366
SRM	ENSG00000116649.10	chr1:11056702-11059686	-	1260	22	768	60
EXOSC10	ENSG00000171824.14	chr1:11066618-11099869	-	2796	74	4140	151
LRIF1	ENSG00000121931.16	chr1:110947190-110963922	-	3313	47	1637	51
MTOR	ENSG00000198793.13	chr1:11106535-11262551	-	8721	31	925	66
DRAM2	ENSG00000156171.14	chr1:111120516-111139520	-	2246	50	2372	69
CEPT1	ENSG00000134255.14	chr1:111182537-111183551	+	2251	59	5692	159
WDR77	ENSG00000116455.14	chr1:111439890-111449256	-	2456	19	2550	168
ATP5PB	ENSG00000116459.11	chr1:111449682-111456748	+	2628	31	14940	578
INKA2	ENSG00000197852.12	chr1:111727344-111739253	-	5951	54	3900	125
DDX20	ENSG00000064703.12	chr1:111762417-111765830	+	4332	104	12104	457
CTTNBP2NL	ENSG00000143079.15	chr1:112456818-112463456	+	5864	42	1286	54
ST7L	ENSG00000007341.19	chr1:112541794-112620825	-	4483	53	1825	83
CAPZA1	ENSG00000116489.13	chr1:112666920-112669594	+	2358	36	9965	283
MOV10	ENSG00000155363.18	chr1:112699687-112700725	+	4100	92	5229	132
RHOC	ENSG00000155366.17	chr1:112701338-112703653	-	2199	14	594	48
UBIAD1	ENSG00000120942.14	chr1:11273934-11296049	+	3654	11	385	32
SLC16A1	ENSG00000155380.12	chr1:112917760-112957013	-	4374	100	23275	494
LRIG2	ENSG00000198799.12	chr1:113103201-113124997	+	11566	29	1173	49
PHTF1	ENSG00000116793.16	chr1:113749522-113759489	-	3657	56	1903	71
RSBN1	ENSG00000081019.13	chr1:113765342-113812275	-	6621	68	2863	74
AP4B1	ENSG00000134262.13	chr1:113894194-113904799	-	3173	70	5130	92
DCLRE1B	ENSG00000118655.7	chr1:113905409-113914072	+	3755	47	1935	42
HIPK1	ENSG00000163349.22	chr1:113963440-113977804	+	8201	65	2791	46
OLFML3	ENSG00000116774.12	chr1:113979391-113982254	+	1961	66	4621	120
TRIM33	ENSG00000197323.12	chr1:114397608-114511160	-	8369	191	16418	174
BCAS2	ENSG00000116752.6	chr1:114567884-114581629	-	1275	43	6303	345
DENND2C	ENSG00000175984.15	chr1:114582851-114626193	-	6177	14	415	25
NRAS	ENSG00000213281.5	chr1:114704469-114716771	-	4326	63	10735	790
CSDE1	ENSG00000009307.16	chr1:114717957-114757982	-	4312	90	22106	782
SIKE1	ENSG00000052723.12	chr1:114774142-114780190	-	5506	93	4590	156
VANGL1	ENSG00000173218.15	chr1:115671144-115684076	+	8671	74	5302	92
ATP1A1	ENSG00000163399.16	chr1:116406109-116410261	+	3763	122	29397	913
CD58	ENSG00000116815.16	chr1:116521787-116571039	-	1328	63	5549	235
MAD2L2	ENSG00000116670.15	chr1:11675656-11681111	-	1860	8	202	26
PTGFRN	ENSG00000134247.10	chr1:116987040-116990350	+	6314	67	3242	96
TTF2	ENSG00000116830.12	chr1:117098246-117101700	+	9439	101	4068	72
MAN1A2	ENSG00000198162.12	chr1:117502861-117525352	+	8576	100	7940	797
TENT5C	ENSG00000183508.5	chr1:117606048-117628389	+	5654	24	1627	118
GDAP2	ENSG00000196505.11	chr1:117896616-117920207	-	8819	91	3298	102
WDR3	ENSG00000065183.16	chr1:117929775-117938529	+	10004	53	4901	129
SPAG17	ENSG00000155761.14	chr1:117953861-117964810	-	7203	75	10860	556
PHGDH	ENSG00000092621.13	chr1:119739462-119744213	+	2585	63	8156	238
MFN2	ENSG00000116688.18	chr1:12009555-12013471	+	4772	68	2582	73
NOTCH2	ENSG00000134250.20	chr1:120005505-120069363	-	11425	186	18850	247
SEC22B	ENSG00000265808.4	chr1:120150898-120176520	-	6927	39	3829	278
VPS13D	ENSG00000048707.15	chr1:12382996-12509030	+	16357	90	2281	75
UBE2J2	ENSG00000160087.21	chr1:1257122-1263569	-	2455	27	1467	49
INTS11	ENSG00000127054.21	chr1:1315560-1320905	-	2629	16	428	68
AURKAIP1	ENSG00000175756.13	chr1:1374244-1375144	-	1072	13	378	40
MRPL20	ENSG00000242485.6	chr1:1401909-1407293	-	1049	8	645	57
CD160	ENSG00000117281.16	chr1:145728328-145738493	+	3388	27	1125	65
RNF115	ENSG00000265491.5	chr1:145746389-145773843	-	9135	12	1399	179
POLR3C	ENSG00000186141.9	chr1:145839515-145839991	+	3777	49	2835	78
PIAS3	ENSG00000131788.16	chr1:145854610-145859035	-	2902	19	579	28
PEX11B	ENSG00000131779.11	chr1:145911351-145918529	-	1632	17	514	34
RBM8A	ENSG00000265241.7	chr1:145926817-145927678	-	4909	12	418	24
TXNIP	ENSG00000265972.6	chr1:145992435-145996579	-	2905	56	2140	142
CHD1L	ENSG00000131778.19	chr1:147270995-147276247	+	3344	69	2596	43
BCL9	ENSG00000116128.11	chr1:147611613-147615902	+	6189	27	790	62
PDE4DIP	ENSG00000178104.19	chr1:148979795-148993882	+	8824	6	225	22
H2BC18	ENSG00000203814.6	chr1:149782689-149812373	-	1954	5	7144	1601
H2BC21	ENSG00000184678.10	chr1:149884459-149886652	-	2194	11	1679	92
H2AC20	ENSG00000184260.6	chr1:149886918-149887411	+	494	13	3147	289
BOLA1	ENSG00000178096.9	chr1:149899626-149900548	+	1096	16	1324	90
H2AC21	ENSG00000184270.6	chr1:149887469-149887965	-	497	3	529	124
SF3B4	ENSG00000143368.10	chr1:149923317-149927803	-	1544	51	13780	1217
MTMR11	ENSG00000014914.21	chr1:149928651-149936879	-	2840	50	1619	51
OTUD7B	ENSG00000264522.6	chr1:149960927-149971261	-	8922	19	334	71
VPS45	ENSG00000136631.15	chr1:150109175-150144925	+	2695	60	3185	85
ANP32E	ENSG00000143401.15	chr1:150218417-150236112	-	3407	55	16126	639
APH1A	ENSG00000117362.13	chr1:150266349-150269015	-	2353	15	739	58
C1orf54	ENSG00000118292.9	chr1:150268200-150280916	+	1251	6	343	55
MRPS21	ENSG00000266472.6	chr1:150293920-150308979	+	1462	17	1426	69
PRPF3	ENSG00000117360.13	chr1:150348684-150353195	+	2414	81	6497	274
RPRD2	ENSG00000163125.15	chr1:150364711-150473556	+	7605	9	1082	72
TARS2	ENSG00000143374.17	chr1:150504333-150506935	+	2727	198	10813	380
MCL1	ENSG00000143384.13	chr1:150577070-150579530	-	3950	44	5387	265
ENSA	ENSG00000143420.19	chr1:150625200-150629612	-	2818	91	3691	297
GOLPH3L	ENSG00000143457.11	chr1:150694512-150697108	-	3124	9	287	39
ARNT	ENSG00000143437.21	chr1:150836424-150876568	-	4710	49	2093	45
SETDB1	ENSG00000143379.12	chr1:150962974-150963848	+	4437	96	3403	51
CERS2	ENSG00000143418.20	chr1:150967067-150974826	-	2544	35	4723	475
PRUNE1	ENSG00000143363.17	chr1:151024742-151035711	+	3025	17	655	39
C1orf56	ENSG00000143443.10	chr1:151048663-151049713	+	2085	39	1522	67
SCNM1	ENSG00000163156.12	chr1:151167868-151169133	+	1913	19	2485	174
TMOD4	ENSG00000163157.15	chr1:151175617-151176284	-	1232	22	915	37
VPS72	ENSG00000163159.14	chr1:151185522-151190143	-	1511	18	957	64
PIP5K1A	ENSG00000143398.20	chr1:151242112-151248483	+	3800	75	4751	229
PSMD4	ENSG00000159352.16	chr1:151266544-151267460	+	1333	59	5075	202
ZNF687	ENSG00000143373.18	chr1:151290451-151291337	+	5378	47	1613	93
PI4KB	ENSG00000143393.16	chr1:151291937-151327657	-	3983	39	1592	157
RFX5	ENSG00000143390.17	chr1:151344256-151346606	-	3576	14	544	69
SELENBP1	ENSG00000143416.21	chr1:151365573-151369841	-	1928	13	554	40
PSMB4	ENSG00000159377.11	chr1:151400901-151401937	+	918	60	15247	2254
POGZ	ENSG00000143442.22	chr1:151430714-151455197	-	6655	171	5772	93
CGN	ENSG00000143375.15	chr1:151519370-151523561	+	5101	10	304	22
TUFT1	ENSG00000143367.16	chr1:151565922-151574927	+	3107	23	627	50
SNX27	ENSG00000143376.14	chr1:151675856-151694485	+	7250	28	1665	59
MRPL9	ENSG00000143436.11	chr1:151759647-151763496	-	1264	27	2663	143
OAZ3	ENSG00000143450.17	chr1:151762969-151771330	+	3789	7	915	115
S100A10	ENSG00000197747.9	chr1:151985158-151993829	-	671	25	7035	1054
S100A11	ENSG00000163191.6	chr1:152032506-152037004	-	563	18	34745	1963
S100A6	ENSG00000197956.10	chr1:153534599-153535991	-	673	12	3427	570
S100A4	ENSG00000196154.12	chr1:153543613-153545806	-	573	17	5519	346
S100A16	ENSG00000188643.11	chr1:153606975-153608322	-	1172	14	723	58
S100A14	ENSG00000189334.9	chr1:153614255-153616986	-	1218	4	229	21
S100A13	ENSG00000189171.14	chr1:153618804-153627268	-	686	10	2030	113
CHTOP	ENSG00000160679.13	chr1:153638342-153644385	+	2250	65	3393	99
SNAPIN	ENSG00000143553.11	chr1:153658727-153661564	+	1003	16	824	60
ILF2	ENSG00000143621.17	chr1:153667283-153670982	-	1906	69	26352	926
INTS3	ENSG00000143624.14	chr1:153773034-153774808	+	5252	30	1485	75
GATAD2B	ENSG00000143614.10	chr1:153898917-153922766	-	7475	20	894	43
DENND4B	ENSG00000198837.10	chr1:153929501-153946718	-	5728	7	167	21
CRTC2	ENSG00000160741.17	chr1:153947669-153958615	-	2631	53	4383	195
AL358472.7	ENSG00000285779.1	chr1:153959151-153975887	-	2253	16	1622	162
JTB	ENSG00000143543.15	chr1:153975839-153977626	-	1273	18	1397	91
RAB13	ENSG00000143545.10	chr1:153982745-153985362	-	1353	11	1201	76
RPS27	ENSG00000177954.14	chr1:153990921-153992146	+	467	4	163	23
NUP210L	ENSG00000143552.9	chr1:153992694-154155116	-	5889	26	5394	415
TPM3	ENSG00000143549.21	chr1:154155308-154183189	-	7064	23	3732	196
C1orf189	ENSG00000163263.7	chr1:154199085-154206333	-	674	18	2749	161
C1orf43	ENSG00000143612.21	chr1:154206720-154220590	-	1861	33	2528	117
UBAP2L	ENSG00000143569.19	chr1:154266452-154269695	+	3997	131	13668	231
CTRC	ENSG00000162438.12	chr1:15438442-15449242	+	3482	12	655	50
HAX1	ENSG00000143575.15	chr1:154273898-154275875	+	1151	38	6373	278
SSU72	ENSG00000160075.12	chr1:1541674-1546487	-	4176	9	467	53
UBE2Q1	ENSG00000160714.10	chr1:154551460-154553076	-	3239	38	3130	136
ADAR	ENSG00000160710.17	chr1:154597265-154608825	-	6700	152	15383	331
CELA2B	ENSG00000215704.10	chr1:15485861-15491395	+	915	20	1125	48
PMVK	ENSG00000163344.6	chr1:154924740-154936719	-	1002	9	247	36
PBXIP1	ENSG00000163346.17	chr1:154947653-154956123	-	3207	13	367	31
PYGO2	ENSG00000163348.4	chr1:154959638-154963853	-	3180	33	1468	158
SHC1	ENSG00000160691.19	chr1:154967670-154974336	-	3481	30	784	36
CKS1B	ENSG00000173207.13	chr1:154977299-154979074	+	912	6	728	60
FLAD1	ENSG00000160688.19	chr1:154990213-154993111	+	2656	40	1828	105
ZBTB7B	ENSG00000160685.13	chr1:155014448-155016981	+	4017	18	448	28
CASP9	ENSG00000132906.18	chr1:15492366-15524192	-	4463	16	1550	209
ADAM15	ENSG00000143537.14	chr1:155062161-155062775	+	3091	42	1117	27
EFNA4	ENSG00000243364.8	chr1:155063761-155069538	+	1254	11	469	41
EFNA1	ENSG00000169242.12	chr1:155131204-155134125	+	1552	5	101	22
SLC50A1	ENSG00000169241.19	chr1:155138048-155138853	+	1346	17	1990	233
DPM3	ENSG00000179085.8	chr1:155139891-155140531	-	517	12	1159	140
KRTCAP2	ENSG00000163463.13	chr1:155169408-155173238	-	598	16	930	115
MTX1	ENSG00000173171.14	chr1:155212455-155213739	+	1632	12	361	40
GBA	ENSG00000177628.16	chr1:155239635-155244606	-	2387	7	982	138
SCAMP3	ENSG00000116521.11	chr1:155255981-155262430	-	1545	15	1646	94
CLK2	ENSG00000176444.19	chr1:155262880-155269363	-	2154	9	168	25
DNAJC16	ENSG00000116138.13	chr1:15568159-15570281	+	6299	39	1499	54
FDPS	ENSG00000160752.15	chr1:155319655-155320609	+	1478	37	6126	155
RUSC1	ENSG00000160753.16	chr1:155325567-155327132	+	3436	21	1096	99
ASH1L	ENSG00000116539.13	chr1:155481411-155562807	-	12037	61	1725	80
YY1AP1	ENSG00000163374.19	chr1:155672726-155679464	-	3073	23	1377	76
DAP3	ENSG00000132676.16	chr1:155737012-155739010	+	2056	60	9918	335
GON4L	ENSG00000116580.18	chr1:155826870-155853809	-	7823	62	1656	76
AGMAT	ENSG00000116771.6	chr1:15571699-15585051	-	3095	14	743	114
RIT1	ENSG00000143622.11	chr1:155898837-155911404	-	3390	28	955	33
KHDC4	ENSG00000132680.11	chr1:155921385-155934373	-	4499	34	874	41
ARHGEF2	ENSG00000116584.20	chr1:155985375-156007070	-	4727	38	1464	62
SSR2	ENSG00000163479.14	chr1:156009086-156020917	-	1108	21	4784	226
UBQLN4	ENSG00000160803.8	chr1:156048502-156053650	-	3582	15	465	54
LAMTOR2	ENSG00000116586.12	chr1:156055496-156058506	+	621	14	739	60
RAB25	ENSG00000132698.15	chr1:156068212-156070365	+	1100	6	317	60
LMNA	ENSG00000160789.21	chr1:156137462-156139103	+	3218	57	2614	86
SLC25A44	ENSG00000160785.13	chr1:156200390-156210427	+	3662	14	326	21
PMF1-BGLAP	ENSG00000260238.6	chr1:156212982-156243332	+	1007	27	1759	151
PMF1	ENSG00000160783.19	chr1:156213026-156239718	+	1068	9	716	64
BGLAP	ENSG00000242252.2	chr1:156242184-156243317	+	506	13	1953	179
SMG5	ENSG00000198952.8	chr1:156249224-156282825	-	4559	31	778	25
DDI2	ENSG00000197312.12	chr1:15651836-15656985	+	10667	24	801	35
GLMP	ENSG00000198715.13	chr1:156293617-156295647	-	1941	10	754	56
VHLL	ENSG00000189030.10	chr1:156298624-156299307	-	684	28	8926	344
CCT3	ENSG00000163468.15	chr1:156309165-156338257	-	2048	52	28547	634
C1orf61	ENSG00000125462.18	chr1:156446413-156456763	-	768	6	555	116
MEF2D	ENSG00000116604.18	chr1:156463727-156483430	-	5912	12	379	25
NAXE	ENSG00000163382.12	chr1:156593275-156594129	+	1111	33	1480	122
GPATCH4	ENSG00000160818.17	chr1:156595667-156601462	-	2154	30	1619	101
RSC1A1	ENSG00000215695.1	chr1:15659869-15661722	+	1854	58	2294	64
NES	ENSG00000132688.11	chr1:156668763-156677407	-	5568	31	1216	77
ISG20L2	ENSG00000143319.17	chr1:156727211-156728429	-	3303	62	4381	339
MRPL24	ENSG00000143314.12	chr1:156737530-156741590	-	990	56	6912	654
HDGF	ENSG00000143321.19	chr1:156743841-156751496	-	2309	38	3470	217
PRCC	ENSG00000143294.15	chr1:156795812-156800812	+	2068	40	1637	49
SH2D2A	ENSG00000027869.12	chr1:156809203-156814111	-	1673	7	202	25
ARHGEF11	ENSG00000132694.19	chr1:156935524-157045073	-	7261	14	371	42
UQCRHL	ENSG00000233954.6	chr1:15807169-15809348	-	2180	5	174	25
KIRREL1	ENSG00000183853.18	chr1:158086680-158100262	+	7519	40	1389	40
SPEN	ENSG00000065526.12	chr1:15938583-15939544	+	12385	133	4279	50
IFI16	ENSG00000163565.18	chr1:159032504-159055128	+	2867	45	3644	105
AIM2	ENSG00000163568.15	chr1:159063532-159073265	-	1394	13	1260	75
TAGLN2	ENSG00000158710.15	chr1:159918111-159925507	-	1603	31	3172	125
PIGM	ENSG00000143315.8	chr1:160024953-160031990	-	7038	19	405	28
IGSF8	ENSG00000162729.14	chr1:160091343-160098619	-	2366	19	772	84
HSPB7	ENSG00000173641.17	chr1:16015374-16017825	-	2892	6	222	33
PEA15	ENSG00000162734.13	chr1:160211287-160213717	+	2694	24	1815	275
DCAF8	ENSG00000132716.19	chr1:160221088-160238985	-	4106	59	1662	98
PEX19	ENSG00000162735.19	chr1:160282071-160286348	-	3653	93	10640	396
COPA	ENSG00000122218.16	chr1:160289291-160343209	-	5318	119	48012	2257
NCSTN	ENSG00000162736.17	chr1:160356898-160358648	+	3031	42	4785	219
F11R	ENSG00000158769.18	chr1:160998402-161021096	-	4770	47	1233	23
USF1	ENSG00000158773.14	chr1:161040209-161043342	-	1807	19	801	84
KLHDC9	ENSG00000162755.14	chr1:161099508-161100346	+	1347	20	1905	62
NIT1	ENSG00000158793.14	chr1:161122307-161124811	+	2081	33	1379	72
UFC1	ENSG00000143222.12	chr1:161154057-161157460	+	888	11	434	46
PPOX	ENSG00000143224.18	chr1:161170261-161171181	+	2471	25	802	46
B4GALT3	ENSG00000158850.15	chr1:161173859-161176156	-	2414	22	558	27
NDUFS2	ENSG00000158864.12	chr1:161213250-161213979	+	2064	51	9013	419
FCER1G	ENSG00000158869.11	chr1:161215234-161219248	+	590	3	177	39
EPHA2	ENSG00000142627.13	chr1:16133013-16133562	-	3946	8	526	35
SDHC	ENSG00000143252.15	chr1:161368022-161371964	+	1308	12	2970	170
CFAP126	ENSG00000188931.4	chr1:161364733-161367876	-	774	15	2460	136
DUSP12	ENSG00000081721.12	chr1:161752399-161753406	+	1330	23	1261	67
ATF6	ENSG00000118217.6	chr1:161840075-161860244	+	7470	60	13292	280
OLFML2B	ENSG00000162745.10	chr1:161983193-161983941	-	3160	39	1042	55
FBXO42	ENSG00000037637.11	chr1:16292314-16315367	-	6227	24	508	23
UHMK1	ENSG00000152332.16	chr1:162498085-162524054	+	8524	20	776	77
UAP1	ENSG00000117143.13	chr1:162597241-162599799	+	2377	46	8154	321
DDR2	ENSG00000162733.19	chr1:162767290-162772435	+	10160	37	841	29
HSD17B7	ENSG00000132196.15	chr1:162802918-162804319	+	1190	33	1271	26
NUF2	ENSG00000143228.13	chr1:163340255-163343815	+	1964	53	4461	147
SPATA21	ENSG00000187144.11	chr1:16387117-16403974	-	2015	29	2147	137
PBX1	ENSG00000185630.19	chr1:164812728-164850357	+	7087	20	840	85
MGST3	ENSG00000143198.13	chr1:165653833-165655620	+	1158	30	33475	1862
ALDH9A1	ENSG00000143149.12	chr1:165680487-165698540	-	2696	40	8184	831
TMCO1	ENSG00000143183.17	chr1:165743169-165768837	-	4468	22	1330	73
UCK2	ENSG00000143179.16	chr1:165903993-165907948	+	4838	31	4071	108
NBPF1	ENSG00000219481.10	chr1:16593562-16608650	-	5932	14	484	62
POGK	ENSG00000143157.12	chr1:166840089-166854473	+	6254	34	1070	38
TADA1	ENSG00000152382.6	chr1:166856510-166876264	-	2096	87	5355	167
CD247	ENSG00000198821.11	chr1:167430640-167434066	-	1678	87	3461	90
CREG1	ENSG00000143162.9	chr1:167541013-167553762	-	1997	42	1873	109
MPZL1	ENSG00000197965.12	chr1:167787067-167788154	+	4978	80	7704	161
ADCY10	ENSG00000143199.18	chr1:167809388-167914215	-	5342	25	4682	304
DCAF6	ENSG00000143164.15	chr1:168045081-168063967	+	3522	36	1760	79
TIPRL	ENSG00000143155.13	chr1:168179055-168192395	+	2998	22	2147	131
SFT2D2	ENSG00000213064.10	chr1:168226008-168243140	+	11040	15	1933	338
ATP1B1	ENSG00000143153.13	chr1:169107907-169127399	+	2608	48	12214	407
NME7	ENSG00000143156.14	chr1:169132531-169367797	-	1678	38	1240	37
BLZF1	ENSG00000117475.14	chr1:169368237-169380562	+	2524	54	2054	51
CCDC181	ENSG00000117477.12	chr1:169395047-169460669	-	2035	25	1909	82
SLC19A2	ENSG00000117479.15	chr1:169463929-169485931	-	3612	40	2645	79
METTL18	ENSG00000171806.12	chr1:169792529-169794689	-	1462	27	780	39
C1orf112	ENSG00000000460.17	chr1:169795921-169853037	+	4355	50	2290	69
KIFAP3	ENSG00000075945.13	chr1:169921326-170068917	-	4111	27	1847	40
SDHB	ENSG00000117118.10	chr1:17032530-17054031	-	1015	41	4738	228
GORAB	ENSG00000120370.13	chr1:170544640-170552276	+	2540	36	1567	109
PRRC2C	ENSG00000117523.16	chr1:171587662-171591313	+	10366	350	43435	976
EEF1AKNMT	ENSG00000010165.20	chr1:171794394-171814023	+	3368	71	2687	108
DNM3	ENSG00000197959.14	chr1:171970122-172253578	+	7627	1	38	26
PIGC	ENSG00000135845.10	chr1:172442331-172443946	-	2630	29	1257	30
SUCO	ENSG00000094975.14	chr1:172608313-172610086	+	5916	43	1116	54
PRDX6	ENSG00000117592.9	chr1:173481199-173488015	+	1690	18	9241	613
KLHL20	ENSG00000076321.11	chr1:173781913-173785513	+	3414	40	1989	61
CENPL	ENSG00000120334.15	chr1:173821809-173824473	-	2357	10	215	31
DARS2	ENSG00000117593.12	chr1:173833428-173853836	+	3820	51	5065	152
ZBTB37	ENSG00000185278.15	chr1:173868956-173903549	+	19128	9	175	25
RC3H1	ENSG00000135870.12	chr1:173931084-174022357	-	11451	125	4033	68
RCC2	ENSG00000179051.14	chr1:17406760-17439677	-	4040	68	4302	190
RABGAP1L	ENSG00000152061.23	chr1:174799932-174995308	+	6821	47	1132	38
CACYBP	ENSG00000116161.18	chr1:175006583-175008897	+	2869	29	6189	314
MRPS14	ENSG00000120333.4	chr1:175014245-175023415	-	2115	20	2221	260
KIAA0040	ENSG00000235750.10	chr1:175156987-175166741	-	4548	24	462	21
NADK	ENSG00000008130.15	chr1:1779157-1780457	-	3653	30	990	55
COP1	ENSG00000143207.21	chr1:176085866-176206381	-	2826	49	1685	34
ACTL8	ENSG00000117148.8	chr1:17822982-17827061	+	1841	44	8673	414
RASAL2	ENSG00000075391.17	chr1:178456475-178457907	+	14453	54	1585	92
GNB1	ENSG00000078369.18	chr1:1804526-1832285	-	3163	26	833	89
TOR3A	ENSG00000186283.14	chr1:179085798-179088496	+	2031	72	2834	151
ABL2	ENSG00000143322.21	chr1:179131149-179229306	-	12217	67	1897	37
SOAT1	ENSG00000057252.13	chr1:179294320-179341310	+	6861	9	804	148
AXDND1	ENSG00000162779.22	chr1:179365720-179379482	+	3405	103	12534	331
TOR1AIP2	ENSG00000169905.12	chr1:179873706-179877772	-	7905	75	9316	280
TOR1AIP1	ENSG00000143337.18	chr1:179903966-179918171	+	8704	87	6148	101
CEP350	ENSG00000135837.16	chr1:180095147-180111031	+	13414	139	7932	233
ACBD6	ENSG00000230124.8	chr1:180288230-180502577	-	5261	60	3188	84
XPR1	ENSG00000143324.14	chr1:180887572-180888448	+	8484	96	7053	310
STX6	ENSG00000135823.14	chr1:180973039-180989377	-	4810	23	1500	224
IER5	ENSG00000162783.11	chr1:181088700-181092900	+	4201	16	322	23
GLUL	ENSG00000135821.19	chr1:182386195-182389069	-	7554	40	1788	82
RNASEL	ENSG00000135828.11	chr1:182573634-182589256	-	4238	5	91	20
DHX9	ENSG00000135829.17	chr1:182881285-182887747	+	4493	168	51281	814
LAMC1	ENSG00000135862.6	chr1:183134690-183137905	+	7929	38	1568	70
SMG7	ENSG00000116698.21	chr1:183550835-183598246	+	5970	125	6750	155
ARPC5	ENSG00000162704.16	chr1:183626458-183635757	-	7266	47	9484	522
TSEN15	ENSG00000198860.13	chr1:184054361-184055069	+	2368	38	1817	116
EDEM3	ENSG00000116406.19	chr1:184690237-184754858	-	6837	97	7432	477
TRMT1L	ENSG00000121486.12	chr1:185118101-185156953	-	4361	109	5064	103
IVNS1ABP	ENSG00000116679.16	chr1:185296388-185317243	-	4113	88	4914	109
TPR	ENSG00000047410.14	chr1:186311652-186375253	-	9636	244	38645	485
ODR4	ENSG00000157181.16	chr1:186417377-186419233	+	3820	69	3805	86
PTGS2	ENSG00000073756.12	chr1:186674496-186675869	-	4510	8	323	23
PLA2G4A	ENSG00000116711.10	chr1:186854286-186939230	+	2879	62	9370	133
UBR4	ENSG00000127481.15	chr1:19074510-19210266	-	15892	317	14013	141
EMC1	ENSG00000127463.15	chr1:19216874-19251509	-	6640	45	1304	72
MRTO4	ENSG00000053372.5	chr1:19257712-19258739	+	2049	22	2082	337
RGS2	ENSG00000116741.8	chr1:192809143-192811032	+	1348	45	9557	272
UCHL5	ENSG00000116750.13	chr1:193051792-193060080	-	5327	125	10039	384
RO60	ENSG00000116747.13	chr1:193069232-193075931	+	8291	112	8484	153
GLRX2	ENSG00000023572.10	chr1:193096470-193105414	-	5612	121	9056	458
CDC73	ENSG00000134371.14	chr1:193233026-193251168	+	5869	20	1288	49
CAPZB	ENSG00000077549.19	chr1:19339374-19419737	-	6180	34	3468	451
MICOS10	ENSG00000173436.15	chr1:19597070-19626606	+	3723	5	2448	739
CFHR4	ENSG00000134365.13	chr1:196914750-196916630	+	2178	23	1212	56
F13B	ENSG00000143278.5	chr1:197038741-197067260	-	2660	90	14642	260
ASPM	ENSG00000066279.18	chr1:197084128-197146694	-	10863	282	42978	332
DENND1B	ENSG00000213047.13	chr1:197735250-197774607	-	8365	15	312	25
TMCO4	ENSG00000162542.13	chr1:19737372-19780764	-	2974	4	155	21
NEK7	ENSG00000151414.15	chr1:198277704-198319749	+	4114	90	5289	113
ZNF281	ENSG00000162702.8	chr1:200406730-200409992	-	4891	89	5782	110
KIF14	ENSG00000118193.12	chr1:200551497-200618723	-	7291	185	10347	137
DDX59	ENSG00000118197.14	chr1:200644121-200663964	-	2900	51	2086	76
CAMSAP2	ENSG00000118200.14	chr1:200856094-200857724	+	7352	149	6869	119
ASCL5	ENSG00000232237.3	chr1:201113953-201127184	-	2026	9	441	36
TMEM9	ENSG00000116857.17	chr1:201135801-201154464	-	1994	11	1119	106
CSRP1	ENSG00000159176.14	chr1:201483530-201507123	-	2129	47	3479	138
NAV1	ENSG00000134369.15	chr1:201786550-201803706	+	13091	37	1067	89
IPO9	ENSG00000198700.10	chr1:201874315-201876373	+	11416	86	6365	234
TIMM17A	ENSG00000134375.11	chr1:201962216-201970351	+	1650	44	13044	647
RNPEP	ENSG00000176393.11	chr1:202001469-202004496	+	2399	36	3669	199
ELF3	ENSG00000163435.16	chr1:202013778-202015794	+	4994	35	1080	56
ARL8A	ENSG00000143862.8	chr1:202134383-202135608	-	1789	12	367	24
UBE2T	ENSG00000077152.11	chr1:202331657-202341936	-	878	35	9850	383
PPP1R12B	ENSG00000077157.22	chr1:202574918-202577250	+	15431	30	610	23
KDM5B	ENSG00000117139.18	chr1:202772695-202808216	-	9485	205	15806	139
RABIF	ENSG00000183155.5	chr1:202878282-202889149	-	3119	32	828	24
KLHL12	ENSG00000117153.16	chr1:202891120-202927234	-	3311	10	306	40
ADIPOR1	ENSG00000159346.13	chr1:202940826-202944796	-	2091	52	3636	113
BTG2	ENSG00000159388.6	chr1:203305519-203309602	+	2729	16	719	41
ATP2B4	ENSG00000058668.15	chr1:203723897-203728310	+	8918	19	638	32
ZBED6	ENSG00000257315.3	chr1:203795714-203854999	+	12481	15	640	23
ZC3H11A	ENSG00000058673.16	chr1:203850174-203851122	+	11825	129	6486	124
AC114402.3	ENSG00000288644.1	chr1:203802094-203802192	+	99	59	6816	218
SNRPE	ENSG00000182004.13	chr1:203863625-203870051	+	1560	7	1241	130
PPP1R15B	ENSG00000158615.9	chr1:204403381-204411817	-	5259	139	25117	611
PIK3C2B	ENSG00000133056.13	chr1:204422628-204490424	-	7686	71	4520	387
LRRN2	ENSG00000170382.12	chr1:204617170-204622205	-	5036	6	160	23
TMEM81	ENSG00000174529.7	chr1:205083129-205084460	-	1332	26	1937	235
RBBP5	ENSG00000117222.14	chr1:205105087-205121966	-	4367	9	760	138
DSTYK	ENSG00000133059.17	chr1:205160006-205173393	-	8010	24	528	40
ELK4	ENSG00000158711.14	chr1:205597790-205600194	-	10288	61	2526	160
NUCKS1	ENSG00000069275.13	chr1:205712822-205750182	-	6399	156	19687	918
RAB29	ENSG00000117280.13	chr1:205771062-205775151	-	3308	37	1262	82
SLC41A1	ENSG00000133065.11	chr1:205789095-205813198	-	5017	26	933	26
PINK1	ENSG00000158828.8	chr1:20645508-20651510	+	2657	9	425	46
SRGAP2	ENSG00000266028.7	chr1:206453661-206456159	+	6301	21	456	22
IKBKE	ENSG00000263528.8	chr1:206470476-206478297	+	3240	12	386	33
DDOST	ENSG00000244038.11	chr1:20651777-20661369	-	2126	21	1124	67
RASSF5	ENSG00000266094.8	chr1:206584475-206589283	+	5586	16	367	28
EIF2D	ENSG00000143486.16	chr1:206602342-206612450	-	2011	26	562	23
DYRK3	ENSG00000143479.17	chr1:206635829-206649114	+	8145	84	3810	72
MAPKAPK2	ENSG00000162889.11	chr1:206731288-206732116	+	3091	25	1095	42
YOD1	ENSG00000180667.10	chr1:207043849-207051077	-	6291	64	1744	35
PFKFB2	ENSG00000123836.15	chr1:207070645-207075565	+	7073	53	1187	68
C4BPB	ENSG00000123843.13	chr1:207097818-207099993	+	1117	52	7443	342
CD55	ENSG00000196352.16	chr1:207336754-207386804	+	2590	352	60571	2441
HP1BP3	ENSG00000127483.19	chr1:20776698-20787323	-	6406	111	5137	169
CD46	ENSG00000117335.20	chr1:207770339-207795224	+	3371	57	6816	264
EIF4G3	ENSG00000075151.20	chr1:20941242-21174737	-	6196	72	2573	112
LAMB3	ENSG00000196878.15	chr1:209614870-209652425	-	4305	17	485	33
UTP25	ENSG00000117597.18	chr1:209838805-209844632	+	8481	72	2945	89
SERTAD4	ENSG00000082497.12	chr1:210237978-210246631	+	5222	50	1203	21
RCOR3	ENSG00000117625.14	chr1:211312237-211313839	+	4474	69	2393	50
TRAF5	ENSG00000082512.15	chr1:211368929-211374785	+	3976	49	1605	40
SLC30A1	ENSG00000170385.10	chr1:211571568-211579161	-	5893	114	22351	667
NEK2	ENSG00000117650.13	chr1:211666430-211675557	-	2134	42	4977	159
LPGAT1	ENSG00000123684.13	chr1:211779000-211793326	-	7773	4	200	29
INTS7	ENSG00000143493.13	chr1:211941356-212035520	-	4447	92	10251	358
DTL	ENSG00000143476.18	chr1:212100646-212107400	+	4471	104	14216	171
NENF	ENSG00000117691.10	chr1:212432991-212435033	+	916	15	679	57
ATF3	ENSG00000162772.17	chr1:212615178-212619746	+	2031	13	419	41
FAM71A	ENSG00000162771.8	chr1:212624474-212626775	+	2302	10	385	43
BATF3	ENSG00000123685.9	chr1:212686417-212699840	-	836	27	846	30
NSL1	ENSG00000117697.15	chr1:212726153-212791581	-	13115	18	446	30
TATDN3	ENSG00000203705.11	chr1:212804619-212815844	+	2527	14	307	21
FLVCR1	ENSG00000162769.13	chr1:212883409-212895394	+	5919	105	7070	192
VASH2	ENSG00000143494.15	chr1:212989127-212992037	+	4224	29	829	21
ANGEL2	ENSG00000174606.14	chr1:212992182-213015826	-	4690	42	1579	83
RPS6KC1	ENSG00000136643.12	chr1:213242060-213262816	+	5505	125	6576	128
SMYD2	ENSG00000143499.14	chr1:214330977-214337131	+	1745	46	1835	47
PTPN14	ENSG00000152104.12	chr1:214348700-214551602	-	13360	37	997	42
CENPF	ENSG00000117724.13	chr1:214655148-214657410	+	10290	291	64662	591
KCTD3	ENSG00000136636.13	chr1:215618705-215620203	+	4019	115	10436	278
USP48	ENSG00000090686.16	chr1:21757461-21782943	-	4419	77	2642	50
GPATCH2	ENSG00000092978.11	chr1:217492501-217610400	-	5859	56	1208	26
RRP15	ENSG00000067533.6	chr1:218285342-218302671	+	7765	6	314	52
LYPLAL1	ENSG00000143353.12	chr1:219210342-219211827	+	1857	23	1009	45
EPRS1	ENSG00000136628.18	chr1:220001201-220046530	-	4862	211	79338	1325
BPNT1	ENSG00000162813.18	chr1:220057482-220089788	-	2737	23	2221	72
IARS2	ENSG00000067704.10	chr1:220140181-220143344	+	3530	99	28545	384
RAB3GAP2	ENSG00000118873.16	chr1:220265985-220272361	-	7256	111	6047	88
MTARC2	ENSG00000117791.16	chr1:220779962-220784184	+	2146	24	610	34
MTARC1	ENSG00000186205.13	chr1:220797762-220805093	+	7287	41	2246	70
HHIPL2	ENSG00000143512.13	chr1:222522264-222548104	-	2572	14	537	29
TAF1A	ENSG00000143498.18	chr1:222563285-222589759	-	1966	33	775	23
MIA3	ENSG00000154305.18	chr1:222663971-222665531	+	8126	125	6005	85
BROX	ENSG00000162819.12	chr1:222713401-222727209	+	4104	22	1726	51
FAM177B	ENSG00000197520.10	chr1:222737207-222749524	+	1994	75	5149	206
DISP1	ENSG00000154309.9	chr1:222824863-222837384	+	4870	21	914	73
CAPN2	ENSG00000162909.18	chr1:223770623-223776018	+	3366	103	6839	266
TP53BP2	ENSG00000143514.17	chr1:223804235-223821136	-	4741	66	1652	49
FBXO28	ENSG00000143756.12	chr1:224114218-224131021	+	5427	16	674	33
DEGS1	ENSG00000143753.13	chr1:224190136-224192440	+	2032	52	19780	404
NVL	ENSG00000143748.18	chr1:224312540-224330148	-	3003	64	5333	177
CNIH4	ENSG00000143771.12	chr1:224377051-224379459	+	4096	26	8651	588
WDR26	ENSG00000162923.16	chr1:224419445-224433856	-	7367	44	1854	57
DNAH14	ENSG00000185842.15	chr1:224967546-224969493	+	13763	11	253	20
LBR	ENSG00000143815.15	chr1:225401502-225428038	-	3812	122	17693	400
ENAH	ENSG00000154380.17	chr1:225496885-225652699	-	13168	129	7607	136
SRP9	ENSG00000143742.14	chr1:225777935-225789524	+	1596	29	4538	294
EPHX1	ENSG00000143819.12	chr1:225828843-225832163	+	1789	8	600	94
TMEM63A	ENSG00000196187.12	chr1:225871092-225877679	-	4109	21	1093	48
PYCR2	ENSG00000143811.19	chr1:225919877-225924110	-	1680	16	603	23
SDE2	ENSG00000143751.10	chr1:225982702-225999343	-	3987	84	6129	92
H3-3A	ENSG00000163041.12	chr1:226063977-226072001	+	2263	5	435	64
ACBD3	ENSG00000182827.9	chr1:226144679-226186741	-	3584	19	668	31
MIXL1	ENSG00000185155.12	chr1:226225503-226226389	+	1965	43	2327	69
LIN9	ENSG00000183814.15	chr1:226287693-226309071	-	3567	30	1296	36
PARP1	ENSG00000143799.13	chr1:226401983-226407982	-	3978	133	18620	450
COQ8A	ENSG00000163050.17	chr1:226983007-226987544	+	5523	26	1020	53
CDC42BPA	ENSG00000143776.18	chr1:226989865-227317714	-	10855	64	2016	134
ZNF678	ENSG00000181450.18	chr1:227650992-227662462	+	8543	28	691	30
SNAP47	ENSG00000143740.14	chr1:227748154-227770744	+	2403	16	608	46
ARF1	ENSG00000143761.16	chr1:228083222-228097896	+	2006	3	174	42
MRPL55	ENSG00000162910.19	chr1:228106679-228108897	-	1423	6	334	25
H2AW	ENSG00000181218.5	chr1:228456979-228457873	-	895	10	2370	429
H2BU1	ENSG00000196890.4	chr1:228458107-228460470	+	2364	6	329	44
RNF187	ENSG00000168159.13	chr1:228488222-228495766	+	3118	21	3230	559
RHOU	ENSG00000116574.6	chr1:228735479-228746664	+	3965	29	1327	35
RAB4A	ENSG00000168118.12	chr1:229286485-229289199	+	2987	21	1828	65
NUP133	ENSG00000069248.12	chr1:229499167-229508326	-	5208	124	19252	363
ABCB10	ENSG00000135776.5	chr1:229526062-229531902	-	3869	27	1073	37
TAF5L	ENSG00000135801.9	chr1:229593111-229614482	-	4062	54	1316	37
URB2	ENSG00000135763.10	chr1:229650847-229659126	+	5601	141	10141	183
GALNT2	ENSG00000143641.10	chr1:230261951-230264972	+	4423	77	4830	169
KDM1A	ENSG00000004487.17	chr1:23080873-23083682	+	3085	72	5856	246
COG2	ENSG00000135775.14	chr1:230689961-230691819	+	2963	68	2980	129
TTC13	ENSG00000143643.13	chr1:230933783-230978796	-	3276	29	1718	108
ARV1	ENSG00000173409.14	chr1:230995760-231000595	+	1428	31	4297	118
C1orf131	ENSG00000143633.13	chr1:231224255-231241090	-	2483	39	2480	115
GNPAT	ENSG00000116906.13	chr1:231274896-231277530	+	2685	72	4680	190
SPRTN	ENSG00000010072.16	chr1:231347677-231352754	+	3559	126	5339	287
EGLN1	ENSG00000135766.9	chr1:231365940-231421110	-	4335	67	4710	129
TSNAX	ENSG00000116918.15	chr1:231534120-231566524	+	2634	50	3109	65
SIPA1L2	ENSG00000116991.11	chr1:232397968-232515566	-	7105	73	2588	125
NTPCR	ENSG00000135778.12	chr1:232961903-232978651	+	6324	18	864	44
HNRNPR	ENSG00000125944.21	chr1:23338270-23344317	-	7751	90	19267	658
MAP3K21	ENSG00000143674.11	chr1:233375783-233385147	+	5853	38	1635	86
ZNF436	ENSG00000125945.15	chr1:23359975-23368386	-	4465	26	559	28
KCNK1	ENSG00000135750.15	chr1:233655695-233666686	+	2061	27	2526	124
COA6	ENSG00000168275.16	chr1:234373701-234384046	+	1741	12	1447	112
TARBP1	ENSG00000059588.10	chr1:234391313-234479179	-	5206	139	6230	89
IRF2BP2	ENSG00000168264.10	chr1:234604269-234609525	-	4663	8	273	37
TOMM20	ENSG00000173726.11	chr1:235109341-235128837	-	3283	20	3337	356
RBM34	ENSG00000188739.15	chr1:235160150-235161283	-	1847	58	3664	95
ARID4B	ENSG00000054267.22	chr1:235180139-235234492	-	6022	121	5607	64
TBCE	ENSG00000285053.1	chr1:235342252-235448929	+	3218	30	2141	99
TBCE	ENSG00000284770.2	chr1:235441870-235448963	+	5374	69	5774	788
ID3	ENSG00000117318.9	chr1:23557926-23559501	-	950	20	6866	1088
LYST	ENSG00000143669.14	chr1:235787070-235788848	-	13466	53	1712	150
HEATR1	ENSG00000119285.11	chr1:236549005-236604516	-	8459	176	34331	317
MTR	ENSG00000116984.14	chr1:236898523-236921278	+	10547	106	3815	40
RPL11	ENSG00000142676.14	chr1:23692609-23695946	+	1017	22	21700	1580
ELOA	ENSG00000011007.12	chr1:23744034-23750944	+	5154	44	1099	41
PITHD1	ENSG00000057757.10	chr1:23785192-23788232	+	1590	26	1731	122
LYPLA2	ENSG00000011009.11	chr1:23794092-23795081	+	1635	9	732	48
RER1	ENSG00000157916.20	chr1:2401951-2403227	+	3028	29	8376	578
PNRC2	ENSG00000189266.13	chr1:23960968-23961443	+	2428	60	3121	87
SRSF10	ENSG00000188529.15	chr1:23964804-23980331	-	7656	73	7716	150
FMN2	ENSG00000155816.20	chr1:240472098-240474709	+	6429	3	255	26
FH	ENSG00000091483.7	chr1:241497603-241519755	-	1791	59	28035	732
OPN3	ENSG00000054277.14	chr1:241594598-241640210	-	2628	31	1585	68
CHML	ENSG00000203668.2	chr1:241635770-241639249	-	7594	128	5914	157
EXO1	ENSG00000174371.17	chr1:241885357-241895148	+	3449	111	11363	216
CEP170	ENSG00000143702.16	chr1:243125164-243200814	-	7059	7	349	25
ZBTB18	ENSG00000179456.10	chr1:244051283-244057476	+	3851	11	280	25
ADSS2	ENSG00000035687.10	chr1:244408494-244451909	-	2555	52	6974	150
COX20	ENSG00000203667.10	chr1:244839747-244843280	+	2295	17	2433	115
HNRNPU	ENSG00000153187.20	chr1:244845200-244864488	-	6867	141	63913	1001
RCAN3	ENSG00000117602.12	chr1:24533114-24535861	+	6863	10	431	40
SMYD3	ENSG00000185420.19	chr1:246327333-246483765	-	1565	21	491	22
SRRM1	ENSG00000133226.17	chr1:24669583-24671469	+	3735	88	7367	353
TFB2M	ENSG00000162851.8	chr1:246540561-246566261	-	1784	33	5526	201
AHCTF1	ENSG00000153207.16	chr1:246839098-246931363	-	8887	136	15151	298
ZNF695	ENSG00000197472.15	chr1:246945549-247007999	-	3341	8	269	32
ZNF124	ENSG00000196418.12	chr1:247156420-247171967	-	2243	91	2832	66
SH3BP5L	ENSG00000175137.11	chr1:248810452-248825635	-	3148	5	149	21
SYF2	ENSG00000117614.10	chr1:25229015-25232432	-	1757	30	1207	72
TMEM50A	ENSG00000183726.11	chr1:25342592-25351654	+	2266	43	6678	184
MACO1	ENSG00000204178.11	chr1:25448893-25458783	+	3940	32	1934	74
LDLRAP1	ENSG00000157978.12	chr1:25564591-25567636	+	2914	18	482	41
MTFR1L	ENSG00000117640.18	chr1:25822996-25829797	+	3262	5	237	42
AUNIP	ENSG00000127423.11	chr1:25834006-25837547	-	2161	31	1254	76
STMN1	ENSG00000117632.23	chr1:25900568-25906417	-	1712	43	9118	247
PDIK1L	ENSG00000175087.10	chr1:26111837-26125543	+	4279	41	1147	42
CEP85	ENSG00000130695.15	chr1:26269290-26278807	+	3935	20	603	58
SH3BGRL3	ENSG00000142669.15	chr1:26280122-26281450	+	768	29	903	36
HMGN2	ENSG00000198830.11	chr1:26473429-26475360	+	1940	7	405	25
RPS6KA1	ENSG00000117676.14	chr1:26572270-26574734	+	3202	18	445	35
ARID1A	ENSG00000117713.20	chr1:26778099-26781144	+	8595	59	4238	308
ZDHHC18	ENSG00000204160.12	chr1:26851129-26853211	+	5045	4	531	75
SFN	ENSG00000175793.12	chr1:26863149-26864456	+	1308	29	1470	84
NUDC	ENSG00000090273.14	chr1:26945135-26946184	+	1792	37	3962	391
TENT5B	ENSG00000158246.8	chr1:27005020-27012850	-	2382	7	264	36
GPR3	ENSG00000181773.7	chr1:27392622-27395814	+	2137	61	3240	243
AHDC1	ENSG00000126705.15	chr1:27552773-27553545	-	6438	2	76	34
PPP1R8	ENSG00000117751.18	chr1:27850093-27851676	+	2651	35	2470	118
RPA2	ENSG00000117748.10	chr1:27892073-27914513	-	1584	41	2442	129
XKR8	ENSG00000158156.9	chr1:27960262-27967572	+	2512	6	288	64
EYA3	ENSG00000158161.16	chr1:27973468-28058087	-	5999	26	617	22
DNAJC8	ENSG00000126698.11	chr1:28200278-28233029	-	1763	36	3596	190
ATP5IF1	ENSG00000130770.18	chr1:28236154-28238098	+	1855	16	1356	95
SESN2	ENSG00000130766.5	chr1:28259518-28282491	+	3462	3	100	20
MED18	ENSG00000130772.14	chr1:28330283-28334585	+	1829	10	465	47
PHACTR4	ENSG00000204138.13	chr1:28491695-28500364	+	6048	42	1963	185
RCC1	ENSG00000180198.16	chr1:28536093-28537898	+	2844	52	4283	305
TRNAU1AP	ENSG00000180098.9	chr1:28560633-28577775	+	1799	10	287	34
RAB42	ENSG00000188060.7	chr1:28592495-28594300	+	1950	8	217	28
TAF12	ENSG00000120656.12	chr1:28589323-28618030	-	1359	18	707	22
YTHDF2	ENSG00000198492.16	chr1:28739091-28742883	+	2825	71	9039	241
EPB41	ENSG00000159023.21	chr1:29064957-29117121	+	6388	60	4513	158
TMEM200B	ENSG00000253304.2	chr1:29119434-29122501	-	2553	31	1415	49
SRSF4	ENSG00000116350.17	chr1:29148671-29181882	-	2300	16	1663	80
PUM1	ENSG00000134644.16	chr1:30981338-31065676	-	5385	128	7572	282
SNRNP40	ENSG00000060688.13	chr1:31292844-31296782	-	1615	46	3993	117
ZCCHC17	ENSG00000121766.16	chr1:31297036-31364552	+	1730	6	1451	432
PEF1	ENSG00000162517.13	chr1:31633275-31635472	-	1614	15	305	33
PTP4A2	ENSG00000184007.22	chr1:31906421-31919483	-	3910	85	12224	381
KHDRBS1	ENSG00000121774.18	chr1:32014182-32060850	+	2713	49	10572	576
TMEM39B	ENSG00000121775.18	chr1:32076131-32094937	+	1778	26	1855	213
KPNA6	ENSG00000025800.14	chr1:32156862-32167296	+	7355	50	10380	293
CCDC28B	ENSG00000160050.15	chr1:32200595-32205387	+	1415	50	1850	74
EIF3I	ENSG00000084623.11	chr1:32222545-32231054	+	1458	40	5968	154
HDAC1	ENSG00000116478.12	chr1:32331536-32333079	+	2118	59	7016	219
MARCKSL1	ENSG00000175130.7	chr1:32333839-32336233	-	1546	20	1392	138
BSDC1	ENSG00000160058.19	chr1:32368025-32374782	-	4599	7	161	21
ZBTB8A	ENSG00000160062.15	chr1:32539429-32600990	+	7077	5	162	28
ZBTB8OS	ENSG00000176261.15	chr1:32620820-32650584	-	1601	81	4142	90
RBBP4	ENSG00000162521.19	chr1:32669256-32680651	+	7883	91	8225	176
YARS1	ENSG00000134684.11	chr1:32775239-32818153	-	3263	87	6931	242
S100PBP	ENSG00000116497.18	chr1:32852764-32856185	+	4220	20	523	27
AK2	ENSG00000004455.17	chr1:33007986-33036883	-	5970	75	4913	207
SMIM12	ENSG00000163866.9	chr1:34855689-34859045	-	5694	16	1190	89
ZMYM1	ENSG00000197056.11	chr1:35104243-35111777	+	4608	37	954	22
SFPQ	ENSG00000116560.11	chr1:35182936-35193145	-	3740	118	38614	1471
ZMYM4	ENSG00000146463.12	chr1:35404844-35408052	+	7366	108	4337	319
KIAA0319L	ENSG00000142687.18	chr1:35460374-35557950	-	4777	20	439	30
NCDN	ENSG00000020129.16	chr1:35562468-35567274	+	3698	20	722	39
TFAP2E	ENSG00000116819.8	chr1:35577736-35595261	+	2245	40	5039	415
PSMB2	ENSG00000126067.12	chr1:35599541-35641526	-	4426	24	9941	380
C1orf216	ENSG00000142686.8	chr1:35716198-35718894	-	2628	9	154	21
CLSPN	ENSG00000092853.14	chr1:35736405-35769928	-	8512	148	9292	370
AGO3	ENSG00000126070.20	chr1:36043264-36055262	+	19660	41	1118	46
ADPRS	ENSG00000116863.11	chr1:36088892-36093932	+	1651	15	337	35
TRAPPC3	ENSG00000054116.12	chr1:36136945-36149451	-	1336	31	2785	347
MAP7D1	ENSG00000116871.15	chr1:36179021-36180315	+	3456	6	217	22
THRAP3	ENSG00000054118.15	chr1:36289718-36294169	+	4405	74	6429	335
TPRG1L	ENSG00000158109.15	chr1:3625050-3630127	+	2401	13	381	101
SH3D21	ENSG00000214193.11	chr1:36306368-36321347	+	5952	38	4162	203
WRAP73	ENSG00000116213.16	chr1:3632213-3650026	-	1998	13	256	21
LSM10	ENSG00000181817.6	chr1:36394014-36397878	-	860	9	329	46
MRPS15	ENSG00000116898.12	chr1:36455774-36464345	-	953	32	4062	210
MEAF6	ENSG00000163875.16	chr1:37501415-37513520	-	4702	7	375	44
SNIP1	ENSG00000163877.11	chr1:37536690-37541594	-	4554	34	1262	39
GNL2	ENSG00000134697.13	chr1:37593485-37595935	-	2350	85	8912	244
C1orf109	ENSG00000116922.14	chr1:37681571-37684192	-	2570	30	1250	42
CDCA8	ENSG00000134690.11	chr1:37692516-37709719	+	2371	13	1145	143
EPHA10	ENSG00000183317.17	chr1:37713893-37715020	-	5477	19	538	28
C1orf122	ENSG00000197982.14	chr1:37806979-37809452	+	2229	13	553	27
YRDC	ENSG00000196449.4	chr1:37802945-37808208	-	1848	22	607	36
INPP5B	ENSG00000204084.13	chr1:37885509-37888344	-	4694	20	395	32
SF3A3	ENSG00000183431.12	chr1:37956975-37990022	-	2774	73	10323	321
LRRC47	ENSG00000130764.10	chr1:3778559-3796498	-	4303	3	277	126
FHL3	ENSG00000183386.10	chr1:37998718-37999432	-	1656	7	169	23
UTP11	ENSG00000183520.12	chr1:38016583-38023801	+	2023	49	4651	195
CEP104	ENSG00000116198.14	chr1:3813031-3847704	-	6700	33	945	39
DFFB	ENSG00000169598.17	chr1:3883507-3885429	+	3152	14	628	76
RRAGC	ENSG00000116954.8	chr1:38845939-38856842	-	2681	52	3870	98
MYCBP	ENSG00000214114.9	chr1:38864336-38873278	-	2532	11	1860	112
AKIRIN1	ENSG00000174574.16	chr1:38991496-39004381	+	2688	57	8443	1607
NDUFS5	ENSG00000168653.11	chr1:39026350-39034615	+	544	21	21623	2103
MACF1	ENSG00000127603.29	chr1:39468643-39486987	+	24828	263	9206	64
BMP8A	ENSG00000183682.8	chr1:39491636-39529869	+	5636	17	665	68
PABPC4	ENSG00000090621.14	chr1:39560816-39576253	-	3142	73	15077	759
PPIE	ENSG00000084072.17	chr1:39761199-39763914	+	4651	28	771	25
TRIT1	ENSG00000043514.17	chr1:39847220-39883496	-	5930	41	1043	46
CAP1	ENSG00000131236.17	chr1:40070470-40071683	+	3105	115	10531	489
PPT1	ENSG00000131238.18	chr1:40072710-40097247	-	2388	24	1371	131
TMCO2	ENSG00000188800.6	chr1:40245947-40251683	+	696	136	4809	66
ZMPSTE24	ENSG00000084073.10	chr1:40290645-40292621	+	3357	58	7011	172
SMAP2	ENSG00000084070.12	chr1:40413977-40415369	+	2905	32	1353	52
NFYC	ENSG00000066136.20	chr1:40768730-40771601	+	2363	36	2701	150
CTPS1	ENSG00000171793.16	chr1:41001539-41009589	+	4790	49	6430	242
GUCA2A	ENSG00000197273.4	chr1:42162690-42164745	-	597	11	491	23
FOXJ3	ENSG00000198815.9	chr1:42176539-42334965	-	5352	96	4959	103
PPCS	ENSG00000127125.9	chr1:42459204-42460278	+	2269	26	806	26
PPIH	ENSG00000171960.11	chr1:42664863-42676758	+	754	24	3709	101
YBX1	ENSG00000065978.19	chr1:42683156-42697211	+	2979	27	6025	281
P3H1	ENSG00000117385.16	chr1:42754980-42762403	-	2993	18	1027	158
SLC2A1	ENSG00000117394.24	chr1:42926169-42958674	-	3384	49	2544	62
EBNA1BP2	ENSG00000117395.13	chr1:43170944-43172268	-	1503	36	3567	345
CDC20	ENSG00000117399.14	chr1:43361058-43363066	+	1777	43	6200	244
ELOVL1	ENSG00000066322.15	chr1:43363401-43368011	-	1625	20	1543	107
MED8	ENSG00000159479.17	chr1:43385978-43387647	-	1968	12	554	31
HYI	ENSG00000178922.16	chr1:43451667-43452219	-	1322	9	310	26
PTPRF	ENSG00000142949.17	chr1:43613140-43622863	+	7720	20	738	58
KDM4A	ENSG00000066135.13	chr1:43690590-43692278	+	4486	82	4443	99
DPH2	ENSG00000132768.14	chr1:43971469-43972808	+	2466	30	1143	57
ATP6V0B	ENSG00000117410.14	chr1:43976055-43978295	+	1685	28	6358	401
B4GALT2	ENSG00000117411.16	chr1:43978943-43981327	+	2629	12	880	77
CCDC24	ENSG00000159214.13	chr1:43995393-43995980	+	2654	9	1147	299
DMAP1	ENSG00000178028.14	chr1:44219420-44220681	+	1742	29	1344	69
ERI3	ENSG00000117419.16	chr1:44221339-44355061	-	1733	27	2188	155
KIF2C	ENSG00000142945.13	chr1:44762140-44766879	+	2955	69	9633	379
RPS8	ENSG00000142937.12	chr1:44777903-44778739	+	778	10	4670	296
EIF2B3	ENSG00000070785.17	chr1:44926628-44986586	-	1923	35	2615	155
UROD	ENSG00000126088.14	chr1:45014547-45015405	+	2138	52	2897	114
HPDL	ENSG00000186603.6	chr1:45326895-45328679	+	1785	30	1506	84
TOE1	ENSG00000132773.12	chr1:45341296-45342859	+	1887	34	1775	75
MMACHC	ENSG00000132763.15	chr1:45509433-45510505	+	5049	54	10293	407
PRDX1	ENSG00000117450.14	chr1:45514507-45523047	-	1234	13	25514	1095
AKR1A1	ENSG00000117448.13	chr1:45569050-45570045	+	1818	38	1379	42
NASP	ENSG00000132780.17	chr1:45617237-45618246	+	3225	51	8742	634
GPBP1L1	ENSG00000159592.11	chr1:45658755-45660389	-	3641	57	2802	104
IPP	ENSG00000197429.11	chr1:45694324-45750650	-	3117	51	1206	59
MAST2	ENSG00000086015.22	chr1:46033868-46034420	+	5737	10	182	20
PIK3R3	ENSG00000117461.15	chr1:46043662-46132616	-	5596	31	1609	81
POMGNT1	ENSG00000085998.14	chr1:46195484-46198102	-	3480	5	164	31
RAD54L	ENSG00000085999.13	chr1:46272505-46278145	+	3114	37	1396	82
LRRC41	ENSG00000132128.16	chr1:46278403-46303263	-	4455	41	2130	81
UQCRH	ENSG00000173660.12	chr1:46309921-46316776	+	674	24	10243	1122
NSUN4	ENSG00000117481.10	chr1:46344012-46345374	+	4344	16	410	21
MKNK1	ENSG00000079277.22	chr1:46580434-46594280	-	2809	24	735	28
ATPAF1	ENSG00000123472.12	chr1:46635079-46665372	-	4158	32	1947	53
EFCAB14	ENSG00000159658.13	chr1:46707236-46718661	-	6346	20	467	35
TAL1	ENSG00000162367.11	chr1:47224072-47232220	-	5001	34	2091	92
STIL	ENSG00000123473.16	chr1:47250622-47313135	-	5225	92	5954	191
CMPK1	ENSG00000162368.13	chr1:47333941-47373443	+	2930	5	217	26
FAF1	ENSG00000185104.20	chr1:50441276-50959793	-	6821	24	800	40
CDKN2C	ENSG00000123080.12	chr1:50970245-50974634	+	2904	20	757	65
RNF11	ENSG00000123091.5	chr1:51269918-51271536	+	3074	38	2230	94
TTC39A	ENSG00000085831.15	chr1:51311257-51345116	-	6287	34	1160	50
EPS15	ENSG00000085832.17	chr1:51458396-51465326	-	5163	29	783	46
OSBPL9	ENSG00000117859.19	chr1:51784575-51798427	+	3660	76	5418	118
NRDC	ENSG00000078618.22	chr1:51862114-51878723	-	3895	126	14091	230
TXNDC12	ENSG00000117862.13	chr1:52020914-52055176	-	1416	39	1788	51
AL445685.3	ENSG00000285839.1	chr1:52020153-52033350	-	1986	20	586	24
KTI12	ENSG00000198841.4	chr1:52032103-52033810	-	1708	1	433	80
BTF3L4	ENSG00000134717.18	chr1:52056332-52083500	+	4533	57	2113	90
ORC1	ENSG00000085840.13	chr1:52372829-52404423	-	3121	54	5331	76
PRPF38A	ENSG00000134748.13	chr1:52404628-52417022	+	5233	53	3469	153
TUT4	ENSG00000134744.14	chr1:52514778-52552994	-	5858	140	7367	245
COA7	ENSG00000162377.6	chr1:52684449-52698347	-	3988	70	2689	82
ZYG11A	ENSG00000203995.10	chr1:52842760-52894998	+	4445	57	2418	95
ECHDC2	ENSG00000121310.17	chr1:52896225-52902041	-	1676	13	329	37
SCP2	ENSG00000116171.19	chr1:53014974-53051610	+	5204	19	1238	59
PODN	ENSG00000174348.14	chr1:53062052-53085501	+	3248	23	1813	98
CPT2	ENSG00000157184.7	chr1:53207475-53211545	+	2889	19	1980	148
MAGOH	ENSG00000162385.11	chr1:53226900-53238518	-	656	16	2011	63
NDC1	ENSG00000058804.12	chr1:53765478-53838296	-	4552	41	10478	511
YIPF1	ENSG00000058799.15	chr1:53851719-53889733	-	1821	25	2528	98
HSPB11	ENSG00000081870.11	chr1:53939683-53945602	-	915	27	7384	305
LRRC42	ENSG00000116212.15	chr1:53961953-53967733	+	1764	47	3923	68
TMEM59	ENSG00000116209.12	chr1:54026681-54053204	-	6457	30	4068	278
TCEANC2	ENSG00000116205.14	chr1:54054134-54096493	+	10429	6	224	35
MRPL37	ENSG00000116221.15	chr1:54209946-54220930	+	1582	40	8132	354
SSBP3	ENSG00000157216.15	chr1:54226639-54406008	-	3168	26	3121	164
TTC4	ENSG00000243725.7	chr1:54736689-54742307	+	2356	44	2266	111
DHCR24	ENSG00000116133.13	chr1:54849627-54887195	-	5311	11	1165	121
PCSK9	ENSG00000169174.11	chr1:55058116-55063528	+	3637	11	2463	209
USP24	ENSG00000162402.14	chr1:55147649-55153917	-	10800	236	13282	122
PRKAA2	ENSG00000162409.11	chr1:56645388-56715334	+	9355	4	295	95
FYB2	ENSG00000187889.13	chr1:56718871-56762013	-	3183	76	1904	107
OMA1	ENSG00000162600.12	chr1:58467927-58538818	-	2105	60	4240	94
MYSM1	ENSG00000162601.11	chr1:58658968-58699999	-	7751	110	3899	90
JUN	ENSG00000177606.7	chr1:58780791-58784047	-	3257	2	69	25
NFIA	ENSG00000162599.17	chr1:61404076-61458037	+	9229	204	5379	58
TM2D1	ENSG00000162604.12	chr1:61694697-61725050	-	3218	34	1501	60
PATJ	ENSG00000132849.21	chr1:62120874-62128457	+	8621	88	3370	83
CHD5	ENSG00000116254.18	chr1:6101787-6180321	-	9850	2	132	41
AL031847.1	ENSG00000285629.1	chr1:6159430-6197757	-	663	2	753	167
RPL22	ENSG00000116251.11	chr1:6185020-6199595	-	2061	1	1354	369
ICMT	ENSG00000116237.16	chr1:6221193-6235964	-	4795	51	3978	253
USP1	ENSG00000162607.13	chr1:62437049-62451804	+	3602	68	9976	261
DOCK7	ENSG00000116641.18	chr1:62627559-62663106	-	8283	203	22022	409
ANGPTL3	ENSG00000132855.5	chr1:62597520-62606313	+	2926	7	744	46
GPR153	ENSG00000158292.7	chr1:6247353-6261098	-	4198	6	146	21
ATG4C	ENSG00000125703.15	chr1:62821183-62835529	+	2944	37	1808	104
ALG6	ENSG00000088035.18	chr1:63428453-63437133	+	3325	55	3147	106
ITGB3BP	ENSG00000142856.17	chr1:63490103-63593721	-	1285	60	5084	614
EFCAB7	ENSG00000203965.13	chr1:63555075-63572693	+	2178	40	982	25
PGM1	ENSG00000079739.17	chr1:63651355-63654445	+	2657	53	12384	745
JAK1	ENSG00000162434.13	chr1:64833254-64873496	-	7780	169	18277	227
PLEKHG5	ENSG00000171680.23	chr1:6496498-6520074	-	4191	42	2213	138
DNAJC6	ENSG00000116675.16	chr1:65384086-65388403	+	5962	71	2491	69
NOL9	ENSG00000162408.11	chr1:6549362-6554500	-	6627	43	3009	89
LEPROT	ENSG00000213625.9	chr1:65420716-65436007	+	4625	46	2882	138
PDE4B	ENSG00000184588.18	chr1:66367494-66368157	+	4546	48	1238	36
THAP3	ENSG00000041988.15	chr1:6628395-6630326	+	2053	18	601	43
DNAJC11	ENSG00000007923.16	chr1:6653809-6701804	-	3201	35	1147	84
MIER1	ENSG00000198160.14	chr1:66958911-66960078	+	4978	216	16013	192
SLC35D1	ENSG00000116704.8	chr1:66999350-67054148	-	6193	30	2573	153
SERBP1	ENSG00000142864.14	chr1:67412867-67430372	-	6676	35	11073	1313
GADD45A	ENSG00000116717.13	chr1:67685676-67686586	+	1352	85	10542	261
WLS	ENSG00000116729.14	chr1:68155243-68232521	-	2716	64	4245	143
CAMTA1	ENSG00000171735.19	chr1:7744914-7767856	+	8314	13	1202	68
DEPDC1	ENSG00000024526.17	chr1:68476897-68494531	-	5299	50	4303	625
LRRC7	ENSG00000033122.21	chr1:70147121-70151945	+	27923	44	5269	199
LRRC40	ENSG00000066557.6	chr1:70144805-70205579	-	2843	7	191	34
SRSF11	ENSG00000116754.13	chr1:70249742-70250946	+	3784	184	9689	159
ANKRD13C	ENSG00000118454.13	chr1:70258999-70354722	-	5658	72	4015	95
HHLA3	ENSG00000197568.14	chr1:70354855-70367723	+	898	3	95	33
CTH	ENSG00000116761.12	chr1:70434851-70439232	+	2090	41	8251	422
ZRANB2	ENSG00000132485.14	chr1:71063291-71081035	-	2821	113	7915	204
FPGT	ENSG00000254685.6	chr1:74198351-74204577	+	3254	42	1421	32
CRYZ	ENSG00000116791.14	chr1:74705490-74733408	-	2301	47	3633	97
TYW3	ENSG00000162623.16	chr1:74763893-74766678	+	3437	54	3185	122
ACADM	ENSG00000117054.14	chr1:75750451-75763491	+	2535	46	7855	245
RABGGTB	ENSG00000137955.16	chr1:75793382-75794834	+	1448	52	11904	464
PIGK	ENSG00000142892.15	chr1:77154494-77219426	-	4601	38	4499	189
AK5	ENSG00000154027.19	chr1:77557245-77558736	+	3929	54	2477	149
ZZZ3	ENSG00000036549.13	chr1:77640954-77682643	-	6412	137	4509	69
USP33	ENSG00000077254.14	chr1:77695991-77745462	-	4502	128	15881	162
VAMP3	ENSG00000049245.13	chr1:7777097-7778169	+	2178	24	1545	87
MIGA1	ENSG00000180488.15	chr1:77803389-77862215	+	6409	17	554	26
NEXN	ENSG00000162614.19	chr1:77941711-77942753	+	3282	90	4658	201
FUBP1	ENSG00000162613.17	chr1:77944055-77979072	-	6714	157	14214	306
DNAJB4	ENSG00000162616.9	chr1:78004939-78017964	+	2903	42	2904	59
IFI44	ENSG00000137965.11	chr1:78662735-78664078	+	1682	53	6021	128
PARK7	ENSG00000116288.13	chr1:7965351-7985282	+	1127	17	7821	440
ERRFI1	ENSG00000116285.13	chr1:8013427-8015633	-	3097	38	1266	55
RERE	ENSG00000142599.19	chr1:8353943-8656371	-	8026	34	1590	131
PRKACB	ENSG00000142875.19	chr1:84181660-84238494	+	4513	49	2017	87
RPF1	ENSG00000117133.11	chr1:84479266-84498352	+	1948	26	2946	117
GNG5	ENSG00000174021.11	chr1:84498325-84503833	-	920	37	6810	809
SPATA1	ENSG00000122432.18	chr1:84506300-84507320	+	2888	5	1195	156
SSX2IP	ENSG00000117155.16	chr1:84649630-84690289	-	5843	109	8435	168
SYDE2	ENSG00000097096.9	chr1:85181159-85200513	-	5466	82	3076	81
C1orf52	ENSG00000162642.14	chr1:85257443-85259633	-	3254	32	2340	79
BCL10	ENSG00000142867.14	chr1:85267729-85275750	-	2833	10	1233	69
DDAH1	ENSG00000153904.21	chr1:85318485-85465159	-	4022	16	780	68
CCN1	ENSG00000142871.18	chr1:85581463-85583930	+	2278	22	1597	201
ZNHIT6	ENSG00000117174.11	chr1:85649417-85708433	-	6203	72	7998	203
ODF2L	ENSG00000122417.15	chr1:86386809-86395977	-	7560	82	3620	54
SH3GLB1	ENSG00000097033.14	chr1:86734244-86738695	+	6456	69	8730	207
SELENOF	ENSG00000183291.17	chr1:86862827-86914370	-	1835	24	9591	971
LMO4	ENSG00000143013.13	chr1:87331781-87345015	+	4993	34	6941	703
PKN2	ENSG00000065243.20	chr1:88832929-88833431	+	6070	181	23269	284
ENO1	ENSG00000074800.16	chr1:8861000-8878686	-	1837	14	31058	1582
GTF2B	ENSG00000137947.12	chr1:88852633-88891567	-	1599	13	808	44
KYAT3	ENSG00000137944.18	chr1:88935779-88992629	-	1868	89	4254	114
GBP3	ENSG00000117226.12	chr1:89008844-89011835	-	3037	8	200	32
ZNF326	ENSG00000162664.17	chr1:89995137-90035531	+	9729	58	6550	203
ZNF644	ENSG00000122482.21	chr1:90915304-91021457	-	5702	210	10411	111
GPR157	ENSG00000180758.12	chr1:9104532-9111370	-	5197	3	293	64
CDC7	ENSG00000097046.13	chr1:91513127-91520280	+	3313	57	3380	83
TGFBR3	ENSG00000069702.11	chr1:91682430-91861593	-	6455	64	3270	197
GLMN	ENSG00000174842.17	chr1:92246402-92298987	-	2006	83	5809	59
RPAP2	ENSG00000122484.9	chr1:92333242-92387233	+	16899	67	2870	77
EVI5	ENSG00000067208.14	chr1:92607616-92677177	-	7436	16	339	26
RPL5	ENSG00000122406.14	chr1:92840525-92841921	+	1028	25	48195	3215
DIPK1A	ENSG00000154511.12	chr1:92842160-92877150	-	2646	4	258	32
MTF2	ENSG00000143033.18	chr1:93128795-93137132	+	4075	90	5205	103
TMED5	ENSG00000117500.13	chr1:93149742-93180413	-	5789	93	12824	376
CCDC18	ENSG00000122483.17	chr1:93254517-93264947	+	4867	71	2270	54
DR1	ENSG00000117505.13	chr1:93354975-93360935	+	10124	80	8685	297
FNBP1L	ENSG00000137942.16	chr1:93543826-93549314	+	5341	119	7094	247
BCAR3	ENSG00000137936.18	chr1:93752924-93775444	-	3229	44	1834	83
DNTTIP2	ENSG00000067334.14	chr1:93875666-93879918	-	5896	151	25619	1220
GCLM	ENSG00000023909.10	chr1:93904266-93908924	-	4883	21	5180	277
ARHGAP29	ENSG00000137962.13	chr1:94168905-94237584	-	8952	95	2353	42
ABCD3	ENSG00000117528.14	chr1:94513474-94518496	+	3604	136	23135	293
NOC2L	ENSG00000188976.11	chr1:944203-959256	-	2757	33	1345	68
F3	ENSG00000117525.14	chr1:94529310-94541637	-	2298	26	1305	57
ALG14	ENSG00000172339.10	chr1:95035821-95072874	-	9375	18	771	52
TLCD4	ENSG00000152078.10	chr1:95140672-95150229	+	6805	6	248	25
TLCD4-RWDD3	ENSG00000271092.5	chr1:95151377-95247225	+	1491	21	866	67
RWDD3	ENSG00000122481.17	chr1:95246058-95247223	+	1180	18	792	192
SLC25A33	ENSG00000171612.7	chr1:9539465-9585173	+	3865	1	92	27
TMEM201	ENSG00000188807.13	chr1:9607728-9613247	+	3851	12	443	46
PLEKHN1	ENSG00000187583.11	chr1:966482-975865	+	3176	3	443	49
PTBP2	ENSG00000117569.19	chr1:96806811-96812928	+	12014	113	2834	33
CLSTN1	ENSG00000171603.18	chr1:9729028-9751581	-	4760	40	3685	313
DPYD	ENSG00000188641.14	chr1:97691207-97721654	-	4423	12	261	31
LZIC	ENSG00000162441.12	chr1:9929720-9942768	-	4989	30	1316	91
PALMD	ENSG00000099260.11	chr1:99683266-99694541	+	2334	43	1713	47
FRRS1	ENSG00000156869.14	chr1:99708703-99765793	-	6971	48	1286	64
AGL	ENSG00000162688.17	chr1:99874470-99876597	+	7446	182	14763	128
SLC35A3	ENSG00000117620.15	chr1:99993546-100023411	+	14321	53	4471	387
DNMBP	ENSG00000107554.17	chr10:99875577-100009947	-	6428	142	5402	332
GTPBP4	ENSG00000107937.19	chr10:1005838-1007320	+	4656	74	12932	437
ERLIN1	ENSG00000107566.14	chr10:100150094-100186029	-	3487	21	693	42
CHUK	ENSG00000213341.11	chr10:100188300-100229596	-	3600	46	1885	56
CWF19L1	ENSG00000095485.18	chr10:100232298-100267680	-	2591	31	1945	45
BLOC1S2	ENSG00000196072.12	chr10:100280041-100286148	-	2634	14	865	99
SCD	ENSG00000099194.6	chr10:100347233-100364826	+	5245	32	19191	810
NDUFB8	ENSG00000166136.16	chr10:100526049-100529862	-	713	18	5484	654
HIF1AN	ENSG00000166135.14	chr10:100536470-100545497	+	12927	42	2063	109
SLF2	ENSG00000119906.13	chr10:100943654-100945356	+	6926	63	1830	28
MRPL43	ENSG00000055950.16	chr10:100986274-100987483	-	2134	12	519	44
TWNK	ENSG00000107815.10	chr10:100989644-100993568	+	3722	31	708	20
LZTS2	ENSG00000107816.17	chr10:100999853-101003760	+	5741	15	380	24
SFXN3	ENSG00000107819.13	chr10:101037952-101041240	+	3098	25	1248	48
BTRC	ENSG00000166167.18	chr10:101535384-101551191	+	6084	38	1424	52
DPCD	ENSG00000166171.13	chr10:101594702-101609439	+	819	10	278	22
FGF8	ENSG00000107831.13	chr10:101770130-101780369	-	1197	6	1126	143
NPM3	ENSG00000107833.10	chr10:101781325-101783413	-	877	40	2282	52
OGA	ENSG00000198408.14	chr10:101803747-101817866	-	5174	134	14725	259
ARMH3	ENSG00000120029.13	chr10:102029448-102033438	-	4099	50	1648	37
HPS6	ENSG00000166189.8	chr10:102065349-102068036	+	2688	9	302	61
LDB1	ENSG00000198728.11	chr10:102110392-102111133	-	3098	19	642	115
PPRC1	ENSG00000148840.11	chr10:102148393-102149317	+	5328	111	3495	69
NOLC1	ENSG00000166197.17	chr10:102160730-102163866	+	3967	122	17610	579
GBF1	ENSG00000107862.5	chr10:102359099-102361187	+	6502	146	8058	335
NFKB2	ENSG00000077150.20	chr10:102400578-102401269	+	3411	75	3747	295
MFSD13A	ENSG00000138111.14	chr10:102471026-102472247	+	2852	6	280	23
ACTR1A	ENSG00000138107.13	chr10:102479229-102502712	-	2830	26	1846	160
SUFU	ENSG00000107882.12	chr10:102504079-102618659	+	5016	8	236	42
TRIM8	ENSG00000171206.15	chr10:102655163-102656868	+	3048	16	349	22
ARL3	ENSG00000138175.9	chr10:102673731-102714397	-	3834	15	1292	153
SFXN2	ENSG00000156398.13	chr10:102726500-102729392	+	6770	8	223	38
CNNM2	ENSG00000148842.18	chr10:103068436-103077029	+	15857	21	357	26
NT5C2	ENSG00000076685.19	chr10:103088181-103153627	-	4917	78	6929	148
PCGF6	ENSG00000156374.16	chr10:103348355-103348939	-	2236	11	463	49
ATP5MD	ENSG00000173915.16	chr10:103389050-103396475	-	882	16	1731	601
PDCD11	ENSG00000148843.15	chr10:103444313-103445724	+	6477	164	14578	206
SLK	ENSG00000065613.15	chr10:104010816-104018289	+	7827	110	11921	312
COL17A1	ENSG00000065618.21	chr10:104031288-104032968	-	5612	55	2313	123
SFR1	ENSG00000156384.14	chr10:104122165-104126385	+	1503	24	784	29
GSTO1	ENSG00000148834.13	chr10:104255163-104267404	+	1052	15	4353	516
IDI1	ENSG00000067064.11	chr10:1039152-1048883	-	3370	18	4196	256
WDR37	ENSG00000047056.16	chr10:1123807-1129252	+	5137	22	615	31
XPNPEP1	ENSG00000108039.18	chr10:109864766-109915075	-	2497	41	1414	59
ADD3	ENSG00000148700.15	chr10:110125902-110132727	+	4413	50	1515	63
SMNDC1	ENSG00000119953.14	chr10:110294062-110304697	-	4310	48	4182	295
SMC3	ENSG00000108055.10	chr10:110568327-110582006	+	5522	146	15293	245
PDCD4	ENSG00000150593.18	chr10:110890638-110898718	+	3697	44	7293	181
SHOC2	ENSG00000108061.12	chr10:110965032-110985922	+	3884	33	1356	63
GPAM	ENSG00000119927.14	chr10:112153870-112183710	-	6372	81	1805	22
ZDHHC6	ENSG00000023041.11	chr10:112430724-112446901	-	2906	56	3190	146
TCF7L2	ENSG00000148737.17	chr10:113161231-113165681	+	4136	53	2418	78
CASP7	ENSG00000165806.21	chr10:113720998-113729503	+	2659	36	989	28
DCLRE1A	ENSG00000198924.8	chr10:113834725-113854082	-	4450	39	960	24
NHLRC2	ENSG00000196865.4	chr10:113854824-113858852	+	11051	4	189	28
CCDC186	ENSG00000165813.20	chr10:114124929-114144602	-	7343	29	566	22
ABLIM1	ENSG00000099204.20	chr10:114435441-114526835	-	7690	68	2956	107
USP6NL	ENSG00000148429.14	chr10:11563187-11573496	-	11377	32	888	53
FAM160B1	ENSG00000151553.15	chr10:114860791-114863914	+	5774	103	4627	60
ENO4	ENSG00000188316.15	chr10:116859034-116911788	+	2878	29	831	26
SHTN1	ENSG00000187164.20	chr10:116881477-117005187	-	6871	41	1733	42
RAB11FIP2	ENSG00000107560.12	chr10:118038924-118040312	-	6399	33	1162	43
FAM204A	ENSG00000165669.14	chr10:118335258-118341746	-	13898	18	732	79
PROSER2	ENSG00000148426.13	chr10:11869644-11870875	+	3375	14	288	26
CACUL1	ENSG00000151893.15	chr10:118729175-118754477	-	11035	74	3512	180
NANOS1	ENSG00000188613.7	chr10:119030426-119031533	+	4017	68	5161	538
EIF3A	ENSG00000107581.13	chr10:119033670-119080817	-	6659	78	37500	1782
SFXN4	ENSG00000183605.17	chr10:119140767-119165714	-	1556	51	4261	97
PRDX3	ENSG00000165672.7	chr10:119167720-119178812	-	1553	36	13012	859
GRK5	ENSG00000198873.12	chr10:119452448-119459742	+	6798	6	181	25
RGS10	ENSG00000148908.15	chr10:119499925-119527477	-	923	13	826	45
TIAL1	ENSG00000151923.17	chr10:119571802-119596495	-	5072	125	8728	324
BAG3	ENSG00000151929.10	chr10:119656610-119676707	+	2561	6	330	32
INPP5F	ENSG00000198825.15	chr10:119819507-119823897	+	5319	58	5125	227
MCMBP	ENSG00000197771.13	chr10:119829404-119872754	-	4216	48	9043	496
SEC23IP	ENSG00000107651.13	chr10:119941181-119942502	+	7148	125	10323	131
UPF2	ENSG00000151461.20	chr10:11920022-12035897	-	5569	60	3693	131
DHTKD1	ENSG00000181192.12	chr10:12118779-12120359	+	5173	71	4489	519
WDR11	ENSG00000120008.16	chr10:120907295-120909523	+	4954	83	3189	76
SEC61A2	ENSG00000065665.21	chr10:12157019-12158285	+	2495	19	705	32
NUDT5	ENSG00000165609.13	chr10:12167576-12195822	-	3195	40	9593	365
NSMCE4A	ENSG00000107672.15	chr10:121959365-121974285	-	1391	30	1803	52
CDC123	ENSG00000151465.14	chr10:12230948-12250589	+	1321	29	6750	349
TACC2	ENSG00000138162.19	chr10:122246473-122254540	+	9704	97	3391	72
PLEKHA1	ENSG00000107679.14	chr10:122411771-122425731	+	14010	23	552	26
HTRA1	ENSG00000166033.13	chr10:122506691-122514907	+	2091	5	473	134
PSTK	ENSG00000179988.14	chr10:122983290-122994929	+	1705	33	890	43
ACADSB	ENSG00000196177.13	chr10:123052761-123053878	+	5848	46	1292	38
BUB3	ENSG00000154473.18	chr10:123162254-123163241	+	7703	68	13646	322
OAT	ENSG00000065154.12	chr10:124397303-124418923	-	2039	57	6313	164
EEF1AKMT2	ENSG00000203791.15	chr10:124760416-124774897	-	4920	40	1738	90
ZRANB1	ENSG00000019995.6	chr10:124981411-124983496	+	5695	77	2573	36
EDRF1	ENSG00000107938.18	chr10:125753779-125763582	+	4483	70	1981	55
UROS	ENSG00000188690.15	chr10:125788586-125816510	-	3188	19	828	58
BCCIP	ENSG00000107949.17	chr10:125825494-125831537	+	2337	52	3844	222
DHX32	ENSG00000089876.12	chr10:125836337-125881292	-	3050	35	1241	41
MKI67	ENSG00000148773.14	chr10:128096659-128126204	-	12716	309	26889	298
GLRX3	ENSG00000108010.12	chr10:130180185-130183643	+	3827	40	7196	268
MCM10	ENSG00000065328.16	chr10:13198763-13204526	+	4587	74	3187	51
PPP2R2D	ENSG00000175470.20	chr10:131940607-131945925	+	6203	26	1399	100
PHYH	ENSG00000107537.14	chr10:13288412-13300052	-	1829	20	1034	70
NKX6-2	ENSG00000148826.9	chr10:132783179-132784765	-	2768	12	657	161
TUBGCP2	ENSG00000130640.13	chr10:133279642-133312337	-	4302	28	1105	47
SEPHS1	ENSG00000086475.15	chr10:13333901-13340790	-	3265	12	361	36
FUOM	ENSG00000148803.12	chr10:133355160-133358025	-	762	14	2258	355
MTG1	ENSG00000148824.19	chr10:133401423-133402839	+	3424	7	204	23
AL157392.5	ENSG00000282246.1	chr10:13630284-13645011	+	1204	27	656	38
FAM107B	ENSG00000065809.13	chr10:14602457-14604270	-	3785	76	2851	39
HSPA14	ENSG00000187522.16	chr10:14850715-14854207	+	1762	54	6408	127
CDNF	ENSG00000185267.10	chr10:14819250-14838575	-	1492	31	2434	105
DCLRE1C	ENSG00000152457.18	chr10:14934445-14954018	-	5960	61	2057	39
RPP38	ENSG00000152464.15	chr10:15097420-15103820	+	1537	7	420	43
NMT2	ENSG00000152465.18	chr10:15132817-15141353	-	5003	16	1727	155
MINDY3	ENSG00000148481.14	chr10:15778170-15860498	-	2452	46	2076	31
ADARB2	ENSG00000185736.16	chr10:1177313-1737525	-	8475	66	1400	26
C1QL3	ENSG00000165985.10	chr10:16514467-16521145	-	2376	16	402	22
RSU1	ENSG00000148484.18	chr10:16593153-16817413	-	3919	7	116	26
VIM	ENSG00000026025.16	chr10:17233225-17235034	+	2666	14	8797	689
HACD1	ENSG00000165996.14	chr10:17599074-17617235	-	2234	11	906	54
STAM	ENSG00000136738.15	chr10:17694926-17700241	+	3856	46	3002	68
CACNB2	ENSG00000165995.21	chr10:18401963-18540325	+	6129	42	939	34
NSUN6	ENSG00000241058.4	chr10:18545561-18651587	-	2166	8	211	24
ARL5B	ENSG00000165997.5	chr10:18659431-18681639	+	7170	66	2346	29
SKIDA1	ENSG00000180592.17	chr10:21515016-21517919	-	6601	5	184	25
MLLT10	ENSG00000078403.17	chr10:21673578-21713922	+	5668	47	1170	39
COMMD3	ENSG00000148444.16	chr10:22318272-22319281	+	926	9	871	93
COMMD3-BMI1	ENSG00000269897.5	chr10:22318301-22326521	+	1419	13	771	31
BMI1	ENSG00000168283.14	chr10:22327946-22329491	+	3540	46	2429	71
PIP4K2A	ENSG00000150867.14	chr10:22607818-22609717	-	3820	28	481	36
MSRB2	ENSG00000148450.13	chr10:23119144-23120893	+	1730	6	143	22
OTUD1	ENSG00000165312.6	chr10:23439458-23442390	+	2933	15	568	34
KIAA1217	ENSG00000120549.18	chr10:24542420-24543708	+	7407	31	731	35
ARHGAP21	ENSG00000107863.18	chr10:24629014-24722034	-	7381	116	5497	129
ENKUR	ENSG00000151023.17	chr10:24981980-25062279	-	3378	1	61	38
PDSS1	ENSG00000148459.16	chr10:26734651-26746782	+	1584	87	3244	43
ABI1	ENSG00000136754.17	chr10:26748570-26860863	-	3576	9	631	93
ANKRD26	ENSG00000107890.17	chr10:27035673-27100494	-	6775	120	6006	203
YME1L1	ENSG00000136758.19	chr10:27111734-27154356	-	4191	62	16739	388
MASTL	ENSG00000120539.15	chr10:27169944-27186718	+	4132	77	4466	75
ACBD5	ENSG00000107897.19	chr10:27197353-27240558	-	4173	5	313	75
RAB18	ENSG00000099246.17	chr10:27504619-27537966	+	4931	11	1829	86
MPP7	ENSG00000150054.18	chr10:28125010-28203232	-	5080	23	538	28
WAC	ENSG00000095787.23	chr10:28614999-28618041	+	5924	116	9568	213
BAMBI	ENSG00000095739.11	chr10:28677521-28682932	+	1691	17	1260	108
SVIL	ENSG00000197321.15	chr10:29555079-29634959	-	8201	65	2134	122
MTPAP	ENSG00000107951.15	chr10:30309801-30349278	-	5560	21	2364	174
MAP3K8	ENSG00000107968.10	chr10:30439177-30450638	+	2850	27	1255	62
PFKP	ENSG00000067057.17	chr10:3133235-3137715	+	3265	42	1935	73
ZEB1	ENSG00000148516.21	chr10:31381723-31461180	+	6267	32	840	24
PITRM1	ENSG00000107959.16	chr10:3137728-3172782	-	3487	100	9148	346
ARHGAP12	ENSG00000165322.18	chr10:31805437-31908874	-	5084	86	3278	99
KIF5B	ENSG00000170759.11	chr10:32009015-32056425	-	5866	168	21899	337
ITGB1	ENSG00000150093.19	chr10:32932521-32958196	-	3784	89	22109	540
NRP1	ENSG00000099250.18	chr10:33249414-33263704	-	5882	14	330	33
PARD3	ENSG00000148498.16	chr10:34312264-34426731	-	5980	61	1337	36
CUL2	ENSG00000108094.16	chr10:35008551-35071339	-	4440	67	5530	86
CREM	ENSG00000095794.19	chr10:35196009-35211876	+	2306	22	617	25
CCNY	ENSG00000108100.18	chr10:35530196-35566285	+	5068	17	1033	88
KLF6	ENSG00000067082.15	chr10:3779047-3782051	-	4590	28	830	49
ZNF33A	ENSG00000189180.16	chr10:38010699-38054538	+	6196	5	147	20
ZNF37A	ENSG00000075407.18	chr10:38096574-38115693	+	8738	10	283	30
BMS1	ENSG00000165733.8	chr10:42782795-42834937	+	7759	85	6591	147
RASGEF1A	ENSG00000198915.12	chr10:43199116-43202682	-	4104	24	744	26
HNRNPF	ENSG00000169813.16	chr10:43385617-43407819	-	2755	67	21054	752
WASHC2C	ENSG00000172661.19	chr10:45786370-45792601	+	4669	18	475	25
TIMM23	ENSG00000265354.4	chr10:45972489-46003742	+	1190	5	386	58
NCOA4	ENSG00000266412.5	chr10:46006378-46030592	-	3549	128	28262	835
MAPK8	ENSG00000107643.16	chr10:48429893-48435877	+	6046	28	1402	59
ERCC6	ENSG00000225830.14	chr10:49515201-49539040	-	9001	123	3566	61
PARG	ENSG00000227345.8	chr10:49857295-49941970	-	4128	22	1417	86
WASHC2A	ENSG00000099290.17	chr10:50119650-50126508	+	4642	32	1032	36
SGMS1	ENSG00000198964.14	chr10:50344136-50418478	-	3717	30	914	51
CSTF2T	ENSG00000177613.9	chr10:51695486-51699595	-	4110	54	1450	68
DKK1	ENSG00000107984.10	chr10:52315252-52316901	+	1805	20	864	72
NET1	ENSG00000173848.19	chr10:5454381-5456530	+	3989	77	7385	401
ZWINT	ENSG00000122952.17	chr10:56357227-56361259	-	1857	35	1217	59
TASOR2	ENSG00000108021.20	chr10:5760840-5763740	+	8732	125	8057	343
GDI2	ENSG00000057608.17	chr10:5794908-5813432	-	2297	69	37096	1188
CISD1	ENSG00000122873.12	chr10:58273433-58287999	+	2375	25	3948	176
UBE2D1	ENSG00000072401.15	chr10:58368208-58369595	+	2623	41	1944	181
TFAM	ENSG00000108064.11	chr10:58385604-58394539	+	5025	81	7052	404
BICC1	ENSG00000122870.12	chr10:58793535-58814314	+	5741	33	697	23
FBH1	ENSG00000134452.20	chr10:5936633-5937511	+	3702	38	935	26
CCDC6	ENSG00000108091.11	chr10:59788747-59906556	-	5727	122	8023	138
CDK1	ENSG00000170312.16	chr10:60787671-60791927	+	1948	65	18836	764
RHOBTB1	ENSG00000072422.17	chr10:60877118-60888469	-	4411	15	260	24
RBM17	ENSG00000134453.16	chr10:6114147-6115872	+	3751	54	3237	169
ARID5B	ENSG00000150347.16	chr10:62049211-62093064	+	7492	130	6246	451
PFKFB3	ENSG00000170525.21	chr10:6221404-6233107	+	4524	6	390	44
RTKN2	ENSG00000182010.11	chr10:62238157-62268707	-	6886	14	404	53
NRBF2	ENSG00000148572.16	chr10:63133328-63155024	+	1816	15	360	32
JMJD1C	ENSG00000171988.19	chr10:63215438-63269253	-	8758	193	7562	60
REEP3	ENSG00000165476.14	chr10:63598046-63620822	+	5172	18	1111	116
SIRT1	ENSG00000096717.12	chr10:67906050-67918386	+	4107	115	7481	105
HERC4	ENSG00000148634.15	chr10:68073021-68074137	-	6391	132	8717	113
MYPN	ENSG00000138347.16	chr10:68109496-68162166	+	6116	30	1162	138
HNRNPH3	ENSG00000096746.17	chr10:68338806-68342269	+	2339	70	7343	125
DNA2	ENSG00000138346.15	chr10:68414064-68471886	-	4267	76	3852	72
SLC25A16	ENSG00000122912.15	chr10:68483019-68518218	-	6581	19	445	22
CCAR1	ENSG00000060339.14	chr10:68787836-68789872	+	4658	96	8388	216
DDX50	ENSG00000107625.13	chr10:68919854-68946553	+	2510	31	985	41
DDX21	ENSG00000165732.13	chr10:68956440-68985067	+	4829	74	16733	686
KIFBP	ENSG00000198954.9	chr10:69008421-69016978	+	2848	112	20515	452
SRGN	ENSG00000122862.5	chr10:69088106-69104541	+	1217	6	615	55
VPS26A	ENSG00000122958.15	chr10:69170034-69171277	+	4227	48	9700	540
SUPV3L1	ENSG00000156502.14	chr10:69207776-69209099	+	2477	96	8155	138
TYSND1	ENSG00000156521.14	chr10:70137981-70146700	-	3758	48	5050	177
SAR1A	ENSG00000079332.15	chr10:70161645-70170512	-	5981	30	8092	480
PPA1	ENSG00000180817.12	chr10:70209645-70233337	-	1292	29	8904	441
SGPL1	ENSG00000166224.17	chr10:70869186-70871954	+	5778	19	786	56
PCBD1	ENSG00000166228.9	chr10:70882280-70885899	-	787	47	1553	79
SLC29A3	ENSG00000198246.9	chr10:71322824-71365168	+	2621	9	409	38
PSAP	ENSG00000197746.14	chr10:71816298-71851251	-	2830	76	7823	690
CHST3	ENSG00000122863.6	chr10:71964395-72013558	+	6934	5	349	39
SPOCK2	ENSG00000107742.13	chr10:72088357-72089032	-	5328	11	847	90
ASCC1	ENSG00000138303.18	chr10:72097254-72217134	-	2683	33	1282	47
ANAPC16	ENSG00000166295.9	chr10:72223133-72233829	+	3567	27	1472	57
DDIT4	ENSG00000168209.5	chr10:72274019-72274635	+	1744	15	1695	192
DNAJB12	ENSG00000148719.15	chr10:72332830-72355149	-	4360	32	1117	40
MICU1	ENSG00000107745.19	chr10:72477170-72626078	-	2488	12	1698	116
MCU	ENSG00000156026.14	chr10:72868844-72887691	+	3224	23	934	30
OIT3	ENSG00000138315.13	chr10:72893584-72932689	+	2210	29	1342	119
P4HA1	ENSG00000122884.12	chr10:73007217-73096850	-	2844	13	414	24
ECD	ENSG00000122882.11	chr10:73134524-73167948	-	3006	78	6880	126
DNAJC9	ENSG00000213551.7	chr10:73241954-73247255	-	2295	32	1580	61
MRPS16	ENSG00000182180.14	chr10:73248843-73252625	-	2579	28	3577	193
ANXA7	ENSG00000138279.16	chr10:73375101-73414058	-	2443	62	6410	271
MSS51	ENSG00000166343.10	chr10:73423579-73433561	-	2423	22	723	44
PPP3CB	ENSG00000107758.16	chr10:73466958-73471577	-	3519	37	1823	294
SEC24C	ENSG00000176986.16	chr10:73767894-73770379	+	4668	99	6849	315
FUT11	ENSG00000196968.11	chr10:73773605-73780251	+	2175	40	1476	263
CHCHD1	ENSG00000172586.8	chr10:73782048-73783652	+	1202	26	2913	194
NDST2	ENSG00000166507.19	chr10:73810684-73811798	-	3758	7	1374	103
CAMK2G	ENSG00000148660.20	chr10:73814288-73874461	-	3824	19	589	26
VCL	ENSG00000035403.18	chr10:74104928-74108975	+	6489	106	16082	333
AP3M1	ENSG00000185009.12	chr10:74138256-74150757	-	5124	129	13124	272
ADK	ENSG00000156110.14	chr10:74675767-74680608	+	3212	68	3583	122
KAT6B	ENSG00000156650.14	chr10:75019638-75024138	+	8314	22	503	21
VDAC2	ENSG00000165637.13	chr10:75229310-75231275	+	1557	72	4084	67
KIN	ENSG00000151657.12	chr10:7750962-7787993	-	6360	21	836	27
ATP5F1C	ENSG00000165629.20	chr10:7802243-7807801	+	1101	40	28766	3509
POLR3A	ENSG00000148606.13	chr10:77975149-78029515	-	6610	69	2994	115
RPS24	ENSG00000138326.21	chr10:78038556-78040701	+	2712	23	35940	2293
ZMIZ1	ENSG00000108175.17	chr10:79285453-79316528	+	7615	35	1894	79
PPIF	ENSG00000108179.14	chr10:79347658-79354086	+	2196	64	5069	273
EIF5AL1	ENSG00000253626.3	chr10:79512601-79516440	+	3840	3	1641	1022
GATA3	ENSG00000107485.18	chr10:8045378-8055896	+	3083	26	616	28
NUTM2B	ENSG00000188199.10	chr10:79706328-79712755	+	3970	2	185	31
ANXA11	ENSG00000122359.18	chr10:80172834-80205522	-	6965	58	2632	132
TSPAN14	ENSG00000108219.15	chr10:80515467-80519635	+	16221	24	717	23
LARP4B	ENSG00000107929.15	chr10:864154-931476	-	5963	108	7459	257
WAPL	ENSG00000062650.19	chr10:86435257-86521768	-	6310	134	9572	213
MMRN2	ENSG00000173269.14	chr10:86943871-86944571	-	4127	31	1353	78
GLUD1	ENSG00000148672.9	chr10:87060953-87067839	-	3300	49	5755	222
MINPP1	ENSG00000107789.16	chr10:87521115-87552637	+	2470	38	1773	114
PAPSS2	ENSG00000198682.13	chr10:87660984-87713310	+	3949	36	3292	113
ATAD1	ENSG00000138138.13	chr10:87753117-87814882	-	4640	101	5357	112
PTEN	ENSG00000171862.11	chr10:87952199-87961309	+	8515	58	1617	44
STAMBPL1	ENSG00000138134.12	chr10:88912356-88923487	+	4184	33	1067	48
FAS	ENSG00000026103.22	chr10:89012682-89015541	+	3696	10	235	23
CH25H	ENSG00000138135.7	chr10:89205629-89207317	-	1689	46	7088	348
LIPA	ENSG00000107798.18	chr10:89213569-89414557	-	2527	74	4247	102
IFIT2	ENSG00000119922.10	chr10:89302046-89309271	+	3703	55	3004	175
IFIT1	ENSG00000185745.10	chr10:89392623-89406487	+	4613	45	2511	69
KIF20B	ENSG00000138182.14	chr10:89723576-89774939	+	6419	164	14328	200
RPP30	ENSG00000148688.14	chr10:90896326-90908553	+	2332	28	3673	192
PCGF5	ENSG00000180628.15	chr10:91220783-91227960	+	7149	100	3826	72
HECTD2	ENSG00000165338.16	chr10:91484108-91514829	+	4939	41	808	25
PPP1R3C	ENSG00000119938.9	chr10:91628442-91633071	-	2541	48	2682	61
BTAF1	ENSG00000095564.14	chr10:91980520-91982415	+	7249	173	9942	182
MARCHF5	ENSG00000198060.10	chr10:92349481-92350298	+	3922	48	4516	350
IDE	ENSG00000119912.17	chr10:92474472-92574067	-	5894	171	15004	184
HHEX	ENSG00000152804.11	chr10:92692032-92694788	+	1724	10	464	29
EXOC6	ENSG00000138190.17	chr10:92997474-93014267	+	3678	50	1547	33
MYOF	ENSG00000138119.17	chr10:93306430-93482194	-	6860	151	6769	168
CEP55	ENSG00000138180.16	chr10:93517207-93520277	+	2658	67	4754	141
FRA10AC1	ENSG00000148690.12	chr10:93667883-93702592	-	3109	31	820	29
SLC35G1	ENSG00000176273.15	chr10:93894022-93909825	+	3490	50	2421	66
PLCE1	ENSG00000138193.16	chr10:94324889-94325656	+	12481	46	3423	83
NOC3L	ENSG00000173145.11	chr10:94333226-94362939	-	3455	57	3273	80
TBC1D12	ENSG00000108239.9	chr10:94534339-94535928	+	5637	45	1167	27
HELLS	ENSG00000119969.15	chr10:94596880-94601971	+	4987	220	16301	211
PDLIM1	ENSG00000107438.9	chr10:95237572-95291003	-	1431	61	7897	331
ALDH18A1	ENSG00000059573.9	chr10:95605941-95656711	-	3352	109	13093	234
TCTN3	ENSG00000119977.21	chr10:95683261-95693899	-	2739	25	593	26
ZNF518A	ENSG00000177853.14	chr10:96156013-96204129	+	7994	108	3019	72
TLL2	ENSG00000095587.9	chr10:96364608-96513926	-	6769	15	410	52
TM9SF3	ENSG00000077147.16	chr10:96576345-96586759	-	6100	87	13097	182
LCOR	ENSG00000196233.14	chr10:96949223-96958515	+	16001	74	1975	64
SLIT1	ENSG00000187122.17	chr10:96998120-96999666	-	7964	64	1800	35
RRP12	ENSG00000052749.14	chr10:97356701-97401340	-	4476	38	1665	44
PGAM1	ENSG00000171314.9	chr10:97427534-97432690	+	1802	9	1115	135
EXOSC1	ENSG00000171311.13	chr10:97435909-97446006	-	1145	21	1889	109
ZDHHC16	ENSG00000171307.19	chr10:97455717-97456428	+	1977	26	686	74
MMS19	ENSG00000155229.21	chr10:97469095-97498410	-	3555	64	2605	67
PI4K2A	ENSG00000155252.13	chr10:97640686-97676434	+	4189	14	341	54
AVPI1	ENSG00000119986.7	chr10:97677424-97687241	-	1375	26	1340	104
MARVELD1	ENSG00000155254.13	chr10:97714694-97717479	+	3213	11	264	21
ZFYVE27	ENSG00000155256.17	chr10:97750033-97751421	+	3047	9	337	25
GOT1	ENSG00000120053.12	chr10:99396870-99430624	-	1978	50	3635	81
SLC25A28	ENSG00000155287.11	chr10:99610522-99620147	-	1526	18	473	41
ENTPD7	ENSG00000198018.7	chr10:99698666-99702674	+	8548	6	304	36
CUTC	ENSG00000119929.13	chr10:99732396-99754550	+	1332	106	3752	70
COX15	ENSG00000014919.13	chr10:99711844-99732100	-	5030	100	4345	124
ABCC2	ENSG00000023839.12	chr10:99845749-99852044	+	5806	83	4712	76
AP2A2	ENSG00000183020.14	chr11:985384-986846	+	4656	7	205	28
ARHGAP42	ENSG00000165895.19	chr11:100992080-100993934	+	8156	25	451	23
YAP1	ENSG00000137693.14	chr11:102226973-102230502	+	5401	24	831	71
BIRC2	ENSG00000110330.8	chr11:102362742-102377597	+	4066	64	1748	47
DCUN1D5	ENSG00000137692.12	chr11:103062346-103091861	-	12675	19	2195	194
DYNC2H1	ENSG00000187240.16	chr11:103468389-103479733	+	13683	147	2712	50
CASP4	ENSG00000196954.14	chr11:104942868-104956698	-	1340	14	281	22
MTRNR2L8	ENSG00000255823.5	chr11:10507894-10509186	-	1293	5	114	24
MSANTD4	ENSG00000170903.11	chr11:106009729-106010585	-	4103	43	1148	66
AASDHPPT	ENSG00000149313.11	chr11:106091467-106098699	+	2767	28	3398	159
CWF19L2	ENSG00000152404.15	chr11:107326345-107457844	-	3278	44	1094	35
CTR9	ENSG00000198730.9	chr11:10775521-10801625	+	4330	115	8834	108
SLC35F2	ENSG00000110660.15	chr11:107792659-107858767	-	3331	30	2331	209
EIF4G2	ENSG00000110321.18	chr11:10804297-10808923	-	4001	129	31519	1414
CUL5	ENSG00000166266.14	chr11:108073390-108074066	+	6171	21	516	26
ACAT1	ENSG00000075239.14	chr11:108146121-108147588	+	2258	91	22955	788
NPAT	ENSG00000149308.17	chr11:108157215-108222638	-	6113	129	5291	90
ATM	ENSG00000149311.19	chr11:108365898-108368750	+	13147	125	3523	37
C11orf65	ENSG00000166323.13	chr11:108308519-108467531	-	2711	23	1403	52
POGLUT3	ENSG00000178202.13	chr11:108472116-108498384	-	4374	78	3634	177
ZBED5	ENSG00000236287.8	chr11:10812074-10856218	-	2741	62	3891	97
DDX10	ENSG00000178105.11	chr11:108929519-108940925	+	6707	52	1521	63
RDX	ENSG00000137710.17	chr11:110258179-110288391	-	4392	99	8794	258
FDX1	ENSG00000137714.3	chr11:110429948-110464884	+	3144	19	1251	53
SIK2	ENSG00000170145.5	chr11:111718742-111720674	+	9622	71	4687	127
PPP2R1B	ENSG00000137713.16	chr11:111759814-111766367	-	5553	106	8723	217
ALG9	ENSG00000086848.15	chr11:111786256-111871533	-	6158	43	5640	304
DLAT	ENSG00000150768.16	chr11:112059995-112061547	+	3878	50	3633	225
TIMM8B	ENSG00000150779.12	chr11:112084800-112086756	-	1155	25	1083	53
SDHD	ENSG00000204370.13	chr11:112088867-112119442	+	1339	20	1561	71
IL18	ENSG00000150782.12	chr11:112143253-112164074	-	1115	22	4648	174
PTS	ENSG00000150787.8	chr11:112230399-112233677	+	986	12	1062	118
USP28	ENSG00000048028.11	chr11:113815264-113833552	-	4669	48	1478	33
NNMT	ENSG00000166741.8	chr11:114298151-114312515	+	2012	22	1427	124
RBM7	ENSG00000076053.11	chr11:114400700-114402195	+	6725	37	1557	42
REXO2	ENSG00000076043.11	chr11:114448937-114450184	+	1080	22	3873	142
BUD13	ENSG00000137656.12	chr11:116748170-116762836	-	2192	18	473	35
ZPR1	ENSG00000109917.11	chr11:116785578-116787898	-	6539	35	2956	384
SIK3	ENSG00000160584.16	chr11:116845593-117098271	-	6331	44	1008	32
PAFAH1B2	ENSG00000168092.14	chr11:117159387-117161263	+	4175	42	2376	69
SIDT2	ENSG00000149577.16	chr11:117178736-117181831	+	4396	31	2566	255
RNF214	ENSG00000167257.11	chr11:117281788-117285246	+	3477	18	493	35
MPZL3	ENSG00000160588.10	chr11:118226690-118252365	-	3983	29	835	34
MPZL2	ENSG00000149573.9	chr11:118262720-118264273	-	2622	25	1120	70
UBE4A	ENSG00000110344.10	chr11:118378501-118396507	+	6088	92	6264	90
ATP5MG	ENSG00000167283.8	chr11:118406127-118409610	+	1121	24	9151	548
USP47	ENSG00000170242.19	chr11:11950873-11956945	+	9994	117	5891	85
KMT2A	ENSG00000118058.23	chr11:118519557-118522195	+	16600	171	6831	387
TTC36	ENSG00000172425.11	chr11:118527472-118531197	+	1009	25	848	41
IFT46	ENSG00000118096.9	chr11:118555021-118572970	-	1819	14	4037	518
PHLDB1	ENSG00000019144.19	chr11:118650601-118657490	+	5945	41	4311	377
DDX6	ENSG00000110367.13	chr11:118781120-118790359	-	6152	152	23393	506
RPS25	ENSG00000118181.11	chr11:119015712-119018330	-	711	7	9295	1122
TRAPPC4	ENSG00000196655.12	chr11:119021768-119023282	+	1425	29	1802	59
SLC37A4	ENSG00000137700.18	chr11:119025152-119029387	-	2606	9	298	37
HYOU1	ENSG00000149428.19	chr11:119044188-119057205	-	4598	36	2331	121
VPS11	ENSG00000160695.15	chr11:119077020-119078329	+	3388	28	907	70
HMBS	ENSG00000256269.10	chr11:119092611-119093543	+	1936	17	594	50
H2AX	ENSG00000188486.3	chr11:119093854-119095467	-	1614	7	451	71
DPAGT1	ENSG00000172269.19	chr11:119097140-119101824	-	3274	7	345	48
CBL	ENSG00000110395.7	chr11:119298372-119308147	+	11168	37	1281	54
MCAM	ENSG00000076706.17	chr11:119314616-119317129	-	3327	50	2170	60
TRIM29	ENSG00000137699.17	chr11:120127408-120128910	-	2977	18	430	22
POU2F3	ENSG00000137709.10	chr11:120236640-120319944	+	3068	5	218	23
ARHGEF12	ENSG00000196914.9	chr11:120477000-120477573	+	10326	138	4826	54
SC5D	ENSG00000109929.10	chr11:121305750-121307843	+	6854	42	1860	41
UBASH3B	ENSG00000154127.10	chr11:122794778-122797264	+	6865	25	619	23
HSPA8	ENSG00000109971.14	chr11:123060118-123063230	-	2306	96	137973	8733
CLMP	ENSG00000166250.12	chr11:123069872-123195248	-	5032	10	396	28
GRAMD1B	ENSG00000023171.18	chr11:123613125-123622700	+	7723	25	558	41
VWA5A	ENSG00000110002.16	chr11:124117495-124118152	+	4300	45	1406	33
SIAE	ENSG00000110013.13	chr11:124669436-124695707	-	5441	6	324	109
PARVA	ENSG00000197702.14	chr11:12473744-12504355	+	8627	16	964	102
EI24	ENSG00000149547.15	chr11:125580780-125582397	+	2191	33	4537	170
STT3A	ENSG00000134910.14	chr11:125618518-125625215	+	4501	89	9648	512
CHEK1	ENSG00000149554.13	chr11:125626749-125633193	+	3513	31	1648	76
ACRV1	ENSG00000134940.14	chr11:125672343-125680831	-	1936	5	148	23
PUS3	ENSG00000110060.9	chr11:125893485-125896330	-	1829	49	1999	70
VSIG10L2	ENSG00000283703.2	chr11:125951866-125955937	+	5037	17	571	50
RPUSD4	ENSG00000165526.9	chr11:126202782-126211629	-	2468	19	544	24
FAM118B	ENSG00000197798.9	chr11:126260399-126262921	+	2016	10	547	59
SRPRA	ENSG00000182934.12	chr11:126262938-126268895	-	2986	75	7815	368
FOXRED1	ENSG00000110074.11	chr11:126276912-126277844	+	1951	34	1244	56
ST3GAL4	ENSG00000110080.19	chr11:126408450-126414554	+	1967	21	465	39
MUC5B	ENSG00000117983.17	chr11:1259523-1260085	+	17911	14	597	66
NFRKB	ENSG00000170322.14	chr11:129884744-129895590	-	5093	59	1659	52
APLP2	ENSG00000084234.17	chr11:130141412-130144273	+	3742	81	17167	1039
ZBTB44	ENSG00000196323.14	chr11:130231666-130261434	-	9755	65	2195	48
ARNTL	ENSG00000133794.19	chr11:13375679-13387263	+	2854	61	2359	56
BTBD10	ENSG00000148925.11	chr11:13405328-13463180	-	2439	19	973	61
NCAPD3	ENSG00000151503.13	chr11:134152434-134224532	-	7369	164	14694	338
VPS26B	ENSG00000151502.11	chr11:134243852-134246287	+	3661	17	452	35
THYN1	ENSG00000151500.15	chr11:134248279-134253248	-	1304	21	1314	137
FAR1	ENSG00000197601.13	chr11:13719903-13732346	+	5820	118	8731	228
RRAS2	ENSG00000133818.14	chr11:14281602-14359147	-	2343	20	766	109
COPB1	ENSG00000129083.13	chr11:14493737-14500027	-	3481	103	29706	548
PSMA1	ENSG00000129084.18	chr11:14505064-14643617	-	1527	44	10562	398
PDE3B	ENSG00000152270.9	chr11:14788939-14819206	+	5995	34	1092	42
CYP2R1	ENSG00000186104.10	chr11:14880315-14891492	-	2325	39	796	29
C11orf58	ENSG00000110696.10	chr11:16756025-16756881	+	3920	41	2744	82
PLEKHA7	ENSG00000166689.16	chr11:16781028-16855914	-	5530	7	157	34
RPS13	ENSG00000110700.7	chr11:17076825-17077715	-	527	64	17519	1277
PIK3C2A	ENSG00000011405.13	chr11:17086572-17169741	-	8227	36	1348	56
NUCB2	ENSG00000070081.17	chr11:17332042-17349980	+	2746	46	2776	143
SERGEF	ENSG00000129158.11	chr11:17788052-17995835	-	1525	4	84	24
SAAL1	ENSG00000166788.10	chr11:18080349-18106019	-	1573	34	1146	29
HPS5	ENSG00000110756.18	chr11:18311956-18322088	-	4840	64	1486	21
GTF2H1	ENSG00000110768.12	chr11:18352098-18358642	+	3012	56	2000	81
LDHA	ENSG00000134333.14	chr11:18402535-18407740	+	2305	28	24876	1150
TSG101	ENSG00000074319.13	chr11:18468336-18526951	-	2101	29	2474	155
SPTY2D1OS	ENSG00000247595.4	chr11:18602987-18603893	+	1437	59	1971	54
ZDHHC13	ENSG00000177054.14	chr11:19164282-19166716	+	2406	37	957	27
E2F8	ENSG00000129173.13	chr11:19224063-19240945	-	3706	42	1177	36
MRPL23	ENSG00000214026.11	chr11:1955577-1956346	+	919	5	117	23
HTATIP2	ENSG00000109854.13	chr11:20376017-20383778	+	1748	18	1227	43
PRMT3	ENSG00000185238.13	chr11:20405446-20509282	+	2552	38	2217	96
RIC8A	ENSG00000177963.14	chr11:213449-214556	+	3703	34	1193	47
SVIP	ENSG00000198168.9	chr11:22813799-22827877	-	4479	9	206	20
PSMD13	ENSG00000185627.18	chr11:251543-252617	+	1632	43	7983	399
CD81	ENSG00000110651.12	chr11:2396313-2397299	+	1482	22	2273	214
CCDC34	ENSG00000109881.17	chr11:27348869-27363234	-	2109	93	8301	210
LGR4	ENSG00000205213.14	chr11:27384268-27385532	-	5250	63	7813	313
LIN7C	ENSG00000148943.12	chr11:27494418-27506769	-	4842	79	3876	96
BDNF	ENSG00000176697.20	chr11:27654893-27659658	-	4766	27	1138	60
KIF18A	ENSG00000121621.7	chr11:28097332-28108145	-	3417	53	4425	169
NAP1L4	ENSG00000205531.13	chr11:2971464-2992262	-	2479	39	5615	341
CARS1	ENSG00000110619.18	chr11:3038131-3040088	-	2805	19	906	51
ARL14EP	ENSG00000152219.5	chr11:30331644-30332941	+	3417	30	2298	115
IFITM2	ENSG00000185201.16	chr11:308408-315272	+	892	13	532	22
IFITM1	ENSG00000185885.16	chr11:314418-314962	+	844	9	436	29
IMMP1L	ENSG00000148950.11	chr11:31452198-31509563	-	1905	59	1754	89
ELP4	ENSG00000109911.19	chr11:31779713-31783757	+	8093	37	1471	96
PAX6	ENSG00000007372.23	chr11:31789962-31801992	-	6975	21	598	73
IFITM3	ENSG00000142089.16	chr11:319676-320860	-	713	12	2478	183
RCN1	ENSG00000049449.10	chr11:32104386-32105532	+	2369	29	1093	51
EIF3M	ENSG00000149100.13	chr11:32593769-32602302	+	5047	56	17295	418
PRRG4	ENSG00000135378.4	chr11:32829927-32858120	+	5543	26	912	54
QSER1	ENSG00000060749.16	chr11:32957806-32969068	+	9706	201	10666	687
DEPDC7	ENSG00000121690.11	chr11:33016164-33033582	+	2012	11	700	44
TCP11L1	ENSG00000176148.16	chr11:33068687-33105943	+	3390	58	1961	66
CSTF3	ENSG00000176102.13	chr11:33134413-33161421	-	2911	87	6949	118
KIAA1549L	ENSG00000110427.16	chr11:33376083-33674102	+	12958	47	1809	63
ZNF195	ENSG00000005801.18	chr11:3360316-3371147	-	3342	67	2076	43
AL049629.2	ENSG00000284969.1	chr11:33698355-33722467	-	789	75	6744	130
CD59	ENSG00000085063.17	chr11:33709996-33736479	-	7724	18	1322	66
FBXO3	ENSG00000110429.14	chr11:33740944-33774520	-	7410	59	2569	73
CAPRIN1	ENSG00000135387.21	chr11:34096160-34097272	+	5514	117	25510	391
NAT10	ENSG00000135372.9	chr11:34146720-34147670	+	3973	144	9151	128
CAT	ENSG00000121691.7	chr11:34470714-34471547	+	2291	63	2705	50
APIP	ENSG00000149089.13	chr11:34853094-34890741	-	4583	15	602	38
PDHX	ENSG00000110435.12	chr11:34984633-35020591	+	2653	62	2629	62
CD44	ENSG00000026508.20	chr11:35219344-35229789	+	5431	75	5306	314
FJX1	ENSG00000179431.7	chr11:35619688-35620852	+	2406	3	132	20
TRIM44	ENSG00000166326.7	chr11:35724256-35806621	+	12994	11	564	51
COMMD9	ENSG00000110442.12	chr11:36272292-36289424	-	2949	34	2073	46
PRR5L	ENSG00000135362.14	chr11:36455289-36463676	+	3930	13	334	44
TRAF6	ENSG00000175104.15	chr11:36490377-36496510	-	7885	26	610	37
NUP98	ENSG00000110713.17	chr11:3711553-3797541	-	7023	193	29515	606
PGAP2	ENSG00000148985.20	chr11:3824571-3825875	+	1963	15	637	44
RRM1	ENSG00000167325.15	chr11:4122109-4126817	+	3166	95	41639	964
API5	ENSG00000166181.13	chr11:43335279-43339373	+	3726	87	11720	249
TTC17	ENSG00000052841.15	chr11:43490718-43494933	+	4488	50	1728	78
HSD17B12	ENSG00000149084.13	chr11:43837949-43854781	+	2396	18	880	86
EXT2	ENSG00000151348.15	chr11:44206865-44244301	+	10037	46	1513	54
AMBRA1	ENSG00000110497.14	chr11:46546071-46547420	-	5351	58	1850	33
ATG13	ENSG00000175224.16	chr11:46672795-46674513	+	4348	52	3121	74
ARHGAP1	ENSG00000175220.12	chr11:46679217-46696099	-	3395	32	760	44
CKAP5	ENSG00000175216.15	chr11:46743048-46846280	-	7172	173	28701	525
LRP4	ENSG00000134569.10	chr11:46856870-46862933	-	8155	6	185	30
C11orf49	ENSG00000149179.14	chr11:47160105-47162245	+	1916	20	951	88
ARFGAP2	ENSG00000149182.15	chr11:47165281-47177125	-	2937	17	566	53
DDB2	ENSG00000134574.12	chr11:47237806-47239217	+	1815	38	1459	56
MADD	ENSG00000110514.19	chr11:47328142-47329406	+	6005	61	1419	35
SLC39A13	ENSG00000165915.14	chr11:47414862-47415434	+	3553	9	1154	320
PSMC3	ENSG00000165916.8	chr11:47418769-47426266	-	1580	38	3111	117
CELF1	ENSG00000149187.18	chr11:47465933-47553117	-	7666	123	7378	153
NDUFS3	ENSG00000213619.10	chr11:47582242-47584355	+	1263	24	3235	126
FAM180B	ENSG00000196666.6	chr11:47586678-47589194	+	1403	3	178	37
MTCH2	ENSG00000109919.10	chr11:47617315-47642452	-	2522	44	22076	775
AGBL2	ENSG00000165923.16	chr11:47714284-47715389	-	3586	9	565	134
FNBP4	ENSG00000109920.13	chr11:47753038-47767443	-	4035	80	3503	107
NUP160	ENSG00000030066.13	chr11:47808483-47848330	-	5376	110	21874	341
PTPRJ	ENSG00000149177.13	chr11:48145078-48149866	+	7851	54	1673	46
AC104389.5	ENSG00000239920.2	chr11:5254392-5678434	-	1761	30	819	24
TNKS1BP1	ENSG00000149115.14	chr11:57309832-57311469	-	5952	35	1253	95
SSRP1	ENSG00000149136.9	chr11:57332445-57335473	-	2831	59	7993	495
AP000781.2	ENSG00000254979.5	chr11:57387365-57424059	-	681	39	2470	102
SLC43A3	ENSG00000134802.18	chr11:57421059-57426652	-	2619	35	8443	680
TIMM10	ENSG00000134809.9	chr11:57528641-57530734	-	668	7	529	43
CLP1	ENSG00000172409.6	chr11:57657763-57661864	+	1828	35	1899	53
ZDHHC5	ENSG00000156599.11	chr11:57682540-57698835	+	4443	37	1849	32
MED19	ENSG00000156603.19	chr11:57703714-57712323	-	1529	36	1456	55
AP001931.2	ENSG00000288534.1	chr11:57712765-57818295	+	5920	5	680	80
TMX2	ENSG00000213593.10	chr11:57712625-57738187	+	1697	3	633	103
SELENOH	ENSG00000211450.10	chr11:57743032-57743554	+	1291	40	3188	140
CTNND1	ENSG00000198561.15	chr11:57813917-57815481	+	6670	106	8346	106
ZFP91-CNTF	ENSG00000255073.8	chr11:58609979-58624639	+	2319	17	713	28
CNTF	ENSG00000242689.3	chr11:58622665-58625733	+	1902	66	5771	140
FAM111B	ENSG00000189057.11	chr11:59109534-59127410	+	3506	65	5265	151
OSBP	ENSG00000110048.12	chr11:59574398-59615774	-	4713	28	2255	110
PATL1	ENSG00000166889.14	chr11:59636716-59669037	-	4129	87	3788	241
MRPL16	ENSG00000166902.5	chr11:59806140-59810778	-	1083	49	6421	303
PRPF19	ENSG00000110107.9	chr11:60901499-60906541	-	2337	71	10013	301
TMEM109	ENSG00000110108.10	chr11:60922618-60923443	+	2129	26	1001	102
DDB1	ENSG00000167986.14	chr11:61299451-61333105	-	4245	157	35752	693
CYB561A3	ENSG00000162144.10	chr11:61349841-61361849	-	4094	18	585	22
TMEM138	ENSG00000149483.12	chr11:61367905-61369211	+	2839	32	1521	111
TMEM216	ENSG00000187049.10	chr11:61392632-61394301	+	1306	10	473	32
CPSF7	ENSG00000149532.16	chr11:61416369-61429284	-	3695	50	2113	142
AP003108.2	ENSG00000256591.5	chr11:61430150-61482398	+	883	6	203	24
SDHAF2	ENSG00000167985.7	chr11:61430124-61438243	+	1186	1	135	24
TMEM258	ENSG00000134825.16	chr11:61789130-61792594	-	1692	15	4927	344
FEN1	ENSG00000168496.4	chr11:61795940-61797232	+	2016	54	3707	272
FADS1	ENSG00000149485.19	chr11:61810742-61816771	-	4364	78	3801	70
FADS3	ENSG00000221968.9	chr11:61878641-61880193	-	1790	9	268	38
FTH1	ENSG00000167996.16	chr11:61959718-61967631	-	1203	14	1093	33
INCENP	ENSG00000149503.13	chr11:62152482-62153163	+	4114	44	3171	146
FAM160A2	ENSG00000051009.11	chr11:6217805-6218741	-	3481	1	65	28
AHNAK	ENSG00000124942.14	chr11:62533984-62556235	-	18761	518	50368	618
EEF1G	ENSG00000254772.10	chr11:62571002-62574086	-	1446	16	3008	270
TUT1	ENSG00000149016.16	chr11:62575052-62591523	-	2826	8	215	45
MTA2	ENSG00000149480.7	chr11:62598109-62601487	-	3083	53	12160	367
EML3	ENSG00000149499.12	chr11:62602220-62611007	-	3665	4	173	35
GANAB	ENSG00000089597.18	chr11:62624832-62646726	-	3906	132	9377	634
AP001458.2	ENSG00000255432.1	chr11:62649694-62665178	-	577	11	275	20
UBXN1	ENSG00000162191.14	chr11:62676897-62678537	-	1291	17	652	57
BSCL2	ENSG00000168000.14	chr11:62707111-62709845	-	1984	11	654	68
HNRNPUL2	ENSG00000214753.4	chr11:62722864-62723985	-	5214	39	3535	170
TTC9C	ENSG00000162222.14	chr11:62739948-62740293	+	1833	23	703	30
ZBTB3	ENSG00000185670.9	chr11:62753318-62754159	-	2972	6	199	21
POLR2G	ENSG00000168002.12	chr11:62762754-62766707	+	1556	27	1163	118
TAF6L	ENSG00000162227.8	chr11:62781726-62782333	+	2023	10	180	33
TMEM223	ENSG00000168569.8	chr11:62771629-62791743	-	1273	2	65	23
NXF1	ENSG00000162231.14	chr11:62792171-62806302	-	4128	58	4627	131
STX5	ENSG00000162236.12	chr11:62806936-62832031	-	1794	19	860	45
WDR74	ENSG00000133316.15	chr11:62832912-62841809	-	1736	20	3364	1079
SLC3A2	ENSG00000168003.17	chr11:62887870-62888520	+	2222	84	15592	427
PLAAT2	ENSG00000133328.4	chr11:63552770-63563379	-	738	9	462	38
PLAAT3	ENSG00000176485.11	chr11:63590339-63616883	-	2594	30	809	36
ATL3	ENSG00000184743.13	chr11:63624087-63671376	-	6899	13	1186	57
RTN3	ENSG00000133318.14	chr11:63681573-63759089	+	4917	6	233	29
C11orf95	ENSG00000188070.9	chr11:63764182-63765952	-	5716	55	4316	135
MARK2	ENSG00000072518.20	chr11:63902687-63903403	+	4728	29	1749	96
AP000721.1	ENSG00000256100.1	chr11:63974620-63988346	+	559	14	1407	238
MACROD1	ENSG00000133315.12	chr11:63998560-63999222	-	1257	12	374	27
STIP1	ENSG00000168439.17	chr11:64202405-64203144	+	2743	73	8483	413
GPR137	ENSG00000173264.14	chr11:64270062-64288090	+	1843	4	547	37
TRMT112	ENSG00000173113.7	chr11:64316460-64317559	-	823	20	1477	113
PRDX5	ENSG00000126432.14	chr11:64318182-64321742	+	860	22	5755	1706
TRIM3	ENSG00000110171.20	chr11:6448614-6474459	-	3044	10	665	357
SF1	ENSG00000168066.20	chr11:64764606-64778469	-	3470	62	4044	88
ARFIP2	ENSG00000132254.12	chr11:6479306-6481297	-	3846	13	378	23
MAP4K2	ENSG00000168067.12	chr11:64789137-64803241	-	7147	13	343	35
TIMM10B	ENSG00000132286.12	chr11:6481508-6483058	+	2788	47	1665	107
ARL2	ENSG00000213465.8	chr11:65021516-65022116	+	932	6	351	109
CDCA5	ENSG00000146670.10	chr11:65079088-65084047	-	2475	46	4487	762
VPS51	ENSG00000149823.9	chr11:65109055-65109857	+	2661	4	89	20
FAU	ENSG00000149806.11	chr11:65120631-65122113	-	1125	20	1635	79
MRPL49	ENSG00000149792.9	chr11:65124725-65127363	+	2026	30	859	30
CAPN1	ENSG00000014216.16	chr11:65209144-65212006	+	3086	30	1592	54
POLA2	ENSG00000014138.9	chr11:65294178-65297552	+	3544	53	5198	279
DPF2	ENSG00000133884.10	chr11:65345741-65352981	+	3714	24	1291	97
TIGD3	ENSG00000173825.7	chr11:65354751-65357613	+	2028	15	482	34
FAM89B	ENSG00000176973.8	chr11:65572538-65574190	+	1409	6	340	39
EHBP1L1	ENSG00000173442.13	chr11:65584295-65592462	+	5170	33	712	42
PCNX3	ENSG00000197136.4	chr11:65619858-65622299	+	7105	7	173	22
RELA	ENSG00000173039.19	chr11:65660189-65662428	-	3183	16	419	29
KAT5	ENSG00000172977.13	chr11:65718706-65719603	+	2237	22	626	23
RNASEH2C	ENSG00000172922.11	chr11:65717709-65720586	-	3311	9	255	53
AP5B1	ENSG00000254470.3	chr11:65773898-65780976	-	6980	31	1005	57
CFL1	ENSG00000172757.13	chr11:65854673-65858180	-	1878	31	10699	772
FIBP	ENSG00000172500.13	chr11:65884935-65888436	-	1361	21	909	80
CCDC85B	ENSG00000175602.4	chr11:65890673-65891635	+	963	8	559	118
DRAP1	ENSG00000175550.8	chr11:65921052-65921525	+	822	10	408	37
SART1	ENSG00000175467.15	chr11:65977765-65978957	+	3557	7	152	33
EIF1AD	ENSG00000175376.9	chr11:65999363-66002136	-	2916	29	655	25
RRP8	ENSG00000132275.11	chr11:6599920-6603579	-	6559	31	1840	107
BANF1	ENSG00000175334.8	chr11:66003236-66003893	+	1135	17	931	58
ILK	ENSG00000166333.14	chr11:6608746-6609815	+	2074	23	719	39
SF3B2	ENSG00000087365.16	chr11:66064641-66068674	+	3272	64	3698	220
PACS1	ENSG00000175115.13	chr11:66241448-66243637	+	4571	74	3094	88
TAF10	ENSG00000166337.10	chr11:6611188-6612539	-	5312	34	2146	202
TPP1	ENSG00000166340.17	chr11:6612784-6619353	-	3578	16	697	50
RAB1B	ENSG00000174903.16	chr11:66268639-66277492	+	1901	12	1703	182
YIF1A	ENSG00000174851.16	chr11:66285484-66289037	-	1097	33	2268	125
MRPL11	ENSG00000174547.13	chr11:66435838-66438826	-	1605	18	3065	442
DPP3	ENSG00000254986.7	chr11:66492467-66493179	+	3078	32	837	33
RBM14	ENSG00000239306.5	chr11:66619045-66624222	+	5367	48	1438	26
RBM4	ENSG00000173933.21	chr11:66643750-66646468	+	3029	46	2216	126
MRPL17	ENSG00000158042.9	chr11:6681951-6683296	-	2305	27	1541	91
PC	ENSG00000173599.15	chr11:66952296-66958344	-	5137	37	1094	75
KDM2A	ENSG00000173120.15	chr11:67252338-67257670	+	7386	54	1282	57
PPP1CA	ENSG00000172531.15	chr11:67398183-67401858	-	1421	41	3563	88
PITPNM1	ENSG00000110697.13	chr11:67502047-67506263	-	4217	5	219	22
CDK2AP2	ENSG00000167797.8	chr11:67507211-67508076	-	923	4	117	23
NDUFV1	ENSG00000167792.13	chr11:67611719-67612397	+	2528	21	590	32
NDUFS8	ENSG00000110717.13	chr11:68036029-68036644	+	814	13	407	32
CHKA	ENSG00000110721.12	chr11:68070223-68120828	-	2714	38	3045	103
KMT5B	ENSG00000110066.15	chr11:68156040-68190076	-	5718	60	1570	67
C11orf24	ENSG00000171067.11	chr11:68267180-68271916	-	2071	14	442	55
PPP6R3	ENSG00000110075.14	chr11:68601886-68613124	+	5093	72	5113	120
TESMIN	ENSG00000132749.11	chr11:68707440-68751520	-	3495	40	2011	56
CPT1A	ENSG00000110090.13	chr11:68754883-68841916	-	5238	45	4405	169
MRPL21	ENSG00000197345.13	chr11:68892895-68903814	-	2283	24	1794	126
IGHMBP2	ENSG00000132740.10	chr11:68917736-68929357	+	3914	7	222	22
MYEOV	ENSG00000172927.8	chr11:69295586-69296171	+	2381	1	43	21
CCND1	ENSG00000110092.4	chr11:69647957-69651407	+	4238	39	2369	110
LTO1	ENSG00000149716.13	chr11:69653173-69673295	-	2484	24	1869	100
FADD	ENSG00000168040.5	chr11:70203296-70207390	+	1708	4	573	151
PPFIA1	ENSG00000131626.18	chr11:70378078-70383629	+	6705	68	3247	107
CTTN	ENSG00000085733.16	chr11:70429122-70435152	+	3272	55	3058	85
DHCR7	ENSG00000172893.16	chr11:71441360-71448078	-	2627	19	855	52
RNF121	ENSG00000137522.18	chr11:71995246-71996522	+	2375	10	237	21
NUMA1	ENSG00000137497.18	chr11:72016976-72070063	-	7227	33	3185	601
LAMTOR1	ENSG00000149357.10	chr11:72097292-72099258	-	1346	16	609	22
ANAPC15	ENSG00000110200.8	chr11:72107159-72111443	-	1481	2	133	20
FOLR1	ENSG00000110195.14	chr11:72192140-72196299	+	1331	6	235	27
CLPB	ENSG00000162129.14	chr11:72293303-72434382	-	10053	15	296	36
FCHSD2	ENSG00000137478.15	chr11:72983765-72989012	-	4710	39	965	70
P2RY6	ENSG00000171631.15	chr11:73292782-73297770	+	2431	11	307	24
PLEKHB1	ENSG00000021300.14	chr11:73662353-73662815	+	2275	28	1991	99
RAB6A	ENSG00000175582.20	chr11:73679686-73760658	-	3389	5	521	105
MRPL48	ENSG00000175581.14	chr11:73842113-73864599	+	1922	12	2389	254
COA4	ENSG00000181924.7	chr11:73872762-73874475	-	1038	19	918	65
UCP2	ENSG00000175567.10	chr11:73974709-73982830	-	2047	18	2184	156
UCP3	ENSG00000175564.13	chr11:74003448-74009085	-	2277	4	348	42
PPME1	ENSG00000214517.10	chr11:74238893-74253563	+	2496	28	2796	224
P4HA3	ENSG00000149380.12	chr11:74266657-74311640	-	2627	13	1714	320
POLD3	ENSG00000077514.9	chr11:74638614-74641062	+	3788	59	2565	68
TALDO1	ENSG00000177156.11	chr11:764370-765005	+	1231	35	5551	205
RNF169	ENSG00000166439.6	chr11:74836492-74842214	+	7842	56	1900	95
SPCS2	ENSG00000118363.12	chr11:74949279-74977056	+	2711	4	849	166
NEU3	ENSG00000162139.10	chr11:74988944-74995043	+	5929	33	901	22
ARRB1	ENSG00000137486.17	chr11:75281614-75284313	-	7352	11	288	39
RPS3	ENSG00000149273.15	chr11:75400695-75405628	+	2059	15	26126	2107
SERPINH1	ENSG00000149257.16	chr11:75571914-75572783	+	3523	45	7923	658
DGAT2	ENSG00000062282.15	chr11:75795137-75800632	+	2407	6	163	24
UVRAG	ENSG00000198382.9	chr11:76115900-76141660	+	5117	39	1024	28
THAP12	ENSG00000137492.8	chr11:76352697-76368643	-	3490	24	764	40
EMSY	ENSG00000158636.16	chr11:76545948-76550006	+	6848	45	1352	113
ACER3	ENSG00000078124.12	chr11:77019537-77020600	+	7333	28	1418	35
PAK1	ENSG00000149269.10	chr11:77323024-77411904	-	3459	20	424	31
CLNS1A	ENSG00000074201.9	chr11:77614530-77637794	-	2982	44	7083	183
RSF1	ENSG00000048649.13	chr11:77701119-77820711	-	11550	93	2927	53
AAMDC	ENSG00000087884.14	chr11:77876948-77900771	+	726	11	441	26
INTS4	ENSG00000149262.17	chr11:77977889-77994653	-	3459	52	1886	56
THRSP	ENSG00000151365.2	chr11:78063861-78068351	+	1174	10	4697	1277
NDUFC2-KCTD14	ENSG00000259112.2	chr11:78017175-78079773	-	656	14	12386	1137
NDUFC2	ENSG00000151366.13	chr11:78069858-78079819	-	2168	3	201	39
ALG8	ENSG00000159063.13	chr11:78100947-78139592	-	1677	58	7757	311
NARS2	ENSG00000137513.10	chr11:78568715-78571670	-	2512	31	1592	84
EIF3F	ENSG00000175390.14	chr11:7995014-7995633	+	7540	23	3388	201
RPLP2	ENSG00000177600.9	chr11:812079-812850	+	637	18	3138	109
PNPLA2	ENSG00000177666.17	chr11:822016-823572	+	2416	11	267	38
LMO1	ENSG00000166407.14	chr11:8224449-8263388	-	1294	1	30	24
PRCP	ENSG00000137509.11	chr11:82849914-82970584	-	3489	71	3513	100
DDIAS	ENSG00000165490.13	chr11:82922614-82931956	+	3524	30	920	47
RAB30	ENSG00000137502.10	chr11:82987024-82997413	-	9929	4	98	20
PCF11	ENSG00000165494.11	chr11:83180422-83183059	+	7677	98	3256	52
CCDC90B	ENSG00000137500.9	chr11:83261795-83285964	-	4014	22	668	53
CD151	ENSG00000177697.19	chr11:838180-839831	+	1545	18	1460	232
DLG2	ENSG00000150672.17	chr11:83541691-83724922	-	7890	16	408	50
POLR2L	ENSG00000177700.6	chr11:837356-842529	-	876	9	788	31
TMEM126B	ENSG00000171204.13	chr11:85628630-85636159	+	1388	36	6188	710
TMEM126A	ENSG00000171202.7	chr11:85655409-85656466	+	759	27	4814	321
CREBZF	ENSG00000137504.13	chr11:85660153-85664653	-	4329	51	1531	41
PICALM	ENSG00000073921.18	chr11:85958839-86069882	-	4134	117	12650	180
EED	ENSG00000074266.21	chr11:86277098-86278739	+	2088	46	5218	160
HIKESHI	ENSG00000149196.16	chr11:86343508-86345927	+	1694	19	2327	204
CHID1	ENSG00000177830.18	chr11:867860-904816	-	3537	14	442	26
PRSS23	ENSG00000150687.12	chr11:86800544-86932934	+	3713	74	8793	264
RPL27A	ENSG00000166441.13	chr11:8689130-8714759	+	4535	8	1171	183
TMEM135	ENSG00000166575.17	chr11:87319067-87322035	+	8980	46	2578	81
CTSC	ENSG00000109861.16	chr11:88293592-88337736	-	6125	45	3226	228
AKIP1	ENSG00000166452.12	chr11:8911465-8919537	+	1421	26	907	24
TMEM9B	ENSG00000175348.11	chr11:8953262-8964180	-	1844	12	408	21
CHORDC1	ENSG00000110172.12	chr11:90200429-90223049	-	4805	57	3306	84
SCUBE2	ENSG00000175356.13	chr11:9079471-9138114	-	4652	11	605	58
TMEM41B	ENSG00000166471.11	chr11:9280654-9314567	-	3848	30	2427	67
SLC36A4	ENSG00000180773.15	chr11:93154157-93182894	-	6037	23	684	24
CEP295	ENSG00000166004.15	chr11:93723399-93727115	+	8014	97	2234	35
TAF1D	ENSG00000166012.17	chr11:93737156-93741476	-	2540	48	5271	370
MED17	ENSG00000042429.12	chr11:93806101-93812334	+	5087	77	8679	181
IPO7	ENSG00000205339.10	chr11:9423786-9425324	+	6162	62	29732	1593
GPR83	ENSG00000123901.9	chr11:94377316-94401419	-	4277	22	832	55
MRE11	ENSG00000020922.13	chr11:94479743-94493812	-	6841	37	2950	125
ZNF143	ENSG00000166478.10	chr11:9525221-9527952	+	2900	69	6938	383
ANKRD49	ENSG00000168876.9	chr11:94497323-94499577	+	3002	19	653	47
AMOTL1	ENSG00000166025.18	chr11:94864828-94866765	+	8980	125	7995	569
CWC15	ENSG00000150316.12	chr11:94970789-94973533	-	1522	30	2544	158
SRSF8	ENSG00000263465.4	chr11:95068058-95069088	+	4028	25	1067	32
WEE1	ENSG00000166483.11	chr11:9586714-9593457	+	3588	76	7524	390
FAM76B	ENSG00000077458.13	chr11:95786183-95789104	-	3932	83	3130	57
CEP57	ENSG00000166037.11	chr11:95825683-95831167	+	3141	85	7753	265
MTMR2	ENSG00000087053.20	chr11:95832882-95910665	-	7939	21	2749	204
CCDC82	ENSG00000149231.15	chr11:96353646-96384990	-	7644	49	1507	37
SWAP70	ENSG00000133789.15	chr11:9726895-9750491	+	4884	30	2201	74
UHRF1BP1L	ENSG00000111647.13	chr12:100072779-100092964	-	5198	46	1011	26
ACTR6	ENSG00000075089.9	chr12:100200851-100224357	+	2464	55	3088	47
SCYL2	ENSG00000136021.19	chr12:100335591-100338633	+	5977	101	4827	173
ERC1	ENSG00000082805.20	chr12:1443291-1491079	+	9308	101	7845	187
GAS2L3	ENSG00000139354.11	chr12:100623715-100628286	+	5736	51	2391	80
UTP20	ENSG00000120800.5	chr12:101326855-101329345	+	9031	221	21258	362
ARL1	ENSG00000120805.14	chr12:101394918-101407746	-	3197	121	8733	172
OLR1	ENSG00000173391.9	chr12:10158301-10172132	-	2456	49	2028	74
CHPT1	ENSG00000111666.11	chr12:101739578-101744010	+	4342	70	4586	156
GNPTAB	ENSG00000111670.16	chr12:101795871-101830663	-	5720	38	1222	33
DRAM1	ENSG00000136048.14	chr12:101920019-101921567	+	3279	29	2045	115
WASHC3	ENSG00000120860.11	chr12:102012927-102061974	-	945	13	675	67
NUP37	ENSG00000075188.9	chr12:102079078-102120089	-	2362	44	3095	62
PARPBP	ENSG00000185480.11	chr12:102123988-102197361	+	3014	24	1464	74
PMCH	ENSG00000183395.5	chr12:102196459-102197833	-	754	7	245	34
KLRD1	ENSG00000134539.17	chr12:10226058-10314819	+	15563	34	1519	70
HSP90B1	ENSG00000166598.15	chr12:103943796-103953645	+	2782	100	31574	925
C12orf73	ENSG00000204954.10	chr12:103940763-103951405	-	1702	14	2609	263
TDG	ENSG00000139372.15	chr12:103986234-103987025	+	3183	39	2621	103
HCFC2	ENSG00000111727.12	chr12:104098124-104103407	+	5660	23	579	44
TXNRD1	ENSG00000198431.16	chr12:104334127-104348583	+	4277	93	14070	270
SLC41A2	ENSG00000136052.9	chr12:104802553-104928655	-	4449	33	756	53
C12orf45	ENSG00000151131.11	chr12:104994492-105049737	+	23524	27	2544	205
ALDH1L2	ENSG00000136010.14	chr12:105019784-105066605	-	8198	71	1703	34
EIF2S3B	ENSG00000180574.3	chr12:10505890-10507491	+	2142	10	997	326
WASHC4	ENSG00000136051.15	chr12:105162791-105164633	+	5819	149	7119	89
MAGOHB	ENSG00000111196.10	chr12:10606013-10613591	-	2606	27	4096	295
POLR3B	ENSG00000013503.10	chr12:106410244-106427267	+	4183	97	4984	82
RFX4	ENSG00000111783.13	chr12:106583004-106762803	+	3859	15	505	63
RIC8B	ENSG00000111785.21	chr12:106879728-106886250	+	5048	32	831	35
TMEM263	ENSG00000151135.10	chr12:106971471-106978757	+	3349	83	4881	99
MTERF2	ENSG00000120832.10	chr12:106985753-106987160	-	3235	24	1187	46
YBX3	ENSG00000060138.13	chr12:10699227-10722911	-	1931	49	6299	198
CRY1	ENSG00000008405.12	chr12:106991367-107050359	-	2987	56	2733	55
PWP1	ENSG00000136045.12	chr12:107692683-107697584	+	2549	38	3345	68
PRDM4	ENSG00000110851.12	chr12:107742249-107751775	-	4182	27	850	44
FICD	ENSG00000198855.7	chr12:108524659-108525837	+	3255	22	787	26
SART3	ENSG00000075856.12	chr12:108545289-108561168	-	4154	65	2847	165
ISCU	ENSG00000136003.16	chr12:108567858-108569094	+	1330	25	3578	307
CORO1C	ENSG00000110880.11	chr12:108658859-108701356	-	3921	73	8331	487
USP30	ENSG00000135093.13	chr12:109085063-109086324	+	3749	24	739	35
ALKBH2	ENSG00000189046.11	chr12:109090037-109093469	-	1180	17	1131	127
UNG	ENSG00000076248.11	chr12:109098151-109110992	+	2234	28	4371	174
KCTD10	ENSG00000110906.13	chr12:109451595-109469724	-	3920	22	1614	75
MVK	ENSG00000110921.14	chr12:109587861-109597262	+	2833	12	580	41
TCHP	ENSG00000139437.18	chr12:109933044-109983841	+	3151	23	591	26
GIT2	ENSG00000139436.21	chr12:109983608-109992088	-	5598	27	1405	36
ANKRD13A	ENSG00000076513.17	chr12:110036215-110038006	+	4241	48	1857	42
IFT81	ENSG00000122970.16	chr12:110203335-110218560	+	3124	27	656	20
ATP2A2	ENSG00000174437.17	chr12:110346201-110350373	+	8295	124	24805	479
ANAPC7	ENSG00000196510.12	chr12:110387629-110403689	-	3045	92	8496	221
ARPC3	ENSG00000111229.16	chr12:110444883-110450422	-	946	35	9218	640
GPN3	ENSG00000111231.9	chr12:110468280-110469268	-	1604	27	2327	110
FAM216A	ENSG00000204856.12	chr12:110486891-110490349	+	1101	30	1024	50
VPS29	ENSG00000111237.19	chr12:110496046-110502107	-	1531	35	5134	149
PPTC7	ENSG00000196850.6	chr12:110536769-110546769	-	4994	67	2319	69
TCTN1	ENSG00000204852.16	chr12:110647293-110649126	+	2309	12	345	41
PPP1CC	ENSG00000186298.12	chr12:110721770-110742839	-	2552	72	19069	370
ATXN2	ENSG00000204842.18	chr12:111520020-111597807	-	4674	113	6879	204
BRAP	ENSG00000089234.16	chr12:111644082-111685720	-	3996	29	874	62
ACAD10	ENSG00000111271.15	chr12:111736858-111749769	+	4071	29	613	21
MAPKAPK5	ENSG00000089022.14	chr12:111889233-111896539	+	11083	7	353	43
ERP29	ENSG00000089248.7	chr12:112013480-112019836	+	1698	5	322	28
NAA25	ENSG00000111300.10	chr12:112078682-112108743	-	5771	80	4367	116
TRAFD1	ENSG00000135148.12	chr12:112141953-112148213	+	3178	33	2147	105
RPL6	ENSG00000089009.15	chr12:112406294-112409635	-	1074	14	7502	935
PTPN11	ENSG00000179295.18	chr12:112477932-112489151	+	6073	90	5855	123
OAS1	ENSG00000089127.14	chr12:112916617-112919210	+	2416	25	1635	215
OAS3	ENSG00000111331.13	chr12:112969332-112970705	+	6599	52	1248	37
DDX54	ENSG00000123064.13	chr12:113174876-113185440	-	4380	18	585	49
SLC8B1	ENSG00000089060.11	chr12:113299777-113332947	-	3289	3	72	27
PLBD2	ENSG00000151176.8	chr12:113374866-113377086	+	4787	1	46	34
RBM19	ENSG00000122965.11	chr12:113957863-113966209	-	4422	13	326	31
TBX3	ENSG00000135111.16	chr12:114670255-114683590	-	4733	61	4739	132
MED13L	ENSG00000123066.9	chr12:116237499-116276295	-	9885	134	4204	171
ETV6	ENSG00000139083.11	chr12:11885937-11891610	+	6144	31	1610	118
FBXO21	ENSG00000135108.15	chr12:117172510-117189031	-	5976	75	2934	93
RFC5	ENSG00000111445.14	chr12:118026890-118033130	+	2449	30	3054	218
WSB2	ENSG00000176871.9	chr12:118035077-118042878	-	2855	24	1326	223
VSIG10	ENSG00000176834.14	chr12:118117046-118117463	-	5009	7	169	23
PEBP1	ENSG00000089220.5	chr12:118139017-118145109	+	1431	37	5471	307
TAOK3	ENSG00000135090.14	chr12:118255460-118372889	-	4346	81	2910	49
SUDS3	ENSG00000111707.12	chr12:118403501-118411147	+	4724	15	475	31
HSPB8	ENSG00000152137.8	chr12:119187025-119224855	+	1861	3	74	25
PRKAB1	ENSG00000111725.11	chr12:119680078-119681587	+	2303	19	587	25
CIT	ENSG00000122966.16	chr12:119685791-119877288	-	8736	27	896	38
BICDL1	ENSG00000135127.11	chr12:120093019-120094491	+	3055	8	517	37
RAB35	ENSG00000111737.12	chr12:120096366-120117502	-	2855	29	1582	57
GCN1	ENSG00000089154.11	chr12:120127202-120194715	-	8681	161	10696	211
RPLP0	ENSG00000089157.16	chr12:120196702-120201107	-	1344	22	4912	497
PXN	ENSG00000089159.16	chr12:120224154-120265692	-	5457	21	697	59
COX6A1	ENSG00000111775.3	chr12:120439971-120440737	+	537	5	1198	178
AL021546.1	ENSG00000111780.8	chr12:120438198-120460006	+	552	6	732	66
TRIAP1	ENSG00000170855.4	chr12:120444208-120446370	-	1151	27	847	41
GATC	ENSG00000257218.6	chr12:120446577-120459921	+	4238	4	131	20
SRSF9	ENSG00000111786.9	chr12:120463978-120469571	-	1152	51	8605	669
DYNLL1	ENSG00000088986.11	chr12:120497824-120498493	+	1376	20	8548	492
RNF10	ENSG00000022840.16	chr12:120575601-120576878	+	3814	44	1999	224
POP5	ENSG00000167272.11	chr12:120579048-120581336	-	1086	21	1287	75
MLEC	ENSG00000110917.8	chr12:120696403-120700941	+	6341	44	2587	128
UNC119B	ENSG00000175970.11	chr12:120710517-120716640	+	4381	4	238	45
SPPL3	ENSG00000157837.16	chr12:120768438-120903494	-	4135	35	5348	1817
C12orf43	ENSG00000157895.11	chr12:121003793-121016502	-	4469	34	982	24
OASL	ENSG00000135114.12	chr12:121023739-121038947	-	3266	19	766	30
LRP6	ENSG00000070018.9	chr12:12121093-12266769	-	10252	40	1558	66
ANAPC5	ENSG00000089053.13	chr12:121308357-121352304	-	2574	87	6092	212
RNF34	ENSG00000170633.16	chr12:121419898-121424349	+	2066	52	3560	106
TMEM120B	ENSG00000188735.13	chr12:121776375-121783001	+	7510	22	727	52
HPD	ENSG00000158104.11	chr12:121856598-121858855	-	1709	11	1105	139
PSMD9	ENSG00000110801.14	chr12:121902048-121916615	+	2725	5	285	42
AC069503.2	ENSG00000256950.2	chr12:121915333-121921391	+	576	8	353	58
CFAP251	ENSG00000158023.10	chr12:121918592-121972069	+	3729	5	208	43
MLXIP	ENSG00000175727.14	chr12:122135628-122140948	+	8390	15	511	34
DIABLO	ENSG00000184047.20	chr12:122207819-122226022	-	2173	23	2156	92
AC048338.2	ENSG00000284934.2	chr12:122207662-122227534	-	2257	22	845	33
VPS33A	ENSG00000139719.11	chr12:122231563-122266336	-	4559	39	2601	70
CLIP1	ENSG00000130779.20	chr12:122354910-122380559	-	5913	121	9900	274
ZCCHC8	ENSG00000033030.15	chr12:122471600-122500932	-	5663	48	1782	69
RSRC2	ENSG00000111011.18	chr12:122520546-122526940	-	3461	52	3187	79
KNTC1	ENSG00000184445.12	chr12:122620042-122626375	+	6974	140	6588	93
DENR	ENSG00000139726.11	chr12:122752847-122754287	+	2719	9	717	96
HIP1R	ENSG00000130787.14	chr12:122861716-122862486	+	4509	6	1774	169
VPS37B	ENSG00000139722.7	chr12:122870075-122871681	-	2706	11	382	36
ABCB9	ENSG00000150967.18	chr12:122929000-122981649	-	6051	4	579	89
ARL6IP4	ENSG00000182196.13	chr12:122981953-122982908	+	1644	3	90	30
MPHOSPH9	ENSG00000051825.15	chr12:123154215-123233141	-	6369	47	1014	46
C12orf65	ENSG00000130921.8	chr12:123253390-123257571	+	3733	13	520	40
CDK2AP1	ENSG00000111328.7	chr12:123260976-123271856	-	3828	32	4518	227
SBNO1	ENSG00000139697.14	chr12:123289109-123364843	-	11128	6	579	154
SNRNP35	ENSG00000184209.15	chr12:123464506-123466390	+	1477	9	554	59
TMED2	ENSG00000086598.11	chr12:123585562-123597093	+	2544	17	4726	311
DDX55	ENSG00000111364.16	chr12:123618016-123620422	+	2656	103	15261	432
EIF2B1	ENSG00000111361.13	chr12:123630234-123633657	-	2397	27	2023	81
GTF2H3	ENSG00000111358.14	chr12:123659363-123660628	+	3327	39	1761	128
TCTN2	ENSG00000168778.12	chr12:123695040-123707235	+	2908	17	461	34
ATP6V0A2	ENSG00000185344.15	chr12:123756327-123758687	+	6507	56	2235	115
NCOR2	ENSG00000196498.13	chr12:124324416-124422554	-	8533	14	421	27
SCARB1	ENSG00000073060.16	chr12:124778499-124863783	-	3405	16	1021	80
UBC	ENSG00000150991.15	chr12:124911646-124914650	-	3745	35	2059	72
DHX37	ENSG00000150990.8	chr12:124946826-124989131	-	4559	21	651	40
DUSP16	ENSG00000111266.9	chr12:12521081-12561077	-	6661	40	1795	44
AACS	ENSG00000081760.17	chr12:125135790-125136740	+	3256	24	882	73
CDKN1B	ENSG00000111276.11	chr12:12717861-12721289	+	2411	12	466	31
DDX47	ENSG00000213782.7	chr12:12824385-12826292	+	1817	55	10954	393
SLC15A4	ENSG00000139370.12	chr12:128808806-128823522	-	2751	12	483	79
GPRC5A	ENSG00000013588.9	chr12:12909069-12912509	+	6582	31	3323	263
HEBP1	ENSG00000013583.10	chr12:12975067-13000172	-	2056	15	745	52
RAN	ENSG00000132341.12	chr12:130873103-130875639	+	2474	55	30144	1485
ADGRD1	ENSG00000111452.13	chr12:131121954-131139489	+	5529	9	313	21
SFSWAP	ENSG00000061936.10	chr12:131783468-131799737	+	3246	33	1473	116
EP400	ENSG00000183495.14	chr12:132075701-132078910	+	12289	50	2322	73
EMP1	ENSG00000134531.10	chr12:13213452-13214365	+	5913	16	847	68
POLE	ENSG00000177084.18	chr12:132680531-132681279	-	8673	61	2190	59
PXMP2	ENSG00000176894.10	chr12:132695945-132701684	+	970	8	259	21
PGAM5	ENSG00000247077.7	chr12:132714753-132721128	+	2811	10	419	33
ANKLE2	ENSG00000176915.15	chr12:132737043-132751334	-	4590	65	3027	75
GOLGA3	ENSG00000090615.15	chr12:132773260-132776692	-	9414	41	1164	25
ATF7IP	ENSG00000171681.12	chr12:14478336-14481906	+	8878	168	8727	182
H4-16	ENSG00000197837.3	chr12:14767999-14771131	-	1918	9	1426	155
H2AJ	ENSG00000246705.4	chr12:14774582-14778002	+	3107	24	5721	385
WBP11	ENSG00000084463.8	chr12:14799666-14803486	-	4581	54	8885	497
MGP	ENSG00000111341.10	chr12:14880864-14885854	-	1650	14	1204	80
C12orf60	ENSG00000182993.5	chr12:14885716-14904661	+	1586	2	1358	218
EPS8	ENSG00000151491.14	chr12:15665349-15669467	-	5016	48	1330	28
STRAP	ENSG00000023734.11	chr12:15900899-15903478	+	1874	49	20937	324
FBXL14	ENSG00000171823.7	chr12:1587361-1593038	-	2527	9	394	23
DERA	ENSG00000023697.13	chr12:15985172-16036340	+	1644	41	2568	144
MGST1	ENSG00000008394.13	chr12:16362568-16364409	+	1331	24	19735	997
ADIPOR2	ENSG00000006831.10	chr12:1780148-1780967	+	3971	83	6675	302
CACNA2D4	ENSG00000151062.15	chr12:1795114-1795949	-	5285	12	1610	100
AEBP2	ENSG00000139154.16	chr12:19500129-19553272	+	5830	29	2010	77
PDE3A	ENSG00000172572.7	chr12:20571864-20680517	+	12486	39	1000	64
SLCO1C1	ENSG00000139155.9	chr12:20695750-20696943	+	3498	154	10373	148
PYROXD1	ENSG00000121350.16	chr12:21467290-21468826	+	4075	109	6576	95
RECQL	ENSG00000004700.16	chr12:21469802-21501551	-	3745	26	2827	140
GOLT1B	ENSG00000111711.10	chr12:21501853-21515746	+	3253	17	6370	339
SPX	ENSG00000134548.11	chr12:21526296-21532947	+	2280	54	2713	94
AC010197.2	ENSG00000285854.1	chr12:21536203-21657798	-	3765	16	9022	2258
LDHB	ENSG00000111716.14	chr12:21643946-21657839	-	1538	40	63181	1602
CMAS	ENSG00000111726.13	chr12:22060642-22062413	+	1748	52	2439	69
C2CD5	ENSG00000111731.12	chr12:22534707-22544189	-	4436	88	2600	48
ETNK1	ENSG00000139163.16	chr12:22671086-22684551	+	7063	76	2814	58
KRAS	ENSG00000133703.13	chr12:25205246-25250929	-	5430	5	332	60
RASSF8	ENSG00000123094.15	chr12:26065028-26071712	+	5510	108	5506	118
BHLHE41	ENSG00000123095.6	chr12:26123988-26124899	-	3743	11	635	40
ITPR2	ENSG00000123104.12	chr12:26722438-26726013	-	12564	120	4382	65
INTS13	ENSG00000064102.15	chr12:26925761-26937972	-	2634	85	9520	159
FGFR1OP2	ENSG00000111790.14	chr12:26960996-26965080	+	2932	48	2659	96
TM7SF3	ENSG00000064115.11	chr12:26979902-27014211	-	4315	65	3813	109
MED21	ENSG00000152944.9	chr12:27030260-27030673	+	2669	57	3990	274
STK38L	ENSG00000211455.8	chr12:27317582-27322683	+	4957	94	4154	58
PPFIBP1	ENSG00000110841.14	chr12:27688189-27689203	+	6001	60	1721	26
REP15	ENSG00000174236.4	chr12:27696447-27697596	+	1150	24	1611	76
MRPS35	ENSG00000061794.13	chr12:27710887-27737608	+	1829	24	8490	893
FKBP4	ENSG00000004478.8	chr12:2803197-2805410	+	3715	49	11094	566
ITFG2	ENSG00000111203.13	chr12:2857288-2859791	+	3231	48	3335	95
KDM5A	ENSG00000073614.13	chr12:365970-389264	-	10701	153	5668	117
FOXM1	ENSG00000111206.13	chr12:2864432-2874214	-	3552	39	1600	42
RHNO1	ENSG00000171792.11	chr12:2888001-2889008	+	2070	15	753	41
TULP3	ENSG00000078246.17	chr12:2937711-2940338	+	3080	42	2392	149
ERGIC2	ENSG00000087502.18	chr12:29337356-29371661	-	5033	66	8184	265
OVCH1	ENSG00000187950.8	chr12:29427571-29497686	-	3405	35	835	39
TEAD4	ENSG00000197905.9	chr12:3011044-3021920	+	1710	14	429	41
IPO8	ENSG00000133704.10	chr12:30628988-30695869	-	5208	121	5222	92
DDX11	ENSG00000013573.17	chr12:31100407-31101475	+	4182	9	359	22
RESF1	ENSG00000174718.12	chr12:31987166-31993103	+	6234	103	2903	34
FGD4	ENSG00000139132.14	chr12:32582379-32644751	+	8242	33	1083	87
DNM1L	ENSG00000087470.18	chr12:32740154-32743583	+	4514	122	11476	215
YARS2	ENSG00000139131.13	chr12:32746544-32755897	-	2117	30	2907	166
ALG10	ENSG00000139133.7	chr12:34022496-34028302	+	2913	18	542	21
CPNE8	ENSG00000139117.14	chr12:38652203-38905591	-	3431	107	5934	93
KIF21A	ENSG00000139116.19	chr12:39293229-39442943	-	6601	168	8365	124
CCDC77	ENSG00000120647.10	chr12:438461-442385	+	2338	56	2965	242
GXYLT1	ENSG00000151233.11	chr12:42087145-42144712	-	7492	10	465	38
YAF2	ENSG00000015153.15	chr12:42161628-42210836	-	5095	29	1020	62
PPHLN1	ENSG00000134283.18	chr12:42442649-42448623	+	3377	67	5553	153
TIGAR	ENSG00000078237.7	chr12:4335533-4352356	+	8209	48	6273	315
FGF23	ENSG00000118972.3	chr12:4370642-4374408	-	3002	15	501	34
PUS7L	ENSG00000129317.14	chr12:43728607-43758758	-	13593	27	1159	72
IRAK4	ENSG00000198001.14	chr12:43773795-43782472	+	4284	22	573	33
TWF1	ENSG00000151239.14	chr12:43795556-43797851	-	3320	40	3655	206
TMEM117	ENSG00000139173.10	chr12:44318295-44389760	+	2775	17	460	24
C12orf4	ENSG00000047621.12	chr12:4517106-4538443	-	3817	58	1985	33
ANO6	ENSG00000177119.16	chr12:45335549-45347508	+	5998	55	2145	54
RAD51AP1	ENSG00000111247.14	chr12:4550515-4559682	+	2235	22	1142	46
DYRK4	ENSG00000010219.13	chr12:4562204-4613874	+	3272	37	3448	142
ARID2	ENSG00000189079.17	chr12:45892043-45893888	+	8598	181	10018	115
SCAF11	ENSG00000139218.18	chr12:45948530-45990565	-	7552	226	19482	186
SLC38A1	ENSG00000111371.16	chr12:46187801-46268995	-	8097	208	38415	573
SLC38A2	ENSG00000134294.14	chr12:46358481-46372771	-	4795	157	58208	1833
NDUFA9	ENSG00000139180.11	chr12:4684980-4687233	+	8356	34	8282	1733
AC005833.1	ENSG00000255639.3	chr12:4669741-4744581	+	3317	16	8571	674
RPAP3	ENSG00000005175.10	chr12:47701191-47705999	-	4339	94	5662	80
SLC48A1	ENSG00000211584.14	chr12:47778366-47779192	+	2978	5	295	45
TMEM106C	ENSG00000134291.12	chr12:47966556-47968488	+	1539	38	3211	169
SENP1	ENSG00000079387.14	chr12:48045322-48101472	-	4967	20	754	47
PFKM	ENSG00000152556.17	chr12:48141705-48142378	+	3579	70	6877	171
ASB8	ENSG00000177981.11	chr12:48151282-48153925	-	2610	39	1177	61
KANSL2	ENSG00000139620.13	chr12:48679761-48682238	-	2714	45	1309	30
CCNT1	ENSG00000129315.11	chr12:48688458-48716707	-	6915	145	16470	320
DDX23	ENSG00000174243.10	chr12:48830057-48839855	-	3256	73	3054	111
FKBP11	ENSG00000134285.11	chr12:48921518-48926474	-	1052	21	693	39
AC073610.2	ENSG00000272822.2	chr12:48921963-48939663	-	939	83	7876	620
PRKAG1	ENSG00000181929.13	chr12:49005311-49018807	-	1683	71	5540	78
KMT2D	ENSG00000167548.16	chr12:49018978-49060794	-	20635	44	983	35
TUBA1B	ENSG00000123416.15	chr12:49127782-49131395	-	1875	11	14940	2310
TUBA1A	ENSG00000167552.14	chr12:49185010-49186864	-	1887	34	2207	276
TUBA1C	ENSG00000167553.16	chr12:49269786-49273166	+	2823	11	4922	231
TROAP	ENSG00000135451.13	chr12:49326641-49331708	+	2771	41	2194	168
DNAJC22	ENSG00000178401.16	chr12:49351557-49357546	+	4447	7	114	20
SPATS2	ENSG00000123352.18	chr12:49522749-49526198	+	3320	54	1763	39
MCRS1	ENSG00000187778.14	chr12:49558299-49568142	-	1938	20	665	33
TMBIM6	ENSG00000139644.13	chr12:49759136-49763094	+	3254	84	47676	3028
NCKAP5L	ENSG00000167566.17	chr12:49791146-49797002	-	4882	3	180	51
RACGAP1	ENSG00000161800.13	chr12:49989164-50025400	-	3229	96	10229	266
SMARCD1	ENSG00000066117.15	chr12:50099430-50100318	+	3283	64	3016	74
COX14	ENSG00000178449.9	chr12:50112236-50120453	+	708	1	83	24
CERS5	ENSG00000139624.14	chr12:50142080-50144499	-	2998	14	494	36
LIMA1	ENSG00000050405.13	chr12:50222318-50249893	-	3920	80	12455	406
LARP4	ENSG00000161813.22	chr12:50440479-50454962	+	6441	81	7241	136
DIP2B	ENSG00000066084.13	chr12:50685886-50745095	+	8705	185	9814	205
METTL7A	ENSG00000185432.12	chr12:50925041-50932438	+	4076	11	558	36
SLC11A2	ENSG00000110911.16	chr12:50988325-51028241	-	4348	93	7666	213
LETMD1	ENSG00000050426.16	chr12:51057471-51060418	+	2123	65	2272	71
TFCP2	ENSG00000135457.10	chr12:51094883-51173134	-	3807	35	2489	101
DAZAP2	ENSG00000183283.16	chr12:51239295-51242510	+	2098	72	5184	243
GALNT6	ENSG00000139629.16	chr12:51354271-51379781	-	5307	22	1212	124
KRT7	ENSG00000135480.16	chr12:52247918-52248925	+	1625	31	918	62
KRT86	ENSG00000170442.12	chr12:52249300-52303159	+	2247	5	168	20
KRT8	ENSG00000170421.12	chr12:52949216-52949954	-	2437	39	3722	133
KRT18	ENSG00000111057.11	chr12:52951742-52952815	+	1696	30	3016	174
EIF4B	ENSG00000063046.18	chr12:53037726-53040352	+	3856	46	7962	354
SPRYD3	ENSG00000167778.9	chr12:53065661-53079377	-	2902	24	1166	186
ZNF740	ENSG00000139651.11	chr12:53187607-53188756	+	8557	15	589	28
ITGB7	ENSG00000139626.16	chr12:53191323-53207282	-	2806	12	440	29
MFSD5	ENSG00000182544.9	chr12:53252449-53253209	+	2038	30	1294	68
ESPL1	ENSG00000135476.12	chr12:53287881-53289460	+	6665	57	1762	42
PFDN5	ENSG00000123349.14	chr12:53297885-53298488	+	847	28	6063	366
MYG1	ENSG00000139637.14	chr12:53306557-53307173	+	1202	44	1405	62
AAAS	ENSG00000094914.14	chr12:53308774-53321563	-	2292	37	1875	52
SP1	ENSG00000185591.10	chr12:53381302-53382658	+	7680	43	1948	41
AMHR2	ENSG00000135409.11	chr12:53423855-53431672	+	2001	109	3955	66
PRR13	ENSG00000205352.11	chr12:53442555-53446315	+	1105	22	2020	111
PCBP2	ENSG00000197111.16	chr12:53468468-53479624	+	3159	55	13273	884
MAP3K12	ENSG00000139625.13	chr12:53481122-53482587	-	4319	33	6651	263
TARBP2	ENSG00000139546.11	chr12:53503714-53504787	+	1855	17	564	32
ATF7	ENSG00000170653.19	chr12:53534606-53625971	-	6660	18	1492	89
ATP5MC2	ENSG00000135390.21	chr12:53665239-53676082	-	1950	23	10692	736
HOXC10	ENSG00000180818.5	chr12:53986430-53989710	+	1976	7	323	91
HOXC6	ENSG00000197757.8	chr12:54028440-54030823	+	2943	23	1602	118
HOXC5	ENSG00000172789.3	chr12:54032853-54035358	+	1805	2	168	22
CBX5	ENSG00000094916.16	chr12:54230942-54280122	-	11546	25	3439	265
HNRNPA1	ENSG00000135486.18	chr12:54285947-54287087	+	4121	36	7621	374
COPZ1	ENSG00000111481.10	chr12:54340372-54347840	+	1890	9	2719	288
GPR84	ENSG00000139572.4	chr12:54362447-54364487	-	2041	4	63	31
ITGA5	ENSG00000161638.11	chr12:54405194-54419127	-	4250	13	360	30
RDH5	ENSG00000135437.10	chr12:55720367-55722311	+	1274	5	160	39
CD63	ENSG00000135404.12	chr12:55725323-55729009	-	1233	37	5625	341
SARNP	ENSG00000205323.9	chr12:55752580-55817722	-	1163	23	2248	172
ORMDL2	ENSG00000123353.10	chr12:55818356-55819420	+	2019	19	1285	193
AC023055.1	ENSG00000257390.5	chr12:55757275-55827546	-	1807	36	1053	49
DGKA	ENSG00000065357.20	chr12:55952928-55953447	+	2770	35	1078	59
CDK2	ENSG00000123374.11	chr12:55971120-55971837	+	2598	35	2548	167
PMEL	ENSG00000185664.14	chr12:55958547-55973317	-	2757	12	1371	111
RAB5B	ENSG00000111540.16	chr12:55990721-55991940	+	5273	40	2682	126
SUOX	ENSG00000139531.13	chr12:56002214-56006641	+	2860	34	2305	225
IKZF4	ENSG00000123411.15	chr12:56032280-56034600	+	5313	10	376	39
RPS26	ENSG00000197728.11	chr12:56042140-56044223	+	1272	9	1158	154
PA2G4	ENSG00000170515.14	chr12:56110565-56111509	+	2386	46	15404	504
RPL41	ENSG00000229117.9	chr12:56116781-56117645	+	676	6	1978	206
ESYT1	ENSG00000139641.13	chr12:56143483-56144391	+	4180	122	12008	212
MYL6	ENSG00000092841.19	chr12:56161781-56163496	+	1438	58	7070	251
SMARCC2	ENSG00000139613.12	chr12:56181748-56189391	-	5090	61	6522	294
RNF41	ENSG00000181852.18	chr12:56210248-56214018	-	5593	31	3923	860
NABP2	ENSG00000139579.13	chr12:56224401-56229844	+	1775	15	786	36
SLC39A5	ENSG00000139540.12	chr12:56236704-56237843	+	2031	29	835	53
ANKRD52	ENSG00000139645.10	chr12:56237807-56258384	-	8681	92	5771	203
COQ10A	ENSG00000135469.13	chr12:56269536-56270665	+	1652	7	194	21
CS	ENSG00000062485.19	chr12:56276148-56300315	-	3057	61	8763	183
CNPY2	ENSG00000257727.6	chr12:56309844-56315988	-	1450	35	3639	438
STAT2	ENSG00000170581.14	chr12:56342618-56356219	-	4740	18	348	20
TIMELESS	ENSG00000111602.12	chr12:56417127-56424789	-	5158	71	3160	160
BAZ2A	ENSG00000076108.11	chr12:56613018-56614306	-	8831	115	6005	128
ATP5F1B	ENSG00000110955.9	chr12:56638175-56645984	-	1759	60	66092	1639
PTGES3	ENSG00000110958.16	chr12:56663341-56687997	-	2077	11	2166	365
NACA	ENSG00000196531.13	chr12:56713539-56731628	-	6387	29	24816	1133
AC117378.1	ENSG00000285625.1	chr12:56714612-56741535	-	588	15	831	35
PRIM1	ENSG00000198056.15	chr12:56731580-56752323	-	1875	32	2099	83
HSD17B6	ENSG00000025423.11	chr12:56785929-56787345	+	1751	7	390	58
ZBTB39	ENSG00000166860.3	chr12:56998836-57006546	-	6268	8	154	29
MYO1A	ENSG00000166866.13	chr12:57047931-57051198	-	3658	85	3667	57
NEMP1	ENSG00000166881.10	chr12:57055643-57078763	-	5617	17	562	20
STAT6	ENSG00000166888.12	chr12:57106693-57111231	-	4018	57	2523	131
SHMT2	ENSG00000182199.11	chr12:57233634-57234244	+	2311	66	5655	180
STAC3	ENSG00000185482.8	chr12:57248126-57251188	-	1645	2	90	40
MARS1	ENSG00000166986.15	chr12:57515183-57516647	+	3592	78	9261	288
ARHGAP9	ENSG00000123329.20	chr12:57472264-57488814	-	2912	4	1474	218
MBD6	ENSG00000166987.15	chr12:57529002-57530146	+	4202	36	1560	101
DCTN2	ENSG00000175203.16	chr12:57530617-57547120	-	1973	43	4149	421
KIF5A	ENSG00000155980.13	chr12:57546026-57564212	+	5814	3	337	37
PIP4K2C	ENSG00000166908.18	chr12:57599090-57600977	+	3176	36	913	26
OS9	ENSG00000135506.16	chr12:57715977-57718052	+	2682	18	1006	55
TSPAN31	ENSG00000135452.10	chr12:57746667-57747855	+	3678	9	408	20
CDK4	ENSG00000135446.17	chr12:57747727-57752310	-	1865	31	5977	902
TSFM	ENSG00000123297.20	chr12:57782881-57796367	+	2534	20	3585	252
AVIL	ENSG00000135407.10	chr12:57810901-57818704	-	2891	36	3199	197
CTDSP2	ENSG00000175215.11	chr12:57826379-57827407	-	4785	22	472	24
ATP23	ENSG00000166896.9	chr12:57949741-57956940	+	3134	2	91	32
LRIG3	ENSG00000139263.12	chr12:58885880-58887035	-	4046	28	869	103
CD9	ENSG00000010278.14	chr12:6232186-6236262	+	1566	6	6862	463
USP15	ENSG00000135655.16	chr12:62401158-62404657	+	14971	135	11644	150
MON2	ENSG00000061987.16	chr12:62587852-62592858	+	13263	93	5226	213
TNFRSF1A	ENSG00000067182.8	chr12:6331240-6341848	-	2171	43	2119	79
RXYLT1	ENSG00000118600.12	chr12:63804951-63809481	+	1966	15	629	33
SRGAP1	ENSG00000196935.9	chr12:64127637-64142566	+	22920	28	683	25
LTBR	ENSG00000111321.11	chr12:6388926-6391571	+	2134	14	234	21
XPOT	ENSG00000184575.12	chr12:64425619-64430210	+	6370	95	10588	228
TBK1	ENSG00000183735.10	chr12:64497014-64497921	+	3244	117	9479	158
GNS	ENSG00000135677.11	chr12:64713449-64759406	-	5081	46	3791	117
MRPL51	ENSG00000111639.8	chr12:6492152-6493718	-	898	26	8391	503
NCAPD2	ENSG00000010292.13	chr12:6529260-6530730	+	4825	141	18448	529
LEMD3	ENSG00000174106.3	chr12:65245550-65246390	+	4780	79	4907	176
GAPDH	ENSG00000111640.15	chr12:6536605-6538374	+	1348	20	59737	3574
IFFO1	ENSG00000010295.19	chr12:6539529-6556083	-	3101	17	884	65
NOP2	ENSG00000111641.12	chr12:6556871-6568691	-	3038	66	9375	523
CHD4	ENSG00000111642.16	chr12:6607300-6614524	-	6673	199	26056	551
AC006064.6	ENSG00000285238.2	chr12:6556936-6587392	-	8502	1	629	113
LLPH	ENSG00000139233.7	chr12:66116555-66130750	-	7728	16	615	61
TMBIM4	ENSG00000155957.18	chr12:66137839-66170027	-	2876	37	2784	73
HELB	ENSG00000127311.10	chr12:66322740-66324519	+	3586	36	780	28
ING4	ENSG00000111653.20	chr12:6651012-6663114	-	1659	11	336	28
ZNF384	ENSG00000126746.17	chr12:6678261-6688569	-	3266	24	637	136
COPS7A	ENSG00000111652.10	chr12:6729035-6730703	+	2034	17	474	33
CAND1	ENSG00000111530.13	chr12:67298972-67314608	+	11176	158	39277	780
MLF2	ENSG00000089693.10	chr12:6751822-6752967	-	1969	42	2958	218
DYRK2	ENSG00000127334.11	chr12:67651469-67657475	+	8888	28	764	36
MDM1	ENSG00000111554.14	chr12:68321574-68332036	-	2918	27	812	37
CDCA3	ENSG00000111665.11	chr12:6848843-6851249	-	2760	27	2205	112
USP5	ENSG00000111667.13	chr12:6863336-6866104	+	3181	74	6141	230
RAP1B	ENSG00000127314.18	chr12:68651682-68654219	+	13378	22	4193	219
TPI1	ENSG00000111669.15	chr12:6870017-6870571	+	1763	48	11104	952
NUP107	ENSG00000111581.10	chr12:68732573-68740218	+	6213	94	9479	260
SLC35E3	ENSG00000175782.11	chr12:68752151-68793728	+	17722	45	3303	155
MDM2	ENSG00000135679.25	chr12:68843689-68844195	+	12632	49	3052	56
CPM	ENSG00000135678.12	chr12:68851180-68932884	-	6636	17	1156	98
CPSF6	ENSG00000111605.18	chr12:69251175-69258189	+	7525	50	3611	91
ATN1	ENSG00000111676.15	chr12:6939107-6942057	+	4702	29	664	27
YEATS4	ENSG00000127337.7	chr12:69359779-69370971	+	1468	25	2191	77
C12orf57	ENSG00000111678.11	chr12:6944122-6945996	+	980	9	20913	10220
PTPN6	ENSG00000111679.17	chr12:6946468-6952180	+	2389	2	125	36
CCT2	ENSG00000166226.13	chr12:69599714-69601570	+	2189	74	41462	1001
PHB2	ENSG00000215021.9	chr12:6965327-6970664	-	1379	38	7685	581
EMG1	ENSG00000126749.16	chr12:6971061-6975977	+	4873	20	4764	529
LPCAT3	ENSG00000111684.11	chr12:6977647-7018474	-	2902	49	6829	319
CNOT2	ENSG00000111596.13	chr12:70347594-70353926	+	4753	115	4890	128
PTPRB	ENSG00000127329.15	chr12:70591734-70637440	-	12316	8	127	28
TSPAN8	ENSG00000127324.9	chr12:71139833-71157973	-	1516	25	1482	135
ZFC3H1	ENSG00000133858.17	chr12:71656883-71663360	-	7597	138	5347	152
TMEM19	ENSG00000139291.14	chr12:71697452-71704056	+	5662	46	2818	74
RAB21	ENSG00000080371.6	chr12:71782414-71785689	+	15558	67	4357	150
TBC1D15	ENSG00000121749.15	chr12:71913360-71923215	+	6184	91	6741	268
PEX5	ENSG00000139197.11	chr12:7210130-7218574	+	3252	29	725	20
ATXN7L3B	ENSG00000253719.4	chr12:74537835-74545430	+	7596	4	898	127
WNK1	ENSG00000060237.18	chr12:907720-909033	+	11804	260	22810	420
KRR1	ENSG00000111615.14	chr12:75499809-75511597	-	10104	39	5258	196
NAP1L1	ENSG00000187109.15	chr12:76073805-76084683	-	13159	135	37883	1826
BBS10	ENSG00000179941.9	chr12:76344474-76348415	-	3568	125	5733	72
OSBPL8	ENSG00000091039.17	chr12:76450901-76559504	-	7239	51	1431	39
ZDHHC17	ENSG00000186908.14	chr12:76848238-76849669	+	5259	54	2228	54
CSRP2	ENSG00000175183.10	chr12:76858716-76864954	-	910	12	467	32
E2F7	ENSG00000165891.16	chr12:77055878-77065550	-	5725	82	3534	118
SLC2A3	ENSG00000059804.16	chr12:7919231-7936167	-	3827	54	3060	205
PAWR	ENSG00000177425.11	chr12:79667979-79690030	-	8991	90	4023	93
PPP1R12A	ENSG00000058272.19	chr12:79821112-79934715	-	5620	166	9730	105
FOXJ2	ENSG00000065970.9	chr12:8049968-8053013	+	5524	42	1871	75
NECAP1	ENSG00000089818.18	chr12:8095278-8097730	+	3479	20	1639	203
PPFIA2	ENSG00000139220.16	chr12:81369125-81445578	-	5517	1	110	89
CCDC59	ENSG00000133773.12	chr12:82352303-82358387	-	1585	23	1139	67
METTL25	ENSG00000127720.8	chr12:82476299-82479169	+	2064	11	293	30
SLC6A15	ENSG00000072041.17	chr12:84891833-84912024	-	4799	1	404	306
RIMKLB	ENSG00000166532.16	chr12:8779812-8783095	+	5830	115	7057	190
C12orf29	ENSG00000133641.18	chr12:88041708-88048423	+	2829	18	2558	222
TMTC3	ENSG00000139324.12	chr12:88142307-88199887	+	7192	124	6377	96
KITLG	ENSG00000049130.16	chr12:88518833-88580469	-	5737	169	20697	560
M6PR	ENSG00000003056.8	chr12:8940361-8949645	-	2450	53	5411	391
POC1B	ENSG00000139323.14	chr12:89425287-89525205	-	3096	34	823	35
ATP2B1	ENSG00000070961.15	chr12:89588072-89708831	-	7032	214	28798	454
RAD52	ENSG00000002016.18	chr12:913359-914198	-	3023	10	1125	109
BTG1	ENSG00000133639.6	chr12:92140278-92145846	-	4629	18	559	27
PLEKHG7	ENSG00000187510.10	chr12:92732266-92749723	+	4497	65	3151	77
EEA1	ENSG00000102189.17	chr12:92864860-92929262	-	9839	58	1957	65
UBE2N	ENSG00000177889.10	chr12:93409763-93441898	-	4877	52	5906	214
MRPL42	ENSG00000198015.13	chr12:93500747-93502621	+	15582	46	3945	106
CRADD	ENSG00000169372.13	chr12:93848660-93850756	+	1403	4	141	27
CEP83	ENSG00000173588.15	chr12:94309993-94459678	-	3686	30	750	44
NDUFA12	ENSG00000184752.13	chr12:94971336-95003713	-	813	20	5665	360
NR2C1	ENSG00000120798.17	chr12:95028458-95073628	-	4058	89	3127	57
VEZT	ENSG00000028203.18	chr12:95296069-95299482	+	4510	62	2435	45
METAP2	ENSG00000111142.14	chr12:95485809-95494114	+	3400	42	6290	364
USP44	ENSG00000136014.12	chr12:95524520-95529000	-	4008	35	4759	228
NTN4	ENSG00000074527.13	chr12:95713297-95739995	-	3621	1	126	126
SNRPF	ENSG00000139343.10	chr12:95865079-95866451	+	1389	15	4917	192
LTA4H	ENSG00000111144.10	chr12:96000753-96035587	-	2140	47	6579	154
ELK3	ENSG00000111145.8	chr12:96255460-96267490	+	4201	26	694	22
CDK17	ENSG00000059758.8	chr12:96323966-96399364	-	4036	66	2095	41
NEDD1	ENSG00000139350.12	chr12:96912576-96953221	+	4015	55	2247	69
TMPO	ENSG00000120802.14	chr12:98544639-98547787	+	4136	174	21786	302
SLC25A3	ENSG00000075415.13	chr12:98601065-98602168	+	6087	78	29321	543
APAF1	ENSG00000120868.14	chr12:98733648-98735418	+	7201	92	4585	352
PCCA	ENSG00000175198.17	chr13:100368499-100491817	+	2484	27	755	45
TPP2	ENSG00000134900.12	chr13:102673836-102678232	+	5962	137	9239	154
TEX30	ENSG00000151287.17	chr13:102766110-102770270	-	1689	22	1519	50
POGLUT2	ENSG00000134901.13	chr13:102784284-102798914	-	2029	37	2056	109
BIVM	ENSG00000134897.14	chr13:102820387-102840163	+	3789	11	200	20
ERCC5	ENSG00000134899.23	chr13:102874735-102875892	+	4221	127	5433	116
EFNB2	ENSG00000125266.8	chr13:106489745-106535662	-	4995	14	1046	199
ARGLU1	ENSG00000134884.15	chr13:106541673-106568137	-	3363	17	659	38
LIG4	ENSG00000174405.13	chr13:108207446-108214782	-	4180	34	626	26
ABHD13	ENSG00000139826.6	chr13:108218392-108234243	+	5313	38	1148	32
COL4A1	ENSG00000187498.16	chr13:110204649-110212436	-	6540	17	557	61
COL4A2	ENSG00000134871.19	chr13:110511365-110513027	+	6446	14	571	54
CARS2	ENSG00000134905.17	chr13:110676974-110706053	-	1838	51	4110	98
ING1	ENSG00000153487.13	chr13:110715437-110719476	+	4697	22	1138	54
ANKRD10	ENSG00000088448.14	chr13:110905023-110914803	-	2495	50	1480	39
ARHGEF7	ENSG00000102606.18	chr13:111282828-111286236	+	5525	53	2701	77
TEX29	ENSG00000153495.11	chr13:111316184-111344249	+	835	19	577	82
TUBGCP3	ENSG00000126216.15	chr13:112558196-112587346	-	4111	77	2825	72
[truncated: 5,462 more rows]

## Sheet: 3M Targets
Supplementary Data 3C. iCLIP targets of UNK3M in HeLa cells.
Gene Symbol	Ensembl ID	Genomic Location	Strand	cDNA Length	Peak Number	Total Tags	Maxium Peak Tags
MFSD14A	ENSG00000156875.14	chr1:100058671-100062115	+	2779	179	14441	190
SASS6	ENSG00000156876.10	chr1:100083570-100132930	-	3848	36	6440	457
TRMT13	ENSG00000122435.10	chr1:100142907-100144351	+	3130	68	2318	50
LRRC39	ENSG00000122477.13	chr1:100148449-100178273	-	1951	11	244	21
RTCA	ENSG00000137996.13	chr1:100266289-100266929	+	2526	21	1502	65
UBE4B	ENSG00000130939.20	chr1:10179016-10179950	+	6184	96	5531	180
EXTL2	ENSG00000162694.14	chr1:100888324-100894805	-	3146	63	2808	71
SLC30A7	ENSG00000162695.12	chr1:100961828-100972658	+	8204	117	10806	362
DPH5	ENSG00000117543.21	chr1:100989623-101025784	-	1768	116	8799	186
KIF1B	ENSG00000054523.18	chr1:10365166-10368502	+	10855	42	920	41
RNPC3	ENSG00000185946.16	chr1:103551724-103553714	+	3641	12	299	24
PGD	ENSG00000142657.21	chr1:10418812-10419808	+	2268	57	3574	170
CENPS-CORT	ENSG00000251503.8	chr1:10431258-10451659	+	1469	2	54	24
CENPS	ENSG00000175279.22	chr1:10440123-10442657	+	914	8	216	37
PEX14	ENSG00000142655.13	chr1:10535888-10536289	+	1922	15	746	31
PRMT6	ENSG00000198890.9	chr1:107057437-107060634	+	2715	25	892	31
SLC25A24	ENSG00000085491.17	chr1:108198493-108200849	-	4249	94	7841	211
FAM102B	ENSG00000162636.16	chr1:108624665-108639322	+	5584	99	10588	335
HENMT1	ENSG00000162639.16	chr1:108648295-108661055	-	1874	88	7416	185
PRPF38B	ENSG00000134186.12	chr1:108697700-108699385	+	4831	92	4497	108
STXBP3	ENSG00000116266.11	chr1:108796235-108807481	+	2489	53	9013	346
AKNAD1	ENSG00000162641.20	chr1:108815898-108817454	-	3050	26	3132	208
GPSM2	ENSG00000121957.15	chr1:108903288-108930377	+	7433	68	6238	397
CLCC1	ENSG00000121940.16	chr1:108932015-108963504	-	6917	182	14297	246
TAF13	ENSG00000197780.10	chr1:109064140-109076003	-	1076	58	6834	242
SARS1	ENSG00000031698.13	chr1:109236231-109238169	+	1914	86	8331	455
CELSR2	ENSG00000143126.8	chr1:109270824-109275607	+	11015	39	2648	275
MYBPHL	ENSG00000221986.7	chr1:109292365-109307011	-	1342	27	853	30
SORT1	ENSG00000134243.12	chr1:109309575-109397918	-	6993	74	6232	217
PSMA5	ENSG00000143106.13	chr1:109411953-109426427	-	3815	35	31249	1048
SYPL2	ENSG00000143028.9	chr1:109475242-109476843	+	3703	13	407	24
ATXN7L2	ENSG00000162650.16	chr1:109483479-109492704	+	3022	22	812	42
AMIGO1	ENSG00000181754.7	chr1:109504178-109509727	-	5130	23	621	32
GNAI3	ENSG00000065135.12	chr1:109548615-109600195	+	9044	4	103	28
GSTM3	ENSG00000134202.11	chr1:109736930-109740327	-	4122	36	5672	514
AHCYL1	ENSG00000168710.18	chr1:110018432-110019090	+	4313	121	12406	840
STRIP1	ENSG00000143093.15	chr1:110047573-110048304	+	3363	34	745	25
TARDBP	ENSG00000120948.18	chr1:11023929-11025492	+	4185	60	8287	365
AL109811.3	ENSG00000277726.4	chr1:11024793-11030525	+	1793	9	1151	120
RBM15	ENSG00000162775.16	chr1:110339466-110346677	+	4248	69	3347	67
LAMTOR5	ENSG00000134248.13	chr1:110403609-110407664	-	1154	12	7166	469
SRM	ENSG00000116649.10	chr1:11056702-11059686	-	1260	21	503	51
EXOSC10	ENSG00000171824.14	chr1:11066618-11099869	-	2796	72	3151	93
LRIF1	ENSG00000121931.16	chr1:110947191-110952961	-	3313	38	1098	42
MTOR	ENSG00000198793.13	chr1:11106535-11262551	-	8721	28	808	48
DRAM2	ENSG00000156171.14	chr1:111120516-111139520	-	2246	55	3577	101
CEPT1	ENSG00000134255.14	chr1:111182537-111183551	+	2251	53	5273	134
WDR77	ENSG00000116455.14	chr1:111439890-111449256	-	2456	21	1840	109
ATP5PB	ENSG00000116459.11	chr1:111449682-111456748	+	2628	29	17356	599
INKA2	ENSG00000197852.12	chr1:111727344-111739253	-	5951	51	5039	162
DDX20	ENSG00000064703.12	chr1:111762417-111765830	+	4332	97	8376	299
CTTNBP2NL	ENSG00000143079.15	chr1:112456818-112463456	+	5864	33	779	27
ST7L	ENSG00000007341.19	chr1:112541794-112620825	-	4483	60	2154	92
CAPZA1	ENSG00000116489.13	chr1:112666920-112669594	+	2358	38	11135	261
MOV10	ENSG00000155363.18	chr1:112699687-112700725	+	4100	106	5688	132
RHOC	ENSG00000155366.17	chr1:112701338-112703653	-	2199	14	461	34
UBIAD1	ENSG00000120942.14	chr1:11273934-11296049	+	3654	10	199	23
SLC16A1	ENSG00000155380.12	chr1:112917760-112957013	-	4374	107	30624	505
LRIG2	ENSG00000198799.12	chr1:113103201-113124997	+	11566	27	666	21
PHTF1	ENSG00000116793.16	chr1:113749522-113759489	-	3657	73	2228	82
RSBN1	ENSG00000081019.13	chr1:113765342-113812275	-	6621	67	2366	73
AP4B1	ENSG00000134262.13	chr1:113894194-113904799	-	3173	70	3435	61
DCLRE1B	ENSG00000118655.7	chr1:113905409-113914072	+	3755	31	1022	30
HIPK1	ENSG00000163349.22	chr1:113963440-113977804	+	8201	68	2390	46
OLFML3	ENSG00000116774.12	chr1:113979391-113982254	+	1961	69	5286	151
TRIM33	ENSG00000197323.12	chr1:114397608-114511160	-	8369	191	15312	191
BCAS2	ENSG00000116752.6	chr1:114567884-114581629	-	1275	50	6193	239
NRAS	ENSG00000213281.5	chr1:114704469-114716771	-	4326	70	19952	2154
CSDE1	ENSG00000009307.16	chr1:114736758-114757969	-	4312	80	23166	727
SIKE1	ENSG00000052723.12	chr1:114774142-114780190	-	5506	73	3899	120
VANGL1	ENSG00000173218.15	chr1:115671144-115684076	+	8671	108	7808	191
ATP1A1	ENSG00000163399.16	chr1:116406109-116410261	+	3763	128	26557	966
CD58	ENSG00000116815.16	chr1:116521787-116571039	-	1328	62	5193	204
MAD2L2	ENSG00000116670.15	chr1:11675656-11681111	-	1860	9	212	20
PTGFRN	ENSG00000134247.10	chr1:116987040-116990350	+	6314	78	3428	137
TTF2	ENSG00000116830.12	chr1:117098246-117101700	+	9439	96	3641	77
MAN1A2	ENSG00000198162.12	chr1:117502861-117525352	+	8576	112	10083	658
TENT5C	ENSG00000183508.5	chr1:117606048-117628389	+	5654	18	820	43
GDAP2	ENSG00000196505.11	chr1:117896616-117920207	-	8819	94	3230	96
WDR3	ENSG00000065183.16	chr1:117929775-117938529	+	10004	54	3932	108
SPAG17	ENSG00000155761.14	chr1:117953861-117964810	-	7203	77	9398	477
KIAA2013	ENSG00000116685.16	chr1:11920183-11926403	-	2819	11	387	21
PHGDH	ENSG00000092621.13	chr1:119739462-119744213	+	2585	58	6354	150
MFN2	ENSG00000116688.18	chr1:12009555-12013471	+	4772	52	1643	52
NOTCH2	ENSG00000134250.20	chr1:119950365-119987050	-	11425	194	18342	243
SEC22B	ENSG00000265808.4	chr1:120150898-120176520	-	6927	45	4671	240
TNFRSF4	ENSG00000186827.11	chr1:1211340-1214153	-	1075	11	345	33
VPS13D	ENSG00000048707.15	chr1:12382996-12509030	+	16357	90	2337	61
UBE2J2	ENSG00000160087.21	chr1:1257122-1263569	-	2455	31	1591	54
INTS11	ENSG00000127054.21	chr1:1315560-1320905	-	2629	12	303	62
AURKAIP1	ENSG00000175756.13	chr1:1374244-1375144	-	1072	13	514	49
CCNL2	ENSG00000221978.12	chr1:1391153-1398366	-	3112	12	217	21
MRPL20	ENSG00000242485.6	chr1:1406249-1407235	-	1049	6	530	69
CD160	ENSG00000117281.16	chr1:145728328-145738493	+	3388	29	1189	64
RNF115	ENSG00000265491.5	chr1:145746389-145773843	-	9135	13	1102	113
POLR3C	ENSG00000186141.9	chr1:145839515-145839991	+	3777	47	2390	64
PIAS3	ENSG00000131788.16	chr1:145854610-145859035	-	2902	15	447	33
PEX11B	ENSG00000131779.11	chr1:145911351-145918529	-	1632	16	416	23
RBM8A	ENSG00000265241.7	chr1:145926817-145927678	-	4909	18	553	28
TXNIP	ENSG00000265972.6	chr1:145992435-145996579	-	2905	26	940	106
CHD1L	ENSG00000131778.19	chr1:147270995-147276247	+	3344	64	2175	39
PDE4DIP	ENSG00000178104.19	chr1:148979795-148993882	+	8824	9	316	32
H2BC18	ENSG00000203814.6	chr1:149782689-149812373	-	1954	6	4746	968
H2BC21	ENSG00000184678.10	chr1:149884459-149886652	-	2194	11	1129	64
H2AC20	ENSG00000184260.6	chr1:149886918-149887411	+	494	13	1781	165
BOLA1	ENSG00000178096.9	chr1:149899626-149900548	+	1096	18	1086	63
H2AC21	ENSG00000184270.6	chr1:149887469-149887965	-	497	1	221	77
SF3B4	ENSG00000143368.10	chr1:149923317-149927803	-	1544	41	10536	801
MTMR11	ENSG00000014914.21	chr1:149928651-149936879	-	2840	43	1359	47
OTUD7B	ENSG00000264522.6	chr1:149960927-149971261	-	8922	4	102	41
VPS45	ENSG00000136631.15	chr1:150109175-150144925	+	2695	58	2914	76
PLEKHO1	ENSG00000023902.14	chr1:150149183-150159630	+	2114	11	358	22
ANP32E	ENSG00000143401.15	chr1:150218417-150236112	-	3407	64	20044	870
APH1A	ENSG00000117362.13	chr1:150266349-150269015	-	2353	14	655	32
C1orf54	ENSG00000118292.9	chr1:150268200-150280916	+	1251	6	294	49
MRPS21	ENSG00000266472.6	chr1:150293920-150308979	+	1462	17	1372	63
PRPF3	ENSG00000117360.13	chr1:150348684-150353195	+	2414	79	4574	195
RPRD2	ENSG00000163125.15	chr1:150364711-150473556	+	7605	10	644	44
TARS2	ENSG00000143374.17	chr1:150504333-150506935	+	2727	174	7532	272
ECM1	ENSG00000143369.15	chr1:150508062-150513553	+	2046	11	226	22
MCL1	ENSG00000143384.13	chr1:150577070-150579530	-	3950	40	3271	94
ENSA	ENSG00000143420.19	chr1:150625200-150629612	-	2818	80	3147	220
CTSK	ENSG00000143387.13	chr1:150796208-150808260	-	1629	10	532	25
ARNT	ENSG00000143437.21	chr1:150836424-150876568	-	4710	47	1889	48
SETDB1	ENSG00000143379.12	chr1:150962974-150963848	+	4437	64	2195	37
CERS2	ENSG00000143418.20	chr1:150967067-150974826	-	2544	36	4813	530
MINDY1	ENSG00000143409.15	chr1:150996086-151006404	-	2817	6	105	27
PRUNE1	ENSG00000143363.17	chr1:151024742-151035711	+	3025	13	399	20
C1orf56	ENSG00000143443.10	chr1:151048663-151049713	+	2085	39	1622	47
SCNM1	ENSG00000163156.12	chr1:151167868-151169133	+	1913	24	1555	83
TMOD4	ENSG00000163157.15	chr1:151175617-151176284	-	1232	20	862	42
VPS72	ENSG00000163159.14	chr1:151185522-151190143	-	1511	16	548	43
PIP5K1A	ENSG00000143398.20	chr1:151242112-151248483	+	3800	68	4305	206
PSMD4	ENSG00000159352.16	chr1:151266544-151267460	+	1333	54	3965	139
ZNF687	ENSG00000143373.18	chr1:151290451-151291337	+	5378	23	1025	61
PI4KB	ENSG00000143393.16	chr1:151303354-151306433	-	3983	25	702	93
RFX5	ENSG00000143390.17	chr1:151344521-151347228	-	3576	16	410	35
SELENBP1	ENSG00000143416.21	chr1:151365672-151372683	-	1928	23	589	36
PSMB4	ENSG00000159377.11	chr1:151400901-151401937	+	918	59	16735	3901
POGZ	ENSG00000143442.22	chr1:151402724-151459178	-	6655	145	4100	56
CGN	ENSG00000143375.15	chr1:151519370-151523561	+	5101	12	383	32
TUFT1	ENSG00000143367.16	chr1:151565922-151574927	+	3107	23	432	21
SNX27	ENSG00000143376.14	chr1:151675856-151694485	+	7250	33	1743	53
MRPL9	ENSG00000143436.11	chr1:151760874-151763390	-	1264	27	1933	70
OAZ3	ENSG00000143450.17	chr1:151763480-151771321	+	3789	9	778	73
S100A10	ENSG00000197747.9	chr1:151983232-151993824	-	671	26	9590	1080
S100A11	ENSG00000163191.6	chr1:152032506-152037004	-	563	17	34651	1931
S100A6	ENSG00000197956.10	chr1:153534599-153535991	-	673	12	5488	1006
S100A4	ENSG00000196154.12	chr1:153543613-153545806	-	573	16	10080	492
S100A16	ENSG00000188643.11	chr1:153606975-153608322	-	1172	14	591	47
S100A14	ENSG00000189334.9	chr1:153614255-153616986	-	1218	5	275	29
S100A13	ENSG00000189171.14	chr1:153618804-153627268	-	686	11	2044	111
CHTOP	ENSG00000160679.13	chr1:153638342-153644385	+	2250	65	3220	87
SNAPIN	ENSG00000143553.11	chr1:153658727-153661564	+	1003	20	841	50
ILF2	ENSG00000143621.17	chr1:153661788-153670993	-	1906	74	21790	805
INTS3	ENSG00000143624.14	chr1:153773034-153774808	+	5252	29	1045	33
GATAD2B	ENSG00000143614.10	chr1:153819624-153922828	-	7475	25	722	28
CRTC2	ENSG00000160741.17	chr1:153947669-153958615	-	2631	59	6727	478
AL358472.7	ENSG00000285779.1	chr1:153959151-153975887	-	2253	17	2357	283
JTB	ENSG00000143543.15	chr1:153975839-153977626	-	1273	16	1343	62
RAB13	ENSG00000143545.10	chr1:153982745-153985362	-	1353	21	1784	88
NUP210L	ENSG00000143552.9	chr1:153992694-154155116	-	5889	29	4386	271
TPM3	ENSG00000143549.21	chr1:154157190-154183042	-	7064	19	2845	105
C1orf189	ENSG00000163263.7	chr1:154199085-154206333	-	674	20	4887	246
C1orf43	ENSG00000143612.21	chr1:154206696-154220578	-	1861	36	3113	110
UBAP2L	ENSG00000143569.19	chr1:154266452-154269695	+	3997	125	9149	154
CTRC	ENSG00000162438.12	chr1:15438442-15449242	+	3482	12	787	60
HAX1	ENSG00000143575.15	chr1:154273898-154275875	+	1151	48	6153	293
SSU72	ENSG00000160075.12	chr1:1541674-1546487	-	4176	8	378	47
UBE2Q1	ENSG00000160714.10	chr1:154551460-154553076	-	3239	39	2868	85
ADAR	ENSG00000160710.17	chr1:154589862-154608114	-	6700	150	11389	209
CELA2B	ENSG00000215704.10	chr1:15485861-15491395	+	915	24	889	30
PMVK	ENSG00000163344.6	chr1:154924740-154936719	-	1002	8	239	56
PYGO2	ENSG00000163348.4	chr1:154959638-154963853	-	3180	37	1792	234
SHC1	ENSG00000160691.19	chr1:154967670-154974336	-	3481	24	594	29
CKS1B	ENSG00000173207.13	chr1:154977299-154979074	+	912	7	785	51
FLAD1	ENSG00000160688.19	chr1:154992589-154993111	+	2656	36	1191	69
ZBTB7B	ENSG00000160685.13	chr1:155014448-155016981	+	4017	13	295	28
CASP9	ENSG00000132906.18	chr1:15492366-15524192	-	4463	15	931	95
ADAM15	ENSG00000143537.14	chr1:155062161-155062775	+	3091	51	1388	41
EFNA4	ENSG00000243364.8	chr1:155063761-155069538	+	1254	8	345	26
SLC50A1	ENSG00000169241.19	chr1:155138048-155138853	+	1346	35	4991	569
DPM3	ENSG00000179085.8	chr1:155139891-155140531	-	517	11	1390	144
KRTCAP2	ENSG00000163463.13	chr1:155169409-155173268	-	598	17	955	104
MTX1	ENSG00000173171.14	chr1:155212455-155213739	+	1632	11	342	43
GBA	ENSG00000177628.16	chr1:155239635-155244606	-	2387	6	589	81
SCAMP3	ENSG00000116521.11	chr1:155255981-155262430	-	1545	19	1217	66
DNAJC16	ENSG00000116138.13	chr1:15568159-15570281	+	6299	42	1273	50
FDPS	ENSG00000160752.15	chr1:155319655-155320609	+	1478	43	6417	162
RUSC1	ENSG00000160753.16	chr1:155325567-155327132	+	3436	20	1525	223
ASH1L	ENSG00000116539.13	chr1:155481411-155562807	-	12037	63	2074	71
YY1AP1	ENSG00000163374.19	chr1:155672362-155680456	-	3073	22	1060	66
DAP3	ENSG00000132676.16	chr1:155737012-155739010	+	2056	67	8746	378
GON4L	ENSG00000116580.18	chr1:155826870-155853809	-	7823	42	1034	53
AGMAT	ENSG00000116771.6	chr1:15571699-15585051	-	3095	12	513	103
RIT1	ENSG00000143622.11	chr1:155898837-155911404	-	3390	22	1049	46
KHDC4	ENSG00000132680.11	chr1:155921385-155934373	-	4499	28	602	30
ARHGEF2	ENSG00000116584.20	chr1:155985375-156007070	-	4727	36	1720	118
SSR2	ENSG00000163479.14	chr1:156009086-156020917	-	1108	20	3616	179
LAMTOR2	ENSG00000116586.12	chr1:156055496-156058506	+	621	18	1098	89
RAB25	ENSG00000132698.15	chr1:156068212-156070365	+	1100	8	676	127
LMNA	ENSG00000160789.21	chr1:156137462-156139103	+	3218	56	1984	57
PMF1-BGLAP	ENSG00000260238.6	chr1:156212982-156243332	+	1007	17	846	70
PMF1	ENSG00000160783.19	chr1:156213026-156239718	+	1068	7	543	53
BGLAP	ENSG00000242252.2	chr1:156242184-156243317	+	506	17	1780	130
DDI2	ENSG00000197312.12	chr1:15651836-15656985	+	10667	19	714	25
GLMP	ENSG00000198715.13	chr1:156293617-156295647	-	1941	20	1541	131
VHLL	ENSG00000189030.10	chr1:156298624-156299307	-	684	26	8018	231
CCT3	ENSG00000163468.15	chr1:156309165-156338257	-	2048	45	21392	456
C1orf61	ENSG00000125462.18	chr1:156446413-156456763	-	768	8	517	90
MEF2D	ENSG00000116604.18	chr1:156476929-156479780	-	5912	6	212	25
NAXE	ENSG00000163382.12	chr1:156593275-156594129	+	1111	32	1603	89
GPATCH4	ENSG00000160818.17	chr1:156595667-156601462	-	2154	24	762	46
RSC1A1	ENSG00000215695.1	chr1:15659869-15661722	+	1854	46	1878	71
NES	ENSG00000132688.11	chr1:156668763-156677407	-	5568	33	1269	77
CRABP2	ENSG00000143320.9	chr1:156699606-156705583	-	1033	4	187	20
ISG20L2	ENSG00000143319.17	chr1:156727211-156728429	-	3303	53	3526	352
MRPL24	ENSG00000143314.12	chr1:156737530-156741590	-	990	51	10296	1194
HDGF	ENSG00000143321.19	chr1:156743841-156751496	-	2309	41	2955	171
PRCC	ENSG00000143294.15	chr1:156795812-156800812	+	2068	36	1270	44
ARHGEF11	ENSG00000132694.19	chr1:156935524-157045073	-	7261	6	134	23
UQCRHL	ENSG00000233954.6	chr1:15807169-15809348	-	2180	6	189	26
KIRREL1	ENSG00000183853.18	chr1:158086680-158100262	+	7519	46	1721	53
SPEN	ENSG00000065526.12	chr1:15938583-15939544	+	12385	101	2773	46
IFI16	ENSG00000163565.18	chr1:159032504-159055128	+	2867	36	1817	56
AIM2	ENSG00000163568.15	chr1:159063532-159073265	-	1394	14	1097	84
TAGLN2	ENSG00000158710.15	chr1:159918111-159925507	-	1603	37	2982	138
PIGM	ENSG00000143315.8	chr1:160024953-160031990	-	7038	29	725	29
IGSF8	ENSG00000162729.14	chr1:160091343-160098619	-	2366	19	1027	122
HSPB7	ENSG00000173641.17	chr1:16015374-16017825	-	2892	7	281	31
PEA15	ENSG00000162734.13	chr1:160211287-160213717	+	2694	26	1513	173
DCAF8	ENSG00000132716.19	chr1:160221088-160238985	-	4106	49	1464	149
PEX19	ENSG00000162735.19	chr1:160282071-160286348	-	3653	92	11638	496
COPA	ENSG00000122218.16	chr1:160288686-160343273	-	5318	115	39801	1660
NCSTN	ENSG00000162736.17	chr1:160356898-160358648	+	3031	46	3459	159
F11R	ENSG00000158769.18	chr1:160998402-161021096	-	4770	58	1393	29
USF1	ENSG00000158773.14	chr1:161039940-161041721	-	1807	18	513	44
KLHDC9	ENSG00000162755.14	chr1:161099508-161100346	+	1347	20	2242	87
NIT1	ENSG00000158793.14	chr1:161122307-161124811	+	2081	46	1185	41
PPOX	ENSG00000143224.18	chr1:161170261-161171181	+	2471	25	860	75
B4GALT3	ENSG00000158850.15	chr1:161171311-161177420	-	2414	24	605	24
NDUFS2	ENSG00000158864.12	chr1:161213250-161213979	+	2064	50	8718	432
FCER1G	ENSG00000158869.11	chr1:161215234-161219248	+	590	3	350	60
TOMM40L	ENSG00000158882.15	chr1:161228430-161229054	+	2807	12	274	20
EPHA2	ENSG00000142627.13	chr1:16133013-16133562	-	3946	10	682	38
SDHC	ENSG00000143252.15	chr1:161368022-161371964	+	1308	15	3642	203
CFAP126	ENSG00000188931.4	chr1:161364733-161367876	-	774	18	2763	132
DUSP12	ENSG00000081721.12	chr1:161752399-161753406	+	1330	26	1399	54
ATF6	ENSG00000118217.6	chr1:161840075-161860244	+	7470	63	13029	223
OLFML2B	ENSG00000162745.10	chr1:161983193-161983941	-	3160	55	1730	72
UHMK1	ENSG00000152332.16	chr1:162498085-162524054	+	8524	26	1087	78
FBXO42	ENSG00000037637.11	chr1:16292314-16315367	-	6227	20	393	23
UAP1	ENSG00000117143.13	chr1:162597241-162599799	+	2377	44	7885	326
DDR2	ENSG00000162733.19	chr1:162767237-162770736	+	10160	33	842	46
HSD17B7	ENSG00000132196.15	chr1:162802918-162804319	+	1190	31	1486	40
NUF2	ENSG00000143228.13	chr1:163340255-163343815	+	1964	58	5096	186
SPATA21	ENSG00000187144.11	chr1:16387117-16403974	-	2015	26	2385	135
PBX1	ENSG00000185630.19	chr1:164812728-164850357	+	7087	14	681	68
MGST3	ENSG00000143198.13	chr1:165653833-165655620	+	1158	31	49166	2275
ALDH9A1	ENSG00000143149.12	chr1:165680487-165698540	-	2696	39	6703	680
TMCO1	ENSG00000143183.17	chr1:165743169-165768837	-	4468	21	1491	61
UCK2	ENSG00000143179.16	chr1:165903993-165907948	+	4838	31	3191	77
NBPF1	ENSG00000219481.10	chr1:16593562-16608650	-	5932	8	322	34
POGK	ENSG00000143157.12	chr1:166840089-166854473	+	6254	28	781	25
TADA1	ENSG00000152382.6	chr1:166856510-166876264	-	2096	84	4344	209
CD247	ENSG00000198821.11	chr1:167430640-167434066	-	1678	76	2838	58
CREG1	ENSG00000143162.9	chr1:167541013-167553762	-	1997	42	3501	211
MPZL1	ENSG00000197965.12	chr1:167787067-167788154	+	4978	92	9332	156
ADCY10	ENSG00000143199.18	chr1:167809388-167914215	-	5342	28	6206	312
DCAF6	ENSG00000143164.15	chr1:168045081-168063967	+	3522	36	1657	63
GPR161	ENSG00000143147.14	chr1:168085266-168089565	-	8256	10	310	34
TIPRL	ENSG00000143155.13	chr1:168179055-168192395	+	2998	21	2160	125
SFT2D2	ENSG00000213064.10	chr1:168226008-168243140	+	11040	15	2512	337
ATP1B1	ENSG00000143153.13	chr1:169107907-169127399	+	2608	65	19127	734
NME7	ENSG00000143156.14	chr1:169303100-169367782	-	1678	37	1267	25
BLZF1	ENSG00000117475.14	chr1:169368237-169380562	+	2524	52	1995	51
CCDC181	ENSG00000117477.12	chr1:169395047-169460669	-	2035	28	2263	77
SLC19A2	ENSG00000117479.15	chr1:169463929-169485931	-	3612	45	2740	79
METTL18	ENSG00000171806.12	chr1:169792529-169794689	-	1462	21	488	27
C1orf112	ENSG00000000460.17	chr1:169795921-169853037	+	4355	45	2066	100
KIFAP3	ENSG00000075945.13	chr1:169921326-170074588	-	4111	26	1686	42
SDHB	ENSG00000117118.10	chr1:17018722-17054032	-	1015	42	5023	235
GORAB	ENSG00000120370.13	chr1:170544640-170552276	+	2540	35	1187	73
PRRC2C	ENSG00000117523.16	chr1:171587662-171591313	+	10366	346	42060	1138
EEF1AKNMT	ENSG00000010165.20	chr1:171794394-171814023	+	3368	46	1376	43
DNM3	ENSG00000197959.14	chr1:171970122-172253578	+	7627	1	46	40
PIGC	ENSG00000135845.10	chr1:172442331-172443946	-	2630	30	1423	38
SUCO	ENSG00000094975.14	chr1:172608313-172610086	+	5916	51	1337	93
PRDX6	ENSG00000117592.9	chr1:173481199-173488015	+	1690	16	8061	555
KLHL20	ENSG00000076321.11	chr1:173781913-173785513	+	3414	33	1323	51
CENPL	ENSG00000120334.15	chr1:173821809-173824473	-	2357	11	241	20
DARS2	ENSG00000117593.12	chr1:173833428-173853836	+	3820	49	5958	129
ZBTB37	ENSG00000185278.15	chr1:173868956-173903549	+	19128	8	141	20
RC3H1	ENSG00000135870.12	chr1:173931214-173993064	-	11451	96	2438	48
RCC2	ENSG00000179051.14	chr1:17406760-17439677	-	4040	66	3793	248
RABGAP1L	ENSG00000152061.23	chr1:174799932-174995308	+	6821	55	1619	55
CACYBP	ENSG00000116161.18	chr1:175006583-175008897	+	2869	33	6674	291
MRPS14	ENSG00000120333.4	chr1:175014245-175023415	-	2115	22	2024	260
NADK	ENSG00000008130.15	chr1:1779157-1780457	-	3653	34	1356	80
COP1	ENSG00000143207.21	chr1:175944832-176184664	-	2826	42	1526	45
ACTL8	ENSG00000117148.8	chr1:17822982-17827061	+	1841	47	7524	318
RASAL2	ENSG00000075391.17	chr1:178456475-178457907	+	14453	55	1355	68
GNB1	ENSG00000078369.18	chr1:1804526-1832285	-	3163	26	745	66
ANGPTL1	ENSG00000116194.13	chr1:178865434-178869278	-	3543	5	178	22
RALGPS2	ENSG00000116191.17	chr1:178893838-178916375	+	7512	73	1619	34
TOR3A	ENSG00000186283.14	chr1:179085798-179088496	+	2031	71	2713	103
ABL2	ENSG00000143322.21	chr1:179107718-179143044	-	12217	52	1370	27
SOAT1	ENSG00000057252.13	chr1:179294320-179341310	+	6861	12	1001	127
AXDND1	ENSG00000162779.22	chr1:179365720-179379482	+	3405	143	19349	422
TOR1AIP2	ENSG00000169905.12	chr1:179873706-179877772	-	7905	83	9812	401
TOR1AIP1	ENSG00000143337.18	chr1:179903966-179918171	+	8704	93	6859	86
CEP350	ENSG00000135837.16	chr1:180095147-180111031	+	13414	143	7693	201
ACBD6	ENSG00000230124.8	chr1:180288230-180502577	-	5261	42	2430	66
XPR1	ENSG00000143324.14	chr1:180887572-180888448	+	8484	110	9231	363
STX6	ENSG00000135823.14	chr1:180973039-180989377	-	4810	18	1065	153
GLUL	ENSG00000135821.19	chr1:182386195-182389069	-	7554	43	2439	101
DHX9	ENSG00000135829.17	chr1:182881285-182887747	+	4493	161	45947	799
LAMC1	ENSG00000135862.6	chr1:183134690-183137905	+	7929	40	1505	67
SMG7	ENSG00000116698.21	chr1:183550835-183598246	+	5970	114	5550	96
ARPC5	ENSG00000162704.16	chr1:183626458-183635757	-	7266	45	10036	532
TSEN15	ENSG00000198860.13	chr1:184054361-184055069	+	2368	32	2003	117
EDEM3	ENSG00000116406.19	chr1:184690237-184754858	-	6837	87	6806	545
NIBAN1	ENSG00000135842.17	chr1:184887739-184890185	-	6884	46	1015	20
TRMT1L	ENSG00000121486.12	chr1:185118101-185156953	-	4361	114	5132	101
IVNS1ABP	ENSG00000116679.16	chr1:185296388-185317243	-	4113	93	4876	93
PRG4	ENSG00000116690.13	chr1:186296279-186314567	+	5049	9	367	36
TPR	ENSG00000047410.14	chr1:186311652-186375253	-	9636	240	36679	447
ODR4	ENSG00000157181.16	chr1:186417377-186419233	+	3820	69	3757	81
PTGS2	ENSG00000073756.12	chr1:186674496-186675869	-	4510	21	538	28
PLA2G4A	ENSG00000116711.10	chr1:186854286-186939230	+	2879	72	10390	163
UBR4	ENSG00000127481.15	chr1:19074510-19210266	-	15892	252	9506	77
EMC1	ENSG00000127463.15	chr1:19216874-19251509	-	6640	55	1329	79
MRTO4	ENSG00000053372.5	chr1:19257712-19258739	+	2049	21	1528	240
RGS2	ENSG00000116741.8	chr1:192809143-192811032	+	1348	39	4276	97
UCHL5	ENSG00000116750.13	chr1:193016162-193059349	-	5327	131	11267	391
RO60	ENSG00000116747.13	chr1:193069232-193075931	+	8291	132	13590	189
GLRX2	ENSG00000023572.10	chr1:193096470-193105414	-	5612	157	13958	384
CDC73	ENSG00000134371.14	chr1:193233026-193251168	+	5869	20	1358	52
CAPZB	ENSG00000077549.19	chr1:19339374-19419737	-	6180	40	3139	294
MICOS10	ENSG00000173436.15	chr1:19597070-19626606	+	3723	5	2706	807
NBL1	ENSG00000158747.15	chr1:19640554-19656934	+	2160	8	491	29
CFHR4	ENSG00000134365.13	chr1:196914750-196916630	+	2178	11	366	31
F13B	ENSG00000143278.5	chr1:197038741-197067260	-	2660	96	22041	325
ASPM	ENSG00000066279.18	chr1:197084128-197146694	-	10863	290	51806	417
DENND1B	ENSG00000213047.13	chr1:197605482-197658350	-	8365	20	439	22
NEK7	ENSG00000151414.15	chr1:198277704-198319749	+	4114	79	6233	206
OTUD3	ENSG00000169914.6	chr1:19906565-19906944	+	6515	23	446	21
ZNF281	ENSG00000162702.8	chr1:200406730-200409992	-	4891	94	4840	97
KIF14	ENSG00000118193.12	chr1:200551497-200618723	-	7291	176	10285	163
DDX59	ENSG00000118197.14	chr1:200644121-200663964	-	2900	49	1954	52
CAMSAP2	ENSG00000118200.14	chr1:200856094-200857724	+	7352	146	6209	97
ASCL5	ENSG00000232237.3	chr1:201113953-201127184	-	2026	17	779	40
TMEM9	ENSG00000116857.17	chr1:201135801-201154464	-	1994	15	1241	118
CSRP1	ENSG00000159176.14	chr1:201489734-201507103	-	2129	44	2681	106
NAV1	ENSG00000134369.15	chr1:201786550-201803706	+	13091	21	472	47
IPO9	ENSG00000198700.10	chr1:201874315-201876373	+	11416	93	7521	246
TIMM17A	ENSG00000134375.11	chr1:201962216-201970351	+	1650	49	14815	661
RNPEP	ENSG00000176393.11	chr1:202001469-202004496	+	2399	35	3031	152
ELF3	ENSG00000163435.16	chr1:202013778-202015794	+	4994	34	995	32
UBE2T	ENSG00000077152.11	chr1:202331657-202341936	-	878	35	9451	305
KDM5B	ENSG00000117139.18	chr1:202772695-202808216	-	9485	193	13636	121
RABIF	ENSG00000183155.5	chr1:202878282-202889149	-	3119	31	729	35
KLHL12	ENSG00000117153.16	chr1:202891120-202927234	-	3311	7	282	55
ADIPOR1	ENSG00000159346.13	chr1:202940826-202944796	-	2091	52	4066	144
BTG2	ENSG00000159388.6	chr1:203305519-203309602	+	2729	21	579	26
ATP2B4	ENSG00000058668.15	chr1:203723897-203728310	+	8918	20	651	40
ZBED6	ENSG00000257315.3	chr1:203795714-203854999	+	12481	17	498	28
ZC3H11A	ENSG00000058673.16	chr1:203850174-203851122	+	11825	125	5472	86
AC114402.3	ENSG00000288644.1	chr1:203802094-203802192	+	99	64	5551	111
SNRPE	ENSG00000182004.13	chr1:203863625-203870051	+	1560	9	1495	99
PPP1R15B	ENSG00000158615.9	chr1:204403381-204411817	-	5259	128	23050	504
PIK3C2B	ENSG00000133056.13	chr1:204464452-204467346	-	7686	68	3381	319
LRRN2	ENSG00000170382.12	chr1:204617170-204622205	-	5036	7	400	61
TMEM81	ENSG00000174529.7	chr1:205083129-205084460	-	1332	29	1502	193
RBBP5	ENSG00000117222.14	chr1:205105087-205121966	-	4367	9	521	70
DSTYK	ENSG00000133059.17	chr1:205160006-205173393	-	8010	17	311	26
ELK4	ENSG00000158711.14	chr1:205597790-205600194	-	10288	65	3634	199
NUCKS1	ENSG00000069275.13	chr1:205712822-205750182	-	6399	165	22881	904
RAB29	ENSG00000117280.13	chr1:205771062-205775151	-	3308	40	1625	76
SLC41A1	ENSG00000133065.11	chr1:205789095-205813198	-	5017	27	1125	46
CDA	ENSG00000158825.6	chr1:20589097-20618903	+	809	7	264	24
PINK1	ENSG00000158828.8	chr1:20645508-20651510	+	2657	13	678	69
SRGAP2	ENSG00000266028.7	chr1:206453661-206456159	+	6301	18	365	26
IKBKE	ENSG00000263528.8	chr1:206470476-206478297	+	3240	13	322	21
DDOST	ENSG00000244038.11	chr1:20651777-20661369	-	2126	23	1020	44
DYRK3	ENSG00000143479.17	chr1:206635829-206649114	+	8145	66	2850	49
MAPKAPK2	ENSG00000162889.11	chr1:206731288-206732116	+	3091	30	986	34
YOD1	ENSG00000180667.10	chr1:207043849-207051077	-	6291	69	1779	35
PFKFB2	ENSG00000123836.15	chr1:207070645-207075565	+	7073	64	1492	42
C4BPB	ENSG00000123843.13	chr1:207097818-207099993	+	1117	66	11729	427
CD55	ENSG00000196352.16	chr1:207336754-207386804	+	2590	438	83556	2510
HP1BP3	ENSG00000127483.19	chr1:20776698-20787323	-	6406	136	6778	204
CD46	ENSG00000117335.20	chr1:207770339-207795224	+	3371	45	6839	283
EIF4G3	ENSG00000075151.20	chr1:20941242-21174737	-	6196	77	2830	127
CAMK1G	ENSG00000008118.10	chr1:209607794-209611944	+	3089	3	69	27
LAMB3	ENSG00000196878.15	chr1:209614875-209651334	-	4305	20	541	22
UTP25	ENSG00000117597.18	chr1:209838805-209844632	+	8481	68	2180	61
SERTAD4	ENSG00000082497.12	chr1:210237978-210246631	+	5222	58	1827	40
RCOR3	ENSG00000117625.14	chr1:211312237-211313839	+	4474	56	1698	53
TRAF5	ENSG00000082512.15	chr1:211368929-211374785	+	3976	38	1101	34
SLC30A1	ENSG00000170385.10	chr1:211571568-211579161	-	5893	134	25220	649
NEK2	ENSG00000117650.13	chr1:211666430-211675557	-	2134	47	4748	182
LPGAT1	ENSG00000123684.13	chr1:211779000-211793326	-	7773	5	228	24
INTS7	ENSG00000143493.13	chr1:211941356-212035520	-	4447	90	7878	309
DTL	ENSG00000143476.18	chr1:212100646-212107400	+	4471	101	11181	151
ECE1	ENSG00000117298.16	chr1:21233570-21238350	-	5099	8	278	24
NENF	ENSG00000117691.10	chr1:212432991-212435033	+	916	13	898	61
ATF3	ENSG00000162772.17	chr1:212615178-212619746	+	2031	5	500	80
FAM71A	ENSG00000162771.8	chr1:212624474-212626775	+	2302	7	352	27
BATF3	ENSG00000123685.9	chr1:212686417-212699840	-	836	27	1396	76
NSL1	ENSG00000117697.15	chr1:212726153-212791581	-	13115	14	483	36
FLVCR1	ENSG00000162769.13	chr1:212883409-212895394	+	5919	116	7760	176
VASH2	ENSG00000143494.15	chr1:212989127-212992037	+	4224	35	1409	32
ANGEL2	ENSG00000174606.14	chr1:212992182-213015826	-	4690	43	1703	110
RPS6KC1	ENSG00000136643.12	chr1:213242060-213262816	+	5505	117	6253	96
SMYD2	ENSG00000143499.14	chr1:214330977-214337131	+	1745	41	2142	49
PTPN14	ENSG00000152104.12	chr1:214348700-214551602	-	13360	40	897	26
CENPF	ENSG00000117724.13	chr1:214655148-214657410	+	10290	292	71754	640
KCTD3	ENSG00000136636.13	chr1:215618705-215620203	+	4019	125	10128	221
USP48	ENSG00000090686.16	chr1:21757461-21782943	-	4419	86	3266	42
GPATCH2	ENSG00000092978.11	chr1:217492501-217610400	-	5859	55	1103	23
HSPG2	ENSG00000142798.20	chr1:21889816-21896271	-	14341	4	451	35
RRP15	ENSG00000067533.6	chr1:218285342-218302671	+	7765	5	224	34
LYPLAL1	ENSG00000143353.12	chr1:219210342-219211827	+	1857	24	1090	51
EPRS1	ENSG00000136628.18	chr1:220001201-220046530	-	4862	212	81331	1241
BPNT1	ENSG00000162813.18	chr1:220067015-220074067	-	2737	26	2177	73
IARS2	ENSG00000067704.10	chr1:220140181-220143344	+	3530	105	47485	678
RAB3GAP2	ENSG00000118873.16	chr1:220196184-220272414	-	7256	118	6215	86
C1orf115	ENSG00000162817.7	chr1:220690363-220699153	+	2891	20	332	27
MTARC2	ENSG00000117791.16	chr1:220779962-220784184	+	2146	26	715	30
MTARC1	ENSG00000186205.13	chr1:220797762-220805093	+	7287	48	2703	79
HHIPL2	ENSG00000143512.13	chr1:222522264-222548104	-	2572	12	421	45
MIA3	ENSG00000154305.18	chr1:222663971-222665531	+	8126	137	5901	87
BROX	ENSG00000162819.12	chr1:222713401-222727209	+	4104	21	1850	58
FAM177B	ENSG00000197520.10	chr1:222737207-222749524	+	1994	79	5811	203
DISP1	ENSG00000154309.9	chr1:222824863-222837384	+	4870	26	920	90
CAPN2	ENSG00000162909.18	chr1:223770623-223776018	+	3366	101	7660	244
TP53BP2	ENSG00000143514.17	chr1:223804235-223821136	-	4741	50	1242	31
FBXO28	ENSG00000143756.12	chr1:224114218-224131021	+	5427	14	608	27
DEGS1	ENSG00000143753.13	chr1:224190136-224192440	+	2032	61	22961	616
NVL	ENSG00000143748.18	chr1:224312540-224330148	-	3003	60	4707	148
CNIH4	ENSG00000143771.12	chr1:224377051-224379459	+	4096	36	11222	754
WDR26	ENSG00000162923.16	chr1:224419445-224433856	-	7367	42	2101	69
LBR	ENSG00000143815.15	chr1:225401502-225428038	-	3812	118	24096	826
ENAH	ENSG00000154380.17	chr1:225519198-225580257	-	13168	163	9177	128
SRP9	ENSG00000143742.14	chr1:225777935-225789524	+	1596	37	7260	596
EPHX1	ENSG00000143819.12	chr1:225828843-225832163	+	1789	10	583	61
TMEM63A	ENSG00000196187.12	chr1:225871092-225877679	-	4109	19	948	42
PYCR2	ENSG00000143811.19	chr1:225919877-225924110	-	1680	15	541	33
SDE2	ENSG00000143751.10	chr1:225982702-225999343	-	3987	81	4933	73
H3-3A	ENSG00000163041.12	chr1:226063977-226072001	+	2263	5	753	79
MIXL1	ENSG00000185155.12	chr1:226225503-226226389	+	1965	36	2229	96
LIN9	ENSG00000183814.15	chr1:226287693-226309071	-	3567	33	1225	28
PARP1	ENSG00000143799.13	chr1:226401983-226407982	-	3978	140	19504	363
PSEN2	ENSG00000143801.17	chr1:226890566-226891820	+	2465	6	216	21
COQ8A	ENSG00000163050.17	chr1:226983007-226987544	+	5523	27	1105	54
CDC42BPA	ENSG00000143776.18	chr1:226989865-227317714	-	10855	55	1852	143
SNAP47	ENSG00000143740.14	chr1:227748154-227770744	+	2403	14	424	25
ARF1	ENSG00000143761.16	chr1:228082791-228097894	+	2006	3	174	40
MRPL55	ENSG00000162910.19	chr1:228106679-228108897	-	1423	6	279	22
IBA57	ENSG00000181873.13	chr1:228174550-228175575	+	7828	1	27	20
H2AW	ENSG00000181218.5	chr1:228456979-228457873	-	895	10	1185	133
RNF187	ENSG00000168159.13	chr1:228488222-228495766	+	3118	25	3059	444
RHOU	ENSG00000116574.6	chr1:228735479-228746664	+	3965	38	1606	33
RAB4A	ENSG00000168118.12	chr1:229286485-229289199	+	2987	21	1614	54
NUP133	ENSG00000069248.12	chr1:229499167-229508326	-	5208	127	18173	333
ABCB10	ENSG00000135776.5	chr1:229526062-229531902	-	3869	46	2079	61
URB2	ENSG00000135763.10	chr1:229650847-229659126	+	5601	130	6949	103
GALNT2	ENSG00000143641.10	chr1:230261951-230264972	+	4423	69	4159	161
KDM1A	ENSG00000004487.17	chr1:23080873-23083682	+	3085	71	5558	202
COG2	ENSG00000135775.14	chr1:230689961-230691819	+	2963	59	3076	141
TTC13	ENSG00000143643.13	chr1:230933816-230936637	-	3276	27	1637	103
ARV1	ENSG00000173409.14	chr1:230995760-231000595	+	1428	39	5812	135
C1orf131	ENSG00000143633.13	chr1:231224255-231241090	-	2483	37	2247	100
GNPAT	ENSG00000116906.13	chr1:231274896-231277530	+	2685	72	4268	186
SPRTN	ENSG00000010072.16	chr1:231347677-231352754	+	3559	119	4552	219
EGLN1	ENSG00000135766.9	chr1:231365940-231421110	-	4335	63	3424	74
TSNAX	ENSG00000116918.15	chr1:231534120-231566524	+	2634	63	5494	133
SIPA1L2	ENSG00000116991.11	chr1:232397968-232515566	-	7105	63	1918	69
NTPCR	ENSG00000135778.12	chr1:232961903-232978651	+	6324	17	664	45
HNRNPR	ENSG00000125944.21	chr1:23318483-23344281	-	7751	94	19399	954
MAP3K21	ENSG00000143674.11	chr1:233375783-233385147	+	5853	31	1262	64
KCNK1	ENSG00000135750.15	chr1:233655695-233666686	+	2061	32	3188	128
COA6	ENSG00000168275.16	chr1:234373701-234384046	+	1741	15	1399	103
TARBP1	ENSG00000059588.10	chr1:234391313-234479179	-	5206	153	6834	91
IRF2BP2	ENSG00000168264.10	chr1:234607231-234608094	-	4663	7	192	22
TOMM20	ENSG00000173726.11	chr1:235109341-235128837	-	3283	22	3348	329
RBM34	ENSG00000188739.15	chr1:235160150-235161283	-	1847	57	2746	68
ARID4B	ENSG00000054267.22	chr1:235180139-235234492	-	6022	105	3707	39
TBCE	ENSG00000285053.1	chr1:235342252-235448929	+	3218	39	3246	114
TBCE	ENSG00000284770.2	chr1:235441870-235448963	+	5374	85	8473	914
ID3	ENSG00000117318.9	chr1:23557926-23559501	-	950	27	8240	1079
LYST	ENSG00000143669.14	chr1:235661050-235866924	-	13466	64	1828	132
HEATR1	ENSG00000119285.11	chr1:236549005-236604516	-	8459	186	31888	225
MTR	ENSG00000116984.14	chr1:236898523-236921278	+	10547	115	4073	64
RPL11	ENSG00000142676.14	chr1:23692609-23695946	+	1017	21	18397	1658
ELOA	ENSG00000011007.12	chr1:23744034-23750944	+	5154	28	764	33
PITHD1	ENSG00000057757.10	chr1:23785192-23788232	+	1590	26	1323	91
LYPLA2	ENSG00000011009.11	chr1:23794092-23795081	+	1635	8	506	60
HMGCL	ENSG00000117305.15	chr1:23816366-23817533	-	1570	10	248	23
RER1	ENSG00000157916.20	chr1:2401951-2403227	+	3028	36	8255	516
PNRC2	ENSG00000189266.13	chr1:23960968-23961443	+	2428	65	3026	87
SRSF10	ENSG00000188529.15	chr1:23964347-23980327	-	7656	82	7550	164
FMN2	ENSG00000155816.20	chr1:240472098-240474709	+	6429	5	406	32
FH	ENSG00000091483.7	chr1:241497603-241519755	-	1791	57	30720	800
OPN3	ENSG00000054277.14	chr1:241594598-241640210	-	2628	35	2380	130
CHML	ENSG00000203668.2	chr1:241635770-241639249	-	7594	159	9144	200
EXO1	ENSG00000174371.17	chr1:241885357-241895148	+	3449	105	8482	160
CEP170	ENSG00000143702.16	chr1:243125164-243200814	-	7059	8	333	30
ZBTB18	ENSG00000179456.10	chr1:244051283-244057476	+	3851	11	396	25
ADSS2	ENSG00000035687.10	chr1:244408494-244451909	-	2555	46	6658	118
COX20	ENSG00000203667.10	chr1:244839747-244843280	+	2295	30	2776	81
HNRNPU	ENSG00000153187.20	chr1:244845200-244864488	-	6867	169	54981	835
EFCAB2	ENSG00000203666.12	chr1:245083456-245086961	+	6167	15	387	26
RCAN3	ENSG00000117602.12	chr1:24533114-24535861	+	6863	13	498	61
SMYD3	ENSG00000185420.19	chr1:245929898-246355335	-	1565	17	343	29
SRRM1	ENSG00000133226.17	chr1:24669583-24671469	+	3735	90	6269	308
TFB2M	ENSG00000162851.8	chr1:246540561-246566261	-	1784	27	5026	140
AHCTF1	ENSG00000153207.16	chr1:246839098-246931363	-	8887	127	14351	264
ZNF124	ENSG00000196418.12	chr1:247156420-247171967	-	2243	78	2070	63
CLIC4	ENSG00000169504.15	chr1:24745447-24844321	+	4253	5	144	25
SH3BP5L	ENSG00000175137.11	chr1:248810452-248825635	-	3148	5	122	22
SYF2	ENSG00000117614.10	chr1:25229015-25232432	-	1757	27	1108	54
TMEM50A	ENSG00000183726.11	chr1:25342592-25351654	+	2266	45	6147	130
MACO1	ENSG00000204178.11	chr1:25448893-25458783	+	3940	25	1367	46
LDLRAP1	ENSG00000157978.12	chr1:25564591-25567636	+	2914	15	329	38
MTFR1L	ENSG00000117640.18	chr1:25822996-25829797	+	3262	7	565	126
AUNIP	ENSG00000127423.11	chr1:25834006-25837547	-	2161	27	826	47
STMN1	ENSG00000117632.23	chr1:25900568-25906417	-	1712	43	10035	264
PDIK1L	ENSG00000175087.10	chr1:26111837-26125543	+	4279	32	793	40
CEP85	ENSG00000130695.15	chr1:26254578-26255350	+	3935	6	136	26
SH3BGRL3	ENSG00000142669.15	chr1:26280122-26281450	+	768	30	934	36
HMGN2	ENSG00000198830.11	chr1:26473429-26475360	+	1940	7	426	32
RPS6KA1	ENSG00000117676.14	chr1:26572270-26574734	+	3202	21	441	20
ARID1A	ENSG00000117713.20	chr1:26778099-26781144	+	8595	57	4531	347
ZDHHC18	ENSG00000204160.12	chr1:26851129-26853211	+	5045	4	431	46
SFN	ENSG00000175793.12	chr1:26863149-26864456	+	1308	26	941	50
NUDC	ENSG00000090273.14	chr1:26945135-26946184	+	1792	33	2624	201
TENT5B	ENSG00000158246.8	chr1:27005020-27012850	-	2382	5	130	22
GPR3	ENSG00000181773.7	chr1:27392622-27395814	+	2137	52	2444	190
AHDC1	ENSG00000126705.15	chr1:27552773-27553545	-	6438	1	48	32
PPP1R8	ENSG00000117751.18	chr1:27850093-27851676	+	2651	37	1823	91
RPA2	ENSG00000117748.10	chr1:27892073-27914513	-	1584	33	1747	100
XKR8	ENSG00000158156.9	chr1:27960262-27967572	+	2512	7	215	62
DNAJC8	ENSG00000126698.11	chr1:28210233-28233020	-	1763	45	4423	183
ATP5IF1	ENSG00000130770.18	chr1:28236154-28238098	+	1855	18	2028	95
MED18	ENSG00000130772.14	chr1:28330283-28334585	+	1829	7	303	45
PHACTR4	ENSG00000204138.13	chr1:28491695-28500364	+	6048	42	1811	161
RCC1	ENSG00000180198.16	chr1:28536093-28537898	+	2844	52	4374	358
TRNAU1AP	ENSG00000180098.9	chr1:28560633-28577775	+	1799	10	400	27
TAF12	ENSG00000120656.12	chr1:28589323-28618030	-	1359	16	581	27
YTHDF2	ENSG00000198492.16	chr1:28739091-28742883	+	2825	74	7823	166
EPB41	ENSG00000159023.21	chr1:29097587-29109738	+	6388	62	4404	154
TMEM200B	ENSG00000253304.2	chr1:29119434-29122501	-	2553	36	1593	29
SRSF4	ENSG00000116350.17	chr1:29148671-29181882	-	2300	18	1393	64
PUM1	ENSG00000134644.16	chr1:31059279-31061916	-	5385	120	5584	174
SNRNP40	ENSG00000060688.13	chr1:31292844-31296782	-	1615	45	2945	82
ZCCHC17	ENSG00000121766.16	chr1:31297036-31364552	+	1730	6	1101	301
PEF1	ENSG00000162517.13	chr1:31633275-31635472	-	1614	13	212	30
PTP4A2	ENSG00000184007.22	chr1:31906421-31919483	-	3910	89	15878	586
KHDRBS1	ENSG00000121774.18	chr1:32014182-32060850	+	2713	60	12022	875
TMEM39B	ENSG00000121775.18	chr1:32076131-32094937	+	1778	30	2154	156
KPNA6	ENSG00000025800.14	chr1:32156862-32167296	+	7355	53	8559	214
TXLNA	ENSG00000084652.16	chr1:32180065-32198285	+	5012	21	560	26
CCDC28B	ENSG00000160050.15	chr1:32200595-32205387	+	1415	41	1267	54
EIF3I	ENSG00000084623.11	chr1:32222545-32231054	+	1458	43	5235	155
HDAC1	ENSG00000116478.12	chr1:32331536-32333079	+	2118	62	6362	153
MARCKSL1	ENSG00000175130.7	chr1:32333839-32336233	-	1546	24	1700	148
FAM229A	ENSG00000225828.1	chr1:32361729-32364278	-	699	5	272	30
ZBTB8OS	ENSG00000176261.15	chr1:32631825-32650903	-	1601	82	4185	76
RBBP4	ENSG00000162521.19	chr1:32669256-32680651	+	7883	99	9974	191
YARS1	ENSG00000134684.11	chr1:32775283-32817357	-	3263	89	6196	169
S100PBP	ENSG00000116497.18	chr1:32852764-32856185	+	4220	23	559	35
AK2	ENSG00000004455.17	chr1:33007986-33036883	-	5970	69	4671	161
SMIM12	ENSG00000163866.9	chr1:34855689-34859045	-	5694	18	1114	77
ZMYM1	ENSG00000197056.11	chr1:35104243-35111777	+	4608	40	1025	38
SFPQ	ENSG00000116560.11	chr1:35182936-35193145	-	3740	122	30902	1140
ZMYM4	ENSG00000146463.12	chr1:35404844-35408052	+	7366	94	3906	233
NCDN	ENSG00000020129.16	chr1:35562468-35567274	+	3698	9	220	24
TFAP2E	ENSG00000116819.8	chr1:35577736-35595261	+	2245	42	4697	307
PSMB2	ENSG00000126067.12	chr1:35599541-35641526	-	4426	23	7472	279
CLSPN	ENSG00000092853.14	chr1:35736405-35769928	-	8512	126	6010	152
AGO3	ENSG00000126070.20	chr1:36043264-36055262	+	19660	44	1163	32
ADPRS	ENSG00000116863.11	chr1:36088892-36093932	+	1651	5	185	39
TRAPPC3	ENSG00000054116.12	chr1:36136945-36149451	-	1336	33	2577	214
MAP7D1	ENSG00000116871.15	chr1:36179021-36180315	+	3456	7	245	23
THRAP3	ENSG00000054118.15	chr1:36289718-36294169	+	4405	75	4961	231
TPRG1L	ENSG00000158109.15	chr1:3625050-3630127	+	2401	10	230	56
SH3D21	ENSG00000214193.11	chr1:36306368-36321347	+	5952	42	4908	222
WRAP73	ENSG00000116213.16	chr1:3634916-3635433	-	1998	4	77	20
LSM10	ENSG00000181817.6	chr1:36394014-36397878	-	860	6	412	39
MRPS15	ENSG00000116898.12	chr1:36455774-36464345	-	953	33	3216	185
MEAF6	ENSG00000163875.16	chr1:37501415-37513520	-	4702	5	229	21
SNIP1	ENSG00000163877.11	chr1:37536690-37541594	-	4554	28	581	25
GNL2	ENSG00000134697.13	chr1:37593485-37595935	-	2350	80	5559	174
C1orf109	ENSG00000116922.14	chr1:37681571-37684192	-	2570	28	1648	59
CDCA8	ENSG00000134690.11	chr1:37692516-37709719	+	2371	11	592	66
EPHA10	ENSG00000183317.17	chr1:37713893-37715020	-	5477	14	413	24
C1orf122	ENSG00000197982.14	chr1:37806979-37809452	+	2229	12	507	29
YRDC	ENSG00000196449.4	chr1:37802945-37808208	-	1848	10	321	27
INPP5B	ENSG00000204084.13	chr1:37885509-37888344	-	4694	13	216	28
SF3A3	ENSG00000183431.12	chr1:37984118-37989973	-	2774	73	7456	187
LRRC47	ENSG00000130764.10	chr1:3778559-3796498	-	4303	4	177	86
FHL3	ENSG00000183386.10	chr1:37998718-37999432	-	1656	9	195	24
UTP11	ENSG00000183520.12	chr1:38016583-38023801	+	2023	49	4230	219
DFFB	ENSG00000169598.17	chr1:3883507-3885429	+	3152	16	608	78
RRAGC	ENSG00000116954.8	chr1:38845939-38856842	-	2681	51	3278	75
MYCBP	ENSG00000214114.9	chr1:38862493-38873348	-	2532	16	1917	101
AKIRIN1	ENSG00000174574.16	chr1:38991496-39004381	+	2688	58	9175	1711
NDUFS5	ENSG00000168653.11	chr1:39026350-39034615	+	544	19	21197	1963
MACF1	ENSG00000127603.29	chr1:39468643-39486987	+	24828	304	10671	81
BMP8A	ENSG00000183682.8	chr1:39491636-39529869	+	5636	31	1526	170
PABPC4	ENSG00000090621.14	chr1:39560816-39576790	-	3142	78	19771	1202
TRIT1	ENSG00000043514.17	chr1:39847220-39883496	-	5930	32	691	36
CAP1	ENSG00000131236.17	chr1:40070470-40071683	+	3105	126	10656	549
PPT1	ENSG00000131238.18	chr1:40072710-40097247	-	2388	24	1273	131
TMCO2	ENSG00000188800.6	chr1:40245947-40251683	+	696	106	2877	33
ZMPSTE24	ENSG00000084073.10	chr1:40290645-40292621	+	3357	73	10203	239
SMAP2	ENSG00000084070.12	chr1:40413977-40415369	+	2905	30	847	40
ZFP69	ENSG00000187815.10	chr1:40489146-40491156	+	2796	6	134	21
NFYC	ENSG00000066136.20	chr1:40768730-40771601	+	2363	32	2366	98
CTPS1	ENSG00000171793.16	chr1:41001539-41009589	+	4790	48	6011	204
GUCA2A	ENSG00000197273.4	chr1:42162690-42164745	-	597	16	566	26
FOXJ3	ENSG00000198815.9	chr1:42264931-42278587	-	5352	68	3201	72
PPCS	ENSG00000127125.9	chr1:42459204-42460278	+	2269	25	848	30
PPIH	ENSG00000171960.11	chr1:42664863-42676758	+	754	24	2900	83
YBX1	ENSG00000065978.19	chr1:42683156-42697211	+	2979	29	5929	244
P3H1	ENSG00000117385.16	chr1:42746374-42766989	-	2993	14	810	104
SLC2A1	ENSG00000117394.24	chr1:42926169-42958674	-	3384	53	3126	67
EBNA1BP2	ENSG00000117395.13	chr1:43170944-43172268	-	1503	40	3263	264
CDC20	ENSG00000117399.14	chr1:43361058-43363066	+	1777	47	5069	239
ELOVL1	ENSG00000066322.15	chr1:43363401-43368011	-	1625	18	1163	66
MED8	ENSG00000159479.17	chr1:43385978-43387647	-	1968	12	365	23
HYI	ENSG00000178922.16	chr1:43451667-43452219	-	1322	14	378	24
PTPRF	ENSG00000142949.17	chr1:43613140-43622863	+	7720	32	1940	93
KDM4A	ENSG00000066135.13	chr1:43690590-43692278	+	4486	64	2989	79
ARTN	ENSG00000117407.17	chr1:43933320-43937239	+	1943	2	79	21
DPH2	ENSG00000132768.14	chr1:43971469-43972808	+	2466	25	496	30
ATP6V0B	ENSG00000117410.14	chr1:43976055-43978295	+	1685	30	7009	406
B4GALT2	ENSG00000117411.16	chr1:43984865-43986206	+	2629	13	2465	136
CCDC24	ENSG00000159214.13	chr1:43995393-43995980	+	2654	19	1893	378
DMAP1	ENSG00000178028.14	chr1:44219420-44220681	+	1742	30	1028	53
ERI3	ENSG00000117419.16	chr1:44221339-44355061	-	1733	26	1927	88
KIF2C	ENSG00000142945.13	chr1:44762140-44766879	+	2955	65	6671	391
RPS8	ENSG00000142937.12	chr1:44777903-44778739	+	778	10	5237	355
EIF2B3	ENSG00000070785.17	chr1:44926628-44986586	-	1923	38	2131	103
UROD	ENSG00000126088.14	chr1:45014547-45015405	+	2138	41	2102	110
ZSWIM5	ENSG00000162415.7	chr1:45016399-45206605	-	5868	2	36	27
HPDL	ENSG00000186603.6	chr1:45326895-45328679	+	1785	21	1502	86
MUTYH	ENSG00000132781.19	chr1:45329270-45340893	-	2528	2	79	26
TOE1	ENSG00000132773.12	chr1:45341296-45342859	+	1887	38	1377	56
MMACHC	ENSG00000132763.15	chr1:45509433-45510505	+	5049	38	14232	493
PRDX1	ENSG00000117450.14	chr1:45514507-45523047	-	1234	12	28374	1171
AKR1A1	ENSG00000117448.13	chr1:45569050-45570045	+	1818	32	1188	25
NASP	ENSG00000132780.17	chr1:45617237-45618246	+	3225	40	5925	429
GPBP1L1	ENSG00000159592.11	chr1:45658755-45660389	-	3641	66	2741	136
IPP	ENSG00000197429.11	chr1:45694324-45750650	-	3117	56	1197	52
MAST2	ENSG00000086015.22	chr1:46033868-46034420	+	5737	7	162	39
PIK3R3	ENSG00000117461.15	chr1:46043662-46132616	-	5596	28	1315	75
POMGNT1	ENSG00000085998.14	chr1:46195484-46198102	-	3480	12	462	64
RAD54L	ENSG00000085999.13	chr1:46272505-46278145	+	3114	33	838	51
LRRC41	ENSG00000132128.16	chr1:46278403-46303263	-	4455	45	1766	55
UQCRH	ENSG00000173660.12	chr1:46309921-46316776	+	674	22	12933	1248
MKNK1	ENSG00000079277.22	chr1:46580434-46594280	-	2809	25	660	32
ATPAF1	ENSG00000123472.12	chr1:46635079-46665372	-	4158	41	1964	58
EFCAB14	ENSG00000159658.13	chr1:46707236-46718661	-	6346	11	259	30
TAL1	ENSG00000162367.11	chr1:47224072-47232220	-	5001	30	1532	55
STIL	ENSG00000123473.16	chr1:47302234-47305317	-	5225	78	4148	159
CMPK1	ENSG00000162368.13	chr1:47333941-47373443	+	2930	8	319	34
FAF1	ENSG00000185104.20	chr1:50441276-50959793	-	6821	17	606	27
CDKN2C	ENSG00000123080.12	chr1:50970245-50974634	+	2904	19	920	41
RNF11	ENSG00000123091.5	chr1:51269918-51271536	+	3074	59	3324	119
TTC39A	ENSG00000085831.15	chr1:51311257-51345116	-	6287	39	1501	48
EPS15	ENSG00000085832.17	chr1:51458396-51465326	-	5163	40	1001	45
OSBPL9	ENSG00000117859.19	chr1:51784575-51798427	+	3660	72	5144	111
NRDC	ENSG00000078618.22	chr1:51862114-51878723	-	3895	127	17290	263
TXNDC12	ENSG00000117862.13	chr1:52020914-52055176	-	1416	40	2572	83
AL445685.3	ENSG00000285839.1	chr1:52020153-52033350	-	1986	12	297	24
KTI12	ENSG00000198841.4	chr1:52032103-52033810	-	1708	1	416	57
BTF3L4	ENSG00000134717.18	chr1:52056332-52083500	+	4533	41	1795	78
ORC1	ENSG00000085840.13	chr1:52372831-52404387	-	3121	51	2940	59
PRPF38A	ENSG00000134748.13	chr1:52404628-52417022	+	5233	51	3301	156
TUT4	ENSG00000134744.14	chr1:52514778-52552994	-	5858	152	7799	315
COA7	ENSG00000162377.6	chr1:52684449-52698347	-	3988	60	1672	58
ZYG11A	ENSG00000203995.10	chr1:52842760-52894998	+	4445	59	2276	98
ECHDC2	ENSG00000121310.17	chr1:52896225-52902041	-	1676	17	478	51
SCP2	ENSG00000116171.19	chr1:53014974-53051610	+	5204	25	1558	62
PODN	ENSG00000174348.14	chr1:53062052-53085501	+	3248	25	2424	135
CPT2	ENSG00000157184.7	chr1:53207475-53211545	+	2889	19	1529	142
MAGOH	ENSG00000162385.11	chr1:53226900-53238518	-	656	17	1711	46
NDC1	ENSG00000058804.12	chr1:53765478-53838296	-	4552	40	10387	522
YIPF1	ENSG00000058799.15	chr1:53851719-53889733	-	1821	26	1749	80
HSPB11	ENSG00000081870.11	chr1:53923533-53945610	-	915	28	5748	217
LRRC42	ENSG00000116212.15	chr1:53961953-53967733	+	1764	48	3285	65
TMEM59	ENSG00000116209.12	chr1:54045486-54053192	-	6457	34	3773	236
TCEANC2	ENSG00000116205.14	chr1:54054134-54096493	+	10429	4	150	21
MRPL37	ENSG00000116221.15	chr1:54209946-54220930	+	1582	46	8760	502
SSBP3	ENSG00000157216.15	chr1:54226639-54406008	-	3168	27	2863	140
TTC4	ENSG00000243725.7	chr1:54736689-54742307	+	2356	42	1528	93
DHCR24	ENSG00000116133.13	chr1:54849627-54887195	-	5311	8	661	52
PCSK9	ENSG00000169174.11	chr1:55058116-55063528	+	3637	26	6219	478
USP24	ENSG00000162402.14	chr1:55147649-55153917	-	10800	255	13646	140
AC119674.2	ENSG00000284686.1	chr1:56173433-56512039	-	1675	17	622	21
PRKAA2	ENSG00000162409.11	chr1:56645388-56715334	+	9355	2	339	125
FYB2	ENSG00000187889.13	chr1:56718871-56762013	-	3183	100	2517	70
OMA1	ENSG00000162600.12	chr1:58467927-58538818	-	2105	67	4438	82
MYSM1	ENSG00000162601.11	chr1:58658968-58699999	-	7751	96	2901	46
HOOK1	ENSG00000134709.12	chr1:59870877-59872982	+	5713	30	536	23
NFIA	ENSG00000162599.17	chr1:61406672-61455874	+	9229	174	3533	39
TM2D1	ENSG00000162604.12	chr1:61694697-61725050	-	3218	37	2875	87
PATJ	ENSG00000132849.21	chr1:62120874-62128457	+	8621	80	2756	76
CHD5	ENSG00000116254.18	chr1:6101787-6180321	-	9850	9	311	44
AL031847.1	ENSG00000285629.1	chr1:6159430-6197757	-	663	2	745	166
RPL22	ENSG00000116251.11	chr1:6185020-6199595	-	2061	1	1481	414
ICMT	ENSG00000116237.16	chr1:6221193-6235964	-	4795	63	4158	231
USP1	ENSG00000162607.13	chr1:62437049-62451804	+	3602	63	8979	262
DOCK7	ENSG00000116641.18	chr1:62454726-62688264	-	8283	224	24211	410
ANGPTL3	ENSG00000132855.5	chr1:62597520-62606313	+	2926	8	805	52
GPR153	ENSG00000158292.7	chr1:6247353-6261098	-	4198	6	209	22
ATG4C	ENSG00000125703.15	chr1:62821183-62835529	+	2944	36	1706	91
ALG6	ENSG00000088035.18	chr1:63428453-63437133	+	3325	46	2564	81
ITGB3BP	ENSG00000142856.17	chr1:63490103-63593721	-	1285	50	4723	497
EFCAB7	ENSG00000203965.13	chr1:63555075-63572693	+	2178	32	737	25
PGM1	ENSG00000079739.17	chr1:63651355-63654445	+	2657	56	10849	622
JAK1	ENSG00000162434.13	chr1:64833254-64873496	-	7780	187	15031	149
PLEKHG5	ENSG00000171680.23	chr1:6496498-6520074	-	4191	37	1612	91
DNAJC6	ENSG00000116675.16	chr1:65384086-65388403	+	5962	66	2724	66
NOL9	ENSG00000162408.11	chr1:6549362-6554500	-	6627	47	2488	93
LEPROT	ENSG00000213625.9	chr1:65420716-65436007	+	4625	62	5062	213
PDE4B	ENSG00000184588.18	chr1:66367494-66368157	+	4546	54	1275	62
THAP3	ENSG00000041988.15	chr1:6628395-6630326	+	2053	20	498	28
DNAJC11	ENSG00000007923.16	chr1:6634170-6701816	-	3201	30	815	36
MIER1	ENSG00000198160.14	chr1:66958911-66960078	+	4978	210	15613	205
SLC35D1	ENSG00000116704.8	chr1:66999350-67054148	-	6193	27	2520	111
SERBP1	ENSG00000142864.14	chr1:67412867-67430372	-	6676	29	9141	980
GADD45A	ENSG00000116717.13	chr1:67685676-67686586	+	1352	102	12355	206
CAMTA1	ENSG00000171735.19	chr1:7744914-7767856	+	8314	20	1425	68
WLS	ENSG00000116729.14	chr1:68155243-68232521	-	2716	81	4844	102
DEPDC1	ENSG00000024526.17	chr1:68474152-68497082	-	5299	57	5748	610
LRRC7	ENSG00000033122.21	chr1:70147121-70151945	+	27923	45	6481	324
LRRC40	ENSG00000066557.6	chr1:70144805-70205579	-	2843	7	228	28
SRSF11	ENSG00000116754.13	chr1:70249742-70250946	+	3784	202	10093	137
ANKRD13C	ENSG00000118454.13	chr1:70258999-70354722	-	5658	59	3433	75
CTH	ENSG00000116761.12	chr1:70434851-70439232	+	2090	43	7020	417
ZRANB2	ENSG00000132485.14	chr1:71063337-71081011	-	2821	120	8445	156
FPGT	ENSG00000254685.6	chr1:74198351-74204577	+	3254	48	1576	41
CRYZ	ENSG00000116791.14	chr1:74705490-74733408	-	2301	57	5674	147
TYW3	ENSG00000162623.16	chr1:74763893-74766678	+	3437	57	3474	97
ACADM	ENSG00000117054.14	chr1:75750451-75763491	+	2535	43	12265	377
RABGGTB	ENSG00000137955.16	chr1:75793382-75794834	+	1448	60	16052	609
PIGK	ENSG00000142892.15	chr1:77088989-77219430	-	4601	38	4400	119
AK5	ENSG00000154027.19	chr1:77557245-77558736	+	3929	55	2783	156
ZZZ3	ENSG00000036549.13	chr1:77640954-77682643	-	6412	122	3865	64
USP33	ENSG00000077254.14	chr1:77734357-77759689	-	4502	130	17460	152
VAMP3	ENSG00000049245.13	chr1:7777097-7778169	+	2178	31	2098	143
MIGA1	ENSG00000180488.15	chr1:77803389-77862215	+	6409	14	742	31
NEXN	ENSG00000162614.19	chr1:77941711-77942753	+	3282	119	8268	327
FUBP1	ENSG00000162613.17	chr1:77944055-77979072	-	6714	173	12707	162
DNAJB4	ENSG00000162616.9	chr1:78004939-78017964	+	2903	31	2703	64
IFI44	ENSG00000137965.11	chr1:78662735-78664078	+	1682	45	2391	53
PARK7	ENSG00000116288.13	chr1:7965351-7985282	+	1127	16	7596	394
ERRFI1	ENSG00000116285.13	chr1:8013427-8015633	-	3097	36	875	32
RERE	ENSG00000142599.19	chr1:8353943-8656371	-	8026	27	1365	135
PRKACB	ENSG00000142875.19	chr1:84181660-84238494	+	4513	45	2374	103
RPF1	ENSG00000117133.11	chr1:84479266-84498352	+	1948	25	2450	142
GNG5	ENSG00000174021.11	chr1:84498325-84503833	-	920	35	7108	838
SPATA1	ENSG00000122432.18	chr1:84544202-84566194	+	2888	6	1372	134
SSX2IP	ENSG00000117155.16	chr1:84649630-84690289	-	5843	116	10413	172
SYDE2	ENSG00000097096.9	chr1:85181159-85200513	-	5466	100	4470	80
C1orf52	ENSG00000162642.14	chr1:85249953-85259672	-	3254	34	2076	77
BCL10	ENSG00000142867.14	chr1:85267729-85275750	-	2833	10	1167	57
DDAH1	ENSG00000153904.21	chr1:85321452-85404528	-	4022	13	923	55
CCN1	ENSG00000142871.18	chr1:85581463-85583930	+	2278	28	1506	110
ZNHIT6	ENSG00000117174.11	chr1:85649417-85708433	-	6203	63	5408	125
ODF2L	ENSG00000122417.15	chr1:86386809-86395977	-	7560	94	3706	61
SH3GLB1	ENSG00000097033.14	chr1:86734244-86738695	+	6456	91	8630	194
SELENOF	ENSG00000183291.17	chr1:86862827-86914370	-	1835	24	11702	1012
LMO4	ENSG00000143013.13	chr1:87331781-87345015	+	4993	44	7414	717
PKN2	ENSG00000065243.20	chr1:88832929-88833431	+	6070	203	31304	377
ENO1	ENSG00000074800.16	chr1:8866480-8878720	-	1837	14	21859	996
GTF2B	ENSG00000137947.12	chr1:88852633-88891567	-	1599	12	543	30
KYAT3	ENSG00000137944.18	chr1:88935779-88992629	-	1868	75	4118	117
ZNF326	ENSG00000162664.17	chr1:89995137-90035531	+	9729	56	5368	163
ZNF644	ENSG00000122482.21	chr1:90915304-91021457	-	5702	176	8344	101
GPR157	ENSG00000180758.12	chr1:9104532-9111370	-	5197	8	407	54
CDC7	ENSG00000097046.13	chr1:91513127-91520280	+	3313	56	3582	88
TGFBR3	ENSG00000069702.11	chr1:91682430-91861593	-	6455	50	2352	125
GLMN	ENSG00000174842.17	chr1:92246402-92298987	-	2006	85	5289	58
RPAP2	ENSG00000122484.9	chr1:92333242-92387233	+	16899	62	2913	77
EVI5	ENSG00000067208.14	chr1:92625690-92677218	-	7436	17	422	24
RPL5	ENSG00000122406.14	chr1:92840525-92841921	+	1028	25	47600	3454
DIPK1A	ENSG00000154511.12	chr1:92842160-92877150	-	2646	3	341	34
MTF2	ENSG00000143033.18	chr1:93128795-93137132	+	4075	91	4767	94
TMED5	ENSG00000117500.13	chr1:93149742-93180413	-	5789	115	17414	473
CCDC18	ENSG00000122483.17	chr1:93254517-93264947	+	4867	83	3083	76
DR1	ENSG00000117505.13	chr1:93354975-93360935	+	10124	103	10622	291
FNBP1L	ENSG00000137942.16	chr1:93543826-93549314	+	5341	131	6714	188
BCAR3	ENSG00000137936.18	chr1:93752924-93775444	-	3229	33	1208	69
DNTTIP2	ENSG00000067334.14	chr1:93875666-93879918	-	5896	149	19786	692
GCLM	ENSG00000023909.10	chr1:93894644-93908790	-	4883	23	4099	198
ARHGAP29	ENSG00000137962.13	chr1:94168905-94237584	-	8952	92	2371	46
ABCD3	ENSG00000117528.14	chr1:94513474-94518496	+	3604	127	30577	346
NOC2L	ENSG00000188976.11	chr1:944203-959256	-	2757	26	788	50
F3	ENSG00000117525.14	chr1:94529310-94541637	-	2298	27	1430	76
ALG14	ENSG00000172339.10	chr1:95035821-95072874	-	9375	22	1510	104
TLCD4	ENSG00000152078.10	chr1:95140672-95150229	+	6805	6	475	31
TLCD4-RWDD3	ENSG00000271092.5	chr1:95151377-95247225	+	1491	29	1577	114
RWDD3	ENSG00000122481.17	chr1:95246058-95247223	+	1180	21	906	230
SLC25A33	ENSG00000171612.7	chr1:9539465-9585173	+	3865	3	85	29
TMEM201	ENSG00000188807.13	chr1:9607728-9613247	+	3851	14	489	22
PLEKHN1	ENSG00000187583.11	chr1:966482-975865	+	3176	6	573	53
PTBP2	ENSG00000117569.19	chr1:96806811-96812928	+	12014	130	3134	40
CLSTN1	ENSG00000171603.18	chr1:9729028-9751581	-	4760	48	3775	358
DPYD	ENSG00000188641.14	chr1:97691207-97721654	-	4423	11	248	26
LZIC	ENSG00000162441.12	chr1:9929720-9942768	-	4989	38	1531	111
PALMD	ENSG00000099260.11	chr1:99683266-99694541	+	2334	41	1278	36
FRRS1	ENSG00000156869.14	chr1:99708703-99765793	-	6971	59	2048	99
AGL	ENSG00000162688.17	chr1:99874470-99876597	+	7446	186	22820	171
SLC35A3	ENSG00000117620.15	chr1:99993546-100023411	+	14321	55	6597	463
GTPBP4	ENSG00000107937.19	chr10:1005838-1007320	+	4656	80	11884	319
ERLIN1	ENSG00000107566.14	chr10:100150094-100186029	-	3487	22	614	31
CHUK	ENSG00000213341.11	chr10:100188300-100229596	-	3600	44	1413	41
CWF19L1	ENSG00000095485.18	chr10:100232298-100267680	-	2591	38	1597	44
BLOC1S2	ENSG00000196072.12	chr10:100280041-100286148	-	2634	12	829	67
SCD	ENSG00000099194.6	chr10:100347233-100364826	+	5245	41	23858	1028
NDUFB8	ENSG00000166136.16	chr10:100526049-100529862	-	713	23	6585	851
HIF1AN	ENSG00000166135.14	chr10:100536470-100545497	+	12927	43	1808	91
SLF2	ENSG00000119906.13	chr10:100943654-100945356	+	6926	46	1072	23
MRPL43	ENSG00000055950.16	chr10:100979198-100987497	-	2134	12	428	36
LZTS2	ENSG00000107816.17	chr10:100999853-101003760	+	5741	19	440	20
SFXN3	ENSG00000107819.13	chr10:101037952-101041240	+	3098	26	1148	45
BTRC	ENSG00000166167.18	chr10:101535384-101551191	+	6084	25	746	22
FGF8	ENSG00000107831.13	chr10:101770130-101780369	-	1197	5	1598	218
NPM3	ENSG00000107833.10	chr10:101781325-101783413	-	877	43	2637	103
OGA	ENSG00000198408.14	chr10:101803747-101817866	-	5174	116	10827	182
ARMH3	ENSG00000120029.13	chr10:102029448-102033438	-	4099	55	1487	33
HPS6	ENSG00000166189.8	chr10:102065349-102068036	+	2688	4	121	30
LDB1	ENSG00000198728.11	chr10:102110392-102111133	-	3098	15	498	69
PPRC1	ENSG00000148840.11	chr10:102148393-102149317	+	5328	71	1632	36
NOLC1	ENSG00000166197.17	chr10:102160730-102163866	+	3967	120	14563	364
GBF1	ENSG00000107862.5	chr10:102359099-102361187	+	6502	120	4633	187
NFKB2	ENSG00000077150.20	chr10:102400578-102401269	+	3411	45	1551	113
MFSD13A	ENSG00000138111.14	chr10:102471026-102472247	+	2852	12	431	38
ACTR1A	ENSG00000138107.13	chr10:102461881-102502709	-	2830	26	1121	85
SUFU	ENSG00000107882.12	chr10:102504079-102618659	+	5016	4	186	41
TRIM8	ENSG00000171206.15	chr10:102655163-102656868	+	3048	23	611	56
ARL3	ENSG00000138175.9	chr10:102673731-102714397	-	3834	14	1048	145
NT5C2	ENSG00000076685.19	chr10:103088181-103153627	-	4917	70	5474	105
PCGF6	ENSG00000156374.16	chr10:103348355-103348939	-	2236	12	442	42
ATP5MD	ENSG00000173915.16	chr10:103389050-103396475	-	882	15	2258	778
PDCD11	ENSG00000148843.15	chr10:103444313-103445724	+	6477	159	10563	167
SLK	ENSG00000065613.15	chr10:104010816-104018289	+	7827	112	11131	287
COL17A1	ENSG00000065618.21	chr10:104031288-104032968	-	5612	64	2134	86
SFR1	ENSG00000156384.14	chr10:104122165-104126385	+	1503	28	919	27
GSTO1	ENSG00000148834.13	chr10:104255163-104267404	+	1052	14	4753	609
IDI1	ENSG00000067064.11	chr10:1039152-1048883	-	3370	19	5150	286
WDR37	ENSG00000047056.16	chr10:1123807-1129252	+	5137	19	469	38
XPNPEP1	ENSG00000108039.18	chr10:109864766-109915075	-	2497	39	1273	50
ADD3	ENSG00000148700.15	chr10:110125902-110132727	+	4413	54	2194	57
MXI1	ENSG00000119950.21	chr10:110270208-110286616	+	3470	17	568	35
SMNDC1	ENSG00000119953.14	chr10:110298677-110304131	-	4310	46	4148	295
SMC3	ENSG00000108055.10	chr10:110568327-110582006	+	5522	141	14673	215
PDCD4	ENSG00000150593.18	chr10:110890638-110898718	+	3697	47	10914	202
SHOC2	ENSG00000108061.12	chr10:110965032-110985922	+	3884	27	1106	45
GPAM	ENSG00000119927.14	chr10:112153870-112183710	-	6372	85	2014	30
ZDHHC6	ENSG00000023041.11	chr10:112430724-112446901	-	2906	58	3709	153
TCF7L2	ENSG00000148737.17	chr10:113161231-113165681	+	4136	54	2053	55
CASP7	ENSG00000165806.21	chr10:113720998-113729503	+	2659	35	944	30
DCLRE1A	ENSG00000198924.8	chr10:113834725-113854082	-	4450	36	876	23
NHLRC2	ENSG00000196865.4	chr10:113854824-113858852	+	11051	8	260	29
CCDC186	ENSG00000165813.20	chr10:114124929-114144602	-	7343	25	589	32
ABLIM1	ENSG00000099204.20	chr10:114435461-114526830	-	7690	57	2066	96
USP6NL	ENSG00000148429.14	chr10:11563187-11573496	-	11377	29	764	43
FAM160B1	ENSG00000151553.15	chr10:114860791-114863914	+	5774	115	4339	73
ENO4	ENSG00000188316.15	chr10:116859034-116911788	+	2878	43	1360	39
SHTN1	ENSG00000187164.20	chr10:116881477-117005187	-	6871	40	1767	50
RAB11FIP2	ENSG00000107560.12	chr10:118038924-118040312	-	6399	37	1408	41
FAM204A	ENSG00000165669.14	chr10:118335258-118341746	-	13898	23	971	86
CACUL1	ENSG00000151893.15	chr10:118729175-118754477	-	11035	74	3583	180
NANOS1	ENSG00000188613.7	chr10:119030426-119031533	+	4017	69	4891	311
EIF3A	ENSG00000107581.13	chr10:119033670-119080817	-	6659	81	33281	1454
DENND10	ENSG00000119979.18	chr10:119136517-119137174	+	2829	9	369	27
SFXN4	ENSG00000183605.17	chr10:119140767-119165714	-	1556	52	6969	119
PRDX3	ENSG00000165672.7	chr10:119167720-119178812	-	1553	34	19739	1252
RGS10	ENSG00000148908.15	chr10:119499925-119527477	-	923	15	870	33
TIAL1	ENSG00000151923.17	chr10:119575437-119596510	-	5072	114	8029	192
BAG3	ENSG00000151929.10	chr10:119656610-119676707	+	2561	4	159	20
INPP5F	ENSG00000198825.15	chr10:119819507-119823897	+	5319	64	5172	198
MCMBP	ENSG00000197771.13	chr10:119829404-119872754	-	4216	49	8567	530
SEC23IP	ENSG00000107651.13	chr10:119941181-119942502	+	7148	132	9678	109
UPF2	ENSG00000151461.20	chr10:11920022-12035897	-	5569	60	2749	122
DHTKD1	ENSG00000181192.12	chr10:12118779-12120359	+	5173	79	6415	501
WDR11	ENSG00000120008.16	chr10:120907295-120909523	+	4954	104	4382	71
SEC61A2	ENSG00000065665.21	chr10:12157019-12158285	+	2495	15	532	21
NUDT5	ENSG00000165609.13	chr10:12169722-12195869	-	3195	52	9387	318
NSMCE4A	ENSG00000107672.15	chr10:121959365-121974285	-	1391	28	2158	68
CDC123	ENSG00000151465.14	chr10:12230948-12250589	+	1321	27	6060	267
TACC2	ENSG00000138162.19	chr10:122246473-122254540	+	9704	76	2060	42
PLEKHA1	ENSG00000107679.14	chr10:122411771-122425731	+	14010	24	540	28
HTRA1	ENSG00000166033.13	chr10:122506691-122514907	+	2091	17	1751	413
C10orf88	ENSG00000119965.13	chr10:122932603-122952007	-	2913	14	247	20
PSTK	ENSG00000179988.14	chr10:122983290-122994929	+	1705	34	842	25
ACADSB	ENSG00000196177.13	chr10:123052761-123053878	+	5848	54	1879	45
BUB3	ENSG00000154473.18	chr10:123162254-123163241	+	7703	70	12641	328
OAT	ENSG00000065154.12	chr10:124408893-124414436	-	2039	62	6328	148
EEF1AKMT2	ENSG00000203791.15	chr10:124760416-124774897	-	4920	33	1914	81
AC068896.1	ENSG00000258539.1	chr10:124617080-124791727	-	3422	5	172	20
ZRANB1	ENSG00000019995.6	chr10:124981411-124983496	+	5695	80	2395	44
EDRF1	ENSG00000107938.18	chr10:125753779-125763582	+	4483	57	1543	33
UROS	ENSG00000188690.15	chr10:125788586-125816510	-	3188	20	615	33
BCCIP	ENSG00000107949.17	chr10:125825494-125831537	+	2337	47	3788	169
DHX32	ENSG00000089876.12	chr10:125836337-125881292	-	3050	42	1497	30
MKI67	ENSG00000148773.14	chr10:128096659-128126204	-	12716	322	23853	285
GLRX3	ENSG00000108010.12	chr10:130180185-130183643	+	3827	44	7877	214
MCM10	ENSG00000065328.16	chr10:13198763-13204526	+	4587	69	2011	49
PPP2R2D	ENSG00000175470.20	chr10:131940607-131945925	+	6203	21	1176	124
PHYH	ENSG00000107537.14	chr10:13283690-13299549	-	1829	31	1438	72
NKX6-2	ENSG00000148826.9	chr10:132783179-132784765	-	2768	15	588	142
TUBGCP2	ENSG00000130640.13	chr10:133279642-133312337	-	4302	26	617	33
SEPHS1	ENSG00000086475.15	chr10:13338716-13345460	-	3265	14	451	44
FUOM	ENSG00000148803.12	chr10:133355160-133358025	-	762	18	2488	337
AL157392.5	ENSG00000282246.1	chr10:13630284-13645011	+	1204	28	579	33
FAM107B	ENSG00000065809.13	chr10:14521870-14553454	-	3785	68	2232	46
HSPA14	ENSG00000187522.16	chr10:14850715-14854207	+	1762	58	7244	109
CDNF	ENSG00000185267.10	chr10:14819250-14838575	-	1492	21	2014	116
DCLRE1C	ENSG00000152457.18	chr10:14934445-14954018	-	5960	67	1932	34
RPP38	ENSG00000152464.15	chr10:15097420-15103820	+	1537	5	351	32
NMT2	ENSG00000152465.18	chr10:15106373-15119385	-	5003	18	1287	100
MINDY3	ENSG00000148481.14	chr10:15778170-15860498	-	2452	57	2548	44
PTER	ENSG00000165983.14	chr10:16484691-16486792	+	3777	19	503	21
C1QL3	ENSG00000165985.10	chr10:16514467-16521145	-	2376	34	910	31
RSU1	ENSG00000148484.18	chr10:16590611-16817383	-	3919	4	117	20
VIM	ENSG00000026025.16	chr10:17233225-17235034	+	2666	16	5587	311
HACD1	ENSG00000165996.14	chr10:17599074-17617235	-	2234	12	1150	53
STAM	ENSG00000136738.15	chr10:17694926-17700241	+	3856	33	2554	64
CACNB2	ENSG00000165995.21	chr10:18401963-18540325	+	6129	29	449	21
ARL5B	ENSG00000165997.5	chr10:18659431-18681639	+	7170	105	5061	62
ZMYND11	ENSG00000015171.20	chr10:244471-248531	+	4229	41	1410	39
SKIDA1	ENSG00000180592.17	chr10:21515016-21517919	-	6601	5	233	38
MLLT10	ENSG00000078403.17	chr10:21673578-21713922	+	5668	34	770	26
COMMD3	ENSG00000148444.16	chr10:22318272-22319281	+	926	8	805	68
COMMD3-BMI1	ENSG00000269897.5	chr10:22318301-22326521	+	1419	12	699	23
BMI1	ENSG00000168283.14	chr10:22327946-22329491	+	3540	58	2501	72
PIP4K2A	ENSG00000150867.14	chr10:22607818-22609717	-	3820	24	413	32
MSRB2	ENSG00000148450.13	chr10:23119144-23120893	+	1730	9	246	39
KIAA1217	ENSG00000120549.18	chr10:24542420-24543708	+	7407	26	462	31
ARHGAP21	ENSG00000107863.18	chr10:24629014-24722034	-	7381	98	4227	108
THNSL1	ENSG00000185875.13	chr10:25016658-25026664	+	3788	38	851	25
ENKUR	ENSG00000151023.17	chr10:24981980-25062279	-	3378	1	55	22
PDSS1	ENSG00000148459.16	chr10:26734651-26746782	+	1584	87	2697	33
ABI1	ENSG00000136754.17	chr10:26748570-26860863	-	3576	9	392	50
ANKRD26	ENSG00000107890.17	chr10:27035673-27100494	-	6775	129	7006	212
YME1L1	ENSG00000136758.19	chr10:27111734-27154356	-	4191	68	16141	394
MASTL	ENSG00000120539.15	chr10:27169944-27186718	+	4132	68	3941	70
ACBD5	ENSG00000107897.19	chr10:27197353-27240558	-	4173	2	269	68
RAB18	ENSG00000099246.17	chr10:27504619-27537966	+	4931	13	1659	76
MPP7	ENSG00000150054.18	chr10:28125010-28203232	-	5080	19	496	32
WAC	ENSG00000095787.23	chr10:28614999-28618041	+	5924	121	7967	149
BAMBI	ENSG00000095739.11	chr10:28677521-28682932	+	1691	20	1141	84
SVIL	ENSG00000197321.15	chr10:29555079-29634959	-	8201	89	3023	150
MTPAP	ENSG00000107951.15	chr10:30309801-30349278	-	5560	19	2073	149
MAP3K8	ENSG00000107968.10	chr10:30439177-30450638	+	2850	26	806	36
PFKP	ENSG00000067057.17	chr10:3133235-3137715	+	3265	41	1740	71
PITRM1	ENSG00000107959.16	chr10:3137728-3172782	-	3487	119	8769	365
ARHGAP12	ENSG00000165322.18	chr10:31805437-31908874	-	5084	66	2220	63
KIF5B	ENSG00000170759.11	chr10:32009015-32056425	-	5866	181	27201	384
ITGB1	ENSG00000150093.19	chr10:32928193-32958227	-	3784	99	32185	686
NRP1	ENSG00000099250.18	chr10:33201018-33334382	-	5882	19	709	45
PARD3	ENSG00000148498.16	chr10:34312264-34426731	-	5980	54	1107	28
CUL2	ENSG00000108094.16	chr10:35008551-35071339	-	4440	68	5525	81
CREM	ENSG00000095794.19	chr10:35196009-35211876	+	2306	19	400	31
CCNY	ENSG00000108100.18	chr10:35530196-35566285	+	5068	12	777	56
GJD4	ENSG00000177291.4	chr10:35605341-35608935	+	1649	37	1157	26
KLF6	ENSG00000067082.15	chr10:3779047-3782051	-	4590	21	602	43
ZNF37A	ENSG00000075407.18	chr10:38096574-38115693	+	8738	6	210	32
BMS1	ENSG00000165733.8	chr10:42782795-42834937	+	7759	70	4182	117
CSGALNACT2	ENSG00000169826.8	chr10:43138445-43185302	+	3765	12	248	23
RASGEF1A	ENSG00000198915.12	chr10:43199116-43202682	-	4104	33	1137	34
HNRNPF	ENSG00000169813.16	chr10:43385617-43407819	-	2755	66	23841	977
WASHC2C	ENSG00000172661.19	chr10:45786370-45792601	+	4669	15	418	26
TIMM23	ENSG00000265354.4	chr10:45972489-46003742	+	1190	6	417	54
NCOA4	ENSG00000266412.5	chr10:46006412-46030607	-	3549	124	23994	1267
MAPK8	ENSG00000107643.16	chr10:48429893-48435877	+	6046	39	1624	89
ERCC6	ENSG00000225830.14	chr10:49515201-49539040	-	9001	100	3003	59
PARG	ENSG00000227345.8	chr10:49857295-49941970	-	4128	19	1199	66
WASHC2A	ENSG00000099290.17	chr10:50119650-50126508	+	4642	21	591	25
SGMS1	ENSG00000198964.14	chr10:50344136-50418478	-	3717	16	526	51
CSTF2T	ENSG00000177613.9	chr10:51695486-51699595	-	4110	34	706	25
DKK1	ENSG00000107984.10	chr10:52315252-52316901	+	1805	15	673	37
NET1	ENSG00000173848.19	chr10:5454381-5456530	+	3989	83	5203	259
ZWINT	ENSG00000122952.17	chr10:56358631-56360381	-	1857	28	933	51
TASOR2	ENSG00000108021.20	chr10:5760840-5763740	+	8732	119	7362	269
GDI2	ENSG00000057608.17	chr10:5765223-5813434	-	2297	73	35497	1025
CISD1	ENSG00000122873.12	chr10:58273433-58287999	+	2375	28	4266	133
UBE2D1	ENSG00000072401.15	chr10:58368208-58369595	+	2623	40	1785	92
TFAM	ENSG00000108064.11	chr10:58385604-58394539	+	5025	72	7273	432
BICC1	ENSG00000122870.12	chr10:58793535-58814314	+	5741	42	942	32
FBH1	ENSG00000134452.20	chr10:5936633-5937511	+	3702	46	1241	40
CCDC6	ENSG00000108091.11	chr10:59788747-59906556	-	5727	122	6891	89
CDK1	ENSG00000170312.16	chr10:60787671-60791927	+	1948	69	21118	886
RHOBTB1	ENSG00000072422.17	chr10:60877118-60888469	-	4411	17	330	23
RBM17	ENSG00000134453.16	chr10:6114147-6115872	+	3751	45	2808	128
ARID5B	ENSG00000150347.16	chr10:62049211-62093064	+	7492	86	3658	274
PFKFB3	ENSG00000170525.21	chr10:6221404-6233107	+	4524	6	246	31
RTKN2	ENSG00000182010.11	chr10:62238157-62268707	-	6886	17	490	50
NRBF2	ENSG00000148572.16	chr10:63133328-63155024	+	1816	9	225	21
JMJD1C	ENSG00000171988.19	chr10:63215438-63269253	-	8758	175	6416	60
REEP3	ENSG00000165476.14	chr10:63598046-63620822	+	5172	20	1190	102
SIRT1	ENSG00000096717.12	chr10:67906050-67918386	+	4107	99	5616	64
HERC4	ENSG00000148634.15	chr10:68073135-68074193	-	6391	126	8717	113
MYPN	ENSG00000138347.16	chr10:68109496-68162166	+	6116	40	1348	135
HNRNPH3	ENSG00000096746.17	chr10:68338806-68342269	+	2339	68	6660	112
RUFY2	ENSG00000204130.14	chr10:68341107-68406950	-	4502	36	780	21
DNA2	ENSG00000138346.15	chr10:68414064-68471886	-	4267	91	3877	73
SLC25A16	ENSG00000122912.15	chr10:68483019-68518218	-	6581	19	405	29
CCAR1	ENSG00000060339.14	chr10:68787836-68789872	+	4658	100	8181	203
DDX50	ENSG00000107625.13	chr10:68919854-68946553	+	2510	35	1107	34
DDX21	ENSG00000165732.13	chr10:68956440-68985067	+	4829	74	13852	545
KIFBP	ENSG00000198954.9	chr10:69008421-69016978	+	2848	112	20887	682
SRGN	ENSG00000122862.5	chr10:69088106-69104541	+	1217	6	599	62
VPS26A	ENSG00000122958.15	chr10:69170034-69171277	+	4227	59	11100	580
SUPV3L1	ENSG00000156502.14	chr10:69207776-69209099	+	2477	87	6638	122
AIFM2	ENSG00000042286.15	chr10:70098223-70124102	-	3247	13	290	28
TYSND1	ENSG00000156521.14	chr10:70137981-70146700	-	3758	61	5185	158
SAR1A	ENSG00000079332.15	chr10:70161645-70170512	-	5981	28	6594	302
PPA1	ENSG00000180817.12	chr10:70202835-70233429	-	1292	28	9165	432
SGPL1	ENSG00000166224.17	chr10:70869186-70871954	+	5778	25	940	51
PCBD1	ENSG00000166228.9	chr10:70882280-70885899	-	787	56	2345	104
SLC29A3	ENSG00000198246.9	chr10:71322824-71365168	+	2621	23	923	54
PSAP	ENSG00000197746.14	chr10:71816298-71851251	-	2830	80	17445	1230
SPOCK2	ENSG00000107742.13	chr10:72088357-72089032	-	5328	10	771	107
ASCC1	ENSG00000138303.18	chr10:72096032-72216109	-	2683	33	1296	49
ANAPC16	ENSG00000166295.9	chr10:72223133-72233829	+	3567	37	2142	51
DDIT4	ENSG00000168209.5	chr10:72274019-72274635	+	1744	16	1066	150
DNAJB12	ENSG00000148719.15	chr10:72332830-72355149	-	4360	33	1206	56
MICU1	ENSG00000107745.19	chr10:72367340-72551198	-	2488	13	1286	74
MCU	ENSG00000156026.14	chr10:72868844-72887691	+	3224	19	819	27
OIT3	ENSG00000138315.13	chr10:72893584-72932689	+	2210	33	1369	95
P4HA1	ENSG00000122884.12	chr10:73007217-73096850	-	2844	11	367	22
ECD	ENSG00000122882.11	chr10:73134524-73167948	-	3006	78	6120	110
DNAJC9	ENSG00000213551.7	chr10:73241954-73247255	-	2295	33	1553	38
MRPS16	ENSG00000182180.14	chr10:73248843-73252625	-	2579	22	4117	285
ANXA7	ENSG00000138279.16	chr10:73375101-73414058	-	2443	58	6487	289
MSS51	ENSG00000166343.10	chr10:73423579-73433561	-	2423	29	962	51
PPP3CB	ENSG00000107758.16	chr10:73466958-73471577	-	3519	39	2190	295
SEC24C	ENSG00000176986.16	chr10:73767894-73770379	+	4668	82	5511	198
FUT11	ENSG00000196968.11	chr10:73773605-73780251	+	2175	48	1555	272
CHCHD1	ENSG00000172586.8	chr10:73782048-73783652	+	1202	37	3544	272
ZSWIM8	ENSG00000214655.11	chr10:73799310-73800795	+	6062	9	149	20
NDST2	ENSG00000166507.19	chr10:73810684-73811798	-	3758	4	1984	158
CAMK2G	ENSG00000148660.20	chr10:73814288-73874461	-	3824	20	530	20
VCL	ENSG00000035403.18	chr10:74104928-74108975	+	6489	98	15984	299
AP3M1	ENSG00000185009.12	chr10:74138256-74150757	-	5124	145	14536	302
ADK	ENSG00000156110.14	chr10:74675767-74680608	+	3212	51	4000	122
VDAC2	ENSG00000165637.13	chr10:75229310-75231275	+	1557	86	4820	73
KIN	ENSG00000151657.12	chr10:7750962-7787993	-	6360	25	666	28
ATP5F1C	ENSG00000165629.20	chr10:7802243-7807801	+	1101	40	33363	3506
POLR3A	ENSG00000148606.13	chr10:77975149-78029515	-	6610	60	2014	88
RPS24	ENSG00000138326.21	chr10:78038556-78040701	+	2712	24	32040	1775
ZMIZ1	ENSG00000108175.17	chr10:79285453-79316528	+	7615	35	1818	41
PPIF	ENSG00000108179.14	chr10:79347658-79354086	+	2196	68	4714	258
EIF5AL1	ENSG00000253626.3	chr10:79512601-79516440	+	3840	5	1967	1319
GATA3	ENSG00000107485.18	chr10:8045378-8055896	+	3083	22	346	27
ANXA11	ENSG00000122359.18	chr10:80181102-80204919	-	6965	49	2287	103
TSPAN14	ENSG00000108219.15	chr10:80515467-80519635	+	16221	30	1106	36
LARP4B	ENSG00000107929.15	chr10:864154-931476	-	5963	93	6383	186
WAPL	ENSG00000062650.19	chr10:86435257-86521768	-	6310	113	8257	148
MMRN2	ENSG00000173269.14	chr10:86943871-86944571	-	4127	44	1865	124
GLUD1	ENSG00000148672.9	chr10:87050202-87094843	-	3300	51	6056	222
NUTM2A	ENSG00000184923.12	chr10:87225500-87236908	+	3974	8	136	21
MINPP1	ENSG00000107789.16	chr10:87521115-87552637	+	2470	46	2836	140
PAPSS2	ENSG00000198682.13	chr10:87660984-87713310	+	3949	40	3240	98
ATAD1	ENSG00000138138.13	chr10:87753117-87814882	-	4640	120	8179	113
PTEN	ENSG00000171862.11	chr10:87952199-87961309	+	8515	67	2133	49
STAMBPL1	ENSG00000138134.12	chr10:88912356-88923487	+	4184	22	577	25
CH25H	ENSG00000138135.7	chr10:89205629-89207317	-	1689	56	9280	603
LIPA	ENSG00000107798.18	chr10:89213569-89414557	-	2527	60	2194	94
IFIT2	ENSG00000119922.10	chr10:89302046-89309271	+	3703	32	1353	75
IFIT1	ENSG00000185745.10	chr10:89392623-89406487	+	4613	42	1819	53
KIF20B	ENSG00000138182.14	chr10:89723576-89774939	+	6419	160	15152	214
RPP30	ENSG00000148688.14	chr10:90896326-90908553	+	2332	38	5200	269
PCGF5	ENSG00000180628.15	chr10:91220783-91227960	+	7149	118	4832	131
HECTD2	ENSG00000165338.16	chr10:91484108-91514829	+	4939	39	728	29
PPP1R3C	ENSG00000119938.9	chr10:91628442-91633071	-	2541	37	1520	45
BTAF1	ENSG00000095564.14	chr10:91980520-91982415	+	7249	171	9503	146
MARCHF5	ENSG00000198060.10	chr10:92349481-92350298	+	3922	55	4310	303
IDE	ENSG00000119912.17	chr10:92474472-92574067	-	5894	186	18111	230
KIF11	ENSG00000138160.6	chr10:92593130-92655395	+	5016	5	212	26
HHEX	ENSG00000152804.11	chr10:92692032-92694788	+	1724	15	385	24
EXOC6	ENSG00000138190.17	chr10:92997474-93014267	+	3678	55	2121	37
MYOF	ENSG00000138119.17	chr10:93306430-93482194	-	6860	164	9242	216
CEP55	ENSG00000138180.16	chr10:93517207-93520277	+	2658	68	4775	119
FRA10AC1	ENSG00000148690.12	chr10:93667883-93702592	-	3109	25	917	50
SLC35G1	ENSG00000176273.15	chr10:93894022-93909825	+	3490	61	3506	80
PLCE1	ENSG00000138193.16	chr10:94324889-94325656	+	12481	47	3114	68
NOC3L	ENSG00000173145.11	chr10:94333226-94362939	-	3455	58	2735	60
TBC1D12	ENSG00000108239.9	chr10:94534339-94535928	+	5637	27	692	26
HELLS	ENSG00000119969.15	chr10:94596880-94601971	+	4987	264	23500	314
PDLIM1	ENSG00000107438.9	chr10:95237572-95291003	-	1431	51	6601	268
ALDH18A1	ENSG00000059573.9	chr10:95605941-95656711	-	3352	124	13107	258
TCTN3	ENSG00000119977.21	chr10:95683261-95693899	-	2739	18	493	23
ZNF518A	ENSG00000177853.14	chr10:96156013-96204129	+	7994	69	1661	41
TLL2	ENSG00000095587.9	chr10:96364608-96513926	-	6769	33	1180	85
TM9SF3	ENSG00000077147.16	chr10:96576345-96586759	-	6100	90	14951	178
LCOR	ENSG00000196233.14	chr10:96949223-96958515	+	16001	57	1581	66
SLIT1	ENSG00000187122.17	chr10:96998120-96999666	-	7964	58	1350	24
PGAM1	ENSG00000171314.9	chr10:97427534-97432690	+	1802	10	1129	98
EXOSC1	ENSG00000171311.13	chr10:97435909-97446006	-	1145	18	1444	79
ZDHHC16	ENSG00000171307.19	chr10:97455717-97456428	+	1977	23	551	73
MMS19	ENSG00000155229.21	chr10:97458326-97498384	-	3555	59	2062	53
PI4K2A	ENSG00000155252.13	chr10:97640686-97676434	+	4189	7	180	29
AVPI1	ENSG00000119986.7	chr10:97677424-97687241	-	1375	19	757	54
MARVELD1	ENSG00000155254.13	chr10:97714694-97717479	+	3213	13	395	20
ZFYVE27	ENSG00000155256.17	chr10:97757642-97758171	+	3047	10	274	25
GOT1	ENSG00000120053.12	chr10:99396870-99430624	-	1978	51	2481	44
SLC25A28	ENSG00000155287.11	chr10:99610522-99620147	-	1526	15	340	29
ENTPD7	ENSG00000198018.7	chr10:99659509-99711241	+	8548	6	214	28
CUTC	ENSG00000119929.13	chr10:99732396-99754550	+	1332	109	4032	132
COX15	ENSG00000014919.13	chr10:99711844-99732100	-	5030	94	3565	80
ABCC2	ENSG00000023839.12	chr10:99845749-99852044	+	5806	80	4406	58
DNMBP	ENSG00000107554.17	chr10:99875577-100009947	-	6428	88	2132	117
AP2A2	ENSG00000183020.14	chr11:985384-986846	+	4656	8	317	36
YAP1	ENSG00000137693.14	chr11:102226973-102230502	+	5401	29	868	38
BIRC2	ENSG00000110330.8	chr11:102362742-102377597	+	4066	60	1677	43
TMEM123	ENSG00000152558.15	chr11:102401744-102452552	-	3321	6	171	24
DCUN1D5	ENSG00000137692.12	chr11:103062346-103091861	-	12675	15	1989	154
DYNC2H1	ENSG00000187240.16	chr11:103468389-103479733	+	13683	196	4066	64
CASP4	ENSG00000196954.14	chr11:104942868-104956698	-	1340	12	180	20
MTRNR2L8	ENSG00000255823.5	chr11:10507894-10509186	-	1293	10	278	22
MSANTD4	ENSG00000170903.11	chr11:106009729-106010585	-	4103	41	1066	45
AASDHPPT	ENSG00000149313.11	chr11:106091467-106098699	+	2767	28	3192	164
GUCY1A2	ENSG00000152402.11	chr11:106687375-107018151	-	16150	14	272	21
CWF19L2	ENSG00000152404.15	chr11:107326345-107457844	-	3278	33	825	21
CTR9	ENSG00000198730.9	chr11:10775521-10801625	+	4330	107	7994	87
SLC35F2	ENSG00000110660.15	chr11:107792659-107858767	-	3331	30	2266	192
EIF4G2	ENSG00000110321.18	chr11:10804297-10808923	-	4001	128	44796	2542
CUL5	ENSG00000166266.14	chr11:108073390-108074066	+	6171	31	801	36
ACAT1	ENSG00000075239.14	chr11:108146121-108147588	+	2258	114	26677	729
NPAT	ENSG00000149308.17	chr11:108157215-108222638	-	6113	113	4341	75
ATM	ENSG00000149311.19	chr11:108365898-108368750	+	13147	173	5488	45
C11orf65	ENSG00000166323.13	chr11:108308519-108467531	-	2711	27	2079	83
POGLUT3	ENSG00000178202.13	chr11:108472116-108498384	-	4374	86	3915	161
ZBED5	ENSG00000236287.8	chr11:10812074-10856218	-	2741	65	3619	79
DDX10	ENSG00000178105.11	chr11:108929519-108940925	+	6707	36	1053	51
RDX	ENSG00000137710.17	chr11:110258179-110288391	-	4392	140	14750	308
FDX1	ENSG00000137714.3	chr11:110429948-110464884	+	3144	22	1922	56
SIK2	ENSG00000170145.5	chr11:111718742-111720674	+	9622	71	3717	101
PPP2R1B	ENSG00000137713.16	chr11:111759814-111766367	-	5553	115	10911	227
ALG9	ENSG00000086848.15	chr11:111849464-111871543	-	6158	40	5046	319
DLAT	ENSG00000150768.16	chr11:112059995-112061547	+	3878	54	3637	183
TIMM8B	ENSG00000150779.12	chr11:112085149-112086722	-	1155	26	1292	69
SDHD	ENSG00000204370.13	chr11:112088867-112119442	+	1339	30	1927	69
IL18	ENSG00000150782.12	chr11:112143253-112164074	-	1115	28	4962	253
PTS	ENSG00000150787.8	chr11:112230399-112233677	+	986	12	1186	122
USP28	ENSG00000048028.11	chr11:113815264-113833552	-	4669	50	1441	31
NNMT	ENSG00000166741.8	chr11:114298151-114312515	+	2012	24	1301	103
RBM7	ENSG00000076053.11	chr11:114400700-114402195	+	6725	38	1178	32
REXO2	ENSG00000076043.11	chr11:114448937-114450184	+	1080	27	4067	187
BUD13	ENSG00000137656.12	chr11:116748170-116762836	-	2192	13	366	36
ZPR1	ENSG00000109917.11	chr11:116785578-116787898	-	6539	37	2523	235
SIK3	ENSG00000160584.16	chr11:116845593-117098271	-	6331	34	630	20
PAFAH1B2	ENSG00000168092.14	chr11:117159387-117161263	+	4175	42	2732	50
SIDT2	ENSG00000149577.16	chr11:117178736-117181831	+	4396	36	3526	256
MPZL3	ENSG00000160588.10	chr11:118226690-118252365	-	3983	30	982	23
MPZL2	ENSG00000149573.9	chr11:118262720-118264273	-	2622	30	1285	67
UBE4A	ENSG00000110344.10	chr11:118378501-118396507	+	6088	88	7182	112
ATP5MG	ENSG00000167283.8	chr11:118406127-118409610	+	1121	26	11240	567
USP47	ENSG00000170242.19	chr11:11950873-11956945	+	9994	122	5533	82
KMT2A	ENSG00000118058.23	chr11:118519557-118522195	+	16600	137	5450	276
TTC36	ENSG00000172425.11	chr11:118527472-118531197	+	1009	36	1137	36
IFT46	ENSG00000118096.9	chr11:118555021-118572970	-	1819	14	3958	456
PHLDB1	ENSG00000019144.19	chr11:118650601-118657490	+	5945	35	3341	241
DDX6	ENSG00000110367.13	chr11:118781120-118790359	-	6152	139	15226	416
RPS25	ENSG00000118181.11	chr11:119015712-119018330	-	711	7	8863	806
TRAPPC4	ENSG00000196655.12	chr11:119021768-119023282	+	1425	30	1759	67
SLC37A4	ENSG00000137700.18	chr11:119025152-119029387	-	2606	7	275	35
HYOU1	ENSG00000149428.19	chr11:119054585-119057202	-	4598	38	1637	77
VPS11	ENSG00000160695.15	chr11:119079182-119081965	+	3388	26	695	58
HMBS	ENSG00000256269.10	chr11:119092611-119093543	+	1936	23	812	58
H2AX	ENSG00000188486.3	chr11:119093854-119095467	-	1614	16	512	46
DPAGT1	ENSG00000172269.19	chr11:119097140-119101824	-	3274	7	218	28
CBL	ENSG00000110395.7	chr11:119298372-119308147	+	11168	26	927	30
MCAM	ENSG00000076706.17	chr11:119314990-119315820	-	3327	49	2812	62
POU2F3	ENSG00000137709.10	chr11:120236640-120319944	+	3068	8	399	39
ARHGEF12	ENSG00000196914.9	chr11:120477000-120477573	+	10326	104	3689	50
SC5D	ENSG00000109929.10	chr11:121305750-121307843	+	6854	56	2144	53
UBASH3B	ENSG00000154127.10	chr11:122794778-122797264	+	6865	32	768	26
HSPA8	ENSG00000109971.14	chr11:123060118-123063230	-	2306	101	100637	6170
CLMP	ENSG00000166250.12	chr11:123069872-123195248	-	5032	12	399	21
GRAMD1B	ENSG00000023171.18	chr11:123613125-123622700	+	7723	31	640	50
SCN3B	ENSG00000166257.9	chr11:123629188-123641054	-	6061	3	123	39
SIAE	ENSG00000110013.13	chr11:124669436-124695707	-	5441	5	269	82
PARVA	ENSG00000197702.14	chr11:12473744-12504355	+	8627	15	778	63
EI24	ENSG00000149547.15	chr11:125580780-125582397	+	2191	38	5292	180
STT3A	ENSG00000134910.14	chr11:125618518-125625215	+	4501	91	8348	570
CHEK1	ENSG00000149554.13	chr11:125626749-125633193	+	3513	33	1561	67
PUS3	ENSG00000110060.9	chr11:125893485-125896330	-	1829	39	1201	48
VSIG10L2	ENSG00000283703.2	chr11:125951866-125955937	+	5037	21	686	57
RPUSD4	ENSG00000165526.9	chr11:126205571-126211407	-	2468	14	403	24
FAM118B	ENSG00000197798.9	chr11:126260399-126262921	+	2016	13	452	35
SRPRA	ENSG00000182934.12	chr11:126262938-126268895	-	2986	83	8109	361
FOXRED1	ENSG00000110074.11	chr11:126276912-126277844	+	1951	25	836	45
ST3GAL4	ENSG00000110080.19	chr11:126408450-126414554	+	1967	17	574	27
MUC5B	ENSG00000117983.17	chr11:1259523-1260085	+	17911	13	523	77
NFRKB	ENSG00000170322.14	chr11:129884744-129895590	-	5093	38	890	27
APLP2	ENSG00000084234.17	chr11:130141412-130144273	+	3742	88	23148	1704
ZBTB44	ENSG00000196323.14	chr11:130231666-130261434	-	9755	62	2248	67
SNX19	ENSG00000120451.10	chr11:130878196-130916444	-	6535	7	212	25
ARNTL	ENSG00000133794.19	chr11:13375679-13387263	+	2854	54	1765	39
BTBD10	ENSG00000148925.11	chr11:13405328-13463180	-	2439	22	774	40
NCAPD3	ENSG00000151503.13	chr11:134152847-134224216	-	7369	169	14000	271
VPS26B	ENSG00000151502.11	chr11:134243852-134246287	+	3661	20	443	43
THYN1	ENSG00000151500.15	chr11:134248279-134253248	-	1304	28	1294	89
FAR1	ENSG00000197601.13	chr11:13719903-13732346	+	5820	140	11513	246
RRAS2	ENSG00000133818.14	chr11:14281602-14359147	-	2343	12	603	72
COPB1	ENSG00000129083.13	chr11:14493737-14500027	-	3481	104	35030	648
PSMA1	ENSG00000129084.18	chr11:14505064-14643617	-	1527	41	11173	427
PDE3B	ENSG00000152270.9	chr11:14788939-14819206	+	5995	25	784	54
CYP2R1	ENSG00000186104.10	chr11:14880634-14891530	-	2325	50	1039	29
C11orf58	ENSG00000110696.10	chr11:16756025-16756881	+	3920	44	3111	93
PLEKHA7	ENSG00000166689.16	chr11:16781028-16855914	-	5530	7	234	45
RPS13	ENSG00000110700.7	chr11:17076825-17077715	-	527	63	18317	1113
PIK3C2A	ENSG00000011405.13	chr11:17086572-17169741	-	8227	36	1444	48
NUCB2	ENSG00000070081.17	chr11:17332042-17349980	+	2746	52	3184	156
SAAL1	ENSG00000166788.10	chr11:18080349-18106019	-	1573	36	1272	30
HPS5	ENSG00000110756.18	chr11:18311956-18322088	-	4840	79	1688	31
GTF2H1	ENSG00000110768.12	chr11:18352098-18358642	+	3012	44	1384	70
LDHA	ENSG00000134333.14	chr11:18402535-18407740	+	2305	28	24372	1274
TSG101	ENSG00000074319.13	chr11:18468336-18526951	-	2101	49	3116	205
UEVLD	ENSG00000151116.17	chr11:18531698-18579518	-	4207	16	477	34
SPTY2D1OS	ENSG00000247595.4	chr11:18602987-18603893	+	1437	50	1682	41
ZDHHC13	ENSG00000177054.14	chr11:19164282-19166716	+	2406	46	1533	41
E2F8	ENSG00000129173.13	chr11:19224063-19240945	-	3706	35	798	25
MRPL23	ENSG00000214026.11	chr11:1955577-1956346	+	919	9	222	41
HTATIP2	ENSG00000109854.13	chr11:20376017-20383778	+	1748	20	1342	51
PRMT3	ENSG00000185238.13	chr11:20405446-20509282	+	2552	47	2817	104
RIC8A	ENSG00000177963.14	chr11:213449-214556	+	3703	26	974	49
SVIP	ENSG00000198168.9	chr11:22813799-22827877	-	4479	10	257	20
PSMD13	ENSG00000185627.18	chr11:251543-252617	+	1632	44	6855	274
CD81	ENSG00000110651.12	chr11:2396313-2397299	+	1482	23	2596	147
CCDC34	ENSG00000109881.17	chr11:27348869-27363234	-	2109	104	7748	120
LGR4	ENSG00000205213.14	chr11:27384268-27385532	-	5250	69	7032	285
LIN7C	ENSG00000148943.12	chr11:27494418-27506769	-	4842	97	4953	83
BDNF	ENSG00000176697.20	chr11:27654893-27659658	-	4766	26	951	52
KIF18A	ENSG00000121621.7	chr11:28097332-28108145	-	3417	52	3484	148
NAP1L4	ENSG00000205531.13	chr11:2971464-2992262	-	2479	31	4524	271
CARS1	ENSG00000110619.18	chr11:3038131-3040088	-	2805	14	570	31
ARL14EP	ENSG00000152219.5	chr11:30331644-30332941	+	3417	32	1707	104
IFITM1	ENSG00000185885.16	chr11:314418-314962	+	844	11	721	37
IMMP1L	ENSG00000148950.11	chr11:31432401-31509592	-	1905	48	1825	111
ELP4	ENSG00000109911.19	chr11:31779713-31783757	+	8093	35	1643	150
PAX6	ENSG00000007372.23	chr11:31789947-31802946	-	6975	22	549	49
IFITM3	ENSG00000142089.16	chr11:319676-320860	-	713	13	2170	134
RCN1	ENSG00000049449.10	chr11:32104386-32105532	+	2369	25	1868	83
EIF3M	ENSG00000149100.13	chr11:32593769-32602302	+	5047	65	16176	433
PRRG4	ENSG00000135378.4	chr11:32829927-32858120	+	5543	40	1730	63
QSER1	ENSG00000060749.16	chr11:32957806-32969068	+	9706	197	11570	639
DEPDC7	ENSG00000121690.11	chr11:33016164-33033582	+	2012	14	553	40
TCP11L1	ENSG00000176148.16	chr11:33068687-33105943	+	3390	49	1459	54
CSTF3	ENSG00000176102.13	chr11:33084584-33161480	-	2911	84	6335	96
KIAA1549L	ENSG00000110427.16	chr11:33376083-33674102	+	12958	63	2685	60
ZNF195	ENSG00000005801.18	chr11:3360316-3371147	-	3342	51	1438	54
AL049629.2	ENSG00000284969.1	chr11:33698262-33722448	-	789	78	8864	193
CD59	ENSG00000085063.17	chr11:33709996-33736479	-	7724	18	1366	62
FBXO3	ENSG00000110429.14	chr11:33740965-33774518	-	7410	68	2597	87
CAPRIN1	ENSG00000135387.21	chr11:34096160-34097272	+	5514	113	21132	299
NAT10	ENSG00000135372.9	chr11:34146720-34147670	+	3973	115	6168	81
CAT	ENSG00000121691.7	chr11:34470714-34471547	+	2291	60	2371	40
APIP	ENSG00000149089.13	chr11:34853094-34890741	-	4583	17	585	38
PDHX	ENSG00000110435.12	chr11:34984633-35020591	+	2653	75	3354	94
CD44	ENSG00000026508.20	chr11:35219344-35229789	+	5431	80	5764	427
TRIM44	ENSG00000166326.7	chr11:35724256-35806621	+	12994	12	544	50
COMMD9	ENSG00000110442.12	chr11:36272292-36289424	-	2949	28	1365	65
PRR5L	ENSG00000135362.14	chr11:36455289-36463676	+	3930	9	342	61
TRAF6	ENSG00000175104.15	chr11:36490377-36496510	-	7885	19	397	23
NUP98	ENSG00000110713.17	chr11:3675799-3797458	-	7023	191	27009	560
PGAP2	ENSG00000148985.20	chr11:3824571-3825875	+	1963	11	567	52
RRM1	ENSG00000167325.15	chr11:4122109-4126817	+	3166	100	32646	644
API5	ENSG00000166181.13	chr11:43335279-43339373	+	3726	91	12706	233
TTC17	ENSG00000052841.15	chr11:43490718-43494933	+	4488	58	1652	59
HSD17B12	ENSG00000149084.13	chr11:43837949-43854781	+	2396	27	1418	135
EXT2	ENSG00000151348.15	chr11:44206865-44244301	+	10037	53	1586	57
CHRM4	ENSG00000180720.7	chr11:46385098-46386608	-	1511	6	234	26
AMBRA1	ENSG00000110497.14	chr11:46546071-46547420	-	5351	35	990	26
ATG13	ENSG00000175224.16	chr11:46672795-46674513	+	4348	52	2089	51
ARHGAP1	ENSG00000175220.12	chr11:46679217-46696099	-	3395	16	357	23
CKAP5	ENSG00000175216.15	chr11:46743048-46846280	-	7172	181	26819	448
LRP4	ENSG00000134569.10	chr11:46871525-46873754	-	8155	17	537	54
C11orf49	ENSG00000149179.14	chr11:47160105-47162245	+	1916	13	995	87
ARFGAP2	ENSG00000149182.15	chr11:47165281-47177125	-	2937	16	418	45
DDB2	ENSG00000134574.12	chr11:47237806-47239217	+	1815	43	1322	47
MADD	ENSG00000110514.19	chr11:47328142-47329406	+	6005	48	970	24
SLC39A13	ENSG00000165915.14	chr11:47414862-47415434	+	3553	8	732	166
PSMC3	ENSG00000165916.8	chr11:47418769-47426266	-	1580	34	2041	68
CELF1	ENSG00000149187.18	chr11:47465933-47553117	-	7666	123	6267	111
NDUFS3	ENSG00000213619.10	chr11:47582242-47584355	+	1263	22	3117	101
FAM180B	ENSG00000196666.6	chr11:47586678-47589194	+	1403	2	308	41
MTCH2	ENSG00000109919.10	chr11:47617315-47642452	-	2522	46	22988	751
AGBL2	ENSG00000165923.16	chr11:47714284-47715389	-	3586	10	459	96
FNBP4	ENSG00000109920.13	chr11:47731840-47767286	-	4035	70	2521	53
NUP160	ENSG00000030066.13	chr11:47839946-47848334	-	5376	118	19699	253
PTPRJ	ENSG00000149177.13	chr11:48145078-48149866	+	7851	65	2150	57
AC104389.5	ENSG00000239920.2	chr11:5254392-5678434	-	1761	40	1103	30
TNKS1BP1	ENSG00000149115.14	chr11:57309832-57311469	-	5952	27	1235	130
SSRP1	ENSG00000149136.9	chr11:57332445-57335473	-	2831	59	5711	320
AP000781.2	ENSG00000254979.5	chr11:57387365-57424059	-	681	47	2717	68
SLC43A3	ENSG00000134802.18	chr11:57421059-57426652	-	2619	40	7793	560
TIMM10	ENSG00000134809.9	chr11:57528641-57530734	-	668	8	507	38
CLP1	ENSG00000172409.6	chr11:57657763-57661864	+	1828	34	1138	46
ZDHHC5	ENSG00000156599.11	chr11:57682540-57698835	+	4443	34	1298	36
MED19	ENSG00000156603.19	chr11:57703714-57712323	-	1529	44	1816	34
AP001931.2	ENSG00000288534.1	chr11:57712765-57818295	+	5920	5	499	64
TMX2	ENSG00000213593.10	chr11:57712625-57738187	+	1697	4	550	68
SELENOH	ENSG00000211450.10	chr11:57743032-57743554	+	1291	41	3293	104
AP001931.1	ENSG00000254732.2	chr11:57742163-57793243	+	580	7	277	29
CTNND1	ENSG00000198561.15	chr11:57813917-57815481	+	6670	103	6413	80
ZFP91-CNTF	ENSG00000255073.8	chr11:58609979-58624639	+	2319	17	610	30
CNTF	ENSG00000242689.3	chr11:58622665-58625733	+	1902	74	4885	103
FAM111B	ENSG00000189057.11	chr11:59109534-59127410	+	3506	56	3331	73
OSBP	ENSG00000110048.12	chr11:59574398-59615774	-	4713	29	1618	68
PATL1	ENSG00000166889.14	chr11:59636716-59669037	-	4129	81	3137	224
MRPL16	ENSG00000166902.5	chr11:59809534-59810773	-	1083	45	5208	187
PRPF19	ENSG00000110107.9	chr11:60901499-60906541	-	2337	65	6469	201
TMEM109	ENSG00000110108.10	chr11:60922618-60923443	+	2129	24	787	61
SLC15A3	ENSG00000110446.11	chr11:60937084-60937984	-	2506	3	159	26
DDB1	ENSG00000167986.14	chr11:61299451-61333105	-	4245	162	26742	402
CYB561A3	ENSG00000162144.10	chr11:61349841-61361849	-	4094	22	670	30
TMEM138	ENSG00000149483.12	chr11:61367905-61369211	+	2839	32	1778	109
TMEM216	ENSG00000187049.10	chr11:61392632-61394301	+	1306	13	481	35
CPSF7	ENSG00000149532.16	chr11:61416369-61429284	-	3695	40	1516	91
SDHAF2	ENSG00000167985.7	chr11:61430124-61438243	+	1186	1	133	30
TMEM258	ENSG00000134825.16	chr11:61789130-61792616	-	1692	17	7135	443
FEN1	ENSG00000168496.4	chr11:61795940-61797232	+	2016	53	3447	189
FADS1	ENSG00000149485.19	chr11:61810742-61816771	-	4364	89	4321	58
FADS3	ENSG00000221968.9	chr11:61878641-61880193	-	1790	14	703	91
FTH1	ENSG00000167996.16	chr11:61959718-61967631	-	1203	14	1432	63
INCENP	ENSG00000149503.13	chr11:62152482-62153163	+	4114	42	2616	124
ASRGL1	ENSG00000162174.12	chr11:62391897-62392568	+	2270	7	215	31
AHNAK	ENSG00000124942.14	chr11:62533984-62556235	-	18761	539	50502	613
EEF1G	ENSG00000254772.10	chr11:62571002-62574086	-	1446	12	2043	166
TUT1	ENSG00000149016.16	chr11:62575052-62591523	-	2826	5	121	33
MTA2	ENSG00000149480.7	chr11:62593214-62601865	-	3083	53	8990	240
EML3	ENSG00000149499.12	chr11:62602220-62611007	-	3665	4	222	48
GANAB	ENSG00000089597.18	chr11:62624832-62646726	-	3906	122	8460	567
UBXN1	ENSG00000162191.14	chr11:62676897-62678537	-	1291	19	665	47
BSCL2	ENSG00000168000.14	chr11:62707111-62709845	-	1984	15	711	72
HNRNPUL2	ENSG00000214753.4	chr11:62722864-62723985	-	5214	41	2600	150
TTC9C	ENSG00000162222.14	chr11:62739948-62740293	+	1833	32	591	23
POLR2G	ENSG00000168002.12	chr11:62762754-62766707	+	1556	28	1191	104
TMEM223	ENSG00000168569.8	chr11:62771629-62791743	-	1273	4	118	23
NXF1	ENSG00000162231.14	chr11:62792171-62806302	-	4128	57	2714	103
STX5	ENSG00000162236.12	chr11:62823915-62825526	-	1794	13	596	55
WDR74	ENSG00000133316.15	chr11:62832912-62841809	-	1736	17	2807	978
SLC3A2	ENSG00000168003.17	chr11:62887870-62888520	+	2222	76	13462	328
PLAAT2	ENSG00000133328.4	chr11:63552770-63563379	-	738	7	552	45
PLAAT3	ENSG00000176485.11	chr11:63590339-63616883	-	2594	33	1097	37
ATL3	ENSG00000184743.13	chr11:63624087-63671376	-	6899	16	1484	89
C11orf95	ENSG00000188070.9	chr11:63764182-63765952	-	5716	69	5701	198
MARK2	ENSG00000072518.20	chr11:63902687-63903403	+	4728	23	903	57
RCOR2	ENSG00000167771.6	chr11:63911955-63912307	-	2915	7	162	20
AP000721.1	ENSG00000256100.1	chr11:63974620-63988346	+	559	12	2334	366
MACROD1	ENSG00000133315.12	chr11:63998560-63999222	-	1257	14	324	23
STIP1	ENSG00000168439.17	chr11:64202405-64203144	+	2743	70	7596	341
PPP1R14B	ENSG00000173457.11	chr11:64244549-64245816	-	989	9	369	35
GPR137	ENSG00000173264.14	chr11:64270062-64288090	+	1843	6	611	45
TRMT112	ENSG00000173113.7	chr11:64316460-64317559	-	823	22	1703	84
PRDX5	ENSG00000126432.14	chr11:64318182-64321742	+	860	24	5642	1263
TRIM3	ENSG00000110171.20	chr11:6448614-6474459	-	3044	16	1111	584
SF1	ENSG00000168066.20	chr11:64764606-64778469	-	3470	72	3589	63
ARFIP2	ENSG00000132254.12	chr11:6479306-6481297	-	3846	11	348	31
MAP4K2	ENSG00000168067.12	chr11:64789137-64803241	-	7147	17	351	27
TIMM10B	ENSG00000132286.12	chr11:6481508-6483058	+	2788	42	1449	87
ARL2	ENSG00000213465.8	chr11:65021516-65022116	+	932	5	326	89
NAALADL1	ENSG00000168060.16	chr11:65044818-65046264	-	2708	3	56	27
CDCA5	ENSG00000146670.10	chr11:65079166-65083977	-	2475	37	2332	351
VPS51	ENSG00000149823.9	chr11:65109055-65109857	+	2661	1	27	21
FAU	ENSG00000149806.11	chr11:65120631-65122113	-	1125	19	2271	130
MRPL49	ENSG00000149792.9	chr11:65124725-65127363	+	2026	24	757	46
CAPN1	ENSG00000014216.16	chr11:65209144-65212006	+	3086	34	1585	49
POLA2	ENSG00000014138.9	chr11:65294178-65297552	+	3544	52	4070	246
DPF2	ENSG00000133884.10	chr11:65345741-65352981	+	3714	23	642	50
TIGD3	ENSG00000173825.7	chr11:65354751-65357613	+	2028	6	358	69
FAM89B	ENSG00000176973.8	chr11:65572538-65574190	+	1409	7	356	34
EHBP1L1	ENSG00000173442.13	chr11:65584295-65592462	+	5170	24	661	38
KAT5	ENSG00000172977.13	chr11:65718706-65719603	+	2237	16	462	21
RNASEH2C	ENSG00000172922.11	chr11:65718536-65720468	-	3311	3	115	44
CFL1	ENSG00000172757.13	chr11:65854673-65858180	-	1878	36	11444	1040
FIBP	ENSG00000172500.13	chr11:65884935-65888436	-	1361	26	1036	70
CCDC85B	ENSG00000175602.4	chr11:65890673-65891635	+	963	10	455	96
DRAP1	ENSG00000175550.8	chr11:65921052-65921525	+	822	15	734	55
RRP8	ENSG00000132275.11	chr11:6599920-6603579	-	6559	28	1211	56
BANF1	ENSG00000175334.8	chr11:66003236-66003893	+	1135	17	881	44
ILK	ENSG00000166333.14	chr11:6608746-6609815	+	2074	18	479	21
SF3B2	ENSG00000087365.16	chr11:66064641-66068674	+	3272	60	2074	78
PACS1	ENSG00000175115.13	chr11:66241448-66243637	+	4571	44	1788	68
TAF10	ENSG00000166337.10	chr11:6611188-6612539	-	5312	38	2178	115
TPP1	ENSG00000166340.17	chr11:6612782-6615455	-	3578	15	559	50
RAB1B	ENSG00000174903.16	chr11:66268639-66277492	+	1901	14	1206	135
YIF1A	ENSG00000174851.16	chr11:66287934-66289135	-	1097	32	1917	101
BRMS1	ENSG00000174744.14	chr11:66341949-66345125	-	1424	8	527	47
MRPL11	ENSG00000174547.13	chr11:66435838-66438826	-	1605	23	2132	228
DPP3	ENSG00000254986.7	chr11:66492467-66493179	+	3078	20	401	21
RBM14	ENSG00000239306.5	chr11:66619045-66624222	+	5367	46	1312	38
RBM4	ENSG00000173933.21	chr11:66643750-66646468	+	3029	41	1457	73
MRPL17	ENSG00000158042.9	chr11:6681951-6683296	-	2305	28	1583	95
PC	ENSG00000173599.15	chr11:66952296-66958344	-	5137	34	961	89
KDM2A	ENSG00000173120.15	chr11:67252338-67257670	+	7386	25	453	23
PPP1CA	ENSG00000172531.15	chr11:67398740-67401788	-	1421	46	3295	65
PITPNM1	ENSG00000110697.13	chr11:67502047-67506263	-	4217	4	271	37
CDK2AP2	ENSG00000167797.8	chr11:67507211-67508076	-	923	2	67	20
NDUFV1	ENSG00000167792.13	chr11:67611719-67612397	+	2528	27	726	32
NDUFS8	ENSG00000110717.13	chr11:68036029-68036644	+	814	14	397	22
CHKA	ENSG00000110721.12	chr11:68070223-68120828	-	2714	35	2650	106
KMT5B	ENSG00000110066.15	chr11:68156040-68190076	-	5718	56	1377	54
C11orf24	ENSG00000171067.11	chr11:68261463-68263355	-	2071	17	365	57
LRP5	ENSG00000162337.12	chr11:68446981-68449182	+	5177	7	189	27
PPP6R3	ENSG00000110075.14	chr11:68601886-68613124	+	5093	71	5817	121
GAL	ENSG00000069482.7	chr11:68684544-68691175	+	749	7	423	24
TESMIN	ENSG00000132749.11	chr11:68707440-68751520	-	3495	48	2691	65
CPT1A	ENSG00000110090.13	chr11:68754883-68841916	-	5238	45	4290	151
MRPL21	ENSG00000197345.13	chr11:68891276-68903786	-	2283	17	1381	84
CCND1	ENSG00000110092.4	chr11:69647957-69651407	+	4238	38	2181	93
LTO1	ENSG00000149716.13	chr11:69653173-69673295	-	2484	22	2067	66
FADD	ENSG00000168040.5	chr11:70203296-70207390	+	1708	3	320	83
PPFIA1	ENSG00000131626.18	chr11:70378078-70383629	+	6705	63	2631	86
CTTN	ENSG00000085733.16	chr11:70429122-70435152	+	3272	65	3809	116
DHCR7	ENSG00000172893.16	chr11:71441360-71448078	-	2627	20	814	74
NUMA1	ENSG00000137497.18	chr11:72016976-72070063	-	7227	23	2093	382
LAMTOR1	ENSG00000149357.10	chr11:72097292-72099258	-	1346	16	641	28
ANAPC15	ENSG00000110200.8	chr11:72107159-72111443	-	1481	4	102	23
FOLR1	ENSG00000110195.14	chr11:72192140-72196299	+	1331	10	404	41
FCHSD2	ENSG00000137478.15	chr11:72983765-72989012	-	4710	29	622	41
ARHGEF17	ENSG00000110237.5	chr11:73365225-73367943	+	8163	6	159	24
PLEKHB1	ENSG00000021300.14	chr11:73662353-73662815	+	2275	35	2271	89
RAB6A	ENSG00000175582.20	chr11:73679686-73760658	-	3389	5	463	82
MRPL48	ENSG00000175581.14	chr11:73842113-73864599	+	1922	12	1914	166
COA4	ENSG00000181924.7	chr11:73872762-73874475	-	1038	21	1422	81
UCP2	ENSG00000175567.10	chr11:73974679-73982843	-	2047	26	2070	173
UCP3	ENSG00000175564.13	chr11:74003448-74009085	-	2277	5	472	39
PPME1	ENSG00000214517.10	chr11:74238893-74253563	+	2496	24	2073	167
P4HA3	ENSG00000149380.12	chr11:74266657-74311640	-	2627	11	1613	270
POLD3	ENSG00000077514.9	chr11:74638614-74641062	+	3788	52	1864	44
TALDO1	ENSG00000177156.11	chr11:764370-765005	+	1231	40	5267	210
RNF169	ENSG00000166439.6	chr11:74836492-74842214	+	7842	38	1118	92
SPCS2	ENSG00000118363.12	chr11:74949279-74977056	+	2711	5	961	150
ARRB1	ENSG00000137486.17	chr11:75281614-75284313	-	7352	12	301	24
RPS3	ENSG00000149273.15	chr11:75400695-75405628	+	2059	15	20456	1744
SERPINH1	ENSG00000149257.16	chr11:75571914-75572783	+	3523	42	9280	521
UVRAG	ENSG00000198382.9	chr11:76115900-76141660	+	5117	35	774	22
THAP12	ENSG00000137492.8	chr11:76352498-76380971	-	3490	26	815	21
EMSY	ENSG00000158636.16	chr11:76545948-76550006	+	6848	36	1131	134
ACER3	ENSG00000078124.12	chr11:77019537-77020600	+	7333	46	2282	37
PAK1	ENSG00000149269.10	chr11:77323024-77411904	-	3459	13	253	38
CLNS1A	ENSG00000074201.9	chr11:77614530-77637794	-	2982	48	7211	195
RSF1	ENSG00000048649.13	chr11:77701119-77820711	-	11550	102	2875	49
INTS4	ENSG00000149262.17	chr11:77977889-77994653	-	3459	43	1459	51
THRSP	ENSG00000151365.2	chr11:78063861-78068351	+	1174	7	4423	1110
NDUFC2-KCTD14	ENSG00000259112.2	chr11:78017175-78079773	-	656	15	13221	892
NDUFC2	ENSG00000151366.13	chr11:78072864-78079861	-	2168	4	192	33
ALG8	ENSG00000159063.13	chr11:78100947-78139592	-	1677	51	5977	226
NARS2	ENSG00000137513.10	chr11:78568715-78571670	-	2512	35	1463	72
EIF3F	ENSG00000175390.14	chr11:7995014-7995633	+	7540	25	2604	159
RPLP2	ENSG00000177600.9	chr11:812079-812850	+	637	16	4642	230
PNPLA2	ENSG00000177666.17	chr11:822016-823572	+	2416	8	194	31
LMO1	ENSG00000166407.14	chr11:8224449-8263388	-	1294	2	64	37
PRCP	ENSG00000137509.11	chr11:82849914-82970584	-	3489	86	3871	95
DDIAS	ENSG00000165490.13	chr11:82922614-82931956	+	3524	27	785	55
PCF11	ENSG00000165494.11	chr11:83180422-83183059	+	7677	83	2694	39
CCDC90B	ENSG00000137500.9	chr11:83261795-83285964	-	4014	20	571	36
CD151	ENSG00000177697.19	chr11:838180-839831	+	1545	24	1198	149
POLR2L	ENSG00000177700.6	chr11:837356-842529	-	876	10	845	41
TMEM126B	ENSG00000171204.13	chr11:85628630-85636159	+	1388	41	6247	704
TMEM126A	ENSG00000171202.7	chr11:85655409-85656466	+	759	25	4135	291
CREBZF	ENSG00000137504.13	chr11:85660153-85664653	-	4329	55	1961	48
PICALM	ENSG00000073921.18	chr11:85958987-86068780	-	4134	112	12779	128
EED	ENSG00000074266.21	chr11:86277098-86278739	+	2088	39	4008	124
HIKESHI	ENSG00000149196.16	chr11:86343508-86345927	+	1694	19	1897	192
CHID1	ENSG00000177830.18	chr11:867860-904816	-	3537	16	684	30
PRSS23	ENSG00000150687.12	chr11:86800544-86932934	+	3713	89	9090	234
RPL27A	ENSG00000166441.13	chr11:8689130-8714759	+	4535	9	1207	182
DENND2B	ENSG00000166444.19	chr11:8711122-8726174	-	4545	6	142	20
TMEM135	ENSG00000166575.17	chr11:87319067-87322035	+	8980	50	3938	96
CTSC	ENSG00000109861.16	chr11:88293592-88337736	-	6125	61	3962	302
AKIP1	ENSG00000166452.12	chr11:8911465-8919537	+	1421	27	893	23
CHORDC1	ENSG00000110172.12	chr11:90200429-90223049	-	4805	51	3257	110
SCUBE2	ENSG00000175356.13	chr11:9079471-9138114	-	4652	14	852	67
DENND5A	ENSG00000184014.8	chr11:9203532-9206718	-	4991	3	49	20
TMEM41B	ENSG00000166471.11	chr11:9280654-9314567	-	3848	30	3284	88
SLC36A4	ENSG00000180773.15	chr11:93154157-93182894	-	6037	32	1027	32
CEP295	ENSG00000166004.15	chr11:93723399-93727115	+	8014	88	1894	23
TAF1D	ENSG00000166012.17	chr11:93737156-93741476	-	2540	48	4544	272
C11orf54	ENSG00000182919.15	chr11:93754873-93761636	+	4163	46	1391	25
MED17	ENSG00000042429.12	chr11:93806101-93812334	+	5087	73	6723	98
IPO7	ENSG00000205339.10	chr11:9423786-9425324	+	6162	57	26439	1267
GPR83	ENSG00000123901.9	chr11:94377316-94401419	-	4277	29	1401	64
MRE11	ENSG00000020922.13	chr11:94479743-94493812	-	6841	41	2962	125
ZNF143	ENSG00000166478.10	chr11:9525221-9527952	+	2900	67	6903	428
ANKRD49	ENSG00000168876.9	chr11:94497323-94499577	+	3002	24	591	30
AMOTL1	ENSG00000166025.18	chr11:94864828-94866765	+	8980	85	3947	268
CWC15	ENSG00000150316.12	chr11:94970789-94973533	-	1522	26	2121	132
SRSF8	ENSG00000263465.4	chr11:95068058-95069088	+	4028	29	1133	32
WEE1	ENSG00000166483.11	chr11:9586714-9593457	+	3588	70	5296	239
FAM76B	ENSG00000077458.13	chr11:95786183-95789104	-	3932	81	2494	46
CEP57	ENSG00000166037.11	chr11:95825683-95831167	+	3141	90	7738	344
MTMR2	ENSG00000087053.20	chr11:95832882-95910665	-	7939	21	2943	208
CCDC82	ENSG00000149231.15	chr11:96353646-96384990	-	7644	46	1320	32
SWAP70	ENSG00000133789.15	chr11:9726895-9750491	+	4884	31	1720	56
UHRF1BP1L	ENSG00000111647.13	chr12:100072779-100092964	-	5198	49	1022	27
ACTR6	ENSG00000075089.9	chr12:100200851-100224357	+	2464	58	3281	57
SCYL2	ENSG00000136021.19	chr12:100335591-100338633	+	5977	115	5939	194
ERC1	ENSG00000082805.20	chr12:991622-1028339	+	9308	92	5661	148
GAS2L3	ENSG00000139354.11	chr12:100623715-100628286	+	5736	67	3486	103
UTP20	ENSG00000120800.5	chr12:101326855-101329345	+	9031	208	18182	327
ARL1	ENSG00000120805.14	chr12:101394918-101407746	-	3197	124	9091	161
OLR1	ENSG00000173391.9	chr12:10158301-10172132	-	2456	50	1746	54
CHPT1	ENSG00000111666.11	chr12:101739578-101744010	+	4342	75	6959	212
GNPTAB	ENSG00000111670.16	chr12:101795871-101830663	-	5720	34	861	28
DRAM1	ENSG00000136048.14	chr12:101920019-101921567	+	3279	28	2131	98
WASHC3	ENSG00000120860.11	chr12:102012927-102061974	-	945	17	670	70
NUP37	ENSG00000075188.9	chr12:102079078-102120089	-	2362	47	3446	71
PARPBP	ENSG00000185480.11	chr12:102123988-102197361	+	3014	20	1502	66
KLRD1	ENSG00000134539.17	chr12:10226058-10314819	+	15563	37	1735	173
HSP90B1	ENSG00000166598.15	chr12:103943796-103953645	+	2782	92	26966	723
C12orf73	ENSG00000204954.10	chr12:103951480-103956738	-	1702	19	6441	541
TDG	ENSG00000139372.15	chr12:103986234-103987025	+	3183	60	4197	118
HCFC2	ENSG00000111727.12	chr12:104098124-104103407	+	5660	20	366	24
TXNRD1	ENSG00000198431.16	chr12:104334127-104348583	+	4277	107	17973	335
SLC41A2	ENSG00000136052.9	chr12:104802553-104928655	-	4449	55	1688	45
C12orf45	ENSG00000151131.11	chr12:104994492-105049737	+	23524	54	2773	165
ALDH1L2	ENSG00000136010.14	chr12:105019784-105066605	-	8198	107	3035	60
EIF2S3B	ENSG00000180574.3	chr12:10505890-10507491	+	2142	12	1121	372
WASHC4	ENSG00000136051.15	chr12:105162791-105164633	+	5819	170	7742	77
MAGOHB	ENSG00000111196.10	chr12:10609277-10613573	-	2606	24	4791	294
POLR3B	ENSG00000013503.10	chr12:106410244-106427267	+	4183	91	4514	87
RFX4	ENSG00000111783.13	chr12:106583004-106762803	+	3859	15	618	62
RIC8B	ENSG00000111785.21	chr12:106879728-106886250	+	5048	30	691	24
TMEM263	ENSG00000151135.10	chr12:106971471-106978757	+	3349	90	5323	124
MTERF2	ENSG00000120832.10	chr12:106985753-106987160	-	3235	30	1322	41
YBX3	ENSG00000060138.13	chr12:10699227-10722911	-	1931	45	6126	200
CRY1	ENSG00000008405.12	chr12:106991367-107050359	-	2987	54	2410	42
PWP1	ENSG00000136045.12	chr12:107692683-107697584	+	2549	38	3359	70
PRDM4	ENSG00000110851.12	chr12:107742249-107751775	-	4182	19	412	25
FICD	ENSG00000198855.7	chr12:108524659-108525837	+	3255	26	825	29
SART3	ENSG00000075856.12	chr12:108522704-108561159	-	4154	52	2092	119
ISCU	ENSG00000136003.16	chr12:108567858-108569094	+	1330	29	3709	265
CORO1C	ENSG00000110880.11	chr12:108658859-108701356	-	3921	76	7813	443
USP30	ENSG00000135093.13	chr12:109085063-109086324	+	3749	20	601	36
ALKBH2	ENSG00000189046.11	chr12:109090037-109093469	-	1180	17	620	62
UNG	ENSG00000076248.11	chr12:109098151-109110992	+	2234	30	3359	146
KCTD10	ENSG00000110906.13	chr12:109451595-109469724	-	3920	18	1072	55
UBE3B	ENSG00000151148.14	chr12:109529930-109534538	+	5730	8	291	22
MVK	ENSG00000110921.14	chr12:109587861-109597262	+	2833	15	470	33
TCHP	ENSG00000139437.18	chr12:109933044-109983841	+	3151	20	405	22
GIT2	ENSG00000139436.21	chr12:109983608-109992088	-	5598	26	1149	32
ANKRD13A	ENSG00000076513.17	chr12:110036215-110038006	+	4241	58	2053	38
IFT81	ENSG00000122970.16	chr12:110203335-110218560	+	3124	29	641	30
ATP2A2	ENSG00000174437.17	chr12:110346201-110350373	+	8295	151	33243	540
ANAPC7	ENSG00000196510.12	chr12:110386415-110403664	-	3045	92	8814	189
ARPC3	ENSG00000111229.16	chr12:110444883-110450422	-	946	35	8370	547
GPN3	ENSG00000111231.9	chr12:110468280-110469268	-	1604	31	2857	89
FAM216A	ENSG00000204856.12	chr12:110486891-110490349	+	1101	30	1459	100
VPS29	ENSG00000111237.19	chr12:110496046-110502107	-	1531	34	6053	160
PPTC7	ENSG00000196850.6	chr12:110536769-110546769	-	4994	64	1759	32
TCTN1	ENSG00000204852.16	chr12:110647293-110649126	+	2309	13	452	32
PPP1CC	ENSG00000186298.12	chr12:110719680-110742891	-	2552	80	20378	404
ATXN2	ENSG00000204842.18	chr12:111520020-111597807	-	4674	121	6768	236
BRAP	ENSG00000089234.16	chr12:111644082-111685720	-	3996	16	513	53
MAPKAPK5	ENSG00000089022.14	chr12:111889233-111896539	+	11083	7	522	38
ERP29	ENSG00000089248.7	chr12:112013480-112019836	+	1698	6	292	24
NAA25	ENSG00000111300.10	chr12:112026689-112108783	-	5771	84	4815	108
TRAFD1	ENSG00000135148.12	chr12:112141953-112148213	+	3178	33	1842	82
RPL6	ENSG00000089009.15	chr12:112406294-112409635	-	1074	16	6777	767
PTPN11	ENSG00000179295.18	chr12:112477932-112489151	+	6073	98	6868	120
OAS1	ENSG00000089127.14	chr12:112919389-112932142	+	2416	14	915	139
DDX54	ENSG00000123064.13	chr12:113174876-113185440	-	4380	8	228	24
PLBD2	ENSG00000151176.8	chr12:113374866-113377086	+	4787	1	113	77
SDS	ENSG00000135094.11	chr12:113396640-113403886	-	1605	17	453	27
RBM19	ENSG00000122965.11	chr12:113957863-113966209	-	4422	9	183	31
TBX3	ENSG00000135111.16	chr12:114679956-114683434	-	4733	48	3209	85
MED13L	ENSG00000123066.9	chr12:116009008-116237687	-	9885	73	2721	133
C12orf49	ENSG00000111412.6	chr12:116717336-116720127	-	8426	26	778	20
FBXO21	ENSG00000135108.15	chr12:117172510-117189031	-	5976	67	2642	75
RFC5	ENSG00000111445.14	chr12:118026890-118033130	+	2449	36	2638	146
WSB2	ENSG00000176871.9	chr12:118042878-118062430	-	2855	41	2362	262
PEBP1	ENSG00000089220.5	chr12:118139017-118145109	+	1431	45	6151	274
TAOK3	ENSG00000135090.14	chr12:118243430-118359105	-	4346	63	2236	43
SUDS3	ENSG00000111707.12	chr12:118403501-118411147	+	4724	16	435	22
ETV6	ENSG00000139083.11	chr12:11885937-11891610	+	6144	20	1139	75
PRKAB1	ENSG00000111725.11	chr12:119680078-119681587	+	2303	22	598	29
CIT	ENSG00000122966.16	chr12:119685791-119877288	-	8736	34	993	37
BICDL1	ENSG00000135127.11	chr12:120093019-120094491	+	3055	8	454	38
RAB35	ENSG00000111737.12	chr12:120096366-120117502	-	2855	28	1091	45
GCN1	ENSG00000089154.11	chr12:120127202-120194715	-	8681	148	8103	358
RPLP0	ENSG00000089157.16	chr12:120196702-120201107	-	1344	28	6053	393
PXN	ENSG00000089159.16	chr12:120224154-120265692	-	5457	19	419	31
COX6A1	ENSG00000111775.3	chr12:120439971-120440737	+	537	7	2026	212
AL021546.1	ENSG00000111780.8	chr12:120438198-120460006	+	552	5	1168	104
TRIAP1	ENSG00000170855.4	chr12:120444208-120446370	-	1151	25	760	29
GATC	ENSG00000257218.6	chr12:120446577-120459921	+	4238	8	208	22
SRSF9	ENSG00000111786.9	chr12:120463978-120469571	-	1152	55	13365	975
DYNLL1	ENSG00000088986.11	chr12:120497824-120498493	+	1376	20	11359	568
RNF10	ENSG00000022840.16	chr12:120575601-120576878	+	3814	42	1822	146
POP5	ENSG00000167272.11	chr12:120579352-120581251	-	1086	23	1316	52
MLEC	ENSG00000110917.8	chr12:120696403-120700941	+	6341	56	3028	117
UNC119B	ENSG00000175970.11	chr12:120710517-120716640	+	4381	2	190	29
SPPL3	ENSG00000157837.16	chr12:120768438-120903494	-	4135	33	4494	1305
C12orf43	ENSG00000157895.11	chr12:121003793-121016502	-	4469	26	521	20
ANAPC5	ENSG00000089053.13	chr12:121308357-121352304	-	2574	94	5706	201
LRP6	ENSG00000070018.9	chr12:12121093-12266769	-	10252	35	1124	42
RNF34	ENSG00000170633.16	chr12:121419898-121424349	+	2066	49	3172	100
ORAI1	ENSG00000276045.3	chr12:121626816-121641533	+	1496	11	192	20
TMEM120B	ENSG00000188735.13	chr12:121776375-121783001	+	7510	31	834	48
HPD	ENSG00000158104.11	chr12:121856598-121858855	-	1709	9	1072	114
PSMD9	ENSG00000110801.14	chr12:121902048-121916615	+	2725	5	279	62
AC069503.2	ENSG00000256950.2	chr12:121915333-121921391	+	576	12	381	51
CFAP251	ENSG00000158023.10	chr12:121918592-121972069	+	3729	5	193	27
DIABLO	ENSG00000184047.20	chr12:122207819-122226022	-	2173	18	1620	60
AC048338.2	ENSG00000284934.2	chr12:122207662-122227534	-	2257	23	896	22
VPS33A	ENSG00000139719.11	chr12:122252862-122266416	-	4559	42	1966	61
CLIP1	ENSG00000130779.20	chr12:122354910-122380559	-	5913	135	11641	269
ZCCHC8	ENSG00000033030.15	chr12:122471600-122500932	-	5663	50	1366	38
RSRC2	ENSG00000111011.18	chr12:122503454-122526936	-	3461	52	2454	68
KNTC1	ENSG00000184445.12	chr12:122620042-122626375	+	6974	155	8599	146
DENR	ENSG00000139726.11	chr12:122752847-122754287	+	2719	12	856	102
HIP1R	ENSG00000130787.14	chr12:122861716-122862486	+	4509	7	1753	152
VPS37B	ENSG00000139722.7	chr12:122870075-122871681	-	2706	6	219	22
ABCB9	ENSG00000150967.18	chr12:122929000-122981649	-	6051	5	574	63
ARL6IP4	ENSG00000182196.13	chr12:122981953-122982908	+	1644	4	124	31
MPHOSPH9	ENSG00000051825.15	chr12:123221843-123233126	-	6369	60	1281	35
C12orf65	ENSG00000130921.8	chr12:123253390-123257571	+	3733	14	377	22
CDK2AP1	ENSG00000111328.7	chr12:123260976-123271856	-	3828	32	7688	439
SBNO1	ENSG00000139697.14	chr12:123289109-123364843	-	11128	7	647	117
KMT5A	ENSG00000183955.13	chr12:123391380-123404918	+	3069	8	311	24
SNRNP35	ENSG00000184209.15	chr12:123464506-123466390	+	1477	9	358	42
TMED2	ENSG00000086598.11	chr12:123585562-123597093	+	2544	17	6027	354
DDX55	ENSG00000111364.16	chr12:123618016-123620422	+	2656	111	21739	503
EIF2B1	ENSG00000111361.13	chr12:123630234-123633657	-	2397	22	1631	59
GTF2H3	ENSG00000111358.14	chr12:123659363-123660628	+	3327	45	2280	110
TCTN2	ENSG00000168778.12	chr12:123695040-123707235	+	2908	11	358	36
ATP6V0A2	ENSG00000185344.15	chr12:123756327-123758687	+	6507	67	3059	135
DNAH10	ENSG00000197653.16	chr12:123762188-123935720	+	14039	19	760	25
NCOR2	ENSG00000196498.13	chr12:124331475-124336392	-	8533	19	447	28
SCARB1	ENSG00000073060.16	chr12:124778499-124863783	-	3405	21	1534	131
UBC	ENSG00000150991.15	chr12:124911646-124914650	-	3745	35	1382	74
DUSP16	ENSG00000111266.9	chr12:12521327-12560886	-	6661	29	888	20
AACS	ENSG00000081760.17	chr12:125135790-125136740	+	3256	15	442	36
CDKN1B	ENSG00000111276.11	chr12:12717861-12721289	+	2411	8	197	20
DDX47	ENSG00000213782.7	chr12:12824385-12826292	+	1817	55	9962	383
SLC15A4	ENSG00000139370.12	chr12:128808806-128823522	-	2751	17	614	68
GPRC5A	ENSG00000013588.9	chr12:12909069-12912509	+	6582	26	2054	123
HEBP1	ENSG00000013583.10	chr12:12975067-13000172	-	2056	17	705	41
STX2	ENSG00000111450.14	chr12:130798393-130801460	-	3441	23	584	34
RAN	ENSG00000132341.12	chr12:130873103-130875639	+	2474	59	29580	1016
ADGRD1	ENSG00000111452.13	chr12:131121954-131139489	+	5529	22	829	50
SFSWAP	ENSG00000061936.10	chr12:131783468-131799737	+	3246	23	695	50
EP400	ENSG00000183495.14	chr12:132075701-132078910	+	12289	50	1913	66
EMP1	ENSG00000134531.10	chr12:13213452-13214365	+	5913	34	2081	81
POLE	ENSG00000177084.18	chr12:132680531-132681279	-	8673	50	1524	43
ANKLE2	ENSG00000176915.15	chr12:132725503-132761832	-	4590	67	3029	57
GOLGA3	ENSG00000090615.15	chr12:132773260-132776692	-	9414	43	1389	29
ATF7IP	ENSG00000171681.12	chr12:14478336-14481906	+	8878	154	6248	129
H4-16	ENSG00000197837.3	chr12:14767999-14771131	-	1918	8	814	107
H2AJ	ENSG00000246705.4	chr12:14774582-14778002	+	3107	18	5999	410
WBP11	ENSG00000084463.8	chr12:14801000-14803476	-	4581	49	6455	367
MGP	ENSG00000111341.10	chr12:14880864-14885854	-	1650	18	1507	73
C12orf60	ENSG00000182993.5	chr12:14885716-14904661	+	1586	2	1045	140
EPS8	ENSG00000151491.14	chr12:15665349-15669467	-	5016	50	1548	40
STRAP	ENSG00000023734.11	chr12:15900899-15903478	+	1874	50	23519	383
DERA	ENSG00000023697.13	chr12:15985172-16036340	+	1644	46	3132	115
MGST1	ENSG00000008394.13	chr12:16362568-16364409	+	1331	34	39631	1917
ADIPOR2	ENSG00000006831.10	chr12:1780148-1780967	+	3971	86	5924	233
CACNA2D4	ENSG00000151062.15	chr12:1795114-1795949	-	5285	10	1651	129
AEBP2	ENSG00000139154.16	chr12:19500129-19553272	+	5830	26	1458	51
PDE3A	ENSG00000172572.7	chr12:20571864-20680517	+	12486	13	377	47
SLCO1C1	ENSG00000139155.9	chr12:20695750-20696943	+	3498	141	7524	99
PYROXD1	ENSG00000121350.16	chr12:21467290-21468826	+	4075	130	9037	134
RECQL	ENSG00000004700.16	chr12:21469802-21501551	-	3745	25	3163	158
GOLT1B	ENSG00000111711.10	chr12:21501853-21515746	+	3253	18	6804	301
SPX	ENSG00000134548.11	chr12:21527952-21537377	+	2280	76	4094	132
AC010197.2	ENSG00000285854.1	chr12:21536203-21657798	-	3765	18	14053	2119
LDHB	ENSG00000111716.14	chr12:21643946-21657839	-	1538	43	68435	1355
CMAS	ENSG00000111726.13	chr12:22060642-22062413	+	1748	45	2120	57
C2CD5	ENSG00000111731.12	chr12:22534707-22544189	-	4436	77	1803	32
ETNK1	ENSG00000139163.16	chr12:22671086-22684551	+	7063	84	5221	120
KRAS	ENSG00000133703.13	chr12:25205246-25250929	-	5430	4	438	78
RASSF8	ENSG00000123094.15	chr12:26065028-26071712	+	5510	122	6420	94
BHLHE41	ENSG00000123095.6	chr12:26123988-26124899	-	3743	12	410	20
ITPR2	ENSG00000123104.12	chr12:26721287-26832781	-	12564	149	6587	80
INTS13	ENSG00000064102.15	chr12:26925761-26937972	-	2634	94	9407	141
FGFR1OP2	ENSG00000111790.14	chr12:26960996-26965080	+	2932	38	2199	105
TM7SF3	ENSG00000064115.11	chr12:26979902-27014211	-	4315	68	4958	248
MED21	ENSG00000152944.9	chr12:27030260-27030673	+	2669	59	3622	199
STK38L	ENSG00000211455.8	chr12:27317582-27322683	+	4957	86	3039	54
PPFIBP1	ENSG00000110841.14	chr12:27688189-27689203	+	6001	49	1516	40
REP15	ENSG00000174236.4	chr12:27696447-27697596	+	1150	27	1839	99
MRPS35	ENSG00000061794.13	chr12:27710887-27737608	+	1829	25	7905	691
FKBP4	ENSG00000004478.8	chr12:2803197-2805410	+	3715	55	11658	683
ITFG2	ENSG00000111203.13	chr12:2857288-2859791	+	3231	47	2616	74
KDM5A	ENSG00000073614.13	chr12:365970-389264	-	10701	131	4727	107
FOXM1	ENSG00000111206.13	chr12:2864432-2874214	-	3552	34	1011	36
RHNO1	ENSG00000171792.11	chr12:2888001-2889008	+	2070	17	1175	77
TULP3	ENSG00000078246.17	chr12:2937711-2940338	+	3080	35	1991	127
ERGIC2	ENSG00000087502.18	chr12:29349101-29381161	-	5033	87	12958	427
OVCH1	ENSG00000187950.8	chr12:29427571-29497686	-	3405	41	1290	72
TEAD4	ENSG00000197905.9	chr12:3011044-3021920	+	1710	6	187	30
IPO8	ENSG00000133704.10	chr12:30628988-30695869	-	5208	137	6641	107
RESF1	ENSG00000174718.12	chr12:31987166-31993103	+	6234	92	2285	38
FGD4	ENSG00000139132.14	chr12:32582379-32644751	+	8242	31	1040	65
DNM1L	ENSG00000087470.18	chr12:32740154-32743583	+	4514	108	11736	224
YARS2	ENSG00000139131.13	chr12:32746544-32755897	-	2117	37	2883	187
PKP2	ENSG00000057294.15	chr12:32821467-32824405	-	4241	6	178	37
ALG10	ENSG00000139133.7	chr12:34022496-34028302	+	2913	36	1223	34
ALG10B	ENSG00000175548.9	chr12:38316839-38321327	+	10050	58	1876	57
CPNE8	ENSG00000139117.14	chr12:38652203-38905591	-	3431	93	4562	62
KIF21A	ENSG00000139116.19	chr12:39293229-39442943	-	6601	166	8096	124
CCDC77	ENSG00000120647.10	chr12:438461-442385	+	2338	44	1971	142
GXYLT1	ENSG00000151233.11	chr12:42087145-42144712	-	7492	10	369	38
YAF2	ENSG00000015153.15	chr12:42235642-42237783	-	5095	33	1132	60
PPHLN1	ENSG00000134283.18	chr12:42442649-42448623	+	3377	68	5186	148
TIGAR	ENSG00000078237.7	chr12:4335533-4352356	+	8209	44	4764	151
PUS7L	ENSG00000129317.14	chr12:43728607-43758758	-	13593	27	1348	60
IRAK4	ENSG00000198001.14	chr12:43773795-43782472	+	4284	27	499	30
TWF1	ENSG00000151239.14	chr12:43795493-43806249	-	3320	48	4644	233
TMEM117	ENSG00000139173.10	chr12:44318295-44389760	+	2775	19	736	26
C12orf4	ENSG00000047621.12	chr12:4517106-4538443	-	3817	56	1741	46
ANO6	ENSG00000177119.16	chr12:45335549-45347508	+	5998	50	2746	51
RAD51AP1	ENSG00000111247.14	chr12:4550515-4559682	+	2235	25	1235	36
DYRK4	ENSG00000010219.13	chr12:4562204-4613874	+	3272	37	3402	116
ARID2	ENSG00000189079.17	chr12:45892043-45893888	+	8598	192	9354	81
SCAF11	ENSG00000139218.18	chr12:45948530-45990565	-	7552	226	20497	163
SLC38A1	ENSG00000111371.16	chr12:46187801-46268995	-	8097	210	49461	655
SLC38A2	ENSG00000134294.14	chr12:46358188-46372773	-	4795	159	53879	1685
NDUFA9	ENSG00000139180.11	chr12:4684980-4687233	+	8356	36	8095	1429
AC005833.1	ENSG00000255639.3	chr12:4669741-4744581	+	3317	21	8803	580
RPAP3	ENSG00000005175.10	chr12:47663292-47706026	-	4339	92	5571	78
SLC48A1	ENSG00000211584.14	chr12:47778366-47779192	+	2978	10	347	33
TMEM106C	ENSG00000134291.12	chr12:47966556-47968488	+	1539	42	6229	361
SENP1	ENSG00000079387.14	chr12:48045322-48101472	-	4967	17	690	45
PFKM	ENSG00000152556.17	chr12:48141705-48142378	+	3579	70	8897	226
ASB8	ENSG00000177981.11	chr12:48151282-48153925	-	2610	35	1314	47
KANSL2	ENSG00000139620.13	chr12:48679761-48682238	-	2714	42	1175	26
CCNT1	ENSG00000129315.11	chr12:48688458-48716707	-	6915	144	15204	388
DDX23	ENSG00000174243.10	chr12:48830057-48839855	-	3256	71	2349	69
FKBP11	ENSG00000134285.11	chr12:48921518-48926474	-	1052	24	784	33
AC073610.2	ENSG00000272822.2	chr12:48921963-48939663	-	939	90	5823	446
PRKAG1	ENSG00000181929.13	chr12:49005311-49018807	-	1683	80	5281	85
KMT2D	ENSG00000167548.16	chr12:49018978-49060794	-	20635	28	442	21
TUBA1B	ENSG00000123416.15	chr12:49127782-49131395	-	1875	11	11451	1485
TUBA1A	ENSG00000167552.14	chr12:49185010-49186864	-	1887	36	1321	169
TUBA1C	ENSG00000167553.16	chr12:49269786-49273166	+	2823	10	2856	112
TROAP	ENSG00000135451.13	chr12:49326641-49331708	+	2771	33	2126	104
SPATS2	ENSG00000123352.18	chr12:49522749-49526198	+	3320	63	1609	39
MCRS1	ENSG00000187778.14	chr12:49565530-49568128	-	1938	22	643	49
TMBIM6	ENSG00000139644.13	chr12:49759136-49763094	+	3254	94	54095	1890
NCKAP5L	ENSG00000167566.17	chr12:49791146-49797002	-	4882	3	122	23
RACGAP1	ENSG00000161800.13	chr12:49989164-50025400	-	3229	96	8455	164
SMARCD1	ENSG00000066117.15	chr12:50099430-50100318	+	3283	60	2299	68
COX14	ENSG00000178449.9	chr12:50112236-50120453	+	708	1	100	39
CERS5	ENSG00000139624.14	chr12:50142080-50144499	-	2998	21	620	40
LIMA1	ENSG00000050405.13	chr12:50222318-50249893	-	3920	106	23415	583
LARP4	ENSG00000161813.22	chr12:50440479-50454962	+	6441	76	9974	142
DIP2B	ENSG00000066084.13	chr12:50685886-50745095	+	8705	194	13675	237
METTL7A	ENSG00000185432.12	chr12:50925041-50932438	+	4076	14	664	41
SLC11A2	ENSG00000110911.16	chr12:50988325-51028241	-	4348	125	10856	262
LETMD1	ENSG00000050426.16	chr12:51057471-51060418	+	2123	56	2057	58
TFCP2	ENSG00000135457.10	chr12:51094883-51173134	-	3807	36	2133	94
DAZAP2	ENSG00000183283.16	chr12:51239295-51242510	+	2098	72	5873	147
SMAGP	ENSG00000170545.17	chr12:51244558-51270415	-	1875	9	327	24
CELA1	ENSG00000139610.2	chr12:51328442-51346679	-	953	12	225	23
GALNT6	ENSG00000139629.16	chr12:51354271-51379781	-	5307	18	1241	123
KRT7	ENSG00000135480.16	chr12:52247918-52248925	+	1625	35	1035	64
KRT86	ENSG00000170442.12	chr12:52249300-52303159	+	2247	9	413	49
KRT8	ENSG00000170421.12	chr12:52949216-52949954	-	2437	36	2612	106
KRT18	ENSG00000111057.11	chr12:52951742-52952815	+	1696	33	2337	118
EIF4B	ENSG00000063046.18	chr12:53037726-53040352	+	3856	46	7108	238
SPRYD3	ENSG00000167778.9	chr12:53073160-53075744	-	2902	15	590	87
ITGB7	ENSG00000139626.16	chr12:53191323-53207282	-	2806	14	662	69
MFSD5	ENSG00000182544.9	chr12:53252449-53253209	+	2038	31	1640	195
ESPL1	ENSG00000135476.12	chr12:53287881-53289460	+	6665	41	1025	20
PFDN5	ENSG00000123349.14	chr12:53297885-53298488	+	847	26	6355	311
MYG1	ENSG00000139637.14	chr12:53306557-53307173	+	1202	45	1471	44
AAAS	ENSG00000094914.14	chr12:53307476-53321299	-	2292	36	1366	33
SP1	ENSG00000185591.10	chr12:53381302-53382658	+	7680	44	1289	24
AMHR2	ENSG00000135409.11	chr12:53423855-53431672	+	2001	86	3111	46
PRR13	ENSG00000205352.11	chr12:53442555-53446315	+	1105	19	2279	96
PCBP2	ENSG00000197111.16	chr12:53468468-53479624	+	3159	55	12592	784
MAP3K12	ENSG00000139625.13	chr12:53481122-53482587	-	4319	31	8528	392
TARBP2	ENSG00000139546.11	chr12:53503714-53504787	+	1855	18	418	29
ATF7	ENSG00000170653.19	chr12:53534606-53625971	-	6660	20	1390	71
ATP5MC2	ENSG00000135390.21	chr12:53665239-53676082	-	1950	24	11015	860
HOXC10	ENSG00000180818.5	chr12:53986430-53989710	+	1976	7	243	72
HOXC6	ENSG00000197757.8	chr12:54028440-54030823	+	2943	25	2144	85
HOXC5	ENSG00000172789.3	chr12:54032853-54035358	+	1805	3	311	29
CBX5	ENSG00000094916.16	chr12:54230942-54280122	-	11546	25	3776	305
HNRNPA1	ENSG00000135486.18	chr12:54285947-54287087	+	4121	45	8268	445
COPZ1	ENSG00000111481.10	chr12:54340372-54347840	+	1890	8	2504	238
GPR84	ENSG00000139572.4	chr12:54362447-54364487	-	2041	2	46	23
AC009779.3	ENSG00000258311.5	chr12:55716590-55721794	+	3382	1	57	34
RDH5	ENSG00000135437.10	chr12:55720367-55722311	+	1274	7	298	63
CD63	ENSG00000135404.12	chr12:55725323-55729009	-	1233	39	8842	1035
SARNP	ENSG00000205323.9	chr12:55752580-55817722	-	1163	21	1903	146
ORMDL2	ENSG00000123353.10	chr12:55818356-55819420	+	2019	19	1110	163
AC023055.1	ENSG00000257390.5	chr12:55757275-55827546	-	1807	46	1249	38
DGKA	ENSG00000065357.20	chr12:55953204-55954010	+	2770	28	929	40
CDK2	ENSG00000123374.11	chr12:55971120-55971837	+	2598	36	2506	135
PMEL	ENSG00000185664.14	chr12:55958547-55973317	-	2757	12	1411	82
RAB5B	ENSG00000111540.16	chr12:55990721-55991940	+	5273	32	1969	98
SUOX	ENSG00000139531.13	chr12:56002214-56006641	+	2860	23	1830	158
IKZF4	ENSG00000123411.15	chr12:56032280-56034600	+	5313	9	357	46
RPS26	ENSG00000197728.11	chr12:56042140-56044223	+	1272	9	796	179
PA2G4	ENSG00000170515.14	chr12:56110565-56111509	+	2386	41	12041	406
RPL41	ENSG00000229117.9	chr12:56116781-56117645	+	676	5	1825	224
ESYT1	ENSG00000139641.13	chr12:56143483-56144391	+	4180	122	12357	237
MYL6	ENSG00000092841.19	chr12:56161781-56163496	+	1438	59	8108	309
SMARCC2	ENSG00000139613.12	chr12:56183324-56189483	-	5090	63	5612	303
RNF41	ENSG00000181852.18	chr12:56210248-56214018	-	5593	37	3421	535
SLC39A5	ENSG00000139540.12	chr12:56236704-56237843	+	2031	26	625	39
ANKRD52	ENSG00000139645.10	chr12:56237807-56258384	-	8681	79	3847	108
CS	ENSG00000062485.19	chr12:56286282-56300283	-	3057	55	7299	125
CNPY2	ENSG00000257727.6	chr12:56309844-56315988	-	1450	36	4874	377
TIMELESS	ENSG00000111602.12	chr12:56417127-56424789	-	5158	75	2868	112
BAZ2A	ENSG00000076108.11	chr12:56613018-56614306	-	8831	117	5684	103
ATP5F1B	ENSG00000110955.9	chr12:56638175-56645984	-	1759	64	60703	1215
PTGES3	ENSG00000110958.16	chr12:56664085-56688162	-	2077	11	1941	436
NACA	ENSG00000196531.13	chr12:56713539-56731628	-	6387	37	24565	1184
AC117378.1	ENSG00000285625.1	chr12:56714612-56741535	-	588	16	942	32
PRIM1	ENSG00000198056.15	chr12:56731580-56752323	-	1875	26	1977	91
HSD17B6	ENSG00000025423.11	chr12:56785929-56787345	+	1751	7	531	68
MYO1A	ENSG00000166866.13	chr12:57047931-57051198	-	3658	104	4655	68
NEMP1	ENSG00000166881.10	chr12:57055643-57078763	-	5617	14	508	23
STAT6	ENSG00000166888.12	chr12:57106693-57111231	-	4018	61	2141	75
SHMT2	ENSG00000182199.11	chr12:57233634-57234244	+	2311	64	5408	182
STAC3	ENSG00000185482.8	chr12:57248126-57251188	-	1645	5	132	41
MARS1	ENSG00000166986.15	chr12:57515183-57516647	+	3592	79	9974	283
ARHGAP9	ENSG00000123329.20	chr12:57472264-57488814	-	2912	4	1370	182
MBD6	ENSG00000166987.15	chr12:57529002-57530146	+	4202	29	1116	89
DCTN2	ENSG00000175203.16	chr12:57530617-57547120	-	1973	40	3768	411
KIF5A	ENSG00000155980.13	chr12:57546026-57564212	+	5814	3	287	46
OS9	ENSG00000135506.16	chr12:57720211-57721503	+	2682	11	607	34
CDK4	ENSG00000135446.17	chr12:57749234-57752295	-	1865	28	4471	563
TSFM	ENSG00000123297.20	chr12:57782881-57796367	+	2534	18	2704	177
AVIL	ENSG00000135407.10	chr12:57810901-57818704	-	2891	43	3348	212
CTDSP2	ENSG00000175215.11	chr12:57823958-57829550	-	4785	28	541	28
LRIG3	ENSG00000139263.12	chr12:58885880-58887035	-	4046	21	791	120
CD9	ENSG00000010278.14	chr12:6232186-6236262	+	1566	9	7762	517
USP15	ENSG00000135655.16	chr12:62401158-62404657	+	14971	127	10724	134
MON2	ENSG00000061987.16	chr12:62587852-62592858	+	13263	87	4889	179
[truncated: 5,343 more rows]
