# Supplementary material for: Regulation by the RNA-binding protein Unkempt at its effector interface
Source: Nat Commun. 2024 Apr 11;15:3159. doi: 10.1038/s41467-024-47449-4 (PMC11009413; doi:10.1038/s41467-024-47449-4)
Supplement: Supplementary file 7 — Supplementary Data 4 [file 41467_2024_47449_MOESM7_ESM.xlsx]

## Sheet: WT
Supplementary Data 4A. PABPC1 iCLIP targets in HeLa cells expressing UNKWT.
Gene Symbol	Ensembl ID	Genomic Location	Strand	cDNA Length	Peak Number	Total Tags	Maxium Peak Tags
MFSD14A	ENSG00000156875.14	chr1:100058671-100062115	+	2779	13	784	602
TRMT13	ENSG00000122435.10	chr1:100142907-100144351	+	3130	6	223	35
LRRC39	ENSG00000122477.13	chr1:100148449-100178273	-	1951	1	6	6
CDC14A	ENSG00000079335.20	chr1:100351698-100499460	+	4231	1	26	23
EXTL2	ENSG00000162694.14	chr1:100874160-100894664	-	3146	3	26	8
SLC30A7	ENSG00000162695.12	chr1:100961828-100972658	+	8204	7	274	60
DPH5	ENSG00000117543.21	chr1:100990064-100995150	-	1768	11	385	90
UBE4B	ENSG00000130939.20	chr1:10179016-10179950	+	6184	6	210	33
OLFM3	ENSG00000118733.17	chr1:101825090-101910154	-	3165	1	378	362
KIF1B	ENSG00000054523.18	chr1:10282450-10292334	+	10855	4	132	55
COL11A1	ENSG00000060718.22	chr1:102877485-103031213	-	7327	2	52	14
AMY2B	ENSG00000240038.6	chr1:103571100-103579530	+	2788	1	83	28
AMY2A	ENSG00000243480.7	chr1:103617377-103625780	+	1862	1	57	17
PGD	ENSG00000142657.21	chr1:10418812-10419808	+	2268	2	116	39
CENPS	ENSG00000175279.22	chr1:10440123-10442657	+	914	1	7	7
CASZ1	ENSG00000130940.15	chr1:10704196-10705575	-	7934	3	150	31
PRMT6	ENSG00000198890.9	chr1:107057437-107060634	+	2715	1	62	35
NTNG1	ENSG00000162631.18	chr1:107148594-107480840	+	4628	1	51	19
VAV3	ENSG00000134215.16	chr1:107617584-107749508	-	5025	3	113	67
SLC25A24	ENSG00000085491.17	chr1:108134823-108192818	-	4249	1	9	9
C1orf159	ENSG00000131591.17	chr1:1082146-1084072	-	3214	1	10	7
FAM102B	ENSG00000162636.16	chr1:108624665-108639322	+	5584	5	44	8
HENMT1	ENSG00000162639.16	chr1:108650224-108651445	-	1874	7	415	116
PRPF38B	ENSG00000134186.12	chr1:108697700-108699385	+	4831	19	205	12
AKNAD1	ENSG00000162641.20	chr1:108815901-108858228	-	3050	4	531	160
CLCC1	ENSG00000121940.16	chr1:108932015-108963504	-	6917	9	263	26
TAF13	ENSG00000197780.10	chr1:109062486-109075971	-	1076	3	33	13
ELAPOR1	ENSG00000116299.17	chr1:109200191-109203123	+	6880	1	38	16
SARS1	ENSG00000031698.13	chr1:109231158-109235431	+	1914	3	33	9
CELSR2	ENSG00000143126.8	chr1:109270824-109275607	+	11015	4	38	10
PSRC1	ENSG00000134222.16	chr1:109280809-109281679	-	1826	6	401	98
SORT1	ENSG00000134243.12	chr1:109309575-109397918	-	6993	7	781	166
ATXN7L2	ENSG00000162650.16	chr1:109483479-109492704	+	3022	3	41	10
CYB561D1	ENSG00000174151.15	chr1:109494052-109496272	+	5077	1	186	69
AMIGO1	ENSG00000181754.7	chr1:109504178-109509727	-	5130	8	68	9
AMPD2	ENSG00000116337.19	chr1:109630638-109631500	+	4107	3	288	88
GSTM4	ENSG00000168765.17	chr1:109658814-109661700	+	3990	2	126	28
GSTM2	ENSG00000213366.13	chr1:109668022-109683997	+	1730	3	202	136
GSTM3	ENSG00000134202.11	chr1:109736975-109738143	-	4122	4	288	111
EPS8L3	ENSG00000198758.11	chr1:109750081-109764027	-	2325	1	56	47
CSF1	ENSG00000184371.14	chr1:109915657-109922549	+	3994	1	147	83
AHCYL1	ENSG00000168710.18	chr1:110018432-110019090	+	4313	10	928	251
ALX3	ENSG00000156150.9	chr1:110060397-110064924	-	1955	1	100	45
SLC6A17	ENSG00000197106.7	chr1:110192568-110194988	+	6419	1	10	8
AL109811.3	ENSG00000277726.4	chr1:11022144-11030526	+	1793	2	15	5
KCNC4	ENSG00000116396.15	chr1:110223830-110229151	+	18750	2	86	17
TARDBP	ENSG00000120948.18	chr1:11023198-11025739	+	4185	2	26	10
RBM15	ENSG00000162775.16	chr1:110339466-110346677	+	4248	6	124	14
MASP2	ENSG00000009724.17	chr1:11037693-11043198	-	2455	1	26	11
LAMTOR5	ENSG00000134248.13	chr1:110401257-110406425	-	1154	1	891	309
SRM	ENSG00000116649.10	chr1:11054664-11055820	-	1260	2	18	9
KCNA2	ENSG00000177301.16	chr1:110615408-110621257	-	12025	1	65	61
EXOSC10	ENSG00000171824.14	chr1:11066618-11099869	-	2796	2	29	21
DRAM2	ENSG00000156171.14	chr1:111118124-111128027	-	2246	5	1328	195
CEPT1	ENSG00000134255.14	chr1:111147677-111184988	+	2251	1	23	15
CHIA	ENSG00000134216.19	chr1:111290862-111320557	+	1696	1	44	42
OVGP1	ENSG00000085465.13	chr1:111415220-111416679	-	2196	1	21	8
ATP5PB	ENSG00000116459.11	chr1:111449682-111456748	+	2628	1	13	7
RAP1A	ENSG00000116473.14	chr1:111627469-111712696	+	5024	4	9101	2755
INKA2	ENSG00000197852.12	chr1:111727344-111739253	-	5951	7	182	47
DDX20	ENSG00000064703.12	chr1:111762417-111765830	+	4332	1	14	9
CTTNBP2NL	ENSG00000143079.15	chr1:112456818-112463456	+	5864	2	17	7
WNT2B	ENSG00000134245.18	chr1:112467434-112530165	+	11130	1	33	32
ST7L	ENSG00000007341.19	chr1:112541951-112610906	-	4483	4	58	9
CAPZA1	ENSG00000116489.13	chr1:112659329-112670170	+	2358	2	21	6
MOV10	ENSG00000155363.18	chr1:112699687-112700725	+	4100	5	100	27
RHOC	ENSG00000155366.17	chr1:112701338-112703653	-	2199	6	87	12
SLC16A1	ENSG00000155380.12	chr1:112917760-112957013	-	4374	15	311	33
MAGI3	ENSG00000081026.19	chr1:113391261-113404455	+	6874	1	93	40
PHTF1	ENSG00000116793.16	chr1:113749522-113759489	-	3657	4	39	10
RSBN1	ENSG00000081019.13	chr1:113766145-113768034	-	6621	1	12	7
AP4B1	ENSG00000134262.13	chr1:113896045-113897975	-	3173	2	47	10
DCLRE1B	ENSG00000118655.7	chr1:113905409-113914072	+	3755	1	222	72
OLFML3	ENSG00000116774.12	chr1:113979391-113982254	+	1961	5	34	11
SYT6	ENSG00000134207.17	chr1:114089292-114152440	-	4472	1	71	40
TRIM33	ENSG00000197323.12	chr1:114396258-114397838	-	8369	16	614	135
BCAS2	ENSG00000116752.6	chr1:114567884-114581629	-	1275	5	710	205
DENND2C	ENSG00000175984.15	chr1:114582850-114670049	-	6177	2	77	34
NRAS	ENSG00000213281.5	chr1:114704469-114716771	-	4326	1	7	6
CSDE1	ENSG00000009307.16	chr1:114737988-114746859	-	4312	7	65	12
SIKE1	ENSG00000052723.12	chr1:114774142-114780190	-	5506	3	132	25
SYCP1	ENSG00000198765.12	chr1:114910198-114923634	+	3462	3	330	67
TSPAN2	ENSG00000134198.10	chr1:115050383-115089414	-	3216	1	27	16
NGF	ENSG00000134259.5	chr1:115285917-115338249	-	1155	1	445	90
VANGL1	ENSG00000173218.15	chr1:115671144-115684076	+	8671	7	245	30
SLC22A15	ENSG00000163393.13	chr1:116032677-116037527	+	4705	3	40	10
MAB21L3	ENSG00000173212.4	chr1:116111755-116135240	+	3229	1	25	23
ATP1A1	ENSG00000163399.16	chr1:116406109-116410261	+	3763	13	5382	1263
FBXO2	ENSG00000116661.11	chr1:11649528-11650713	-	2215	2	20	13
CD58	ENSG00000116815.16	chr1:116521787-116571039	-	1328	8	89	19
FBXO6	ENSG00000116663.11	chr1:11664200-11674354	+	1444	2	28	11
IGSF3	ENSG00000143061.18	chr1:116616264-116646945	-	7326	1	41	34
PTGFRN	ENSG00000134247.10	chr1:116987040-116990350	+	6314	7	2150	328
CD101	ENSG00000134256.12	chr1:117034047-117036476	+	3324	1	12	7
TTF2	ENSG00000116830.12	chr1:117098246-117101700	+	9439	2	27	10
MAN1A2	ENSG00000198162.12	chr1:117502861-117525352	+	8576	5	69	10
AGTRAP	ENSG00000177674.16	chr1:11747512-11754802	+	1130	1	7	7
GDAP2	ENSG00000196505.11	chr1:117870184-117887733	-	8819	3	55	16
SPAG17	ENSG00000155761.14	chr1:118025264-118040767	-	7203	8	310	60
KIAA2013	ENSG00000116685.16	chr1:11920183-11926403	-	2819	8	963	145
ZNF697	ENSG00000143067.5	chr1:119619377-119648266	-	5579	1	22	22
PHGDH	ENSG00000092621.13	chr1:119739462-119744213	+	2585	13	5464	1893
PLOD1	ENSG00000083444.17	chr1:11971543-11975536	+	2976	1	13	11
NOTCH2	ENSG00000134250.20	chr1:119922495-119923905	-	11425	13	2404	506
MFN2	ENSG00000116688.18	chr1:12009555-12013471	+	4772	5	102	14
SEC22B	ENSG00000265808.4	chr1:120157291-120160501	-	6927	2	18	8
MIIP	ENSG00000116691.11	chr1:12031127-12032039	+	1541	2	172	47
NBPF26	ENSG00000273136.7	chr1:120723949-120840619	+	5270	2	168	141
TNFRSF8	ENSG00000120949.15	chr1:12125934-12144207	+	3760	1	568	139
TNFRSF4	ENSG00000186827.11	chr1:1211340-1214153	-	1075	1	971	243
SDF4	ENSG00000078808.18	chr1:1216934-1220293	-	2137	1	9	5
VPS13D	ENSG00000048707.15	chr1:12356351-12510346	+	16357	2	406	152
B3GALT6	ENSG00000176022.7	chr1:1232237-1235041	+	2805	3	123	32
UBE2J2	ENSG00000160087.21	chr1:1255264-1256335	-	2455	2	95	22
HNRNPCL1	ENSG00000179172.10	chr1:12847377-12848720	-	1134	2	112	33
PRAMEF6	ENSG00000232423.6	chr1:12938472-12945416	-	1720	1	878	503
PRAMEF27	ENSG00000274764.5	chr1:13049476-13056491	-	1863	1	81	41
HNRNPCL2	ENSG00000275774.3	chr1:13115488-13116854	-	1156	1	77	26
HNRNPCL4	ENSG00000179412.11	chr1:13163914-13165631	-	1718	2	106	26
PRAMEF9	ENSG00000204505.4	chr1:13172455-13179464	+	1863	1	81	52
PRAMEF5	ENSG00000270601.4	chr1:13254212-13263314	+	1720	1	23	5
CPTP	ENSG00000224051.7	chr1:1325241-1327471	+	2154	1	14	12
TAS1R3	ENSG00000169962.5	chr1:1331280-1335314	+	3475	2	296	70
AURKAIP1	ENSG00000175756.13	chr1:1374244-1375144	-	1072	3	192	61
PRDM2	ENSG00000116731.22	chr1:13771726-13778463	+	7957	2	25	9
CCNL2	ENSG00000221978.12	chr1:1386713-1392525	-	3112	3	40	10
FAM72C	ENSG00000263513.5	chr1:143955364-143971965	-	2297	1	9	7
NBPF15	ENSG00000266338.6	chr1:144448826-144456761	-	4707	2	17	6
SRGAP2B	ENSG00000196369.11	chr1:144892049-145093246	-	7120	5	1068	222
FAM72D	ENSG00000215784.6	chr1:145095974-145112696	+	2423	1	5	5
KAZN	ENSG00000189337.17	chr1:14924130-15068152	+	6874	2	45	21
PDZK1	ENSG00000174827.14	chr1:145670985-145672848	-	2084	2	17	9
CD160	ENSG00000117281.16	chr1:145728328-145738493	+	3388	5	69	15
POLR3C	ENSG00000186141.9	chr1:145839515-145839991	+	3777	5	66	15
NUDT17	ENSG00000186364.12	chr1:145845630-145848954	+	1473	3	18	6
PEX11B	ENSG00000131779.11	chr1:145911350-145912406	-	1632	2	293	125
RBM8A	ENSG00000265241.7	chr1:145926817-145927678	-	4909	4	234	56
LIX1L	ENSG00000271601.4	chr1:145933423-145958017	-	3991	1	5	5
POLR3GL	ENSG00000121851.13	chr1:145964716-145978519	+	1178	3	69	22
TXNIP	ENSG00000265972.6	chr1:145993579-145994216	-	2905	4	190	47
NBPF10	ENSG00000271425.9	chr1:146066318-146144804	-	13030	2	15	8
ATAD3B	ENSG00000160072.20	chr1:1471765-1497848	+	4098	1	71	20
PRKAB2	ENSG00000131791.8	chr1:147159219-147162510	-	5343	2	73	19
CHD1L	ENSG00000131778.19	chr1:147270995-147276247	+	3344	2	22	9
BCL9	ENSG00000116128.11	chr1:147611613-147615902	+	6189	3	21	8
NBPF11	ENSG00000263956.6	chr1:148102151-148151988	-	5494	1	24	9
PDE4DIP	ENSG00000178104.19	chr1:148979795-148993882	+	8824	2	346	113
NBPF9	ENSG00000269713.7	chr1:149054027-149103539	-	5835	3	1175	401
NBPF19	ENSG00000271383.7	chr1:149499966-149524617	+	13648	1	7	5
H4C14	ENSG00000270882.2	chr1:149832678-149839767	+	1547	1	24	10
H2AC18	ENSG00000203812.2	chr1:149842188-149842736	-	549	1	106	29
H2AC19	ENSG00000272196.2	chr1:149851061-149851624	+	564	1	96	29
H2AC20	ENSG00000184260.6	chr1:149886918-149887411	+	494	1	8	6
BOLA1	ENSG00000178096.9	chr1:149899626-149900548	+	1096	1	73	24
SF3B4	ENSG00000143368.10	chr1:149926382-149927591	-	1544	2	19	6
MTMR11	ENSG00000014914.21	chr1:149928651-149936879	-	2840	4	52	12
PLEKHO1	ENSG00000023902.14	chr1:150159405-150164720	+	2114	1	29	15
ANP32E	ENSG00000143401.15	chr1:150220538-150235955	-	3407	7	60	7
MRPS21	ENSG00000266472.6	chr1:150293920-150308979	+	1462	2	29	14
PRPF3	ENSG00000117360.13	chr1:150321479-150335030	+	2414	1	42	17
RPRD2	ENSG00000163125.15	chr1:150364711-150473556	+	7605	1	124	37
TARS2	ENSG00000143374.17	chr1:150487364-150507609	+	2727	1	6	6
ECM1	ENSG00000143369.15	chr1:150508062-150513553	+	2046	3	24	10
ADAMTSL4	ENSG00000143382.15	chr1:150558254-150560937	+	4319	1	11	6
MCL1	ENSG00000143384.13	chr1:150576927-150578777	-	3950	5	51	10
ENSA	ENSG00000143420.19	chr1:150625200-150629612	-	2818	13	2387	491
GOLPH3L	ENSG00000143457.11	chr1:150694512-150697108	-	3124	1	9	5
HORMAD1	ENSG00000143452.16	chr1:150706572-150720840	-	1904	1	88	34
CTSK	ENSG00000143387.13	chr1:150796208-150808260	-	1629	5	194	67
ARNT	ENSG00000143437.21	chr1:150836424-150876568	-	4710	1	161	82
SETDB1	ENSG00000143379.12	chr1:150961317-150964735	+	4437	2	29	10
MINDY1	ENSG00000143409.15	chr1:150997361-150998170	-	2817	2	84	20
BNIPL	ENSG00000163141.20	chr1:151036321-151047720	+	3312	4	34	7
C1orf56	ENSG00000143443.10	chr1:151048663-151049713	+	2085	7	662	171
GABPB2	ENSG00000143458.12	chr1:151093246-151118495	+	8807	2	80	14
SCNM1	ENSG00000163156.12	chr1:151156664-151169133	+	1913	2	29	15
TMOD4	ENSG00000163157.15	chr1:151175617-151176284	-	1232	1	1368	474
PIP5K1A	ENSG00000143398.20	chr1:151242112-151248483	+	3800	4	102	32
PSMD4	ENSG00000159352.16	chr1:151266544-151267460	+	1333	2	346	145
ZNF687	ENSG00000143373.18	chr1:151290451-151291337	+	5378	2	1528	572
PI4KB	ENSG00000143393.16	chr1:151292623-151294473	-	3983	2	17	8
SELENBP1	ENSG00000143416.21	chr1:151366681-151368316	-	1928	3	362	91
PSMB4	ENSG00000159377.11	chr1:151400901-151401937	+	918	1	82	38
POGZ	ENSG00000143442.22	chr1:151430672-151455057	-	6655	8	289	58
CGN	ENSG00000143375.15	chr1:151535878-151537502	+	5101	7	153	80
TUFT1	ENSG00000143367.16	chr1:151565922-151574927	+	3107	3	31	14
SNX27	ENSG00000143376.14	chr1:151675856-151694485	+	7250	2	3673	1678
MRPL9	ENSG00000143436.11	chr1:151759884-151760920	-	1264	1	12	12
TDRKH	ENSG00000182134.16	chr1:151773494-151791416	-	3093	1	7	5
LINGO4	ENSG00000213171.3	chr1:151800264-151805419	-	2644	3	115	25
THEM4	ENSG00000159445.13	chr1:151874055-151909502	-	4798	2	26	9
S100A10	ENSG00000197747.9	chr1:151982918-151992578	-	671	2	25	17
RPTN	ENSG00000215853.3	chr1:152153595-152159228	-	3569	1	150	90
SPRR5	ENSG00000283227.1	chr1:152947154-152949258	+	817	1	39	20
TMEM240	ENSG00000205090.9	chr1:1534778-1540624	-	1381	5	811	151
S100A6	ENSG00000197956.10	chr1:153534599-153535991	-	673	2	23	10
S100A4	ENSG00000196154.12	chr1:153543621-153545806	-	573	2	19	7
S100A16	ENSG00000188643.11	chr1:153607452-153613145	-	1172	1	586	140
S100A14	ENSG00000189334.9	chr1:153614255-153615938	-	1218	1	10	9
CHTOP	ENSG00000160679.13	chr1:153638342-153644385	+	2250	3	110	27
SNAPIN	ENSG00000143553.11	chr1:153658727-153661564	+	1003	2	16	5
ILF2	ENSG00000143621.17	chr1:153662065-153664474	-	1906	3	1615	377
SLC27A3	ENSG00000143554.14	chr1:153774354-153780157	+	3351	2	92	33
GATAD2B	ENSG00000143614.10	chr1:153809810-153922030	-	7475	7	68	11
DENND4B	ENSG00000198837.10	chr1:153929501-153946718	-	5728	3	24	8
CRTC2	ENSG00000160741.17	chr1:153947669-153958615	-	2631	6	76	11
CREB3L4	ENSG00000143578.16	chr1:153969396-153974131	+	1750	1	31	25
AL358472.7	ENSG00000285779.1	chr1:153959151-153975887	-	2253	1	61	20
JTB	ENSG00000143543.15	chr1:153974682-153977394	-	1273	2	19	9
RAB13	ENSG00000143545.10	chr1:153982745-153985362	-	1353	1	297	70
RPS27	ENSG00000177954.14	chr1:153990921-153992146	+	467	4	155	32
NUP210L	ENSG00000143552.9	chr1:153992694-154155116	-	5889	3	283	66
TPM3	ENSG00000143549.21	chr1:154187260-154191948	-	7064	2	225	46
C1orf189	ENSG00000163263.7	chr1:154199085-154206333	-	674	1	767	248
C1orf43	ENSG00000143612.21	chr1:154207540-154212730	-	1861	6	80	13
UBAP2L	ENSG00000143569.19	chr1:154261628-154271173	+	3997	8	179	114
HAX1	ENSG00000143575.15	chr1:154273898-154275875	+	1151	5	483	128
CTRC	ENSG00000162438.12	chr1:15438442-15449242	+	3482	2	1291	353
ATP8B2	ENSG00000143515.18	chr1:154346615-154349459	+	5911	2	25	9
SSU72	ENSG00000160075.12	chr1:1541674-1546487	-	4176	1	5	5
UBE2Q1	ENSG00000160714.10	chr1:154551223-154551801	-	3239	1	9	7
ADAR	ENSG00000160710.17	chr1:154584634-154585418	-	6700	12	119	13
CELA2A	ENSG00000142615.8	chr1:15456747-15457623	+	916	1	1225	226
KCNN3	ENSG00000143603.19	chr1:154702729-154708226	-	13057	1	128	76
CELA2B	ENSG00000215704.10	chr1:15485861-15491395	+	915	1	15	6
PMVK	ENSG00000163344.6	chr1:154924740-154936719	-	1002	3	333	120
PBXIP1	ENSG00000163346.17	chr1:154947653-154956123	-	3207	10	604	173
PYGO2	ENSG00000163348.4	chr1:154959638-154963853	-	3180	1	8	5
FLAD1	ENSG00000160688.19	chr1:154988585-154993111	+	2656	1	9	7
ZBTB7B	ENSG00000160685.13	chr1:155014448-155016981	+	4017	3	191	62
ADAM15	ENSG00000143537.14	chr1:155062161-155062775	+	3091	7	577	167
EFNA3	ENSG00000143590.14	chr1:155085522-155086923	+	1817	1	15	12
DPM3	ENSG00000179085.8	chr1:155139891-155140531	-	517	4	40	9
KRTCAP2	ENSG00000163463.13	chr1:155169408-155172777	-	598	5	1008	224
FAM189B	ENSG00000160767.21	chr1:155252749-155255483	-	3190	4	645	191
SCAMP3	ENSG00000116521.11	chr1:155255979-155258915	-	1545	1	15	6
RUSC1	ENSG00000160753.16	chr1:155320894-155331114	+	3436	2	1387	317
ASH1L	ENSG00000116539.13	chr1:155481411-155562807	-	12037	7	370	64
YY1AP1	ENSG00000163374.19	chr1:155659446-155671091	-	3073	1	27	25
DNAJC16	ENSG00000116138.13	chr1:15568159-15570281	+	6299	4	103	18
DAP3	ENSG00000132676.16	chr1:155737012-155739010	+	2056	8	1360	321
GON4L	ENSG00000116580.18	chr1:155774807-155805024	-	7823	8	267	30
RIT1	ENSG00000143622.11	chr1:155898837-155911404	-	3390	5	271	57
KHDC4	ENSG00000132680.11	chr1:155915577-155917574	-	4499	6	67	10
ARHGEF2	ENSG00000116584.20	chr1:155985375-156007070	-	4727	2	7309	2331
SSR2	ENSG00000163479.14	chr1:156009062-156020171	-	1108	4	43	18
UBQLN4	ENSG00000160803.8	chr1:156041872-156042538	-	3582	5	272	51
RAB25	ENSG00000132698.15	chr1:156068212-156070365	+	1100	4	213	48
LMNA	ENSG00000160789.21	chr1:156137462-156139103	+	3218	1	455	100
PMF1-BGLAP	ENSG00000260238.6	chr1:156212982-156243332	+	1007	8	185	40
BGLAP	ENSG00000242252.2	chr1:156242189-156243289	+	506	3	62	27
PAQR6	ENSG00000160781.17	chr1:156243321-156248117	-	2277	1	401	120
SMG5	ENSG00000198952.8	chr1:156250033-156251380	-	4559	3	39	9
GLMP	ENSG00000198715.13	chr1:156290089-156293381	-	1941	4	240	70
VHLL	ENSG00000189030.10	chr1:156298624-156299307	-	684	3	26	9
CCT3	ENSG00000163468.15	chr1:156320840-156336007	-	2048	2	25	17
C1orf61	ENSG00000125462.18	chr1:156446413-156456763	-	768	6	199	29
IQGAP3	ENSG00000183856.11	chr1:156536831-156538861	-	6013	3	172	44
NAXE	ENSG00000163382.12	chr1:156593275-156594129	+	1111	7	401	98
GPATCH4	ENSG00000160818.17	chr1:156595720-156596502	-	2154	1	6	6
BCAN	ENSG00000132692.19	chr1:156641390-156647144	+	3297	1	152	62
RSC1A1	ENSG00000215695.1	chr1:15659869-15661722	+	1854	2	14	7
NES	ENSG00000132688.11	chr1:156668763-156677407	-	5568	2	14	7
CRABP2	ENSG00000143320.9	chr1:156699606-156705583	-	1033	3	298	90
ISG20L2	ENSG00000143319.17	chr1:156723958-156727386	-	3303	3	536	152
RRNAD1	ENSG00000143303.12	chr1:156736158-156736902	+	2271	1	357	82
MRPL24	ENSG00000143314.12	chr1:156737303-156738227	-	990	1	250	68
HDGF	ENSG00000143321.19	chr1:156743307-156744276	-	2309	3	35	8
PRCC	ENSG00000143294.15	chr1:156795812-156800812	+	2068	4	795	235
SH2D2A	ENSG00000027869.12	chr1:156809203-156814111	-	1673	1	9	8
ARHGEF11	ENSG00000132694.19	chr1:156935524-157045073	-	7261	2	22	10
PLEKHM2	ENSG00000116786.13	chr1:15729845-15734115	+	4134	1	7	7
SLC25A34	ENSG00000162461.8	chr1:15736258-15741392	+	3129	1	283	64
CD5L	ENSG00000073754.6	chr1:157830911-157841808	-	2204	1	113	94
UQCRHL	ENSG00000233954.6	chr1:15807169-15809348	-	2180	1	16	9
KIRREL1	ENSG00000183853.18	chr1:158086680-158100262	+	7519	7	65	9
CD1C	ENSG00000158481.13	chr1:158291270-158293617	+	2442	1	47	47
IFI16	ENSG00000163565.18	chr1:159015673-159020529	+	2867	1	48	24
AIM2	ENSG00000163568.15	chr1:159063532-159073265	-	1394	1	13	13
SPEN	ENSG00000065526.12	chr1:15938583-15939544	+	12385	1	725	283
ZBTB17	ENSG00000116809.12	chr1:15941869-15942722	-	2770	1	10	8
DUSP23	ENSG00000158716.9	chr1:159780962-159782543	+	797	2	20	14
TAGLN2	ENSG00000158710.15	chr1:159918107-159923717	-	1603	2	2558	957
PIGM	ENSG00000143315.8	chr1:160024953-160031990	-	7038	4	61	17
IGSF8	ENSG00000162729.14	chr1:160093760-160095332	-	2366	1	660	171
HSPB7	ENSG00000173641.17	chr1:16015374-16017825	-	2892	2	18	8
ATP1A4	ENSG00000132681.17	chr1:160177411-160186977	+	3916	1	17	6
PEA15	ENSG00000162734.13	chr1:160211287-160213717	+	2694	5	75	15
DCAF8	ENSG00000132716.19	chr1:160217162-160218858	-	4106	6	61	13
PEX19	ENSG00000162735.19	chr1:160282071-160286348	-	3653	4	180	22
COPA	ENSG00000122218.16	chr1:160339437-160340208	-	5318	3	19	8
NCSTN	ENSG00000162736.17	chr1:160343662-160349668	+	3031	1	37	30
NHLH1	ENSG00000171786.6	chr1:160367071-160372846	+	2557	1	28	21
SLAMF6	ENSG00000162739.14	chr1:160486693-160523242	-	2743	1	35	29
F11R	ENSG00000158769.18	chr1:160999910-161001177	-	4770	5	353	50
TSTD1	ENSG00000215845.11	chr1:161037631-161038977	-	626	4	1142	263
USF1	ENSG00000158773.14	chr1:161039295-161040583	-	1807	2	21	7
KLHDC9	ENSG00000162755.14	chr1:161099508-161100346	+	1347	1	6	6
NIT1	ENSG00000158793.14	chr1:161122307-161124811	+	2081	2	365	60
PPOX	ENSG00000143224.18	chr1:161170261-161171181	+	2471	1	2801	770
B4GALT3	ENSG00000158850.15	chr1:161171966-161172410	-	2414	2	25	11
NR1I3	ENSG00000143257.12	chr1:161229671-161231219	-	1441	2	243	57
EPHA2	ENSG00000142627.13	chr1:16133013-16133562	-	3946	1	29	10
CFAP126	ENSG00000188931.4	chr1:161364733-161367876	-	774	6	56	10
SDHC	ENSG00000143252.15	chr1:161368022-161371964	+	1308	2	12	6
DUSP12	ENSG00000081721.12	chr1:161752399-161753406	+	1330	1	725	178
ATF6	ENSG00000118217.6	chr1:161840075-161860244	+	7470	2	20	9
OLFML2B	ENSG00000162745.10	chr1:161983193-161983941	-	3160	3	50	17
C1orf226	ENSG00000239887.6	chr1:162381728-162386812	+	4122	2	91	34
SH2D1B	ENSG00000198574.6	chr1:162395268-162412136	-	2531	1	30	24
FBXO42	ENSG00000037637.11	chr1:16251082-16253593	-	6227	2	63	20
UAP1	ENSG00000117143.13	chr1:162597241-162599799	+	2377	3	1442	357
DDR2	ENSG00000162733.19	chr1:162767290-162772435	+	10160	4	336	60
HSD17B7	ENSG00000132196.15	chr1:162790702-162812817	+	1190	3	592	253
MIB2	ENSG00000197530.12	chr1:1629473-1630605	+	3321	1	119	29
MMP23B	ENSG00000189409.14	chr1:1634240-1635263	+	1531	1	32	11
SPATA21	ENSG00000187144.11	chr1:16387117-16403974	-	2015	7	171	28
PBX1	ENSG00000185630.19	chr1:164590350-164847101	+	7087	1	9	9
LMX1A	ENSG00000162761.14	chr1:165203874-165355746	-	3545	2	117	73
MGST3	ENSG00000143198.13	chr1:165632240-165656133	+	1158	2	67	16
ALDH9A1	ENSG00000143149.12	chr1:165662216-165698863	-	2696	2	75	64
UCK2	ENSG00000143179.16	chr1:165892652-165908100	+	4838	2	225	142
POGK	ENSG00000143157.12	chr1:166840089-166854473	+	6254	1	7	6
TADA1	ENSG00000152382.6	chr1:166856510-166863216	-	2096	6	251	93
POU2F1	ENSG00000143190.23	chr1:167357460-167387255	+	14038	5	8728	1983
CD247	ENSG00000198821.11	chr1:167430640-167434066	-	1678	11	1154	164
CREG1	ENSG00000143162.9	chr1:167541013-167553762	-	1997	5	34	7
MPZL1	ENSG00000197965.12	chr1:167787067-167788154	+	4978	15	1457	658
ADCY10	ENSG00000143199.18	chr1:167809388-167914215	-	5342	3	238	60
GPR161	ENSG00000143147.14	chr1:168085266-168089565	-	8256	4	152	34
ATP1B1	ENSG00000143153.13	chr1:169107907-169127399	+	2608	2	720	174
NME7	ENSG00000143156.14	chr1:169230714-169367730	-	1678	3	210	100
BLZF1	ENSG00000117475.14	chr1:169368237-169380562	+	2524	5	58	7
CCDC181	ENSG00000117477.12	chr1:169395047-169460669	-	2035	2	25	11
SLC19A2	ENSG00000117479.15	chr1:169463932-169469197	-	3612	1	6	5
F5	ENSG00000198734.12	chr1:169511951-169586481	-	9132	2	51	22
CROCC	ENSG00000058453.17	chr1:16953157-16954781	+	6660	1	63	29
ATP13A2	ENSG00000159363.19	chr1:16985981-16990003	-	3996	1	7	5
SCYL3	ENSG00000000457.14	chr1:169853074-169888888	-	6308	2	37	27
KIFAP3	ENSG00000075945.13	chr1:170024468-170032210	-	4111	1	22	11
CDK11A	ENSG00000008128.23	chr1:1703088-1704116	-	2984	1	27	16
GORAB	ENSG00000120370.13	chr1:170544640-170552276	+	2540	1	26	18
MROH9	ENSG00000117501.14	chr1:170935471-171064765	+	3165	1	33	29
FMO3	ENSG00000007933.13	chr1:171100762-171107753	+	2059	1	21	7
FMO2	ENSG00000094963.14	chr1:171207543-171209207	+	5215	2	79	45
FMO1	ENSG00000010932.17	chr1:171282258-171285521	+	3130	1	17	8
FMO4	ENSG00000076258.10	chr1:171323106-171333147	+	2303	2	203	75
PRRC2C	ENSG00000117523.16	chr1:171587662-171591313	+	10366	14	192	23
MYOC	ENSG00000034971.17	chr1:171635417-171652629	-	2100	1	25	16
EEF1AKNMT	ENSG00000010165.20	chr1:171794394-171814023	+	3368	4	65	15
DNM3	ENSG00000197959.14	chr1:171970122-172253578	+	7627	2	45	18
PIGC	ENSG00000135845.10	chr1:172442331-172443946	-	2630	2	51	27
PADI1	ENSG00000142623.11	chr1:17239632-17246004	+	3846	1	38	12
SUCO	ENSG00000094975.14	chr1:172608313-172610086	+	5916	3	37	20
PRDX6	ENSG00000117592.9	chr1:173481199-173488015	+	1690	3	20	9
SLC9C2	ENSG00000162753.13	chr1:173500470-173576751	-	4410	1	24	15
KLHL20	ENSG00000076321.11	chr1:173781913-173785513	+	3414	6	85	34
DARS2	ENSG00000117593.12	chr1:173833428-173853836	+	3820	1	76	25
SERPINC1	ENSG00000117601.13	chr1:173909730-173914665	-	1594	2	17	10
RC3H1	ENSG00000135870.12	chr1:173938576-173941449	-	11451	6	60	11
RCC2	ENSG00000179051.14	chr1:17407839-17409046	-	4040	4	32	6
RABGAP1L	ENSG00000152061.23	chr1:174799932-174995308	+	6821	8	381	101
CACYBP	ENSG00000116161.18	chr1:175006583-175008897	+	2869	2	59	12
MRPS14	ENSG00000120333.4	chr1:175010789-175014824	-	2115	3	32	10
TNN	ENSG00000120332.16	chr1:175077419-175147936	+	5042	2	4913	1183
NADK	ENSG00000008130.15	chr1:1779157-1780457	-	3653	9	169	18
KIAA0040	ENSG00000235750.10	chr1:175156987-175166741	-	4548	3	285	62
ARHGEF10L	ENSG00000074964.17	chr1:17694047-17697874	+	4625	4	116	37
COP1	ENSG00000143207.21	chr1:175944832-176184664	-	2826	4	131	48
BRINP2	ENSG00000198797.7	chr1:177170958-177282422	+	4097	1	29	20
ACTL8	ENSG00000117148.8	chr1:17822982-17827061	+	1841	5	502	251
RASAL2	ENSG00000075391.17	chr1:178341471-178484147	+	14453	1	138	120
ANGPTL1	ENSG00000116194.13	chr1:178865434-178869278	-	3543	2	53	15
RALGPS2	ENSG00000116191.17	chr1:178893838-178916375	+	7512	4	91	18
TOR3A	ENSG00000186283.14	chr1:179082070-179085855	+	2031	8	570	130
ABL2	ENSG00000143322.21	chr1:179104048-179143089	-	12217	1	95	55
AXDND1	ENSG00000162779.22	chr1:179365720-179379482	+	3405	8	139	18
TDRD5	ENSG00000162782.16	chr1:179639951-179691272	+	3745	1	55	19
TOR1AIP2	ENSG00000169905.12	chr1:179873706-179877772	-	7905	6	58	13
TOR1AIP1	ENSG00000143337.18	chr1:179903966-179918171	+	8704	5	74	12
QSOX1	ENSG00000116260.17	chr1:180196682-180198016	+	9276	1	10	7
ACBD6	ENSG00000230124.8	chr1:180275380-180430262	-	5261	6	3561	2477
XPR1	ENSG00000143324.14	chr1:180887572-180888448	+	8484	6	90	29
MR1	ENSG00000153029.14	chr1:181034022-181051273	+	7860	7	133	17
IER5	ENSG00000162783.11	chr1:181088700-181092900	+	4201	1	15	9
CACNA1E	ENSG00000198216.12	chr1:181483745-181806778	+	16420	2	67	39
GLUL	ENSG00000135821.19	chr1:182384415-182385939	-	7554	5	93	10
RGSL1	ENSG00000121446.20	chr1:182507201-182540421	+	3735	3	174	42
RGS16	ENSG00000143333.7	chr1:182598623-182604389	-	2408	2	15	9
RGS8	ENSG00000135824.12	chr1:182646735-182671853	-	5606	1	46	17
DHX9	ENSG00000135829.17	chr1:182881285-182887747	+	4493	3	926	246
LAMC1	ENSG00000135862.6	chr1:183125188-183128728	+	7929	2	33	23
LAMC2	ENSG00000058085.15	chr1:183186264-183245127	+	5398	1	34	25
SMG7	ENSG00000116698.21	chr1:183550835-183598246	+	5970	7	600	161
ARPC5	ENSG00000162704.16	chr1:183630325-183633309	-	7266	3	33	7
RGL1	ENSG00000143344.16	chr1:183805120-183928532	+	5100	2	1283	309
IGSF21	ENSG00000117154.12	chr1:18375957-18376920	+	1892	1	48	18
COLGALT2	ENSG00000198756.12	chr1:183937965-183964500	-	5179	2	45	10
TSEN15	ENSG00000198860.13	chr1:184054361-184055069	+	2368	8	96	15
C1orf21	ENSG00000116667.15	chr1:184568399-184619936	+	10293	1	52	19
EDEM3	ENSG00000116406.19	chr1:184732783-184737736	-	6837	2	53	46
NIBAN1	ENSG00000135842.17	chr1:184791032-184974508	-	6884	3	120	35
TRMT1L	ENSG00000121486.12	chr1:185120053-185120869	-	4361	6	122	18
IVNS1ABP	ENSG00000116679.16	chr1:185307680-185311127	-	4113	4	39	8
HMCN1	ENSG00000143341.12	chr1:185963808-185978145	+	18368	6	380	55
TPR	ENSG00000047410.14	chr1:186351423-186356538	-	9636	6	237	85
PLA2G4A	ENSG00000116711.10	chr1:186854286-186939230	+	2879	1	173	144
ALDH4A1	ENSG00000159423.17	chr1:18883111-18902724	-	3139	1	244	72
BRINP3	ENSG00000162670.11	chr1:190454807-190474801	-	3128	8	1641	309
UBR4	ENSG00000127481.15	chr1:19121213-19168055	-	15892	2	156	35
EMC1	ENSG00000127463.15	chr1:19218945-19221205	-	6640	4	383	101
RGS21	ENSG00000253148.1	chr1:192316992-192367285	+	1794	1	878	341
RGS1	ENSG00000090104.12	chr1:192575775-192579941	+	1352	2	125	48
MRTO4	ENSG00000053372.5	chr1:19257712-19258739	+	2049	3	30	9
RPS27AP5	ENSG00000231767.4	chr1:192716132-192716653	+	522	1	29	19
RGS2	ENSG00000116741.8	chr1:192809143-192811032	+	1348	3	504	146
UCHL5	ENSG00000116750.13	chr1:193015759-193029575	-	5327	9	176	18
RO60	ENSG00000116747.13	chr1:193069232-193075931	+	8291	9	97	13
GLRX2	ENSG00000023572.10	chr1:193096470-193105414	-	5612	9	693	145
CDC73	ENSG00000134371.14	chr1:193233026-193251168	+	5869	1	22	15
CAPZB	ENSG00000077549.19	chr1:19339137-19346362	-	6180	1	66	35
NBL1	ENSG00000158747.15	chr1:19640554-19656934	+	2160	1	240	95
KCNT2	ENSG00000162687.18	chr1:196225783-196465387	-	6094	4	154	41
HTR6	ENSG00000158748.4	chr1:19664875-19680966	+	3800	2	225	49
F13B	ENSG00000143278.5	chr1:197038741-197067260	-	2660	6	82	14
TMCO4	ENSG00000162542.13	chr1:19694492-19701210	-	2974	1	21	15
ASPM	ENSG00000066279.18	chr1:197084128-197146694	-	10863	10	116	13
CRB1	ENSG00000134376.16	chr1:197360349-197421441	+	9023	2	174	39
DENND1B	ENSG00000213047.13	chr1:197605482-197658350	-	8365	2	107	62
C1orf53	ENSG00000203724.11	chr1:197905517-197907364	+	600	2	125	41
NEK7	ENSG00000151414.15	chr1:198277704-198319749	+	4114	5	476	109
PTPRC	ENSG00000081237.20	chr1:198752355-198754457	+	5357	1	489	137
OTUD3	ENSG00000169914.6	chr1:19906565-19906944	+	6515	1	14	7
NR5A2	ENSG00000116833.14	chr1:200027883-200039769	+	4969	1	19	8
ZNF281	ENSG00000162702.8	chr1:200406730-200409992	-	4891	2	1270	330
KIF14	ENSG00000118193.12	chr1:200551497-200618723	-	7291	4	88	44
PLA2G5	ENSG00000127472.11	chr1:20070194-20091911	+	1918	1	55	42
DDX59	ENSG00000118197.14	chr1:200644037-200669907	-	2900	1	32	16
CAMSAP2	ENSG00000118200.14	chr1:200856094-200857724	+	7352	4	47	9
ASCL5	ENSG00000232237.3	chr1:201113953-201127184	-	2026	4	70	22
PKP1	ENSG00000081277.13	chr1:201316192-201320172	+	5447	1	39	36
CSRP1	ENSG00000159176.14	chr1:201483532-201492499	-	2129	4	31	7
IPO9	ENSG00000198700.10	chr1:201874315-201876373	+	11416	8	233	35
SHISA4	ENSG00000198892.7	chr1:201888680-201892137	+	1432	3	32	9
TIMM17A	ENSG00000134375.11	chr1:201962216-201970351	+	1650	1	49	24
ELF3	ENSG00000163435.16	chr1:202013778-202015794	+	4994	6	2589	747
ARL8A	ENSG00000143862.8	chr1:202134383-202135608	-	1789	1	441	197
LGR6	ENSG00000133067.17	chr1:202276301-202281013	+	3567	1	31	28
UBE2T	ENSG00000077152.11	chr1:202331657-202341936	-	878	3	523	176
PPP1R12B	ENSG00000077157.22	chr1:202574918-202577250	+	15431	6	191	85
KDM5B	ENSG00000117139.18	chr1:202735505-202777581	-	9485	4	107	25
RABIF	ENSG00000183155.5	chr1:202878282-202889149	-	3119	1	7	7
ADIPOR1	ENSG00000159346.13	chr1:202941490-202958264	-	2091	2	33	18
CYB5R1	ENSG00000159348.13	chr1:202962550-202963559	-	1624	2	431	159
PPFIA4	ENSG00000143847.15	chr1:203026498-203078736	+	6434	3	67	17
ADORA1	ENSG00000163485.17	chr1:203127065-203167405	+	3407	1	19	6
MYBPH	ENSG00000133055.9	chr1:203167811-203175783	-	1818	1	46	19
BTG2	ENSG00000159388.6	chr1:203305519-203309602	+	2729	5	477	176
ATP2B4	ENSG00000058668.15	chr1:203682809-203740319	+	8918	1	28	18
AC114402.3	ENSG00000288644.1	chr1:203802094-203802192	+	99	10	117	14
ZC3H11A	ENSG00000058673.16	chr1:203850174-203851122	+	11825	7	108	25
GOLT1A	ENSG00000174567.8	chr1:204198163-204213988	-	776	2	50	12
PPP1R15B	ENSG00000158615.9	chr1:204403381-204411817	-	5259	10	79	12
PIK3C2B	ENSG00000133056.13	chr1:204431340-204432271	-	7686	9	745	165
LRRN2	ENSG00000170382.12	chr1:204617170-204622205	-	5036	1	480	261
MUL1	ENSG00000090432.7	chr1:20499448-20508151	-	2428	1	6	6
TMEM81	ENSG00000174529.7	chr1:205083129-205084460	-	1332	4	59	9
DSTYK	ENSG00000133059.17	chr1:205160006-205173393	-	8010	1	19	6
CDK18	ENSG00000117266.15	chr1:205530313-205531666	+	3756	2	12	5
NUCKS1	ENSG00000069275.13	chr1:205718452-205719726	-	6399	11	192	20
RAB29	ENSG00000117280.13	chr1:205771062-205775151	-	3308	4	45	12
SLC41A1	ENSG00000133065.11	chr1:205790920-205796616	-	5017	2	15	7
PINK1	ENSG00000158828.8	chr1:20633458-20651511	+	2657	1	489	127
SRGAP2	ENSG00000266028.7	chr1:206453661-206456159	+	6301	4	33	7
IKBKE	ENSG00000263528.8	chr1:206470476-206478297	+	3240	4	55	11
DDOST	ENSG00000244038.11	chr1:20652634-20653084	-	2126	1	8	5
RASSF5	ENSG00000266094.8	chr1:206584475-206589283	+	5586	1	235	70
EIF2D	ENSG00000143486.16	chr1:206571292-206597116	-	2011	2	28	9
DYRK3	ENSG00000143479.17	chr1:206635829-206649114	+	8145	3	203	40
KIF17	ENSG00000117245.12	chr1:20672016-20673020	-	3969	1	38	14
MAPKAPK2	ENSG00000162889.11	chr1:206731288-206732116	+	3091	6	769	132
IL10	ENSG00000136634.7	chr1:206767602-206770575	-	2269	1	386	218
YOD1	ENSG00000180667.10	chr1:207043849-207051077	-	6291	4	62	16
PFKFB2	ENSG00000123836.15	chr1:207070645-207075565	+	7073	6	166	31
C4BPB	ENSG00000123843.13	chr1:207097818-207099993	+	1117	4	46	10
CD55	ENSG00000196352.16	chr1:207336754-207386804	+	2590	31	419	34
HP1BP3	ENSG00000127483.19	chr1:20776698-20787323	-	6406	15	453	83
CR1L	ENSG00000197721.17	chr1:207645113-207684036	+	1829	1	28	12
CD46	ENSG00000117335.20	chr1:207770339-207795224	+	3371	5	82	17
PLXNA2	ENSG00000076356.7	chr1:208209987-208217014	-	11508	2	33	7
EIF4G3	ENSG00000075151.20	chr1:20893111-20941398	-	6196	2	88	55
LAMB3	ENSG00000196878.15	chr1:209616581-209618798	-	4305	2	1181	302
UTP25	ENSG00000117597.18	chr1:209838805-209844632	+	8481	1	5	5
SYT14	ENSG00000143469.20	chr1:210021046-210162967	+	13567	2	48	19
SERTAD4	ENSG00000082497.12	chr1:210237978-210246631	+	5222	2	14	9
KCNH1	ENSG00000143473.13	chr1:211063392-211103515	-	8140	3	123	26
RCOR3	ENSG00000117625.14	chr1:211312237-211313839	+	4474	13	183	11
TRAF5	ENSG00000082512.15	chr1:211368929-211374785	+	3976	3	42	13
SLC30A1	ENSG00000170385.10	chr1:211571568-211579161	-	5893	5	43	7
LPGAT1	ENSG00000123684.13	chr1:211779000-211793326	-	7773	1	118	90
INTS7	ENSG00000143493.13	chr1:212006665-212011627	-	4447	3	348	307
DTL	ENSG00000143476.18	chr1:212100646-212107400	+	4471	6	255	51
ECE1	ENSG00000117298.16	chr1:21219814-21222081	-	5099	7	111	54
ATF3	ENSG00000162772.17	chr1:212615022-212619266	+	2031	2	20	7
BATF3	ENSG00000123685.9	chr1:212686417-212699840	-	836	2	15	9
FLVCR1	ENSG00000162769.13	chr1:212883409-212895394	+	5919	13	185	21
VASH2	ENSG00000143494.15	chr1:212989127-212992037	+	4224	4	57	10
RPS6KC1	ENSG00000136643.12	chr1:213242060-213262816	+	5505	3	34	11
PRKCZ	ENSG00000067606.17	chr1:2134813-2146098	+	2385	1	26	10
PROX1	ENSG00000117707.16	chr1:213989718-213996964	+	8498	1	21	17
SMYD2	ENSG00000143499.14	chr1:214330977-214337131	+	1745	2	128	35
CENPF	ENSG00000117724.13	chr1:214655148-214657410	+	10290	12	87	10
KCNK2	ENSG00000082482.14	chr1:215081793-215169245	+	3875	1	167	164
KCTD3	ENSG00000136636.13	chr1:215618705-215620203	+	4019	5	46	15
RAP1GAP	ENSG00000076864.19	chr1:21617932-21653307	-	3584	4	115	18
USH2A	ENSG00000042781.14	chr1:215622891-216423448	-	19010	4	139	19
ESRRG	ENSG00000196482.18	chr1:216503254-217137754	-	5542	7	1459	255
USP48	ENSG00000090686.16	chr1:21721036-21726570	-	4419	5	74	21
GPATCH2	ENSG00000092978.11	chr1:217492501-217610400	-	5859	5	828	322
SPATA17	ENSG00000162814.11	chr1:217801718-217867588	+	5798	2	95	62
LDLRAD2	ENSG00000187942.12	chr1:21821497-21822548	+	4016	4	409	97
HSPG2	ENSG00000142798.20	chr1:21823301-21824266	-	14341	1	9	6
FAAP20	ENSG00000162585.17	chr1:2189544-2194108	-	2313	1	210	56
LYPLAL1	ENSG00000143353.12	chr1:219210342-219211827	+	1857	1	44	14
ZC3H11B	ENSG00000215817.7	chr1:219609606-219613069	-	4769	1	239	111
SLC30A10	ENSG00000196660.11	chr1:219910445-219928557	-	6579	4	4226	1770
EPRS1	ENSG00000136628.18	chr1:220001201-220046530	-	4862	8	1082	271
IARS2	ENSG00000067704.10	chr1:220114451-220134846	+	3530	1	165	46
RAB3GAP2	ENSG00000118873.16	chr1:220202276-220211377	-	7256	6	64	20
CDC42	ENSG00000070831.17	chr1:22053486-22091576	+	10598	1	199	71
C1orf115	ENSG00000162817.7	chr1:220690363-220699153	+	2891	2	40	13
MTARC1	ENSG00000186205.13	chr1:220793189-220814393	+	7287	3	26	6
DUSP10	ENSG00000143507.18	chr1:221702427-221711816	-	2589	1	9	5
HHIPL2	ENSG00000143512.13	chr1:222522264-222548104	-	2572	3	56	18
MIA3	ENSG00000154305.18	chr1:222663971-222665531	+	8126	5	60	16
FAM177B	ENSG00000197520.10	chr1:222739684-222749521	+	1994	6	290	43
DISP1	ENSG00000154309.9	chr1:222928424-223005995	+	4870	2	97	51
CAPN8	ENSG00000203697.12	chr1:223541616-223545374	-	2596	1	25	25
CAPN2	ENSG00000162909.18	chr1:223770623-223776018	+	3366	6	92	19
FBXO28	ENSG00000143756.12	chr1:224114218-224131021	+	5427	1	21	10
DEGS1	ENSG00000143753.13	chr1:224190136-224192440	+	2032	3	3265	871
NVL	ENSG00000143748.18	chr1:224308008-224312124	-	3003	4	33	8
CNIH4	ENSG00000143771.12	chr1:224377051-224379459	+	4096	7	2398	933
CNIH3	ENSG00000143786.8	chr1:224565365-224588555	+	2539	1	42	25
DNAH14	ENSG00000185842.15	chr1:225389740-225399292	+	13763	2	79	15
LBR	ENSG00000143815.15	chr1:225406562-225411417	-	3812	8	152	19
ENAH	ENSG00000154380.17	chr1:225496885-225652699	-	13168	13	323	47
SRP9	ENSG00000143742.14	chr1:225777935-225789524	+	1596	5	91	19
TMEM63A	ENSG00000196187.12	chr1:225860724-225866748	-	4109	2	19	11
PYCR2	ENSG00000143811.19	chr1:225921216-225921934	-	1680	2	341	132
SDE2	ENSG00000143751.10	chr1:225982702-225999343	-	3987	4	73	19
H3-3A	ENSG00000163041.12	chr1:226061851-226071523	+	2263	1	35	17
MIXL1	ENSG00000185155.12	chr1:226225503-226226389	+	1965	3	87	27
ITPKB	ENSG00000143772.9	chr1:226631690-226737458	-	6162	1	73	71
COQ8A	ENSG00000163050.17	chr1:226983007-226987544	+	5523	6	308	84
CDC42BPA	ENSG00000143776.18	chr1:227111984-227112799	-	10855	2	225	105
SNAP47	ENSG00000143740.14	chr1:227728707-227759485	+	2403	1	70	18
WNT3A	ENSG00000154342.6	chr1:228006998-228061271	+	2996	1	54	44
C1orf35	ENSG00000143793.13	chr1:228100733-228105411	-	1290	2	660	116
GUK1	ENSG00000143774.16	chr1:228148118-228148955	+	1275	1	11	8
IBA57	ENSG00000181873.13	chr1:228174550-228175575	+	7828	2	11	5
OBSCN	ENSG00000154358.21	chr1:228286880-228288345	+	26925	1	337	262
TRIM11	ENSG00000154370.16	chr1:228393676-228406835	-	5774	1	278	93
H2AW	ENSG00000181218.5	chr1:228456979-228457873	-	895	2	454	70
RNF187	ENSG00000168159.13	chr1:228488222-228495766	+	3118	10	107	14
RHOU	ENSG00000116574.6	chr1:228735479-228746664	+	3965	3	69	17
LACTBL1	ENSG00000215906.8	chr1:22953049-22963178	-	1641	1	13	7
NUP133	ENSG00000069248.12	chr1:229499167-229508326	-	5208	2	74	21
ABCB10	ENSG00000135776.5	chr1:229517797-229519103	-	3869	2	74	26
TAF5L	ENSG00000135801.9	chr1:229593111-229614482	-	4062	3	284	72
GALNT2	ENSG00000143641.10	chr1:230261951-230264972	+	4423	3	23	11
KDM1A	ENSG00000004487.17	chr1:23080873-23083682	+	3085	6	697	189
PGBD5	ENSG00000177614.11	chr1:230323248-230377645	-	10914	2	53	19
COG2	ENSG00000135775.14	chr1:230684323-230688528	+	2963	1	19	8
AGT	ENSG00000135744.8	chr1:230702523-230714122	-	2116	1	25	10
SKI	ENSG00000157933.10	chr1:2303646-2304368	+	6083	8	80	9
C1orf198	ENSG00000119280.17	chr1:230837119-230869589	-	3819	2	285	75
TTC13	ENSG00000143643.13	chr1:230933816-230936637	-	3276	1	29	8
ARV1	ENSG00000173409.14	chr1:230995760-231000595	+	1428	4	77	16
C1orf131	ENSG00000143633.13	chr1:231224315-231225922	-	2483	2	114	34
GNPAT	ENSG00000116906.13	chr1:231274896-231277530	+	2685	1	70	29
SPRTN	ENSG00000010072.16	chr1:231347677-231352754	+	3559	3	183	42
EGLN1	ENSG00000135766.9	chr1:231363756-231422287	-	4335	6	200	33
TSNAX	ENSG00000116918.15	chr1:231534120-231566524	+	2634	4	33	9
DISC1	ENSG00000162946.23	chr1:231684752-231693935	+	7084	2	65	36
HTR1D	ENSG00000179546.4	chr1:23191895-23194729	-	2835	3	145	87
SIPA1L2	ENSG00000116991.11	chr1:232399142-232402766	-	7105	4	35	7
PCNX2	ENSG00000135749.19	chr1:233208659-233227347	-	7530	5	258	44
HNRNPR	ENSG00000125944.21	chr1:23309784-23311893	-	7751	2	1599	397
MAP3K21	ENSG00000143674.11	chr1:233375783-233385147	+	5853	1	15	15
ZNF436	ENSG00000125945.15	chr1:23359975-23368386	-	4465	2	12	5
KCNK1	ENSG00000135750.15	chr1:233655695-233666686	+	2061	2	32	10
TCEA3	ENSG00000204219.11	chr1:23380909-23424748	-	1719	2	40	10
TARBP1	ENSG00000059588.10	chr1:234391598-234392724	-	5206	3	977	239
E2F2	ENSG00000007968.7	chr1:23516359-23519396	-	5196	7	77	11
TOMM20	ENSG00000173726.11	chr1:235109341-235128837	-	3283	1	5	5
RBM34	ENSG00000188739.15	chr1:235160150-235161283	-	1847	2	13	7
ARID4B	ENSG00000054267.22	chr1:235180139-235234492	-	6022	5	228	126
TBCE	ENSG00000285053.1	chr1:235342252-235448929	+	3218	4	29	7
TBCE	ENSG00000284770.2	chr1:235441870-235448963	+	5374	5	124	13
B3GALNT2	ENSG00000162885.14	chr1:235480104-235484670	-	4719	1	395	131
ID3	ENSG00000117318.9	chr1:23557934-23559075	-	950	1	6	5
GNG4	ENSG00000168243.11	chr1:235550832-235650754	-	4978	2	115	28
LYST	ENSG00000143669.14	chr1:235829409-235866876	-	13466	6	469	84
HEATR1	ENSG00000119285.11	chr1:236573996-236574775	-	8459	1	35	15
MTR	ENSG00000116984.14	chr1:236898523-236921278	+	10547	2	59	18
RPL11	ENSG00000142676.14	chr1:23692609-23695946	+	1017	3	461	152
ELOA	ENSG00000011007.12	chr1:23743155-23762059	+	5154	1	19	6
RYR2	ENSG00000198626.17	chr1:237791846-237832758	+	16583	6	412	137
PITHD1	ENSG00000057757.10	chr1:23785192-23788232	+	1590	1	9	5
LYPLA2	ENSG00000011009.11	chr1:23794092-23795081	+	1635	2	17	12
GALE	ENSG00000117308.15	chr1:23795599-23800781	-	1516	2	29	11
HMGCL	ENSG00000117305.15	chr1:23801887-23838620	-	1570	2	305	99
PNRC2	ENSG00000189266.13	chr1:23960968-23961443	+	2428	13	134	22
SRSF10	ENSG00000188529.15	chr1:23978155-23978946	-	7656	4	40	8
FMN2	ENSG00000155816.20	chr1:240329144-240475183	+	6429	4	216	94
RER1	ENSG00000157916.20	chr1:2401951-2403227	+	3028	4	256	61
FH	ENSG00000091483.7	chr1:241511867-241513676	-	1791	5	39	13
OPN3	ENSG00000054277.14	chr1:241590102-241601178	-	2628	4	72	25
CHML	ENSG00000203668.2	chr1:241635770-241639249	-	7594	1	24	22
EXO1	ENSG00000174371.17	chr1:241885357-241895148	+	3449	4	38	9
PLD5	ENSG00000180287.17	chr1:242088387-242449482	-	8900	1	42	37
CEP170	ENSG00000143702.16	chr1:243125164-243200814	-	7059	2	37	12
GRHL3	ENSG00000158055.16	chr1:24342160-24343275	+	2834	4	125	59
SDCCAG8	ENSG00000054282.16	chr1:243487815-243500089	+	2581	1	25	22
AKT3	ENSG00000117020.18	chr1:243658513-243843127	-	7281	2	797	190
STPG1	ENSG00000001460.18	chr1:24379273-24391679	-	2804	1	17	7
ZBTB18	ENSG00000179456.10	chr1:244051283-244057476	+	3851	4	401	97
ADSS2	ENSG00000035687.10	chr1:244408494-244451909	-	2555	5	105	17
NIPAL3	ENSG00000001461.17	chr1:24456166-24466378	+	5481	7	146	30
CATSPERE	ENSG00000179397.18	chr1:244461420-244552465	+	3436	1	22	18
COX20	ENSG00000203667.10	chr1:244839747-244843280	+	2295	6	66	9
HNRNPU	ENSG00000153187.20	chr1:244853418-244862387	-	6867	30	1638	413
EFCAB2	ENSG00000203666.12	chr1:245083456-245086961	+	6167	1	17	8
NCMAP	ENSG00000184454.7	chr1:24589464-24609328	+	3980	1	26	9
SMYD3	ENSG00000185420.19	chr1:245858498-246306009	-	1565	5	225	31
SRRM1	ENSG00000133226.17	chr1:24669583-24671469	+	3735	5	162	43
ZNF124	ENSG00000196418.12	chr1:247123503-247149950	-	2243	3	57	15
NLRP3	ENSG00000162711.18	chr1:247418730-247448595	+	4318	1	27	26
OR2L5	ENSG00000197454.2	chr1:248013660-248024276	+	2429	1	40	25
SH3BP5L	ENSG00000175137.11	chr1:248810446-248814173	-	3148	5	519	140
ZNF692	ENSG00000171163.16	chr1:248850377-248854523	-	2704	2	47	13
PANK4	ENSG00000157881.16	chr1:2510293-2513013	-	2641	1	28	13
SYF2	ENSG00000117614.10	chr1:25229015-25232432	-	1757	3	108	21
RSRP1	ENSG00000117616.18	chr1:25242291-25243654	-	3034	1	17	15
TMEM50A	ENSG00000183726.11	chr1:25342592-25351654	+	2266	3	815	215
LDLRAP1	ENSG00000157978.12	chr1:25564591-25567636	+	2914	1	73	25
MTFR1L	ENSG00000117640.18	chr1:25818640-25829514	+	3262	9	132	17
AUNIP	ENSG00000127423.11	chr1:25834006-25837547	-	2161	2	16	9
STMN1	ENSG00000117632.23	chr1:25901407-25903813	-	1712	5	34	10
EXTL1	ENSG00000158008.10	chr1:26032130-26035004	+	4020	1	28	14
SH3BGRL3	ENSG00000142669.15	chr1:26280122-26281450	+	768	2	306	69
CRYBG2	ENSG00000176092.15	chr1:26328609-26336383	-	6259	1	44	8
HMGN2	ENSG00000198830.11	chr1:26473429-26475360	+	1940	2	89	26
RPS6KA1	ENSG00000117676.14	chr1:26572270-26574734	+	3202	3	324	90
ARID1A	ENSG00000117713.20	chr1:26778099-26781144	+	8595	5	1047	914
ZDHHC18	ENSG00000204160.12	chr1:26851129-26853211	+	5045	2	12	6
SFN	ENSG00000175793.12	chr1:26863149-26864456	+	1308	3	19	6
GPN2	ENSG00000142751.15	chr1:26876132-26890283	-	4665	1	29	11
NUDC	ENSG00000090273.14	chr1:26945135-26946184	+	1792	2	1175	292
TENT5B	ENSG00000158246.8	chr1:27005020-27012850	-	2382	1	28	17
SLC9A1	ENSG00000090020.11	chr1:27105451-27154598	-	4737	1	32	12
WDTC1	ENSG00000142784.16	chr1:27305014-27306890	+	4706	2	16	7
TMEM222	ENSG00000186501.14	chr1:27333463-27336399	+	1665	5	579	110
MAP3K6	ENSG00000142733.17	chr1:27354067-27355466	-	4438	1	20	12
GPR3	ENSG00000181773.7	chr1:27392622-27395814	+	2137	7	85	13
STX12	ENSG00000117758.14	chr1:27773219-27824443	+	3034	2	19	6
PPP1R8	ENSG00000117751.18	chr1:27850093-27851676	+	2651	2	95	46
RPA2	ENSG00000117748.10	chr1:27891538-27897085	-	1584	5	54	24
XKR8	ENSG00000158156.9	chr1:27960262-27967572	+	2512	7	81	13
DNAJC8	ENSG00000126698.11	chr1:28199456-28205350	-	1763	5	1310	258
SESN2	ENSG00000130766.5	chr1:28259518-28282491	+	3462	1	35	15
MED18	ENSG00000130772.14	chr1:28330283-28334585	+	1829	1	17	7
PHACTR4	ENSG00000204138.13	chr1:28491695-28500364	+	6048	6	105	14
RCC1	ENSG00000180198.16	chr1:28536093-28537898	+	2844	9	396	57
RAB42	ENSG00000188060.7	chr1:28592495-28594300	+	1950	4	113	29
YTHDF2	ENSG00000198492.16	chr1:28739091-28742883	+	2825	3	52	12
EPB41	ENSG00000159023.21	chr1:28914626-29065950	+	6388	1	85	29
TMEM200B	ENSG00000253304.2	chr1:29119434-29122501	-	2553	6	321	89
MECR	ENSG00000116353.16	chr1:29193817-29200589	-	2515	1	29	22
PTPRU	ENSG00000060656.20	chr1:29323218-29325650	+	5573	1	63	27
SDC3	ENSG00000162512.16	chr1:30869467-30878740	-	6392	2	224	81
PUM1	ENSG00000134644.16	chr1:30967225-30995104	-	5385	6	413	85
SNRNP40	ENSG00000060688.13	chr1:31259673-31261822	-	1615	1	45	40
FABP3	ENSG00000121769.8	chr1:31365713-31369590	-	1097	1	9	9
SERINC2	ENSG00000168528.12	chr1:31413813-31434680	+	2146	3	260	45
TINAGL1	ENSG00000142910.16	chr1:31585151-31586442	+	2207	1	87	32
PEF1	ENSG00000162517.13	chr1:31633275-31635472	-	1614	3	304	74
COL16A1	ENSG00000084636.18	chr1:31653604-31655848	-	5418	1	31	14
ADGRB2	ENSG00000121753.12	chr1:31727170-31735347	-	5414	1	19	11
PTP4A2	ENSG00000184007.22	chr1:31906421-31919483	-	3910	15	950	217
KHDRBS1	ENSG00000121774.18	chr1:32014182-32060850	+	2713	1	185	165
TMEM39B	ENSG00000121775.18	chr1:32072031-32102863	+	1778	3	693	219
TXLNA	ENSG00000084652.16	chr1:32179675-32198285	+	5012	4	101	27
CCDC28B	ENSG00000160050.15	chr1:32200595-32205387	+	1415	15	486	85
DCDC2B	ENSG00000222046.2	chr1:32209094-32216196	+	1349	4	49	11
EIF3I	ENSG00000084623.11	chr1:32222545-32231054	+	1458	1	31	16
PRDM16	ENSG00000142611.17	chr1:3237931-3433925	+	8698	1	21	17
HDAC1	ENSG00000116478.12	chr1:32331536-32333079	+	2118	2	375	114
ZBTB8B	ENSG00000273274.2	chr1:32465072-32496686	+	12831	1	22	13
ZBTB8A	ENSG00000160062.15	chr1:32539429-32600990	+	7077	2	59	23
ZBTB8OS	ENSG00000176261.15	chr1:32621830-32632058	-	1601	4	103	24
RBBP4	ENSG00000162521.19	chr1:32669256-32680651	+	7883	12	533	75
YARS1	ENSG00000134684.11	chr1:32775244-32780711	-	3263	5	979	194
S100PBP	ENSG00000116497.18	chr1:32852764-32856185	+	4220	2	53	14
RNF19B	ENSG00000116514.16	chr1:32936445-32964685	-	2598	2	144	84
AK2	ENSG00000004455.17	chr1:33010631-33013287	-	5970	10	393	114
CSMD2	ENSG00000121904.17	chr1:33772108-33814219	-	13698	1	27	9
HMGB4	ENSG00000176256.10	chr1:33860475-33864791	+	2505	1	24	15
GJB4	ENSG00000189433.7	chr1:34759740-34762327	+	1444	1	9	6
TMEM35B	ENSG00000243749.1	chr1:34981535-34985353	-	922	1	17	7
ZMYM1	ENSG00000197056.11	chr1:35032172-35115624	+	4608	1	22	6
SFPQ	ENSG00000116560.11	chr1:35176378-35188042	-	3740	12	726	171
MEGF6	ENSG00000162591.16	chr1:3489920-3531448	-	7443	1	106	33
ZMYM4	ENSG00000146463.12	chr1:35404844-35408052	+	7366	6	53	10
KIAA0319L	ENSG00000142687.18	chr1:35438542-35470906	-	4777	2	79	71
NCDN	ENSG00000020129.16	chr1:35562468-35567274	+	3698	3	83	34
TFAP2E	ENSG00000116819.8	chr1:35577736-35595261	+	2245	1	6	5
C1orf216	ENSG00000142686.8	chr1:35716198-35718894	-	2628	7	74	10
CLSPN	ENSG00000092853.14	chr1:35736281-35737843	-	8512	6	221	58
AGO1	ENSG00000092847.13	chr1:35892580-35920019	+	13712	1	21	13
AGO3	ENSG00000126070.20	chr1:35966955-35973592	+	19660	1	374	206
ADPRS	ENSG00000116863.11	chr1:36088892-36093932	+	1651	1	37	17
TRAPPC3	ENSG00000054116.12	chr1:36136581-36140998	-	1336	1	65	34
MAP7D1	ENSG00000116871.15	chr1:36179021-36180315	+	3456	3	1483	450
TPRG1L	ENSG00000158109.15	chr1:3625050-3630127	+	2401	1	14	5
MRPS15	ENSG00000116898.12	chr1:36455773-36456566	-	953	2	23	10
CSF3R	ENSG00000119535.18	chr1:36466044-36479519	-	3454	1	28	13
TP73	ENSG00000078900.15	chr1:3652565-3736200	+	5192	1	25	25
ZC3H12A	ENSG00000163874.11	chr1:37481690-37482602	+	2721	1	16	13
SNIP1	ENSG00000163877.11	chr1:37536690-37541594	-	4554	2	199	56
GNL2	ENSG00000134697.13	chr1:37566816-37568115	-	2350	1	777	197
C1orf109	ENSG00000116922.14	chr1:37681571-37684192	-	2570	2	212	73
CDCA8	ENSG00000134690.11	chr1:37692516-37709719	+	2371	1	26	14
EPHA10	ENSG00000183317.17	chr1:37713886-37731573	-	5477	3	129	32
YRDC	ENSG00000196449.4	chr1:37802945-37808208	-	1848	4	595	106
INPP5B	ENSG00000204084.13	chr1:37885509-37888344	-	4694	4	318	118
SF3A3	ENSG00000183431.12	chr1:37958063-37960693	-	2774	8	319	78
FHL3	ENSG00000183386.10	chr1:37998718-37999432	-	1656	2	24	10
UTP11	ENSG00000183520.12	chr1:38016583-38023801	+	2023	3	19	7
CEP104	ENSG00000116198.14	chr1:3815239-3816458	-	6700	3	97	18
RRAGC	ENSG00000116954.8	chr1:38839349-38848074	-	2681	1	11	7
DFFB	ENSG00000169598.17	chr1:3883507-3885429	+	3152	1	56	15
AKIRIN1	ENSG00000174574.16	chr1:38991496-39004381	+	2688	4	41	9
NDUFS5	ENSG00000168653.11	chr1:39026350-39034615	+	544	4	1771	705
MACF1	ENSG00000127603.29	chr1:39300314-39486987	+	24828	2	62	28
BMP8A	ENSG00000183682.8	chr1:39491636-39529869	+	5636	2	145	31
PABPC4	ENSG00000090621.14	chr1:39560816-39576744	-	3142	9	1228	259
PPIE	ENSG00000084072.17	chr1:39761199-39763914	+	4651	4	645	98
TRIT1	ENSG00000043514.17	chr1:39852558-39857408	-	5930	2	155	37
MFSD2A	ENSG00000168389.18	chr1:39967619-39968614	+	2173	1	102	39
CAP1	ENSG00000131236.17	chr1:40070470-40071683	+	3105	3	30	9
TMCO2	ENSG00000188800.6	chr1:40245947-40251683	+	696	3	337	69
ZMPSTE24	ENSG00000084073.10	chr1:40290645-40292621	+	3357	8	359	69
COL9A2	ENSG00000049089.15	chr1:40302621-40304501	-	2852	1	93	76
SMAP2	ENSG00000084070.12	chr1:40413977-40415369	+	2905	1	16	9
ZFP69	ENSG00000187815.10	chr1:40489146-40491156	+	2796	2	21	7
ZNF684	ENSG00000117010.17	chr1:40541314-40546708	+	2102	2	33	10
NFYC	ENSG00000066136.20	chr1:40768730-40771601	+	2363	4	48	10
CITED4	ENSG00000179862.7	chr1:40861054-40862363	-	1310	1	77	39
CTPS1	ENSG00000171793.16	chr1:40983287-41012549	+	4790	1	23	23
SLFNL1	ENSG00000171790.15	chr1:41015597-41023237	-	4310	1	175	42
EDN2	ENSG00000127129.10	chr1:41478775-41484683	-	1253	3	55	9
GUCA2A	ENSG00000197273.4	chr1:42162690-42164745	-	597	1	7	6
FOXJ3	ENSG00000198815.9	chr1:42176545-42315459	-	5352	6	174	74
PPCS	ENSG00000127125.9	chr1:42459204-42460278	+	2269	4	40	14
CCDC30	ENSG00000186409.18	chr1:42608777-42647043	+	6827	2	51	15
PPIH	ENSG00000171960.11	chr1:42664863-42676758	+	754	3	53	20
YBX1	ENSG00000065978.19	chr1:42683156-42697211	+	2979	6	1422	364
P3H1	ENSG00000117385.16	chr1:42746374-42766989	-	2993	3	31	8
TMEM269	ENSG00000274386.5	chr1:42785007-42816619	+	3354	1	6	5
ZNF691	ENSG00000164011.18	chr1:42850687-42852473	+	1935	3	35	9
SLC2A1	ENSG00000117394.24	chr1:42926249-42929499	-	3384	5	52	18
EBNA1BP2	ENSG00000117395.13	chr1:43164346-43171121	-	1503	2	1520	278
CFAP57	ENSG00000243710.8	chr1:43215356-43222278	+	4162	1	50	32
SZT2	ENSG00000198198.17	chr1:43389951-43410577	+	14136	1	74	46
HYI	ENSG00000178922.16	chr1:43451153-43451740	-	1322	1	24	17
PTPRF	ENSG00000142949.17	chr1:43613140-43622863	+	7720	3	180	72
IPO13	ENSG00000117408.11	chr1:43967160-43967663	+	3883	3	108	29
DPH2	ENSG00000132768.14	chr1:43971469-43972808	+	2466	5	45	9
ATP6V0B	ENSG00000117410.14	chr1:43976055-43978295	+	1685	5	406	81
B4GALT2	ENSG00000117411.16	chr1:43984865-43986206	+	2629	5	2024	639
CCDC24	ENSG00000159214.13	chr1:43995393-43995980	+	2654	5	554	89
KLF18	ENSG00000283039.1	chr1:44137821-44141631	-	3159	1	14	14
DMAP1	ENSG00000178028.14	chr1:44219420-44220681	+	1742	2	20	8
ERI3	ENSG00000117419.16	chr1:44221070-44319744	-	1733	1	33	33
RNF220	ENSG00000187147.18	chr1:44648308-44651723	+	3099	4	764	187
RPS8	ENSG00000142937.12	chr1:44777550-44778663	+	778	1	7	7
PLK3	ENSG00000173846.13	chr1:44804621-44805600	+	2340	1	19	12
EIF2B3	ENSG00000070785.17	chr1:44850522-44986722	-	1923	3	86	18
HECTD3	ENSG00000126107.15	chr1:45002540-45005588	-	3597	3	91	34
UROD	ENSG00000126088.14	chr1:45014547-45015405	+	2138	1	6	5
ZSWIM5	ENSG00000162415.7	chr1:45016399-45206605	-	5868	2	191	148
HPDL	ENSG00000186603.6	chr1:45326895-45328679	+	1785	3	25	12
TOE1	ENSG00000132773.12	chr1:45341296-45342859	+	1887	1	31	7
TESK2	ENSG00000070759.17	chr1:45343883-45491163	-	3071	2	62	22
MMACHC	ENSG00000132763.15	chr1:45509433-45510505	+	5049	5	1156	250
PRDX1	ENSG00000117450.14	chr1:45511051-45521854	-	1234	4	30	11
AKR1A1	ENSG00000117448.13	chr1:45569050-45570045	+	1818	3	191	65
NASP	ENSG00000132780.17	chr1:45617237-45618246	+	3225	9	1962	236
GPBP1L1	ENSG00000159592.11	chr1:45658755-45660389	-	3641	5	121	23
MAST2	ENSG00000086015.22	chr1:46033868-46034420	+	5737	4	82	12
PIK3R3	ENSG00000117461.15	chr1:46042641-46057434	-	5596	1	54	16
LRRC41	ENSG00000132128.16	chr1:46261196-46281161	-	4455	2	670	160
UQCRH	ENSG00000173660.12	chr1:46309921-46316776	+	674	5	5110	1329
NSUN4	ENSG00000117481.10	chr1:46344012-46345374	+	4344	1	45	34
DMBX1	ENSG00000197587.11	chr1:46506996-46514212	+	5050	7	96	17
MKNK1	ENSG00000079277.22	chr1:46568443-46585560	-	2809	5	429	71
ATPAF1	ENSG00000123472.12	chr1:46635634-46658727	-	4158	7	88	13
CYP4B1	ENSG00000142973.14	chr1:46757878-46790499	+	2174	1	43	16
AJAP1	ENSG00000196581.11	chr1:4711155-4712165	+	12102	1	26	10
TAL1	ENSG00000162367.11	chr1:47224072-47232220	-	5001	3	138	53
FOXD2	ENSG00000186564.6	chr1:47438044-47440691	+	2648	3	30	5
TRABD2B	ENSG00000269113.4	chr1:47775238-47994212	-	7524	1	49	35
AGBL4	ENSG00000186094.17	chr1:48583870-49045714	-	3938	2	114	48
ELAVL4	ENSG00000162374.18	chr1:50128753-50181278	+	3999	3	174	79
FAF1	ENSG00000185104.20	chr1:50441276-50706051	-	6821	4	171	35
CDKN2C	ENSG00000123080.12	chr1:50970245-50974634	+	2904	2	899	203
RNF11	ENSG00000123091.5	chr1:51269918-51271536	+	3074	5	52	12
TTC39A	ENSG00000085831.15	chr1:51311257-51345116	-	6287	3	33	8
EPS15	ENSG00000085832.17	chr1:51458396-51465326	-	5163	1	22	19
OSBPL9	ENSG00000117859.19	chr1:51760706-51776903	+	3660	2	44	35
NRDC	ENSG00000078618.22	chr1:51789217-51789822	-	3895	2	12	6
TXNDC12	ENSG00000117862.13	chr1:52020131-52023574	-	1416	5	1315	663
BTF3L4	ENSG00000134717.18	chr1:52056332-52083500	+	4533	3	24	7
PRPF38A	ENSG00000134748.13	chr1:52404628-52417022	+	5233	1	110	28
TUT4	ENSG00000134744.14	chr1:52462178-52525930	-	5858	3	188	50
COA7	ENSG00000162377.6	chr1:52687562-52698068	-	3988	8	179	24
ZYG11A	ENSG00000203995.10	chr1:52842511-52894991	+	4445	1	186	41
ECHDC2	ENSG00000121310.17	chr1:52896225-52902041	-	1676	4	97	53
SCP2	ENSG00000116171.19	chr1:52963641-52988080	+	5204	4	288	84
PODN	ENSG00000174348.14	chr1:53062052-53085501	+	3248	3	24	8
YIPF1	ENSG00000058799.15	chr1:53851719-53889733	-	1821	1	34	7
HSPB11	ENSG00000081870.11	chr1:53921562-53929000	-	915	1	12	6
LRRC42	ENSG00000116212.15	chr1:53961953-53967733	+	1764	1	195	52
LDLRAD1	ENSG00000203985.11	chr1:54007299-54018186	-	2376	1	35	17
TCEANC2	ENSG00000116205.14	chr1:54104295-54106077	+	10429	1	31	26
AL357673.1	ENSG00000256407.2	chr1:54141224-54172694	-	2542	3	63	18
MRPL37	ENSG00000116221.15	chr1:54209946-54220930	+	1582	3	193	71
SSBP3	ENSG00000157216.15	chr1:54226517-54228834	-	3168	3	17	5
ACOT11	ENSG00000162390.17	chr1:54597264-54599658	+	6369	2	121	56
FAM151A	ENSG00000162391.12	chr1:54609181-54623525	-	1975	1	32	9
TTC4	ENSG00000243725.7	chr1:54736689-54742307	+	2356	1	18	8
PARS2	ENSG00000162396.6	chr1:54756898-54764523	-	2356	5	108	28
USP24	ENSG00000162402.14	chr1:55071813-55072992	-	10800	2	41	19
PLPP3	ENSG00000162407.9	chr1:56579168-56645272	-	3273	1	16	6
FYB2	ENSG00000187889.13	chr1:56718871-56762013	-	3183	2	435	102
C8A	ENSG00000157131.11	chr1:56854797-56918223	+	2367	1	60	58
C8B	ENSG00000021852.13	chr1:56960063-56966140	-	2382	2	132	42
DAB1	ENSG00000173406.15	chr1:57070734-57424057	-	5298	5	202	63
MYSM1	ENSG00000162601.11	chr1:58654739-58689662	-	7751	8	235	45
JUN	ENSG00000177606.7	chr1:58780791-58784047	-	3257	2	44	14
FGGY	ENSG00000172456.18	chr1:59512316-59660423	+	5360	2	56	30
HOOK1	ENSG00000134709.12	chr1:59870877-59872982	+	5713	1	63	28
NFIA	ENSG00000162599.17	chr1:61203523-61456678	+	9229	38	596	55
KCNAB2	ENSG00000069424.15	chr1:6094483-6101187	+	5647	1	9	5
TM2D1	ENSG00000162604.12	chr1:61681048-61683857	-	3218	2	243	63
PATJ	ENSG00000132849.21	chr1:61952312-62117393	+	8621	5	1804	350
CHD5	ENSG00000116254.18	chr1:6101787-6180321	-	9850	3	208	45
AL031847.1	ENSG00000285629.1	chr1:6159430-6197757	-	663	1	12	8
RPL22	ENSG00000116251.11	chr1:6185020-6199595	-	2061	1	48	23
ICMT	ENSG00000116237.16	chr1:6221898-6223502	-	4795	2	29	8
DOCK7	ENSG00000116641.18	chr1:62627559-62663106	-	8283	8	708	139
GPR153	ENSG00000158292.7	chr1:6247353-6261098	-	4198	1	7	7
ATG4C	ENSG00000125703.15	chr1:62821183-62835529	+	2944	3	950	511
ALG6	ENSG00000088035.18	chr1:63428453-63437133	+	3325	4	50	10
ITGB3BP	ENSG00000142856.17	chr1:63440800-63457695	-	1285	2	30	18
EFCAB7	ENSG00000203965.13	chr1:63555075-63572693	+	2178	1	69	18
PGM1	ENSG00000079739.17	chr1:63593411-63660209	+	2657	1	202	201
TNFRSF25	ENSG00000215788.11	chr1:6461204-6466175	-	1968	1	70	31
RAVER2	ENSG00000162437.14	chr1:64778066-64816509	+	4398	2	66	59
JAK1	ENSG00000162434.13	chr1:64839496-64841258	-	7780	6	62	10
AK4	ENSG00000162433.15	chr1:65165932-65226429	+	6998	2	62	27
PLEKHG5	ENSG00000171680.23	chr1:6496498-6520074	-	4191	3	122	33
DNAJC6	ENSG00000116675.16	chr1:65384086-65388403	+	5962	3	202	51
LEPROT	ENSG00000213625.9	chr1:65420716-65436007	+	4625	8	89	22
PDE4B	ENSG00000184588.18	chr1:65992736-66247544	+	4546	4	167	74
ZBTB48	ENSG00000204859.13	chr1:6588687-6589280	+	2347	3	22	7
THAP3	ENSG00000041988.15	chr1:6628395-6630326	+	2053	2	23	8
SGIP1	ENSG00000118473.22	chr1:66682294-66690531	+	10737	1	28	28
TCTEX1D1	ENSG00000152760.10	chr1:66775046-66775578	+	2262	1	607	285
WDR78	ENSG00000152763.17	chr1:66921243-66924696	-	4206	2	62	15
MIER1	ENSG00000198160.14	chr1:66958911-66960078	+	4978	15	317	47
IL23R	ENSG00000162594.16	chr1:67207616-67259248	+	2858	1	164	142
IL12RB2	ENSG00000081985.13	chr1:67379928-67395763	+	5443	1	17	6
SERBP1	ENSG00000142864.14	chr1:67419765-67425120	-	6676	7	60	14
GADD45A	ENSG00000116717.13	chr1:67685676-67686586	+	1352	5	153	44
WLS	ENSG00000116729.14	chr1:68153517-68231687	-	2716	7	2467	670
CAMTA1	ENSG00000171735.19	chr1:6874056-6887842	+	8314	3	218	90
RPE65	ENSG00000116745.7	chr1:68428822-68449954	-	2605	1	97	38
LRRC7	ENSG00000033122.21	chr1:70147121-70151945	+	27923	6	301	48
SRSF11	ENSG00000116754.13	chr1:70249742-70250946	+	3784	42	1093	96
ANKRD13C	ENSG00000118454.13	chr1:70258999-70354722	-	5658	4	488	204
ZRANB2	ENSG00000132485.14	chr1:71065043-71069600	-	2821	21	214	12
NEGR1	ENSG00000172260.15	chr1:71697946-72100917	-	12613	4	130	24
FPGT	ENSG00000254685.6	chr1:74198351-74204577	+	3254	3	37	9
TNNI3K	ENSG00000116783.15	chr1:74235387-74544428	+	3019	1	23	11
LRRC53	ENSG00000162621.6	chr1:74469878-74512614	-	3859	2	545	86
ERICH3	ENSG00000178965.14	chr1:74568123-74673792	-	7201	2	107	33
CRYZ	ENSG00000116791.14	chr1:74705488-74708827	-	2301	1	6	6
TYW3	ENSG00000162623.16	chr1:74763893-74766678	+	3437	3	30	8
RABGGTB	ENSG00000137955.16	chr1:75793382-75794834	+	1448	14	107	10
ST6GALNAC3	ENSG00000184005.11	chr1:76313800-76413003	+	6836	2	112	55
ST6GALNAC5	ENSG00000117069.15	chr1:76995457-77050316	+	5547	1	46	13
AK5	ENSG00000154027.19	chr1:77557245-77558736	+	3929	6	84	18
ZZZ3	ENSG00000036549.13	chr1:77640954-77682643	-	6412	8	103	31
USP33	ENSG00000077254.14	chr1:77695991-77745462	-	4502	6	214	55
VAMP3	ENSG00000049245.13	chr1:7777097-7778169	+	2178	5	49	7
MIGA1	ENSG00000180488.15	chr1:77803389-77862215	+	6409	1	10	10
PER3	ENSG00000049246.14	chr1:7784320-7803958	+	6318	1	391	82
NEXN	ENSG00000162614.19	chr1:77888513-77933384	+	3282	3	50	11
FUBP1	ENSG00000162613.17	chr1:77955255-77960785	-	6714	27	255	17
DNAJB4	ENSG00000162616.9	chr1:77980184-78013355	+	2903	2	19	7
UTS2	ENSG00000049247.14	chr1:7847612-7853065	-	1601	1	15	9
PTGFR	ENSG00000122420.10	chr1:78491072-78539749	+	5429	2	63	27
IFI44L	ENSG00000137959.16	chr1:78625670-78642799	+	5829	1	119	49
IFI44	ENSG00000137965.11	chr1:78662735-78664078	+	1682	1	5	5
ADGRL4	ENSG00000162618.15	chr1:78938209-79188399	-	3672	1	21	5
PARK7	ENSG00000116288.13	chr1:7962767-7971957	+	1127	2	29	7
ERRFI1	ENSG00000116285.13	chr1:8013427-8015633	-	3097	1	67	26
ADGRL2	ENSG00000117114.20	chr1:81306199-81992436	+	6698	1	51	48
SLC45A1	ENSG00000162426.15	chr1:8330428-8336109	+	2784	1	31	18
RERE	ENSG00000142599.19	chr1:8352404-8817640	-	8026	5	657	187
TTLL7	ENSG00000137941.17	chr1:83865028-83952381	-	7980	2	59	18
PRKACB	ENSG00000142875.19	chr1:84181660-84238494	+	4513	1	6	6
SAMD13	ENSG00000203943.9	chr1:84325680-84389957	+	1567	1	28	10
GNG5	ENSG00000174021.11	chr1:84498325-84503833	-	920	4	215	75
SSX2IP	ENSG00000117155.16	chr1:84650371-84652441	-	5843	5	321	105
MCOLN2	ENSG00000153898.13	chr1:84926685-84997112	-	3044	1	71	63
MCOLN3	ENSG00000055732.13	chr1:85018908-85048446	-	2953	1	32	20
WDR63	ENSG00000162643.13	chr1:85062312-85133138	+	3477	1	19	18
C1orf52	ENSG00000162642.14	chr1:85257443-85259633	-	3254	3	24	10
CCN1	ENSG00000142871.18	chr1:85581463-85583930	+	2278	4	1491	518
ZNHIT6	ENSG00000117174.11	chr1:85649417-85708433	-	6203	3	19	6
COL24A1	ENSG00000171502.15	chr1:85734789-85744749	-	6834	1	90	45
ODF2L	ENSG00000122417.15	chr1:86381942-86385544	-	7560	4	64	16
CLCA1	ENSG00000016490.16	chr1:86468927-86500259	+	3310	1	76	74
CLCA4	ENSG00000016602.9	chr1:86571116-86572956	+	3211	1	248	123
SH3GLB1	ENSG00000097033.14	chr1:86734244-86738695	+	6456	2	262	50
SELENOF	ENSG00000183291.17	chr1:86863517-86903352	-	1835	2	14	8
HS2ST1	ENSG00000153936.17	chr1:86956484-87092588	+	6759	9	62	8
AC093155.3	ENSG00000267561.2	chr1:86993009-87169204	+	2013	1	41	27
LMO4	ENSG00000143013.13	chr1:87331781-87345015	+	4993	2	15	8
PKN2	ENSG00000065243.20	chr1:88832929-88833431	+	6070	13	645	114
ENO1	ENSG00000074800.16	chr1:8861000-8878686	-	1837	6	86	17
KYAT3	ENSG00000137944.18	chr1:88935773-88988355	-	1868	4	78	17
GBP1	ENSG00000117228.10	chr1:89058990-89060277	-	2883	1	47	47
GBP4	ENSG00000162654.9	chr1:89182498-89186526	-	6141	1	90	84
LRRC8B	ENSG00000197147.14	chr1:89524829-89593366	+	8034	1	39	38
LRRC8C	ENSG00000171488.15	chr1:89763545-89769903	+	7170	2	120	69
LRRC8D	ENSG00000171492.14	chr1:89846580-89933892	+	3950	1	26	25
ZNF326	ENSG00000162664.17	chr1:89995137-90035531	+	9729	1	13	8
ZNF644	ENSG00000122482.21	chr1:90916490-90935528	-	5702	7	79	15
HFM1	ENSG00000162669.16	chr1:91316140-91328937	-	4899	3	36	13
TGFBR3	ENSG00000069702.11	chr1:91727777-91766432	-	6455	7	276	75
BRDT	ENSG00000137948.18	chr1:91952162-92014421	+	3696	1	91	19
SETSIP	ENSG00000230667.5	chr1:92074533-92075411	-	909	3	75	35
RPAP2	ENSG00000122484.9	chr1:92333242-92387233	+	16899	1	35	9
EVI5	ENSG00000067208.14	chr1:92703858-92785106	-	7436	3	83	16
H6PD	ENSG00000049239.13	chr1:9265530-9271337	+	9147	3	56	19
RPL5	ENSG00000122406.14	chr1:92840525-92841921	+	1028	8	169	25
MTF2	ENSG00000143033.18	chr1:93128795-93137132	+	4075	6	148	28
TMED5	ENSG00000117500.13	chr1:93154196-93163210	-	5789	10	128	12
CCDC18	ENSG00000122483.17	chr1:93205555-93246892	+	4867	1	25	17
DR1	ENSG00000117505.13	chr1:93354975-93360935	+	10124	6	57	10
FNBP1L	ENSG00000137942.16	chr1:93543826-93549314	+	5341	5	84	26
BCAR3	ENSG00000137936.18	chr1:93720189-93845712	-	3229	5	137	47
SPSB1	ENSG00000171621.14	chr1:9355707-9367575	+	3106	1	23	7
DNTTIP2	ENSG00000067334.14	chr1:93875666-93879918	-	5896	5	1465	353
GCLM	ENSG00000023909.10	chr1:93894644-93908790	-	4883	1	43	19
ARHGAP29	ENSG00000137962.13	chr1:94148988-94154829	-	8952	4	85	27
NOC2L	ENSG00000188976.11	chr1:945319-945562	-	2757	4	911	156
ABCD3	ENSG00000117528.14	chr1:94513474-94518496	+	3604	9	129	28
F3	ENSG00000117525.14	chr1:94532997-94536164	-	2298	2	175	59
SLC44A3	ENSG00000143036.17	chr1:94824494-94895053	+	2381	1	36	11
ALG14	ENSG00000172339.10	chr1:94983550-95027203	-	9375	1	70	28
TLCD4-RWDD3	ENSG00000271092.5	chr1:95151377-95247225	+	1491	1	21	14
RWDD3	ENSG00000122481.17	chr1:95246058-95247223	+	1180	3	77	22
SLC25A33	ENSG00000171612.7	chr1:9539465-9585173	+	3865	1	32	7
TMEM201	ENSG00000188807.13	chr1:9607728-9613247	+	3851	6	75	16
PLEKHN1	ENSG00000187583.11	chr1:966482-975865	+	3176	1	13	10
PTBP2	ENSG00000117569.19	chr1:96806811-96812928	+	12014	16	165	40
CLSTN1	ENSG00000171603.18	chr1:9729028-9733486	-	4760	6	61	11
DPYD	ENSG00000188641.14	chr1:97691207-97721654	-	4423	2	42	21
SNX7	ENSG00000162627.17	chr1:98662223-98691577	+	1736	1	37	10
PLPPR4	ENSG00000117600.12	chr1:99298864-99309590	+	5369	3	116	21
LZIC	ENSG00000162441.12	chr1:9930261-9932180	-	4989	1	73	26
PALMD	ENSG00000099260.11	chr1:99667580-99669823	+	2334	4	745	200
FRRS1	ENSG00000156869.14	chr1:99710825-99712508	-	6971	1	8	8
AGL	ENSG00000162688.17	chr1:99874470-99876597	+	7446	3	18	8
SLC35A3	ENSG00000117620.15	chr1:99969351-100027722	+	14321	4	115	19
DNMBP	ENSG00000107554.17	chr10:99875577-100009947	-	6428	8	164	24
ERLIN1	ENSG00000107566.14	chr10:100150094-100186029	-	3487	2	55	24
CWF19L1	ENSG00000095485.18	chr10:100232298-100267680	-	2591	2	25	5
PKD2L1	ENSG00000107593.17	chr10:100288396-100329940	-	2790	1	168	107
SCD	ENSG00000099194.6	chr10:100347233-100364826	+	5245	2	17	6
SEC31B	ENSG00000075826.17	chr10:100486646-100490171	-	5087	1	42	19
HIF1AN	ENSG00000166135.14	chr10:100536470-100545497	+	12927	9	163	22
PAX2	ENSG00000075891.22	chr10:100745582-100829944	+	4189	2	90	33
SEMA4G	ENSG00000095539.15	chr10:100980860-100981420	+	4656	1	5	5
MRPL43	ENSG00000055950.16	chr10:100969458-100987196	-	2134	1	10	9
LZTS2	ENSG00000107816.17	chr10:100999853-101003760	+	5741	9	806	158
PDZD7	ENSG00000186862.20	chr10:101030178-101030768	-	4306	2	18	8
SFXN3	ENSG00000107819.13	chr10:101037952-101041240	+	3098	4	445	109
KAZALD1	ENSG00000107821.15	chr10:101066395-101067059	+	3232	5	139	27
DPCD	ENSG00000166171.13	chr10:101570560-101596651	+	819	2	32	13
POLL	ENSG00000166169.17	chr10:101578882-101582225	-	2781	2	17	9
FBXW4	ENSG00000107829.15	chr10:101611657-101613153	-	2482	1	68	36
GTPBP4	ENSG00000107937.19	chr10:1012400-1017197	+	4656	1	20	11
FGF8	ENSG00000107831.13	chr10:101770130-101780369	-	1197	1	332	97
NPM3	ENSG00000107833.10	chr10:101781325-101783413	-	877	4	41	10
OGA	ENSG00000198408.14	chr10:101803747-101817866	-	5174	10	274	61
KCNIP2	ENSG00000120049.20	chr10:101825975-101843920	-	2489	3	78	26
ARMH3	ENSG00000120029.13	chr10:101990551-102002064	-	4099	2	57	16
LDB1	ENSG00000198728.11	chr10:102110392-102111133	-	3098	6	755	143
NOLC1	ENSG00000166197.17	chr10:102160730-102163866	+	3967	7	617	149
NFKB2	ENSG00000077150.20	chr10:102400578-102401269	+	3411	6	662	150
CUEDC2	ENSG00000107874.11	chr10:102424009-102432568	-	1100	2	133	30
SUFU	ENSG00000107882.12	chr10:102504079-102618659	+	5016	1	18	7
TRIM8	ENSG00000171206.15	chr10:102655163-102656868	+	3048	4	212	34
WBP1L	ENSG00000166272.18	chr10:102743948-102816262	+	4129	2	51	12
CNNM2	ENSG00000148842.18	chr10:103068436-103077029	+	15857	5	105	30
NT5C2	ENSG00000076685.19	chr10:103088018-103193306	-	4917	4	77	25
RPEL1	ENSG00000235376.5	chr10:103245887-103248016	+	2130	1	22	6
PDCD11	ENSG00000148843.15	chr10:103444313-103445724	+	6477	5	41	6
CALHM3	ENSG00000183128.7	chr10:103472804-103479240	-	1652	3	73	33
NEURL1	ENSG00000107954.10	chr10:103571677-103577902	+	4314	1	51	40
STN1	ENSG00000107960.11	chr10:103882555-103917669	-	6369	1	38	24
COL17A1	ENSG00000065618.21	chr10:104031288-104032968	-	5612	1	9	9
SFR1	ENSG00000156384.14	chr10:104122165-104126385	+	1503	1	22	22
GSTO2	ENSG00000065621.15	chr10:104295275-104299411	+	6715	2	94	47
CFAP58	ENSG00000120051.15	chr10:104376855-104382360	+	3256	2	72	29
SORCS3	ENSG00000156395.13	chr10:105158928-105211250	+	5575	5	119	31
SORCS1	ENSG00000108018.15	chr10:106573663-107164534	-	7272	3	115	23
CELF2	ENSG00000048740.18	chr10:10798624-11331257	+	8044	1	109	75
WDR37	ENSG00000047056.16	chr10:1074383-1096246	+	5137	1	26	26
ADD3	ENSG00000148700.15	chr10:110119315-110119690	+	4413	4	59	15
MXI1	ENSG00000119950.21	chr10:110270208-110286616	+	3470	7	116	18
SMNDC1	ENSG00000119953.14	chr10:110298677-110304131	-	4310	6	577	127
DUSP5	ENSG00000138166.6	chr10:110502747-110510437	+	2477	2	304	88
SMC3	ENSG00000108055.10	chr10:110568327-110582006	+	5522	2	81	44
RBM20	ENSG00000203867.8	chr10:110835178-110836258	+	7293	2	74	18
GPAM	ENSG00000119927.14	chr10:112153870-112183710	-	6372	1	132	39
ACSL5	ENSG00000197142.10	chr10:112376199-112428380	+	3380	1	139	98
ZDHHC6	ENSG00000023041.11	chr10:112430824-112433570	-	2906	2	44	12
VTI1A	ENSG00000151532.14	chr10:112447359-112527405	+	4174	2	83	56
TCF7L2	ENSG00000148737.17	chr10:113161231-113165681	+	4136	7	184	42
HABP2	ENSG00000148702.15	chr10:113567484-113570158	+	2985	1	24	8
CASP7	ENSG00000165806.21	chr10:113720998-113729503	+	2659	1	39	15
ADRB1	ENSG00000043591.6	chr10:114043866-114046904	+	3039	1	10	6
CCDC186	ENSG00000165813.20	chr10:114131026-114132094	-	7343	1	630	126
AFAP1L2	ENSG00000169129.15	chr10:114310354-114404480	-	3964	3	157	54
ABLIM1	ENSG00000099204.20	chr10:114435954-114685003	-	7690	10	323	49
FAM160B1	ENSG00000151553.15	chr10:114860791-114863914	+	5774	3	70	45
ATRNL1	ENSG00000107518.18	chr10:115467174-115597982	+	8746	5	436	128
USP6NL	ENSG00000148429.14	chr10:11564127-11573841	-	11377	2	647	254
GFRA1	ENSG00000151892.14	chr10:116056925-116272282	-	9216	2	69	40
PNLIPRP3	ENSG00000203837.5	chr10:116427847-116477957	+	2374	1	44	36
ENO4	ENSG00000188316.15	chr10:116859034-116911788	+	2878	5	61	11
SHTN1	ENSG00000187164.20	chr10:116900312-117126586	-	6871	3	562	147
PDZD8	ENSG00000165650.12	chr10:117290186-117374481	-	9672	3	2594	780
EMX2	ENSG00000170370.12	chr10:117542746-117549546	+	2710	1	40	17
ECHDC3	ENSG00000134463.15	chr10:11747450-11755730	+	1633	2	30	7
RAB11FIP2	ENSG00000107560.12	chr10:118005756-118015110	-	6399	1	20	12
FAM204A	ENSG00000165669.14	chr10:118310414-118311486	-	13898	2	61	21
CACUL1	ENSG00000151893.15	chr10:118685959-118686781	-	11035	6	68	13
PROSER2	ENSG00000148426.13	chr10:11869644-11870875	+	3375	3	486	185
NANOS1	ENSG00000188613.7	chr10:119030426-119031533	+	4017	5	562	125
EIF3A	ENSG00000107581.13	chr10:119056876-119059890	-	6659	3	33	14
DENND10	ENSG00000119979.18	chr10:119136517-119137174	+	2829	4	35	10
PRDX3	ENSG00000165672.7	chr10:119168069-119170988	-	1553	1	9	9
GRK5	ENSG00000198873.12	chr10:119452448-119459742	+	6798	1	15	6
RGS10	ENSG00000148908.15	chr10:119515523-119516488	-	923	2	13	7
TIAL1	ENSG00000151923.17	chr10:119575219-119577214	-	5072	11	582	111
INPP5F	ENSG00000198825.15	chr10:119819507-119823897	+	5319	2	71	25
MCMBP	ENSG00000197771.13	chr10:119842782-119858237	-	4216	1	21	7
SEC23IP	ENSG00000107651.13	chr10:119941181-119942502	+	7148	8	83	8
UPF2	ENSG00000151461.20	chr10:11920022-12035897	-	5569	2	22	7
DHTKD1	ENSG00000181192.12	chr10:12118779-12120359	+	5173	7	78	15
WDR11	ENSG00000120008.16	chr10:120907295-120909523	+	4954	2	184	64
SEC61A2	ENSG00000065665.21	chr10:12157019-12158285	+	2495	3	54	11
NUDT5	ENSG00000165609.13	chr10:12172490-12173813	-	3195	3	579	227
ATE1	ENSG00000107669.17	chr10:121740421-121928801	-	5165	2	115	25
TACC2	ENSG00000138162.19	chr10:122113030-122210569	+	9704	4	192	48
CDC123	ENSG00000151465.14	chr10:12230948-12250589	+	1321	1	5	5
PLEKHA1	ENSG00000107679.14	chr10:122374834-122412976	+	14010	1	32	16
ARMS2	ENSG00000254636.1	chr10:122454653-122457352	+	818	1	24	24
HTRA1	ENSG00000166033.13	chr10:122506691-122514907	+	2091	3	234	52
CUZD1	ENSG00000138161.14	chr10:122832158-122846175	-	2125	2	329	158
PSTK	ENSG00000179988.14	chr10:122983290-122994929	+	1705	3	42	8
ACADSB	ENSG00000196177.13	chr10:123052761-123053878	+	5848	1	10	8
BUB3	ENSG00000154473.18	chr10:123162254-123163241	+	7703	2	189	75
CHST15	ENSG00000182022.18	chr10:124021082-124038619	-	4810	1	35	24
OAT	ENSG00000065154.12	chr10:124408822-124415072	-	2039	1	34	14
LHPP	ENSG00000107902.14	chr10:124488429-124493877	+	1634	1	28	12
EEF1AKMT2	ENSG00000203791.15	chr10:124760474-124765791	-	4920	3	108	17
ZRANB1	ENSG00000019995.6	chr10:124981411-124983496	+	5695	10	185	24
UROS	ENSG00000188690.15	chr10:125788583-125816632	-	3188	3	67	13
BCCIP	ENSG00000107949.17	chr10:125825494-125831537	+	2337	2	87	50
FANK1	ENSG00000203780.12	chr10:125896564-126009592	+	1271	1	19	8
ADAM12	ENSG00000148848.14	chr10:126012381-126388455	-	7938	3	184	70
C10orf90	ENSG00000154493.19	chr10:126502660-126524823	-	3076	2	281	83
INSYN2A	ENSG00000188916.9	chr10:127136194-127177009	-	4836	2	66	34
DOCK1	ENSG00000150760.13	chr10:127248068-127272196	+	6840	3	174	90
NPS	ENSG00000214285.3	chr10:127549309-127553540	+	1231	1	22	19
MKI67	ENSG00000148773.14	chr10:128101484-128103128	-	12716	4	105	27
CCDC3	ENSG00000151468.11	chr10:12896625-13001713	-	3180	1	36	30
GLRX3	ENSG00000108010.12	chr10:130159746-130160873	+	3827	2	60	39
OPTN	ENSG00000123240.17	chr10:13131319-13136918	+	3521	1	178	153
TCERG1L	ENSG00000176769.9	chr10:131092391-131311721	-	2618	1	37	30
STK32C	ENSG00000165752.17	chr10:132324037-132331831	-	2096	1	187	51
INPP5A	ENSG00000068383.19	chr10:132538139-132710456	+	3000	1	17	10
NKX6-2	ENSG00000148826.9	chr10:132783179-132784765	-	2768	3	22	6
TUBGCP2	ENSG00000130640.13	chr10:133279642-133312337	-	4302	2	326	73
FUOM	ENSG00000148803.12	chr10:133355160-133358025	-	762	4	424	107
SEPHS1	ENSG00000086475.15	chr10:13333901-13340790	-	3265	2	261	191
MTG1	ENSG00000148824.19	chr10:133401423-133402839	+	3424	2	17	5
AL157392.5	ENSG00000282246.1	chr10:13630284-13645011	+	1204	1	70	21
FRMD4A	ENSG00000151474.23	chr10:13643706-14330924	-	6861	5	2058	649
FAM107B	ENSG00000065809.13	chr10:14529955-14571999	-	3785	8	219	29
CDNF	ENSG00000185267.10	chr10:14819250-14838575	-	1492	1	7	5
HSPA14	ENSG00000187522.16	chr10:14850715-14854207	+	1762	4	44	13
DCLRE1C	ENSG00000152457.18	chr10:14909170-14911322	-	5960	4	69	10
NMT2	ENSG00000152465.18	chr10:15132817-15141353	-	5003	4	412	271
FAM171A1	ENSG00000148468.17	chr10:15214171-15248707	-	4182	1	35	18
ITGA8	ENSG00000077943.8	chr10:15513954-15719922	-	6547	2	275	112
MINDY3	ENSG00000148481.14	chr10:15778170-15818008	-	2452	3	83	30
PTER	ENSG00000165983.14	chr10:16436984-16513737	+	3777	1	43	11
C1QL3	ENSG00000165985.10	chr10:16514467-16521145	-	2376	6	43	7
ADARB2	ENSG00000185736.16	chr10:1177313-1737525	-	8475	6	112	59
TRDMT1	ENSG00000107614.22	chr10:17151414-17169419	-	12918	1	27	12
VIM	ENSG00000026025.16	chr10:17233225-17235034	+	2666	3	23	7
HACD1	ENSG00000165996.14	chr10:17599074-17617235	-	2234	1	17	10
STAM	ENSG00000136738.15	chr10:17644208-17700221	+	3856	1	99	44
CACNB2	ENSG00000165995.21	chr10:18401963-18540325	+	6129	11	190	42
NSUN6	ENSG00000241058.4	chr10:18546062-18551822	-	2166	1	24	8
ARL5B	ENSG00000165997.5	chr10:18659431-18681639	+	7170	4	35	8
MALRD1	ENSG00000204740.11	chr10:19692310-19790401	+	6850	3	89	16
PLXDC2	ENSG00000120594.17	chr10:20043320-20280357	+	12275	5	272	161
NEBL	ENSG00000078114.19	chr10:20961672-21002696	-	8925	3	293	71
SKIDA1	ENSG00000180592.17	chr10:21515016-21517919	-	6601	1	20	5
MLLT10	ENSG00000078403.17	chr10:21624667-21673486	+	5668	1	22	11
BMI1	ENSG00000168283.14	chr10:22327946-22329491	+	3540	4	71	21
SPAG6	ENSG00000077327.16	chr10:22391805-22454224	+	2770	2	82	34
PIP4K2A	ENSG00000150867.14	chr10:22537015-22714108	-	3820	6	1680	401
ARMC3	ENSG00000165309.14	chr10:22955196-22961727	+	3718	1	27	23
MSRB2	ENSG00000148450.13	chr10:23119144-23120893	+	1730	3	84	20
PTF1A	ENSG00000168267.7	chr10:23193361-23194163	+	1545	1	25	24
KIAA1217	ENSG00000120549.18	chr10:24542420-24543708	+	7407	4	135	53
ARHGAP21	ENSG00000107863.18	chr10:24629996-24706630	-	7381	8	618	146
THNSL1	ENSG00000185875.13	chr10:25016658-25026664	+	3788	1	35	12
ENKUR	ENSG00000151023.17	chr10:24981980-25062279	-	3378	2	42	19
GPR158	ENSG00000151025.11	chr10:25594213-25602226	+	7023	3	350	64
ZMYND11	ENSG00000015171.20	chr10:244471-248531	+	4229	1	8	8
GAD2	ENSG00000136750.13	chr10:26218193-26224760	+	5391	3	152	46
PDSS1	ENSG00000148459.16	chr10:26734651-26746782	+	1584	6	257	28
ABI1	ENSG00000136754.17	chr10:26748570-26860863	-	3576	1	28	19
ANKRD26	ENSG00000107890.17	chr10:27035673-27100494	-	6775	11	296	35
YME1L1	ENSG00000136758.19	chr10:27131859-27154226	-	4191	3	138	79
MASTL	ENSG00000120539.15	chr10:27169944-27186718	+	4132	2	23	8
RAB18	ENSG00000099246.17	chr10:27504619-27537966	+	4931	1	53	43
MKX	ENSG00000150051.14	chr10:27718563-27743545	-	3846	1	5	5
ARMC4	ENSG00000169126.16	chr10:27812168-27860664	-	3603	2	192	41
WAC	ENSG00000095787.23	chr10:28614999-28618041	+	5924	2	20	10
BAMBI	ENSG00000095739.11	chr10:28677521-28682932	+	1691	1	386	106
SVIL	ENSG00000197321.15	chr10:29508031-29522568	-	8201	5	356	156
MTPAP	ENSG00000107951.15	chr10:30326564-30348977	-	5560	1	5	5
MAP3K8	ENSG00000107968.10	chr10:30439177-30450638	+	2850	1	13	10
PFKP	ENSG00000067057.17	chr10:3129007-3136793	+	3265	4	125	24
ZNF438	ENSG00000183621.15	chr10:30844772-30999517	-	3344	3	114	22
PITRM1	ENSG00000107959.16	chr10:3137728-3172782	-	3487	4	1494	238
ZEB1	ENSG00000148516.21	chr10:31381723-31461180	+	6267	1	28	21
ARHGAP12	ENSG00000165322.18	chr10:31820444-31854180	-	5084	5	91	13
KIF5B	ENSG00000170759.11	chr10:32017207-32021094	-	5866	5	707	135
CCDC7	ENSG00000216937.13	chr10:32686019-32877139	+	4158	3	1886	602
ITGB1	ENSG00000150093.19	chr10:32929985-32936251	-	3784	6	3710	792
NRP1	ENSG00000099250.18	chr10:33194367-33202995	-	5882	5	118	14
PARD3	ENSG00000148498.16	chr10:34109561-34815296	-	5980	9	735	167
CUL2	ENSG00000108094.16	chr10:35008552-35090642	-	4440	2	88	39
CREM	ENSG00000095794.19	chr10:35178889-35211803	+	2306	2	35	10
CCNY	ENSG00000108100.18	chr10:35434111-35501661	+	5068	3	170	78
GJD4	ENSG00000177291.4	chr10:35605341-35608935	+	1649	9	114	20
KLF6	ENSG00000067082.15	chr10:3775996-3780217	-	4590	8	528	125
RASGEF1A	ENSG00000198915.12	chr10:43199116-43202682	-	4104	2	37	9
FXYD4	ENSG00000150201.15	chr10:43374469-43376335	+	779	1	21	8
HNRNPF	ENSG00000169813.16	chr10:43387643-43396817	-	2755	3	1154	295
ZNF239	ENSG00000196793.13	chr10:43556344-43568459	-	2389	2	221	67
WASHC2C	ENSG00000172661.19	chr10:45786370-45792601	+	4669	3	95	19
TIMM23	ENSG00000265354.4	chr10:45972489-46003742	+	1190	1	65	50
NCOA4	ENSG00000266412.5	chr10:46006295-46019537	-	3549	8	3004	1022
NPY4R	ENSG00000204174.8	chr10:46461099-46465958	-	2033	6	1137	269
NPY4R2	ENSG00000264717.5	chr10:47918739-47923524	+	1956	2	1163	255
DIP2C	ENSG00000151240.17	chr10:274190-486558	-	7885	1	27	27
MAPK8	ENSG00000107643.16	chr10:48429893-48435877	+	6046	9	101	9
ARHGAP22	ENSG00000128805.15	chr10:48446558-48656265	-	2764	2	87	52
WDFY4	ENSG00000128815.19	chr10:48802738-48824169	+	10079	1	23	18
VSTM4	ENSG00000165633.13	chr10:49064151-49077291	-	6414	1	34	15
TMEM273	ENSG00000204161.14	chr10:49155569-49166993	-	2070	1	44	15
ERCC6	ENSG00000225830.14	chr10:49460024-49470281	-	9001	3	70	27
PARG	ENSG00000227345.8	chr10:49820210-49833274	-	4128	1	27	13
TIMM23B	ENSG00000204152.13	chr10:49942081-49973679	+	2623	1	55	37
TIMM23B-AGAP6	ENSG00000178440.7	chr10:49972835-49982053	+	3593	1	7	6
WASHC2A	ENSG00000099290.17	chr10:50119650-50126508	+	4642	2	67	18
ASAH2	ENSG00000188611.15	chr10:50187242-50240547	-	7171	2	65	35
SGMS1	ENSG00000198964.14	chr10:50459941-50466932	-	3717	2	131	62
A1CF	ENSG00000148584.15	chr10:50806562-50859985	-	9517	1	37	30
AKR1C3	ENSG00000196139.14	chr10:5105275-5107686	+	1405	1	50	50
CSTF2T	ENSG00000177613.9	chr10:51695486-51699595	-	4110	9	1015	149
AKR1C8P	ENSG00000264006.8	chr10:5154140-5185104	-	1034	1	39	14
PRKG1	ENSG00000185532.20	chr10:52046867-52294176	+	6957	4	100	25
DKK1	ENSG00000107984.10	chr10:52315252-52316901	+	1805	1	11	9
MBL2	ENSG00000165471.7	chr10:52765380-52771700	-	3576	1	17	15
PCDH15	ENSG00000150275.18	chr10:54378823-55319614	-	9426	11	600	155
NET1	ENSG00000173848.19	chr10:5454381-5456530	+	3989	7	1308	203
ZWINT	ENSG00000122952.17	chr10:56357816-56359731	-	1857	5	337	93
ASB13	ENSG00000196372.13	chr10:5638867-5641812	-	2780	1	13	9
TASOR2	ENSG00000108021.20	chr10:5760840-5763740	+	8732	7	495	111
GDI2	ENSG00000057608.17	chr10:5765849-5785922	-	2297	3	72	28
CISD1	ENSG00000122873.12	chr10:58273433-58287999	+	2375	3	50	9
UBE2D1	ENSG00000072401.15	chr10:58368208-58369595	+	2623	5	186	35
TFAM	ENSG00000108064.11	chr10:58385604-58394539	+	5025	3	158	58
BICC1	ENSG00000122870.12	chr10:58793535-58814314	+	5741	4	78	12
FBH1	ENSG00000134452.20	chr10:5936633-5937511	+	3702	3	186	57
PHYHIPL	ENSG00000165443.12	chr10:59236527-59238768	+	3569	2	77	48
FAM13C	ENSG00000148541.13	chr10:59247692-59302856	-	3458	1	54	54
IL15RA	ENSG00000134470.21	chr10:5953045-5966339	-	1850	1	41	24
CCDC6	ENSG00000108091.11	chr10:59788747-59906556	-	5727	11	188	16
ANK3	ENSG00000151150.22	chr10:60029797-60572663	-	17019	14	380	86
IL2RA	ENSG00000134460.18	chr10:6012797-6062290	-	3218	1	172	77
CDK1	ENSG00000170312.16	chr10:60787671-60791927	+	1948	1	6	5
RHOBTB1	ENSG00000072422.17	chr10:60869438-60944185	-	4411	3	113	33
RBM17	ENSG00000134453.16	chr10:6114147-6115872	+	3751	5	1440	298
ARID5B	ENSG00000150347.16	chr10:62049211-62093064	+	7492	6	210	62
EGR2	ENSG00000122877.16	chr10:62812003-62819167	-	2979	1	70	48
NRBF2	ENSG00000148572.16	chr10:63133328-63155024	+	1816	1	6	6
JMJD1C	ENSG00000171988.19	chr10:63215438-63269253	-	8758	4	235	60
PRKCQ	ENSG00000065675.15	chr10:6427148-6580276	-	3255	5	330	157
CTNNA3	ENSG00000183230.17	chr10:67521842-67665652	-	10696	5	555	127
LRRTM3	ENSG00000198739.11	chr10:67012290-67097929	+	6049	2	79	31
SIRT1	ENSG00000096717.12	chr10:67906050-67918386	+	4107	4	98	25
HERC4	ENSG00000148634.15	chr10:68073021-68074137	-	6391	7	65	9
ATOH7	ENSG00000179774.9	chr10:68230595-68232113	-	1519	1	37	16
PBLD	ENSG00000108187.16	chr10:68283064-68288963	-	2588	1	8	6
HNRNPH3	ENSG00000096746.17	chr10:68338806-68342269	+	2339	7	63	12
RUFY2	ENSG00000204130.14	chr10:68341107-68406950	-	4502	4	835	680
DNA2	ENSG00000138346.15	chr10:68416615-68430607	-	4267	5	62	10
SLC25A16	ENSG00000122912.15	chr10:68477999-68480764	-	6581	3	18	8
CCAR1	ENSG00000060339.14	chr10:68787836-68789872	+	4658	7	138	24
DDX21	ENSG00000165732.13	chr10:68956170-68985068	+	4829	1	8	8
KIFBP	ENSG00000198954.9	chr10:68988803-69005986	+	2848	8	79	12
VPS26A	ENSG00000122958.15	chr10:69170034-69171277	+	4227	7	709	144
SUPV3L1	ENSG00000156502.14	chr10:69207776-69209099	+	2477	2	317	135
HK1	ENSG00000156515.23	chr10:69392279-69401118	+	3998	2	49	24
TACR2	ENSG00000075073.15	chr10:69403903-69409282	-	2715	2	17	5
FAM241B	ENSG00000171224.9	chr10:69630544-69632877	+	1073	1	11	6
COL13A1	ENSG00000197467.15	chr10:69954901-69959142	+	3187	3	84	13
AIFM2	ENSG00000042286.15	chr10:70114775-70118351	-	3247	2	74	13
TYSND1	ENSG00000156521.14	chr10:70137981-70146700	-	3758	5	318	154
LRRC20	ENSG00000172731.14	chr10:70298970-70376779	-	3414	1	825	184
SGPL1	ENSG00000166224.17	chr10:70844497-70860486	+	5778	1	24	23
PCBD1	ENSG00000166228.9	chr10:70882280-70885899	-	787	2	1014	227
SLC29A3	ENSG00000198246.9	chr10:71319259-71363385	+	2621	2	58	23
CDH23	ENSG00000107736.21	chr10:71512113-71646782	+	11138	3	83	25
PSAP	ENSG00000197746.14	chr10:71819751-71822205	-	2830	5	51	9
SPOCK2	ENSG00000107742.13	chr10:72088357-72089032	-	5328	2	17	9
ASCC1	ENSG00000138303.18	chr10:72096522-72210737	-	2683	1	28	13
ANAPC16	ENSG00000166295.9	chr10:72223133-72233829	+	3567	3	68	27
DNAJB12	ENSG00000148719.15	chr10:72332830-72355149	-	4360	3	867	240
MICU1	ENSG00000107745.19	chr10:72423248-72523975	-	2488	2	162	80
MCU	ENSG00000156026.14	chr10:72859995-72868806	+	3224	1	19	14
OIT3	ENSG00000138315.13	chr10:72893584-72932689	+	2210	6	43	9
P4HA1	ENSG00000122884.12	chr10:73009640-73016861	-	2844	3	346	192
NUDT13	ENSG00000166321.14	chr10:73110530-73131828	+	2258	1	31	8
ECD	ENSG00000122882.11	chr10:73130155-73134754	-	3006	2	98	33
FAM149B1	ENSG00000138286.15	chr10:73208692-73242180	+	5455	2	549	102
DNAJC9	ENSG00000213551.7	chr10:73238770-73243398	-	2295	4	3081	1019
MRPS16	ENSG00000182180.14	chr10:73250741-73252404	-	2579	4	37	9
ANXA7	ENSG00000138279.16	chr10:73375649-73378958	-	2443	3	488	73
MSS51	ENSG00000166343.10	chr10:73423579-73433561	-	2423	4	48	26
PPP3CB	ENSG00000107758.16	chr10:73438198-73467619	-	3519	1	72	31
USP54	ENSG00000166348.18	chr10:73575810-73591540	-	6247	3	212	87
SFMBT2	ENSG00000198879.12	chr10:7348142-7408745	-	8024	1	29	15
FUT11	ENSG00000196968.11	chr10:73773605-73780251	+	2175	7	70	9
CHCHD1	ENSG00000172586.8	chr10:73782048-73783652	+	1202	5	208	21
NDST2	ENSG00000166507.19	chr10:73810684-73811798	-	3758	1	154	43
VCL	ENSG00000035403.18	chr10:73995193-74120160	+	6489	1	29	28
AP3M1	ENSG00000185009.12	chr10:74138256-74150757	-	5124	11	279	57
ADK	ENSG00000156110.14	chr10:74675767-74680608	+	3212	5	174	40
KAT6B	ENSG00000156650.14	chr10:75017475-75026127	+	8314	5	130	30
VDAC2	ENSG00000165637.13	chr10:75229310-75231275	+	1557	3	1249	362
COMTD1	ENSG00000165644.11	chr10:75234426-75235336	-	1250	2	38	14
LRMDA	ENSG00000148655.15	chr10:76036006-76058789	+	3923	4	218	75
KCNMA1	ENSG00000156113.24	chr10:77183473-77498970	-	12071	4	165	44
ITIH2	ENSG00000151655.19	chr10:7729865-7732473	+	3146	1	105	70
KIN	ENSG00000151657.12	chr10:7753225-7766103	-	6360	1	71	36
DLG5	ENSG00000151208.17	chr10:77816033-77820021	-	7644	2	43	35
ATP5F1C	ENSG00000165629.20	chr10:7802243-7807801	+	1101	3	34	7
RPS24	ENSG00000138326.21	chr10:78038556-78040701	+	2712	7	33506	17108
ZMIZ1	ENSG00000108175.17	chr10:79285453-79316528	+	7615	5	118	43
PPIF	ENSG00000108179.14	chr10:79347658-79354086	+	2196	4	553	77
EIF5AL1	ENSG00000253626.3	chr10:79512601-79516440	+	3840	3	309	112
GATA3	ENSG00000107485.18	chr10:8058399-8074064	+	3083	6	148	33
NUTM2E	ENSG00000228570.7	chr10:79841358-79850878	+	3623	1	11	7
TMEM254	ENSG00000133678.14	chr10:80081723-80091332	+	2154	1	22	10
ANXA11	ENSG00000122359.18	chr10:80155588-80158018	-	6965	1	6	6
PRXL2A	ENSG00000122378.14	chr10:80419998-80432997	+	5801	2	23	7
TSPAN14	ENSG00000108219.15	chr10:80515467-80519635	+	16221	8	515	70
SH2D4B	ENSG00000178217.14	chr10:80607299-80646558	+	3983	3	332	119
LARP4B	ENSG00000107929.15	chr10:864241-903515	-	5963	7	117	17
NRG3	ENSG00000185737.13	chr10:82799742-82985605	+	3811	7	355	42
CCSER2	ENSG00000107771.17	chr10:84438543-84513702	+	7664	2	153	36
WAPL	ENSG00000062650.19	chr10:86435256-86444032	-	6310	4	2198	566
BMPR1A	ENSG00000107779.14	chr10:86838862-86929738	+	6417	3	108	19
MMRN2	ENSG00000173269.14	chr10:86943871-86944571	-	4127	11	360	52
SNCG	ENSG00000173267.14	chr10:86959375-86963258	+	756	5	44	8
GLUD1	ENSG00000148672.9	chr10:87057718-87060380	-	3300	2	28	16
NUTM2A	ENSG00000184923.12	chr10:87225500-87236908	+	3974	1	16	7
NUTM2D	ENSG00000214562.14	chr10:87364989-87366491	+	5543	1	15	8
PAPSS2	ENSG00000198682.13	chr10:87660984-87713310	+	3949	4	193	32
ATAD1	ENSG00000138138.13	chr10:87753117-87814882	-	4640	5	288	78
PTEN	ENSG00000171862.11	chr10:87952199-87961309	+	8515	3	319	61
RNLS	ENSG00000184719.12	chr10:88572904-88583190	-	3385	2	271	200
LIPJ	ENSG00000204022.9	chr10:88586762-88606976	+	1484	1	23	19
LIPN	ENSG00000204020.6	chr10:88760020-88779626	+	2676	1	1763	290
STAMBPL1	ENSG00000138134.12	chr10:88912356-88923487	+	4184	1	38	22
FAS	ENSG00000026103.22	chr10:88990531-89015784	+	3696	1	22	12
CH25H	ENSG00000138135.7	chr10:89205629-89207317	-	1689	1	7	6
LIPA	ENSG00000107798.18	chr10:89213569-89414557	-	2527	4	261	82
IFIT2	ENSG00000119922.10	chr10:89302046-89309271	+	3703	3	284	68
IFIT5	ENSG00000152778.9	chr10:89414568-89420997	+	4029	1	29	20
PANK1	ENSG00000152782.16	chr10:89582988-89643874	-	6976	3	24	6
KIF20B	ENSG00000138182.14	chr10:89723576-89774939	+	6419	4	131	43
HTR7	ENSG00000148680.16	chr10:90740823-90857698	-	3467	1	69	59
RPP30	ENSG00000148688.14	chr10:90896326-90908553	+	2332	1	13	5
PCGF5	ENSG00000180628.15	chr10:91220783-91227960	+	7149	5	113	33
PPP1R3C	ENSG00000119938.9	chr10:91628442-91633071	-	2541	1	24	7
MARCHF5	ENSG00000198060.10	chr10:92349481-92350298	+	3922	6	202	91
IDE	ENSG00000119912.17	chr10:92475945-92479587	-	5894	4	32	7
CEP55	ENSG00000138180.16	chr10:93517207-93520277	+	2658	3	48	13
SLC35G1	ENSG00000176273.15	chr10:93894022-93909825	+	3490	2	48	10
PLCE1	ENSG00000138193.16	chr10:94324889-94325656	+	12481	4	589	277
TBC1D12	ENSG00000108239.9	chr10:94534339-94535928	+	5637	3	36	9
HELLS	ENSG00000119969.15	chr10:94596880-94601971	+	4987	18	147	10
CYP2C8	ENSG00000138115.14	chr10:95040928-95067430	-	2024	1	67	45
ACSM6	ENSG00000173124.14	chr10:95194477-95228924	+	2307	1	55	50
PDLIM1	ENSG00000107438.9	chr10:95263876-95273406	-	1431	2	2510	534
SORBS1	ENSG00000095637.22	chr10:95314737-95561355	-	7354	4	120	51
ALDH18A1	ENSG00000059573.9	chr10:95611256-95616697	-	3352	3	126	23
TCTN3	ENSG00000119977.21	chr10:95683261-95693899	-	2739	1	16	12
ENTPD1	ENSG00000138185.20	chr10:95755652-95866654	+	12493	1	26	7
AL365273.2	ENSG00000270099.1	chr10:95860548-95924844	+	492	3	42	11
CC2D2B	ENSG00000188649.15	chr10:95949968-95984695	+	6157	2	48	26
ZNF518A	ENSG00000177853.14	chr10:96156013-96204129	+	7994	2	151	50
BLNK	ENSG00000095585.17	chr10:96238888-96271398	-	4344	2	113	90
TLL2	ENSG00000095587.9	chr10:96364608-96513926	-	6769	5	109	38
TM9SF3	ENSG00000077147.16	chr10:96522277-96528173	-	6100	3	32	11
LCOR	ENSG00000196233.14	chr10:96949223-96958515	+	16001	4	137	33
SLIT1	ENSG00000187122.17	chr10:96998120-96999666	-	7964	9	123	18
FRAT1	ENSG00000165879.9	chr10:97320741-97321823	+	2645	1	11	8
RRP12	ENSG00000052749.14	chr10:97393684-97401534	-	4476	6	1075	422
PGAM1	ENSG00000171314.9	chr10:97427534-97432690	+	1802	4	74	19
ZDHHC16	ENSG00000171307.19	chr10:97455717-97456428	+	1977	1	124	36
MMS19	ENSG00000155229.21	chr10:97465865-97470140	-	3555	2	24	7
ANKRD2	ENSG00000165887.12	chr10:97572499-97583882	+	1449	2	158	36
HOGA1	ENSG00000241935.9	chr10:97599802-97602240	+	2442	2	13	7
AVPI1	ENSG00000119986.7	chr10:97677424-97687241	-	1375	1	7	7
MARVELD1	ENSG00000155254.13	chr10:97714694-97717479	+	3213	3	19	9
ZFYVE27	ENSG00000155256.17	chr10:97757642-97758171	+	3047	7	247	74
GOLGA7B	ENSG00000155265.11	chr10:97866231-97871580	+	6843	1	18	6
R3HCC1L	ENSG00000166024.13	chr10:98163287-98244894	+	3379	1	59	26
PYROXD2	ENSG00000119943.13	chr10:98383568-98415182	-	2023	3	75	16
HPS1	ENSG00000107521.19	chr10:98416199-98446947	-	3714	4	79	11
HPSE2	ENSG00000172987.13	chr10:98459574-99235802	-	4326	2	70	29
GOT1	ENSG00000120053.12	chr10:99396870-99430624	-	1978	7	2200	1231
SLC25A28	ENSG00000155287.11	chr10:99610522-99620147	-	1526	6	390	167
CUTC	ENSG00000119929.13	chr10:99732396-99754550	+	1332	10	146	14
COX15	ENSG00000014919.13	chr10:99714652-99716646	-	5030	8	198	27
ABCC2	ENSG00000023839.12	chr10:99845749-99852044	+	5806	7	297	52
CNTN5	ENSG00000149972.11	chr11:99844808-100358885	+	6499	10	832	157
SBF2	ENSG00000133812.16	chr11:9956568-9968356	-	7551	5	222	102
ARHGAP42	ENSG00000165895.19	chr11:100992080-100993934	+	8156	2	25	7
PGR	ENSG00000082175.15	chr11:101062569-101127088	-	13037	3	122	21
TRPC6	ENSG00000137672.13	chr11:101504705-101872562	-	4691	3	254	63
ANGPTL5	ENSG00000187151.7	chr11:101894955-101907934	-	2368	1	167	54
YAP1	ENSG00000137693.14	chr11:102112514-102230152	+	5401	2	109	66
BIRC3	ENSG00000023445.16	chr11:102317563-102339403	+	6877	1	24	24
BIRC2	ENSG00000110330.8	chr11:102362742-102377597	+	4066	4	55	27
MMP10	ENSG00000166670.10	chr11:102770502-102780628	-	1759	1	551	232
AMPD3	ENSG00000133805.15	chr11:10308313-10410838	+	3994	1	92	40
DCUN1D5	ENSG00000137692.12	chr11:103066459-103082839	-	12675	2	44	15
DYNC2H1	ENSG00000187240.16	chr11:103468389-103479733	+	13683	5	110	19
DDI1	ENSG00000170967.5	chr11:104036640-104039196	+	2557	1	60	59
PDGFD	ENSG00000170962.13	chr11:103907189-104164147	-	4052	2	62	23
CASP4	ENSG00000196954.14	chr11:104942869-104947192	-	1340	1	38	16
CASP5	ENSG00000137757.11	chr11:104994235-104999028	-	1488	1	356	144
MTRNR2L8	ENSG00000255823.5	chr11:10507894-10509186	-	1293	7	2537	1637
RNF141	ENSG00000110315.7	chr11:10511923-10517740	-	4049	1	27	26
GRIA4	ENSG00000152578.13	chr11:105933808-105974430	+	5621	4	131	48
IRAG1	ENSG00000072952.18	chr11:10591576-10594023	-	6155	1	33	33
MSANTD4	ENSG00000170903.11	chr11:105995623-106009748	-	4103	1	31	9
GUCY1A2	ENSG00000152402.11	chr11:106687375-107018151	-	16150	3	87	31
CWF19L2	ENSG00000152404.15	chr11:107326345-107457844	-	3278	2	18	7
ELMOD1	ENSG00000110675.13	chr11:107591898-107620470	+	2935	1	21	15
CTR9	ENSG00000198730.9	chr11:10775521-10801625	+	4330	6	305	65
SLC35F2	ENSG00000110660.15	chr11:107792615-107858561	-	3331	3	38	11
EIF4G2	ENSG00000110321.18	chr11:10807074-10808919	-	4001	8	103	15
CUL5	ENSG00000166266.14	chr11:108046270-108054792	+	6171	1	38	12
ACAT1	ENSG00000075239.14	chr11:108140025-108144147	+	2258	4	93	16
NPAT	ENSG00000149308.17	chr11:108158638-108161683	-	6113	3	36	10
ATM	ENSG00000149311.19	chr11:108293385-108295370	+	13147	1	34	23
ZBED5	ENSG00000236287.8	chr11:10813006-10826582	-	2741	2	100	40
C11orf65	ENSG00000166323.13	chr11:108308519-108467531	-	2711	1	229	72
POGLUT3	ENSG00000178202.13	chr11:108472116-108498384	-	4374	5	131	25
DDX10	ENSG00000178105.11	chr11:108929519-108940925	+	6707	4	179	69
C11orf87	ENSG00000185742.7	chr11:109422190-109429167	+	5867	1	370	345
ZC3H12C	ENSG00000149289.11	chr11:110131004-110165934	+	9542	1	36	28
RDX	ENSG00000137710.17	chr11:110258179-110288391	-	4392	6	544	205
FDX1	ENSG00000137714.3	chr11:110429948-110464884	+	3144	4	42	8
ARHGAP20	ENSG00000137727.12	chr11:110577054-110712050	-	6189	1	40	35
SIK2	ENSG00000170145.5	chr11:111718742-111720674	+	9622	5	150	17
PPP2R1B	ENSG00000137713.16	chr11:111735281-111737503	-	5553	7	164	38
FDXACB1	ENSG00000255561.7	chr11:111875342-111881243	-	2774	1	207	59
DIXDC1	ENSG00000150764.14	chr11:111976906-111989055	+	5826	1	29	20
DLAT	ENSG00000150768.16	chr11:112059995-112061547	+	3878	6	74	13
TIMM8B	ENSG00000150779.12	chr11:112085149-112086722	-	1155	12	431	87
SDHD	ENSG00000204370.13	chr11:112088867-112119442	+	1339	2	197	84
PTS	ENSG00000150787.8	chr11:112230399-112233677	+	986	1	40	32
NCAM1	ENSG00000149294.16	chr11:113246108-113260317	+	6045	1	65	64
CSNK2A3	ENSG00000254598.3	chr11:11351942-11353250	-	1309	2	68	37
TMPRSS5	ENSG00000166682.13	chr11:113687981-113706302	-	2340	1	70	62
RBM7	ENSG00000076053.11	chr11:114400700-114402195	+	6725	1	201	71
REXO2	ENSG00000076043.11	chr11:114440671-114450261	+	1080	1	15	6
NXPE1	ENSG00000095110.8	chr11:114521716-114551201	-	2275	1	413	98
GALNT18	ENSG00000110328.6	chr11:11475177-11621758	-	2503	1	27	27
BUD13	ENSG00000137656.12	chr11:116748170-116762836	-	2192	2	150	50
ZPR1	ENSG00000109917.11	chr11:116775110-116775876	-	6539	1	26	13
SIK3	ENSG00000160584.16	chr11:116845184-116849138	-	6331	1	9	7
PAFAH1B2	ENSG00000168092.14	chr11:117159387-117161263	+	4175	4	51	22
SIDT2	ENSG00000149577.16	chr11:117192617-117197279	+	4396	7	192	20
TAGLN	ENSG00000149591.17	chr11:117199370-117207464	+	3786	1	14	11
BACE1	ENSG00000186318.16	chr11:117293071-117299696	-	6326	1	31	31
CEP164	ENSG00000110274.16	chr11:117411112-117412830	+	5629	3	23	9
FXYD6	ENSG00000137726.17	chr11:117841990-117844107	-	2132	1	33	27
MPZL3	ENSG00000160588.10	chr11:118226690-118252365	-	3983	4	157	64
MPZL2	ENSG00000149573.9	chr11:118255075-118257660	-	2622	3	634	221
ATP5MG	ENSG00000167283.8	chr11:118406127-118409610	+	1121	5	1831	513
TTC36	ENSG00000172425.11	chr11:118527472-118531197	+	1009	5	40	6
IFT46	ENSG00000118096.9	chr11:118555021-118572970	-	1819	2	85	16
PHLDB1	ENSG00000019144.19	chr11:118650601-118657490	+	5945	9	480	69
DDX6	ENSG00000110367.13	chr11:118751365-118759369	-	6152	11	1095	228
BCL9L	ENSG00000186174.12	chr11:118902774-118908625	-	10005	1	10	5
CCDC84	ENSG00000186166.9	chr11:119014066-119015428	+	1295	2	2363	801
RPS25	ENSG00000118181.11	chr11:119017698-119018044	-	711	1	9	7
TRAPPC4	ENSG00000196655.12	chr11:119021768-119023282	+	1425	1	129	37
HYOU1	ENSG00000149428.19	chr11:119048357-119048825	-	4598	2	51	15
VPS11	ENSG00000160695.15	chr11:119079182-119081965	+	3388	2	312	62
HMBS	ENSG00000256269.10	chr11:119092611-119093543	+	1936	2	390	106
H2AX	ENSG00000188486.3	chr11:119093854-119095467	-	1614	3	25	9
DPAGT1	ENSG00000172269.19	chr11:119097337-119098435	-	3274	1	5	5
HINFP	ENSG00000172273.13	chr11:119121580-119136059	+	3185	2	92	18
NLRX1	ENSG00000160703.16	chr11:119166568-119173705	+	4131	1	5	5
MCAM	ENSG00000076706.17	chr11:119309887-119311118	-	3327	6	117	21
USP2	ENSG00000036672.16	chr11:119358035-119360214	-	3697	2	27	11
USP47	ENSG00000170242.19	chr11:11950873-11956945	+	9994	4	458	167
DKK3	ENSG00000050165.18	chr11:11998200-12002426	-	9549	1	22	15
TRIM29	ENSG00000137699.17	chr11:120112410-120117106	-	2977	4	39	12
POU2F3	ENSG00000137709.10	chr11:120236640-120319944	+	3068	5	416	108
ARHGEF12	ENSG00000196914.9	chr11:120477000-120477573	+	10326	3	276	63
TBCEL	ENSG00000154114.12	chr11:121054748-121087182	+	5142	2	83	45
SC5D	ENSG00000109929.10	chr11:121305750-121307843	+	6854	4	143	23
SORL1	ENSG00000137642.13	chr11:121555042-121558837	+	10863	1	28	15
MICAL2	ENSG00000133816.16	chr11:12252532-12263787	+	5874	1	26	8
UBASH3B	ENSG00000154127.10	chr11:122794778-122797264	+	6865	4	83	17
CRTAM	ENSG00000109943.9	chr11:122864591-122871497	+	2473	2	75	49
HSPA8	ENSG00000109971.14	chr11:123060118-123063230	-	2306	15	502	87
GRAMD1B	ENSG00000023171.18	chr11:123613125-123622700	+	7723	3	84	24
SCN3B	ENSG00000166257.9	chr11:123629188-123641054	-	6061	1	6	5
OR6X1	ENSG00000221931.2	chr11:123753488-123754545	-	1058	1	87	58
PARVA	ENSG00000197702.14	chr11:12473744-12504355	+	8627	2	69	29
OR8G1	ENSG00000197849.6	chr11:124249676-124250611	+	5055	3	95	36
OR8A1	ENSG00000196119.8	chr11:124570723-124582942	+	5709	2	256	50
TBRG1	ENSG00000154144.13	chr11:124629922-124632405	+	5144	1	33	12
TMEM218	ENSG00000150433.9	chr11:125097071-125102809	-	1828	1	8	5
PKNOX2	ENSG00000165495.16	chr11:125331613-125385688	+	3642	1	71	57
FEZ1	ENSG00000149557.14	chr11:125455450-125496317	-	4744	3	155	57
EI24	ENSG00000149547.15	chr11:125580780-125582397	+	2191	1	17	17
STT3A	ENSG00000134910.14	chr11:125618518-125625215	+	4501	1	1100	302
PUS3	ENSG00000110060.9	chr11:125893485-125896330	-	1829	2	80	17
VSIG10L2	ENSG00000283703.2	chr11:125951866-125955937	+	5037	6	101	22
RPUSD4	ENSG00000165526.9	chr11:126203322-126206512	-	2468	4	42	11
FAM118B	ENSG00000197798.9	chr11:126260399-126262921	+	2016	1	19	6
SRPRA	ENSG00000182934.12	chr11:126263841-126264755	-	2986	3	30	9
FOXRED1	ENSG00000110074.11	chr11:126276912-126277844	+	1951	2	270	190
ST3GAL4	ENSG00000110080.19	chr11:126408450-126414554	+	1967	2	222	52
KIRREL3	ENSG00000149571.12	chr11:126436864-126440818	-	3820	1	15	6
TEAD1	ENSG00000187079.19	chr11:12675503-12939065	+	9417	2	3085	731
MUC5B	ENSG00000117983.17	chr11:1259523-1260085	+	17911	2	15	6
ETS1	ENSG00000134954.14	chr11:128571808-128587523	-	5139	5	173	67
ARHGAP32	ENSG00000134909.18	chr11:128968763-129164345	-	10111	4	90	26
BARX2	ENSG00000043039.7	chr11:129436174-129438321	+	1905	1	40	40
NFRKB	ENSG00000170322.14	chr11:129872589-129873817	-	5093	5	57	15
APLP2	ENSG00000084234.17	chr11:130141412-130144273	+	3742	1	2693	774
ZBTB44	ENSG00000196323.14	chr11:130236631-130238591	-	9755	4	31	10
NTM	ENSG00000182667.14	chr11:132146275-132336821	+	3190	4	1192	450
OPCML	ENSG00000183715.13	chr11:132420020-132943768	-	6833	2	965	313
ARNTL	ENSG00000133794.19	chr11:13375679-13387263	+	2854	2	112	31
NCAPD3	ENSG00000151503.13	chr11:134208871-134223941	-	7369	2	33	22
BTBD10	ENSG00000148925.11	chr11:13405549-13440208	-	2439	1	29	10
VPS26B	ENSG00000151502.11	chr11:134243852-134246287	+	3661	3	20	8
THYN1	ENSG00000151500.15	chr11:134249889-134251778	-	1304	1	192	78
GLB1L3	ENSG00000166105.16	chr11:134287140-134319564	+	3566	1	39	36
GLB1L2	ENSG00000149328.15	chr11:134356015-134369877	+	3251	1	122	113
B3GAT1	ENSG00000109956.13	chr11:134378504-134387197	-	5737	2	171	45
PTH	ENSG00000152266.7	chr11:13492054-13495997	-	799	1	35	13
FAR1	ENSG00000197601.13	chr11:13719903-13732346	+	5820	5	53	9
COPB1	ENSG00000129083.13	chr11:14493737-14500027	-	3481	3	709	170
PSMA1	ENSG00000129084.18	chr11:14517912-14520445	-	1527	4	166	104
PDE3B	ENSG00000152270.9	chr11:14644260-14776663	+	5995	1	16	6
CYP2R1	ENSG00000186104.10	chr11:14878012-14885841	-	2325	8	238	31
MOB2	ENSG00000182208.14	chr11:1469457-1486779	-	1745	1	13	4
CALCB	ENSG00000175868.14	chr11:15073562-15082342	+	2258	1	63	32
INSC	ENSG00000188487.12	chr11:15149102-15246526	+	2954	1	32	20
DUSP8	ENSG00000184545.11	chr11:1557523-1559443	-	4824	1	28	11
SOX6	ENSG00000110693.18	chr11:16341011-16434450	-	8979	7	1539	263
C11orf58	ENSG00000110696.10	chr11:16756025-16756881	+	3920	1	95	49
PLEKHA7	ENSG00000166689.16	chr11:16786293-16789857	-	5530	2	20	8
RPS13	ENSG00000110700.7	chr11:17076825-17077715	-	527	6	109	19
PIK3C2A	ENSG00000011405.13	chr11:17086572-17169741	-	8227	1	23	13
NUCB2	ENSG00000070081.17	chr11:17332042-17349980	+	2746	3	550	164
ABCC8	ENSG00000006071.15	chr11:17392947-17461689	-	6565	1	104	34
AC068580.4	ENSG00000250644.3	chr11:1747747-1757452	-	4038	2	344	115
OTOG	ENSG00000188162.11	chr11:17578264-17638934	+	9984	3	145	31
KCNC1	ENSG00000129159.9	chr11:17779172-17783055	+	7965	1	61	20
SERGEF	ENSG00000129158.11	chr11:18007941-18010342	-	1525	1	32	10
TPH1	ENSG00000129167.9	chr11:18020991-18040762	-	5325	1	38	26
SAAL1	ENSG00000166788.10	chr11:18069935-18081435	-	1573	1	16	6
SAA4	ENSG00000148965.10	chr11:18231355-18236802	-	630	1	3716	3288
HPS5	ENSG00000110756.18	chr11:18279618-18286914	-	4840	3	37	9
GTF2H1	ENSG00000110768.12	chr11:18352098-18358642	+	3012	2	132	70
LDHA	ENSG00000134333.14	chr11:18402535-18407740	+	2305	2	27	9
IGSF22	ENSG00000179057.14	chr11:18721802-18726174	-	4285	1	56	54
ZDHHC13	ENSG00000177054.14	chr11:19164282-19166716	+	2406	1	91	26
E2F8	ENSG00000129173.13	chr11:19225520-19226078	-	3706	2	54	16
MRPL23	ENSG00000214026.11	chr11:1955577-1956346	+	919	2	100	42
NAV2	ENSG00000166833.22	chr11:20107245-20114680	+	11501	1	70	21
HTATIP2	ENSG00000109854.13	chr11:20376017-20383778	+	1748	4	100	18
PRMT3	ENSG00000185238.13	chr11:20387747-20392251	+	2552	3	38	11
NELL1	ENSG00000165973.19	chr11:20783669-20885537	+	3329	3	572	121
RIC8A	ENSG00000177963.14	chr11:213449-214556	+	3703	2	22	11
ANO5	ENSG00000171714.12	chr11:22270397-22278034	+	6742	2	48	20
SLC17A6	ENSG00000091664.9	chr11:22359477-22366369	+	3665	1	24	24
GAS2	ENSG00000148935.11	chr11:22755648-22755953	+	2286	4	529	312
SVIP	ENSG00000198168.9	chr11:22813799-22827877	-	4479	1	16	8
CCDC179	ENSG00000255359.3	chr11:22846922-22860474	-	848	1	137	49
LUZP2	ENSG00000187398.12	chr11:24891765-24892521	+	5212	5	174	43
KCNQ1	ENSG00000053918.18	chr11:2461887-2527973	+	3224	2	418	139
PSMD13	ENSG00000185627.18	chr11:251543-252617	+	1632	1	268	62
ANO3	ENSG00000134343.14	chr11:26541945-26563229	+	6308	4	131	41
MUC15	ENSG00000169550.14	chr11:26559032-26572263	-	3387	3	94	25
BBOX1	ENSG00000129151.9	chr11:27055426-27057433	+	2035	1	71	43
CCDC34	ENSG00000109881.17	chr11:27348869-27363234	-	2109	15	507	85
LGR4	ENSG00000205213.14	chr11:27384268-27385532	-	5250	2	45	19
LIN7C	ENSG00000148943.12	chr11:27494418-27506769	-	4842	3	26	9
BDNF	ENSG00000176697.20	chr11:27654893-27659658	-	4766	3	51	11
CDKN1C	ENSG00000129757.14	chr11:2883675-2884701	-	1936	2	292	75
SLC22A18	ENSG00000110628.16	chr11:2921968-2925240	+	1755	1	24	6
NAP1L4	ENSG00000205531.13	chr11:2945063-2951295	-	2479	1	18	17
ARL14EP	ENSG00000152219.5	chr11:30331644-30332941	+	3417	3	37	10
MPPED2	ENSG00000066382.16	chr11:30451654-30536084	-	5591	3	239	107
DCDC1	ENSG00000170959.14	chr11:30878584-31328280	-	5352	6	363	134
IMMP1L	ENSG00000148950.11	chr11:31452198-31509563	-	1905	6	161	45
ELP4	ENSG00000109911.19	chr11:31779713-31783757	+	8093	2	299	76
PAX6	ENSG00000007372.23	chr11:31789947-31802946	-	6975	8	79	9
IFITM3	ENSG00000142089.16	chr11:319676-320860	-	713	2	13	7
RCN1	ENSG00000049449.10	chr11:32104386-32105532	+	2369	2	31	9
EIF3M	ENSG00000149100.13	chr11:32593769-32602302	+	5047	3	1063	333
CCDC73	ENSG00000186714.12	chr11:32602725-32635832	-	4381	1	26	11
PRRG4	ENSG00000135378.4	chr11:32829927-32858120	+	5543	4	82	25
QSER1	ENSG00000060749.16	chr11:32957806-32969068	+	9706	9	165	19
TCP11L1	ENSG00000176148.16	chr11:33039417-33044112	+	3390	1	63	20
CSTF3	ENSG00000176102.13	chr11:33141708-33162371	-	2911	6	148	24
KIAA1549L	ENSG00000110427.16	chr11:33376083-33674102	+	12958	10	177	25
ZNF195	ENSG00000005801.18	chr11:3360453-3367119	-	3342	7	380	307
C11orf91	ENSG00000205177.6	chr11:33698261-33700801	-	811	1	14	7
AL049629.2	ENSG00000284969.1	chr11:33702692-33710283	-	789	4	44	10
CD59	ENSG00000085063.17	chr11:33709996-33736479	-	7724	1	6	6
FBXO3	ENSG00000110429.14	chr11:33745937-33748812	-	7410	2	24	9
CAPRIN1	ENSG00000135387.21	chr11:34096160-34097272	+	5514	8	123	16
NAT10	ENSG00000135372.9	chr11:34146720-34147670	+	3973	3	1527	387
ABTB2	ENSG00000166016.6	chr11:34173174-34242545	-	4905	1	22	21
CAT	ENSG00000121691.7	chr11:34470714-34471547	+	2291	3	138	25
APIP	ENSG00000149089.13	chr11:34853094-34890741	-	4583	1	48	22
PDHX	ENSG00000110435.12	chr11:34984633-35020591	+	2653	6	237	27
CD44	ENSG00000026508.20	chr11:35219344-35229789	+	5431	7	330	146
PAMR1	ENSG00000149090.12	chr11:35431833-35494274	-	2842	1	37	25
FJX1	ENSG00000179431.7	chr11:35619688-35620852	+	2406	1	332	86
LDLRAD3	ENSG00000179241.13	chr11:36109925-36229211	+	3814	2	48	23
COMMD9	ENSG00000110442.12	chr11:36273960-36274683	-	2949	1	183	74
PRR5L	ENSG00000135362.14	chr11:36455289-36463676	+	3930	3	261	73
TRAF6	ENSG00000175104.15	chr11:36490377-36496510	-	7885	1	7	6
RAG2	ENSG00000175097.8	chr11:36594741-36598279	-	2818	1	25	8
NUP98	ENSG00000110713.17	chr11:3725103-3760594	-	7023	12	336	25
PGAP2	ENSG00000148985.20	chr11:3824571-3825875	+	1963	3	32	10
PKP3	ENSG00000184363.10	chr11:404087-404681	+	2817	1	7	5
SIGIRR	ENSG00000185187.13	chr11:405716-406370	-	1743	1	69	19
STIM1	ENSG00000167323.11	chr11:4088573-4089085	+	4356	2	17	7
RRM1	ENSG00000167325.15	chr11:4094707-4107480	+	3166	3	34	11
API5	ENSG00000166181.13	chr11:43335279-43339373	+	3726	4	43	9
TTC17	ENSG00000052841.15	chr11:43490718-43494933	+	4488	6	164	49
EXT2	ENSG00000151348.15	chr11:44206865-44244301	+	10037	7	386	196
ALX4	ENSG00000052850.8	chr11:44260440-44310139	-	5727	1	119	44
CD82	ENSG00000085117.12	chr11:44618270-44619709	+	2212	4	61	12
TSPAN18	ENSG00000157570.12	chr11:44859603-44909839	+	4557	2	379	93
PRDM11	ENSG00000019485.13	chr11:45181877-45214713	+	10730	1	21	16
PTDSS2	ENSG00000174915.12	chr11:458674-491399	+	2458	2	20	5
MAPK8IP1	ENSG00000121653.11	chr11:45885651-45906465	+	3180	2	92	31
PEX16	ENSG00000121680.16	chr11:45910170-45912015	-	1668	3	97	33
LARGE2	ENSG00000165905.18	chr11:45928036-45929096	+	2552	1	222	62
PHF21A	ENSG00000135365.16	chr11:45971278-46027078	-	7451	3	74	15
CREB3L1	ENSG00000157613.11	chr11:46315661-46321409	+	2673	1	21	11
DGKZ	ENSG00000149091.15	chr11:46377970-46378927	+	4086	1	97	25
MDK	ENSG00000110492.15	chr11:46380756-46383799	+	1339	1	144	46
CHRM4	ENSG00000180720.7	chr11:46385098-46386608	-	1511	1	21	12
AMBRA1	ENSG00000110497.14	chr11:46548309-46594125	-	5351	1	8	6
HARBI1	ENSG00000180423.4	chr11:46616012-46616849	-	1967	1	37	20
ATG13	ENSG00000175224.16	chr11:46672795-46674513	+	4348	5	603	213
ARHGAP1	ENSG00000175220.12	chr11:46678723-46681516	-	3395	2	14	7
ZNF408	ENSG00000175213.3	chr11:46702715-46704522	+	2229	1	32	13
CKAP5	ENSG00000175216.15	chr11:46816203-46826853	-	7172	7	146	34
LRP4	ENSG00000134569.10	chr11:46883924-46889687	-	8155	3	168	55
OR51E2	ENSG00000167332.9	chr11:4680171-4685092	-	2792	1	34	26
C11orf49	ENSG00000149179.14	chr11:47160105-47162245	+	1916	2	134	33
ARFGAP2	ENSG00000149182.15	chr11:47167974-47168503	-	2937	2	28	12
DDB2	ENSG00000134574.12	chr11:47237806-47239217	+	1815	7	122	13
NR1H3	ENSG00000025434.19	chr11:47267945-47268844	+	2731	3	46	23
MADD	ENSG00000110514.19	chr11:47328142-47329406	+	6005	5	504	234
SLC39A13	ENSG00000165915.14	chr11:47414862-47415434	+	3553	1	392	117
PSMC3	ENSG00000165916.8	chr11:47422574-47426198	-	1580	2	13	6
CELF1	ENSG00000149187.18	chr11:47488983-47523537	-	7666	19	3853	783
MTCH2	ENSG00000109919.10	chr11:47618704-47629355	-	2522	8	1055	333
AGBL2	ENSG00000165923.16	chr11:47714284-47715389	-	3586	3	206	66
FNBP4	ENSG00000109920.13	chr11:47724472-47734135	-	4035	5	121	36
OR51F1	ENSG00000280021.1	chr11:4768979-4769938	-	960	1	18	10
NUP160	ENSG00000030066.13	chr11:47803437-47806515	-	5376	2	62	37
PTPRJ	ENSG00000149177.13	chr11:48145078-48149866	+	7851	7	623	203
OR52R1	ENSG00000279270.2	chr11:4803433-4804380	-	948	1	25	20
OR4X2	ENSG00000172208.6	chr11:48245056-48246080	+	1025	1	46	22
OR51S1	ENSG00000176922.4	chr11:4847489-4849238	-	1750	1	94	93
OR51A7	ENSG00000176895.9	chr11:4907333-4908380	+	2186	2	72	19
FOLH1	ENSG00000086205.18	chr11:49185594-49186768	-	4110	1	37	11
MMP26	ENSG00000167346.7	chr11:4988194-4992427	+	1189	1	34	25
AC104389.5	ENSG00000239920.2	chr11:5588912-5667711	-	1761	6	188	22
OR8H3	ENSG00000181761.5	chr11:56122373-56123311	+	939	1	21	21
TRIM6	ENSG00000121236.21	chr11:5605549-5612958	+	3422	1	13	6
OR8J1	ENSG00000172487.4	chr11:56360215-56361288	+	1320	1	25	25
TRIM34	ENSG00000258659.7	chr11:5634838-5643809	+	2493	1	19	9
TRIM22	ENSG00000132274.16	chr11:5691027-5698476	+	2888	1	24	12
TNKS1BP1	ENSG00000149115.14	chr11:57309832-57311469	-	5952	4	114	34
AP000781.2	ENSG00000254979.5	chr11:57387365-57424059	-	681	4	653	143
SLC43A3	ENSG00000134802.18	chr11:57407531-57416653	-	2619	3	36	15
CLP1	ENSG00000172409.6	chr11:57657763-57661864	+	1828	1	272	108
ZDHHC5	ENSG00000156599.11	chr11:57681479-57701182	+	4443	2	29	15
MED19	ENSG00000156603.19	chr11:57704230-57712207	-	1529	1	28	14
SELENOH	ENSG00000211450.10	chr11:57743032-57743554	+	1291	5	2078	401
CTNND1	ENSG00000198561.15	chr11:57813917-57815481	+	6670	5	53	11
CNTF	ENSG00000242689.3	chr11:58622665-58625733	+	1902	4	811	282
GLYAT	ENSG00000149124.11	chr11:58640426-58712849	-	2024	1	32	31
FAM111A	ENSG00000166801.16	chr11:59148245-59155036	+	6189	1	8	8
MPEG1	ENSG00000197629.6	chr11:59208510-59212927	-	4418	3	21	5
OR5A1	ENSG00000172320.3	chr11:59443144-59444194	+	8612	1	300	265
OR56A3	ENSG00000184478.7	chr11:5942251-5951347	+	4595	1	22	13
OSBP	ENSG00000110048.12	chr11:59574398-59615774	-	4713	1	28	19
PATL1	ENSG00000166889.14	chr11:59642674-59647886	-	4129	6	67	14
MRPL16	ENSG00000166902.5	chr11:59807236-59810022	-	1083	3	102	66
OOSP4A	ENSG00000285010.1	chr11:59964033-59970146	+	577	1	30	29
MS4A3	ENSG00000149516.14	chr11:60056703-60070354	+	1618	1	37	33
PRPF19	ENSG00000110107.9	chr11:60897880-60898469	-	2337	2	373	107
TMEM109	ENSG00000110108.10	chr11:60922618-60923443	+	2129	3	3195	924
SLC15A3	ENSG00000110446.11	chr11:60937084-60937984	-	2506	1	271	74
IRF7	ENSG00000185507.21	chr11:612588-613591	-	2051	1	38	31
PGA5	ENSG00000256713.8	chr11:61249333-61251418	+	1382	1	39	17
DDB1	ENSG00000167986.14	chr11:61322317-61326229	-	4245	3	2747	576
TKFC	ENSG00000149476.15	chr11:61345356-61346190	+	4696	3	21	8
CYB561A3	ENSG00000162144.10	chr11:61348890-61351284	-	4094	3	414	118
TMEM138	ENSG00000149483.12	chr11:61367905-61369211	+	2839	1	18	10
TMEM216	ENSG00000187049.10	chr11:61392632-61394301	+	1306	1	53	17
CPSF7	ENSG00000149532.16	chr11:61404288-61406170	-	3695	2	30	9
PPP1R32	ENSG00000162148.11	chr11:61481120-61490928	+	1532	3	1387	853
LRRC10B	ENSG00000204950.4	chr11:61508749-61511018	+	2270	6	223	36
OR52B2	ENSG00000255307.1	chr11:6169330-6170408	-	1079	2	31	7
TMEM258	ENSG00000134825.16	chr11:61768501-61790603	-	1692	1	722	239
FEN1	ENSG00000168496.4	chr11:61795940-61797232	+	2016	6	2373	668
FADS1	ENSG00000149485.19	chr11:61802218-61804680	-	4364	7	139	20
FADS2	ENSG00000134824.14	chr11:61861973-61865319	+	3091	6	459	112
FADS3	ENSG00000221968.9	chr11:61877446-61879433	-	1790	4	363	64
RAB3IL1	ENSG00000167994.13	chr11:61897840-61899338	-	2486	1	12	9
FTH1	ENSG00000167996.16	chr11:61964601-61967166	-	1203	1	18	8
FAM160A2	ENSG00000051009.11	chr11:6211345-6215355	-	3481	1	186	48
INCENP	ENSG00000149503.13	chr11:62152482-62153163	+	4114	4	62	15
AHNAK	ENSG00000124942.14	chr11:62533984-62556235	-	18761	2	70	38
EEF1G	ENSG00000254772.10	chr11:62571002-62574086	-	1446	5	409	213
AP002990.1	ENSG00000255508.7	chr11:62559603-62577321	-	5064	1	10	6
ROM1	ENSG00000149489.9	chr11:62613529-62614713	+	1358	1	6	5
GANAB	ENSG00000089597.18	chr11:62624832-62646726	-	3906	5	428	168
AP001458.2	ENSG00000255432.1	chr11:62649694-62665178	-	577	3	22	7
LBHD1	ENSG00000162194.12	chr11:62667637-62672255	-	2915	1	8	7
BSCL2	ENSG00000168000.14	chr11:62707111-62709845	-	1984	2	18	7
TTC9C	ENSG00000162222.14	chr11:62739948-62740293	+	1833	1	153	40
TAF6L	ENSG00000162227.8	chr11:62771357-62776387	+	2023	2	313	82
WDR74	ENSG00000133316.15	chr11:62832912-62841809	-	1736	1	1002	457
SLC3A2	ENSG00000168003.17	chr11:62887870-62888520	+	2222	6	49	11
SLC22A25	ENSG00000196600.12	chr11:63163827-63229647	-	3699	1	145	37
SLC22A9	ENSG00000149742.10	chr11:63369789-63409958	+	2366	1	139	47
PLAAT2	ENSG00000133328.4	chr11:63552770-63563379	-	738	2	41	23
ATL3	ENSG00000184743.13	chr11:63624087-63671376	-	6899	1	131	40
C11orf95	ENSG00000188070.9	chr11:63764182-63765952	-	5716	5	93	22
SPINDOC	ENSG00000168005.9	chr11:63818947-63823261	+	1954	1	17	11
RCOR2	ENSG00000167771.6	chr11:63911955-63912307	-	2915	1	61	16
SMPD1	ENSG00000166311.10	chr11:6393518-6394128	+	2446	2	334	110
NAA40	ENSG00000110583.13	chr11:63952403-63954474	+	3649	2	58	21
AP000721.1	ENSG00000256100.1	chr11:63974620-63988346	+	559	1	3120	781
MACROD1	ENSG00000133315.12	chr11:63998560-63999222	-	1257	3	314	142
STIP1	ENSG00000168439.17	chr11:64202405-64203144	+	2743	3	22	6
TRPT1	ENSG00000149743.14	chr11:64223833-64224634	-	1058	1	51	15
DNAJC4	ENSG00000110011.13	chr11:64230278-64234278	+	1288	1	36	16
VEGFB	ENSG00000173511.9	chr11:64237536-64237901	+	1380	2	29	14
PPP1R14B	ENSG00000173457.11	chr11:64244549-64245816	-	989	2	22	7
GPR137	ENSG00000173264.14	chr11:64288363-64289292	+	1843	9	945	132
TRMT112	ENSG00000173113.7	chr11:64316696-64317553	-	823	3	7786	2021
HPX	ENSG00000110169.11	chr11:6440486-6440739	-	1575	1	24	7
DEAF1	ENSG00000177030.17	chr11:674372-678779	-	2190	3	654	167
TRIM3	ENSG00000110171.20	chr11:6448614-6474459	-	3044	2	238	75
SF1	ENSG00000168066.20	chr11:64765652-64777760	-	3470	2	133	112
TIMM10B	ENSG00000132286.12	chr11:6481508-6483058	+	2788	9	85	11
EHD1	ENSG00000110047.18	chr11:64854292-64855095	-	4453	5	101	21
GPHA2	ENSG00000149735.7	chr11:64934644-64935523	-	752	1	65	22
DNHD1	ENSG00000179532.13	chr11:6546043-6549037	+	14876	3	93	32
ARL2	ENSG00000213465.8	chr11:65021516-65022116	+	932	1	233	78
SNX15	ENSG00000110025.13	chr11:65027548-65035124	+	1908	1	45	14
NAALADL1	ENSG00000168060.16	chr11:65045454-65048483	-	2708	1	20	7
CDCA5	ENSG00000146670.10	chr11:65066300-65079389	-	2475	9	108	15
FAU	ENSG00000149806.11	chr11:65120631-65121821	-	1125	2	1209	444
MRPL49	ENSG00000149792.9	chr11:65124725-65127363	+	2026	3	496	119
CAPN1	ENSG00000014216.16	chr11:65209144-65212006	+	3086	2	20	7
POLA2	ENSG00000014138.9	chr11:65294178-65297552	+	3544	1	61	29
CDC42EP2	ENSG00000149798.5	chr11:65317042-65321621	+	1963	6	211	28
TIGD3	ENSG00000173825.7	chr11:65354751-65357613	+	2028	6	92	13
SCYL1	ENSG00000142186.17	chr11:65537849-65538704	+	2715	3	759	196
FAM89B	ENSG00000176973.8	chr11:65572538-65574190	+	1409	2	228	42
EHBP1L1	ENSG00000173442.13	chr11:65581899-65585303	+	5170	1	10	10
KCNK7	ENSG00000173338.13	chr11:65592855-65595996	-	1563	4	331	77
PCNX3	ENSG00000197136.4	chr11:65625127-65626779	+	7105	3	21	7
SIPA1	ENSG00000213445.10	chr11:65650282-65650918	+	3628	3	42	18
RELA	ENSG00000173039.19	chr11:65653602-65663090	-	3183	1	17	8
KAT5	ENSG00000172977.13	chr11:65718706-65719603	+	2237	6	386	88
RNASEH2C	ENSG00000172922.11	chr11:65715032-65718469	-	3311	1	5	5
AP5B1	ENSG00000254470.3	chr11:65773898-65780976	-	6980	4	183	50
CFL1	ENSG00000172757.13	chr11:65823022-65858157	-	1878	7	8934	3339
MUS81	ENSG00000172732.12	chr11:65865858-65867653	+	2364	2	638	180
CCDC85B	ENSG00000175602.4	chr11:65890673-65891635	+	963	4	35	11
C11orf68	ENSG00000175573.7	chr11:65916833-65918360	-	1562	1	7	7
DRAP1	ENSG00000175550.8	chr11:65921052-65921525	+	822	1	835	234
SART1	ENSG00000175467.15	chr11:65978487-65979089	+	3557	5	911	206
EIF1AD	ENSG00000175376.9	chr11:65998614-66000482	-	2916	5	102	30
BANF1	ENSG00000175334.8	chr11:66003236-66003893	+	1135	2	15	7
SF3B2	ENSG00000087365.16	chr11:66064641-66068674	+	3272	4	39	10
TAF10	ENSG00000166337.10	chr11:6611188-6612539	-	5312	5	298	90
TPP1	ENSG00000166340.17	chr11:6612782-6615455	-	3578	1	9	9
PACS1	ENSG00000175115.13	chr11:66241448-66243637	+	4571	2	15	6
YIF1A	ENSG00000174851.16	chr11:66284580-66285335	-	1097	1	679	159
RIN1	ENSG00000174791.11	chr11:66332223-66336840	-	4419	3	224	102
BRMS1	ENSG00000174744.14	chr11:66341949-66345125	-	1424	3	143	48
MRPL11	ENSG00000174547.13	chr11:66435834-66437222	-	1605	6	239	71
BBS1	ENSG00000174483.20	chr11:66523482-66527058	+	3585	1	7	7
ZDHHC24	ENSG00000174165.8	chr11:66542484-66546006	-	4803	6	92	14
CCS	ENSG00000173992.9	chr11:66600435-66606017	+	1214	2	69	18
RBM14	ENSG00000239306.5	chr11:66619045-66624222	+	5367	1	7	6
RBM4	ENSG00000173933.21	chr11:66643750-66646468	+	3029	4	42	10
RBM4B	ENSG00000173914.12	chr11:66665454-66666495	-	2339	4	106	29
SPTBN2	ENSG00000173898.14	chr11:66694335-66698807	-	11136	4	113	21
MRPL17	ENSG00000158042.9	chr11:6681151-6682400	-	2305	2	1485	455
RCE1	ENSG00000173653.8	chr11:66843784-66844759	+	1462	5	44	9
PC	ENSG00000173599.15	chr11:66857883-66860475	-	5137	6	1329	136
C11orf86	ENSG00000173237.4	chr11:66975277-66977004	+	1187	3	270	74
KDM2A	ENSG00000173120.15	chr11:67252338-67257670	+	7386	1	5	5
GRK2	ENSG00000173020.11	chr11:67284271-67285591	+	3403	4	48	20
ANKRD13D	ENSG00000172932.16	chr11:67301382-67302484	+	2219	1	5	5
SSH3	ENSG00000172830.13	chr11:67303478-67312605	+	2990	1	33	13
POLD4	ENSG00000175482.9	chr11:67351548-67353078	-	1694	2	59	17
PPP1CA	ENSG00000172531.15	chr11:67398582-67399606	-	1421	3	861	131
PTPRCAP	ENSG00000213402.3	chr11:67435510-67437682	-	907	2	1219	346
TMEM134	ENSG00000172663.9	chr11:67464358-67465108	-	3551	1	63	19
PITPNM1	ENSG00000110697.13	chr11:67502047-67506263	-	4217	2	20	8
NDUFV1	ENSG00000167792.13	chr11:67611719-67612397	+	2528	4	55	19
NUDT8	ENSG00000167799.10	chr11:67627939-67629921	-	809	1	18	9
UNC93B1	ENSG00000110057.8	chr11:67991818-67995980	-	2294	1	35	18
NDUFS8	ENSG00000110717.13	chr11:68036029-68036644	+	814	1	219	68
KMT5B	ENSG00000110066.15	chr11:68171654-68176714	-	5718	2	114	29
C11orf24	ENSG00000171067.11	chr11:68261463-68263355	-	2071	2	91	24
LRP5	ENSG00000162337.12	chr11:68446981-68449182	+	5177	1	345	226
PPP6R3	ENSG00000110075.14	chr11:68519506-68615310	+	5093	1	61	23
TESMIN	ENSG00000132749.11	chr11:68707440-68751520	-	3495	5	123	17
CPT1A	ENSG00000110090.13	chr11:68807567-68839684	-	5238	2	65	18
OR2D3	ENSG00000178358.4	chr11:6920974-6922043	+	1070	1	29	27
CCND1	ENSG00000110092.4	chr11:69647957-69651407	+	4238	1	9	7
LTO1	ENSG00000149716.13	chr11:69653076-69658430	-	2484	1	161	37
PPFIA1	ENSG00000131626.18	chr11:70378078-70383629	+	6705	3	59	14
TMEM80	ENSG00000177042.14	chr11:703007-704129	+	1572	1	9	9
CTTN	ENSG00000085733.16	chr11:70429122-70435152	+	3272	2	41	16
SHANK2	ENSG00000162105.19	chr11:70654146-70807074	-	9208	3	100	35
DHCR7	ENSG00000172893.16	chr11:71434965-71438959	-	2627	4	769	169
NADSYN1	ENSG00000172890.13	chr11:71503545-71504478	+	3616	2	81	25
KRTAP5-11	ENSG00000204571.6	chr11:71581910-71603353	-	1021	1	34	16
RNF121	ENSG00000137522.18	chr11:71995246-71996522	+	2375	1	76	22
IL18BP	ENSG00000137496.18	chr11:71999927-72002527	+	4080	5	68	18
LAMTOR1	ENSG00000149357.10	chr11:72097292-72099258	-	1346	3	1002	241
FOLR1	ENSG00000110195.14	chr11:72192140-72196299	+	1331	1	232	70
INPPL1	ENSG00000165458.14	chr11:72237660-72238621	+	4789	9	356	74
PDE2A	ENSG00000186642.16	chr11:72577545-72579505	-	4284	1	21	9
EPS8L2	ENSG00000177106.16	chr11:726954-727658	+	3844	1	13	12
STARD10	ENSG00000214530.9	chr11:72757771-72785967	-	1963	2	44	19
ATG16L2	ENSG00000168010.11	chr11:72823895-72826734	+	3731	1	7	5
FCHSD2	ENSG00000137478.15	chr11:72983765-72989012	-	4710	4	330	84
P2RY6	ENSG00000171631.15	chr11:73292782-73297770	+	2431	1	16	8
ARHGEF17	ENSG00000110237.5	chr11:73308276-73369388	+	8163	1	14	7
FAM168A	ENSG00000054965.10	chr11:73412252-73598097	-	7296	2	50	12
PLEKHB1	ENSG00000021300.14	chr11:73662353-73662815	+	2275	1	24	11
COA4	ENSG00000181924.7	chr11:73872762-73874475	-	1038	4	235	77
PAAF1	ENSG00000175575.13	chr11:73928533-73930372	+	4954	2	20	8
UCP2	ENSG00000175567.10	chr11:73975530-73977006	-	2047	2	593	318
P4HA3	ENSG00000149380.12	chr11:74259841-74269669	-	2627	1	34	13
POLD3	ENSG00000077514.9	chr11:74638614-74641062	+	3788	4	45	8
OLFML1	ENSG00000183801.8	chr11:7485606-7510412	+	2768	2	41	18
XRRA1	ENSG00000166435.15	chr11:74933261-74936916	-	5681	1	21	16
NEU3	ENSG00000162139.10	chr11:74988944-74995043	+	5929	9	70	11
OR2AT4	ENSG00000171561.4	chr11:75088713-75089754	-	8795	1	22	19
RPS3	ENSG00000149273.15	chr11:75400695-75405628	+	2059	2	148	24
KLHL35	ENSG00000149243.15	chr11:75422396-75430629	-	1936	3	197	59
GDPD5	ENSG00000158555.15	chr11:75434939-75438848	-	4150	2	11	6
SERPINH1	ENSG00000149257.16	chr11:75571914-75572783	+	3523	2	6200	2123
MAP6	ENSG00000171533.11	chr11:75587990-75599036	-	4329	1	43	41
THAP12	ENSG00000137492.8	chr11:76349956-76359573	-	3490	1	113	28
EMSY	ENSG00000158636.16	chr11:76545948-76550006	+	6848	7	80	22
TALDO1	ENSG00000177156.11	chr11:764370-765005	+	1231	1	11	6
ACER3	ENSG00000078124.12	chr11:76998554-77020312	+	7333	4	248	68
GATD1	ENSG00000177225.17	chr11:770844-771370	-	4363	1	21	12
MYO7A	ENSG00000137474.22	chr11:77138185-77142822	+	7483	2	45	14
GDPD4	ENSG00000178795.9	chr11:77216862-77224302	-	2533	1	45	35
PAK1	ENSG00000149269.10	chr11:77322017-77412064	-	3459	1	201	57
AQP11	ENSG00000178301.4	chr11:77589391-77610009	+	1835	3	97	36
CLNS1A	ENSG00000074201.9	chr11:77514936-77619695	-	2982	7	286	108
RSF1	ENSG00000048649.13	chr11:77675079-77677061	-	11550	5	136	76
INTS4	ENSG00000149262.17	chr11:77977889-77994653	-	3459	1	77	61
THRSP	ENSG00000151365.2	chr11:78063861-78068351	+	1174	1	2272	767
ALG8	ENSG00000159063.13	chr11:78101061-78121163	-	1677	4	284	80
USP35	ENSG00000118369.13	chr11:78207237-78209551	+	4725	3	59	11
GAB2	ENSG00000033327.13	chr11:78215297-78341880	-	6110	1	31	12
NARS2	ENSG00000137513.10	chr11:78436189-78443759	-	2512	2	47	22
TENM4	ENSG00000149256.16	chr11:79069942-79215909	-	14381	6	273	52
CEND1	ENSG00000184524.6	chr11:788178-790113	-	1605	2	573	240
EIF3F	ENSG00000175390.14	chr11:7995014-7995633	+	7540	2	385	102
RPLP2	ENSG00000177600.9	chr11:812079-812850	+	637	3	211	44
LMO1	ENSG00000166407.14	chr11:8224449-8263388	-	1294	1	6	6
PRCP	ENSG00000137509.11	chr11:82849914-82970584	-	3489	8	238	83
RAB30	ENSG00000137502.10	chr11:82982359-82997478	-	9929	1	30	9
PCF11	ENSG00000165494.11	chr11:83157160-83158879	+	7677	4	35	8
ANKRD42	ENSG00000137494.14	chr11:83227785-83256099	+	4066	2	77	50
CCDC90B	ENSG00000137500.9	chr11:83261456-83267472	-	4014	2	84	17
DLG2	ENSG00000150672.17	chr11:83457919-85627270	-	7890	13	940	69
CD151	ENSG00000177697.19	chr11:838180-839831	+	1545	3	726	267
TMEM126B	ENSG00000171204.13	chr11:85628630-85636159	+	1388	4	56	15
TMEM126A	ENSG00000171202.7	chr11:85655409-85656466	+	759	2	348	103
CREBZF	ENSG00000137504.13	chr11:85661953-85663859	-	4329	12	137	14
SYTL2	ENSG00000137501.17	chr11:85695195-85757725	-	6672	1	51	12
PICALM	ENSG00000073921.18	chr11:86001031-86003778	-	4134	6	252	56
EED	ENSG00000074266.21	chr11:86267895-86278578	+	2088	1	33	29
TRIM66	ENSG00000166436.16	chr11:8618877-8622845	-	10688	1	36	16
HIKESHI	ENSG00000149196.16	chr11:86343508-86345927	+	1694	1	57	25
ME3	ENSG00000151376.16	chr11:86667739-86671822	-	2311	2	82	23
CHID1	ENSG00000177830.18	chr11:899353-910791	-	3537	6	869	133
PRSS23	ENSG00000150687.12	chr11:86800544-86932934	+	3713	4	202	155
RPL27A	ENSG00000166441.13	chr11:8689130-8714759	+	4535	9	107	15
CTSC	ENSG00000109861.16	chr11:88326086-88328198	-	6125	4	1124	205
GRM5	ENSG00000168959.14	chr11:88911936-89047370	-	7927	3	240	54
TYR	ENSG00000077498.9	chr11:89177893-89200611	+	2062	3	175	83
NOX4	ENSG00000086991.13	chr11:89326567-89490732	-	4269	1	162	73
NRIP3	ENSG00000175352.11	chr11:8982559-8984103	-	3761	1	55	44
NAALAD2	ENSG00000077616.11	chr11:90162492-90169685	+	3466	3	224	28
CHORDC1	ENSG00000110172.12	chr11:90201949-90209478	-	4805	3	54	16
SCUBE2	ENSG00000175356.13	chr11:9079471-9138114	-	4652	3	129	47
DENND5A	ENSG00000184014.8	chr11:9139504-9172245	-	4991	1	47	32
TMEM41B	ENSG00000166471.11	chr11:9283139-9288073	-	3848	2	15	9
FAT3	ENSG00000165323.15	chr11:92883299-92890862	+	19030	1	30	13
DEUP1	ENSG00000165325.13	chr11:93411059-93437702	+	2784	2	77	37
SMCO4	ENSG00000166002.7	chr11:93479034-93523367	-	987	7	793	189
CEP295	ENSG00000166004.15	chr11:93698908-93723064	+	8014	2	66	22
TAF1D	ENSG00000166012.17	chr11:93733305-93738292	-	2540	14	138	21
C11orf54	ENSG00000182919.15	chr11:93754873-93761636	+	4163	2	46	12
MED17	ENSG00000042429.12	chr11:93806101-93812334	+	5087	1	9	7
PANX1	ENSG00000110218.9	chr11:94128929-94181966	+	2852	1	22	19
IPO7	ENSG00000205339.10	chr11:9423786-9425324	+	6162	1	49	26
GPR83	ENSG00000123901.9	chr11:94377316-94401419	-	4277	3	91	31
ZNF143	ENSG00000166478.10	chr11:9525221-9527952	+	2900	7	550	111
ANKRD49	ENSG00000168876.9	chr11:94497323-94499577	+	3002	2	16	8
PIWIL4	ENSG00000134627.12	chr11:94617789-94621113	+	3759	4	214	134
AMOTL1	ENSG00000166025.18	chr11:94864828-94866765	+	8980	5	97	18
CWC15	ENSG00000150316.12	chr11:94963342-94970255	-	1522	5	597	130
KDM4D	ENSG00000186280.7	chr11:94997173-94999363	+	2951	1	6	6
SRSF8	ENSG00000263465.4	chr11:95068058-95069088	+	4028	6	295	64
FAM76B	ENSG00000077458.13	chr11:95775854-95779204	-	3932	5	91	16
CEP57	ENSG00000166037.11	chr11:95825683-95831167	+	3141	7	172	29
MTMR2	ENSG00000087053.20	chr11:95832882-95910665	-	7939	2	112	20
WEE1	ENSG00000166483.11	chr11:9586714-9593457	+	3588	1	93	47
MAML2	ENSG00000184384.14	chr11:95978755-96093520	-	7121	2	152	63
CCDC82	ENSG00000149231.15	chr11:96353448-96359282	-	7644	3	423	208
JRKL	ENSG00000183340.7	chr11:96390013-96393561	+	3140	4	119	20
UHRF1BP1L	ENSG00000111647.13	chr12:100103935-100142824	-	5198	1	25	14
ACTR6	ENSG00000075089.9	chr12:100200851-100224357	+	2464	2	78	28
DEPDC4	ENSG00000166153.16	chr12:100255873-100267055	-	2337	2	97	55
SCYL2	ENSG00000136021.19	chr12:100335591-100338633	+	5977	2	15	6
SLC17A8	ENSG00000179520.11	chr12:100357368-100420252	+	3984	1	35	11
NR1H4	ENSG00000012504.15	chr12:100503453-100505824	+	2884	1	130	121
GAS2L3	ENSG00000139354.11	chr12:100623715-100628286	+	5736	4	101	28
ANO4	ENSG00000151572.18	chr12:101047988-101128627	+	4033	3	155	54
UTP20	ENSG00000120800.5	chr12:101326855-101329345	+	9031	2	1243	420
ARL1	ENSG00000120805.14	chr12:101395507-101401486	-	3197	8	388	59
OLR1	ENSG00000173391.9	chr12:10159668-10160561	-	2456	3	58	15
MYBPC1	ENSG00000196091.15	chr12:101626852-101637150	+	4082	2	424	80
GNPTAB	ENSG00000111670.16	chr12:101749142-101757657	-	5720	1	135	133
DRAM1	ENSG00000136048.14	chr12:101920019-101921567	+	3279	1	8	8
NUP37	ENSG00000075188.9	chr12:102074245-102085855	-	2362	1	26	26
PARPBP	ENSG00000185480.11	chr12:102123988-102197361	+	3014	1	12	6
KLRD1	ENSG00000134539.17	chr12:10304446-10329600	+	15563	7	220	57
IGF1	ENSG00000017427.17	chr12:102402247-102415746	-	7277	1	69	35
STAB2	ENSG00000136011.15	chr12:103711293-103712443	+	8243	1	267	191
KLRK1	ENSG00000213809.9	chr12:10372980-10388976	-	1576	1	29	24
HSP90B1	ENSG00000166598.15	chr12:103943796-103953645	+	2782	22	216	18
C12orf73	ENSG00000204954.10	chr12:103940763-103951405	-	1702	2	14198	2775
TDG	ENSG00000139372.15	chr12:103986234-103987025	+	3183	3	20	7
HCFC2	ENSG00000111727.12	chr12:104098124-104103407	+	5660	2	22	6
TXNRD1	ENSG00000198431.16	chr12:104334127-104348583	+	4277	3	84	29
SLC41A2	ENSG00000136052.9	chr12:104804975-104834179	-	4449	6	130	19
ALDH1L2	ENSG00000136010.14	chr12:105019784-105066605	-	8198	1	888	186
EIF2S3B	ENSG00000180574.3	chr12:10505890-10507491	+	2142	2	59	14
WASHC4	ENSG00000136051.15	chr12:105162791-105164633	+	5819	3	130	49
APPL2	ENSG00000136044.12	chr12:105206850-105217683	-	3196	1	33	29
C12orf75	ENSG00000235162.9	chr12:105330868-105370680	+	1329	1	25	22
NUAK1	ENSG00000074590.13	chr12:106067938-106086956	-	6828	1	90	53
CKAP4	ENSG00000136026.14	chr12:106240322-106304279	-	3121	1	27	27
TCP11L2	ENSG00000166046.11	chr12:106321574-106324056	+	3198	1	48	18
POLR3B	ENSG00000013503.10	chr12:106410244-106427267	+	4183	2	53	23
STYK1	ENSG00000060140.9	chr12:10631247-10673658	-	2771	1	115	85
RFX4	ENSG00000111783.13	chr12:106645882-106709430	+	3859	1	61	33
RIC8B	ENSG00000111785.21	chr12:106879728-106886250	+	5048	6	93	14
TMEM263	ENSG00000151135.10	chr12:106971471-106978757	+	3349	7	63	8
MTERF2	ENSG00000120832.10	chr12:106985753-106987160	-	3235	4	491	216
CRY1	ENSG00000008405.12	chr12:106992487-106997539	-	2987	1	14	7
YBX3	ENSG00000060138.13	chr12:10701275-10710714	-	1931	6	67	15
PWP1	ENSG00000136045.12	chr12:107692683-107697584	+	2549	1	47	47
WSCD2	ENSG00000075035.10	chr12:108189346-108195313	+	5082	1	30	28
CMKLR1	ENSG00000174600.14	chr12:108292533-108317917	-	5488	1	26	17
PRR4	ENSG00000111215.12	chr12:10847206-10848559	-	563	1	19	6
FICD	ENSG00000198855.7	chr12:108524659-108525837	+	3255	3	283	64
CORO1C	ENSG00000110880.11	chr12:108658881-108730551	-	3921	7	793	123
DAO	ENSG00000110887.8	chr12:108858932-108900921	+	2385	1	112	28
USP30	ENSG00000135093.13	chr12:109085063-109086324	+	3749	3	297	58
FOXN4	ENSG00000139445.18	chr12:109279761-109290252	-	3416	1	15	6
MYO1H	ENSG00000174527.9	chr12:109401405-109407881	+	4364	1	25	11
UBE3B	ENSG00000151148.14	chr12:109529930-109534538	+	5730	2	38	16
MVK	ENSG00000110921.14	chr12:109587861-109597262	+	2833	3	21	9
TCHP	ENSG00000139437.18	chr12:109933044-109983841	+	3151	7	89	25
ANKRD13A	ENSG00000076513.17	chr12:110036215-110038006	+	4241	4	24	6
C12orf76	ENSG00000174456.15	chr12:110041160-110067695	-	1580	1	97	19
IFT81	ENSG00000122970.16	chr12:110203335-110218560	+	3124	1	34	19
ATP2A2	ENSG00000174437.17	chr12:110325801-110332632	+	8295	1	28	8
ANAPC7	ENSG00000196510.12	chr12:110374246-110377901	-	3045	2	12	6
ARPC3	ENSG00000111229.16	chr12:110444883-110450422	-	946	4	88	35
FAM216A	ENSG00000204856.12	chr12:110486891-110490349	+	1101	2	54	13
PPTC7	ENSG00000196850.6	chr12:110533245-110583318	-	4994	8	417	104
TCTN1	ENSG00000204852.16	chr12:110647293-110649126	+	2309	1	7	6
HVCN1	ENSG00000122986.14	chr12:110648686-110683267	-	2189	1	66	23
PPP1CC	ENSG00000186298.12	chr12:110721770-110742839	-	2552	4	34	9
MYL2	ENSG00000111245.17	chr12:110913133-110914290	-	811	1	35	31
PHETA1	ENSG00000198324.13	chr12:111361215-111363712	-	3256	2	19	6
SH2B3	ENSG00000111252.11	chr12:111434862-111449202	+	5431	1	40	27
ATXN2	ENSG00000204842.18	chr12:111519913-111552734	-	4674	4	2654	737
PRH1	ENSG00000231887.7	chr12:11047013-11171608	-	837	2	248	66
MAPKAPK5	ENSG00000089022.14	chr12:111889233-111896539	+	11083	2	60	27
NAA25	ENSG00000111300.10	chr12:112029387-112035405	-	5771	5	67	12
HECTD4	ENSG00000173064.13	chr12:112249557-112273793	-	15759	4	98	39
RPL6	ENSG00000089009.15	chr12:112408260-112408952	-	1074	5	105	18
PTPN11	ENSG00000179295.18	chr12:112477932-112489151	+	6073	2	15	8
RPH3A	ENSG00000089169.15	chr12:112591560-112866777	+	4590	1	357	109
OAS1	ENSG00000089127.14	chr12:112919486-112932142	+	2416	2	159	37
OAS3	ENSG00000111331.13	chr12:112969332-112970705	+	6599	1	23	16
DTX1	ENSG00000135144.7	chr12:113057690-113098028	+	3455	1	26	12
DDX54	ENSG00000123064.13	chr12:113162718-113164093	-	4380	3	24	7
TPCN1	ENSG00000186815.13	chr12:113293019-113296012	+	5345	6	192	36
[truncated: 7,594 more rows]

## Sheet: dPAM2
Supplementary Data 4B. PABPC1 iCLIP targets in HeLa cells expressing UNKdPAM2.
Gene Symbol	Ensembl ID	Genomic Location	Strand	cDNA Length	Peak Number	Total Tags	Maxium Peak Tags
MFSD14A	ENSG00000156875.14	chr1:100058671-100062115	+	2779	6	596	492
SASS6	ENSG00000156876.10	chr1:100083570-100132930	-	3848	1	28	16
TRMT13	ENSG00000122435.10	chr1:100142907-100144351	+	3130	2	15	7
LRRC39	ENSG00000122477.13	chr1:100148449-100178273	-	1951	1	16	8
CDC14A	ENSG00000079335.20	chr1:100423732-100443114	+	4231	1	17	6
EXTL2	ENSG00000162694.14	chr1:100874160-100894664	-	3146	2	25	13
SLC30A7	ENSG00000162695.12	chr1:100961828-100972658	+	8204	4	120	57
DPH5	ENSG00000117543.21	chr1:100990064-100995150	-	1768	3	214	74
UBE4B	ENSG00000130939.20	chr1:10179016-10179950	+	6184	7	94	14
OLFM3	ENSG00000118733.17	chr1:101825090-101910154	-	3165	1	196	189
KIF1B	ENSG00000054523.18	chr1:10282450-10292334	+	10855	2	93	43
COL11A1	ENSG00000060718.22	chr1:102877485-103031213	-	7327	1	45	22
AMY2B	ENSG00000240038.6	chr1:103571100-103579530	+	2788	1	161	59
AMY2A	ENSG00000243480.7	chr1:103617377-103625780	+	1862	1	23	10
AMY1A	ENSG00000237763.9	chr1:103656018-103656990	+	1790	1	15	5
PGD	ENSG00000142657.21	chr1:10418812-10419808	+	2268	4	151	35
CENPS	ENSG00000175279.22	chr1:10440123-10442657	+	914	2	19	10
PEX14	ENSG00000142655.13	chr1:10535888-10536289	+	1922	1	12	7
CASZ1	ENSG00000130940.15	chr1:10704196-10705575	-	7934	3	82	22
PRMT6	ENSG00000198890.9	chr1:107057437-107060634	+	2715	2	49	23
NTNG1	ENSG00000162631.18	chr1:107260803-107334023	+	4628	2	68	24
VAV3	ENSG00000134215.16	chr1:107571161-107965180	-	5025	6	165	56
SLC25A24	ENSG00000085491.17	chr1:108134823-108192818	-	4249	4	26	7
C1orf159	ENSG00000131591.17	chr1:1082146-1084072	-	3214	1	7	7
FAM102B	ENSG00000162636.16	chr1:108624665-108639322	+	5584	2	14	9
HENMT1	ENSG00000162639.16	chr1:108650224-108651445	-	1874	4	301	71
PRPF38B	ENSG00000134186.12	chr1:108697700-108699385	+	4831	4	79	17
STXBP3	ENSG00000116266.11	chr1:108760053-108781542	+	2489	1	13	13
AKNAD1	ENSG00000162641.20	chr1:108815901-108858228	-	3050	5	494	144
CLCC1	ENSG00000121940.16	chr1:108929939-108943527	-	6917	5	85	14
TAF13	ENSG00000197780.10	chr1:109062486-109075971	-	1076	1	116	46
ELAPOR1	ENSG00000116299.17	chr1:109200191-109203123	+	6880	2	71	13
SARS1	ENSG00000031698.13	chr1:109213982-109238148	+	1914	1	48	20
CELSR2	ENSG00000143126.8	chr1:109270824-109275607	+	11015	5	69	15
MYBPHL	ENSG00000221986.7	chr1:109292365-109307011	-	1342	1	29	19
SORT1	ENSG00000134243.12	chr1:109350947-109389899	-	6993	3	126	42
CYB561D1	ENSG00000174151.15	chr1:109494052-109496272	+	5077	1	295	113
AMIGO1	ENSG00000181754.7	chr1:109504178-109509727	-	5130	1	18	8
AMPD2	ENSG00000116337.19	chr1:109630638-109631500	+	4107	1	127	48
GSTM4	ENSG00000168765.17	chr1:109658814-109661700	+	3990	1	57	17
GSTM2	ENSG00000213366.13	chr1:109668022-109683997	+	1730	1	42	30
GSTM3	ENSG00000134202.11	chr1:109736975-109738143	-	4122	3	178	88
EPS8L3	ENSG00000198758.11	chr1:109750081-109764027	-	2325	1	34	24
CSF1	ENSG00000184371.14	chr1:109915657-109922549	+	3994	1	86	50
AHCYL1	ENSG00000168710.18	chr1:110018432-110019090	+	4313	4	68	11
ALX3	ENSG00000156150.9	chr1:110060397-110064924	-	1955	1	21	9
KCNC4	ENSG00000116396.15	chr1:110223830-110229151	+	18750	2	47	13
TARDBP	ENSG00000120948.18	chr1:11023929-11025492	+	4185	3	23	9
RBM15	ENSG00000162775.16	chr1:110339466-110346677	+	4248	2	52	14
MASP2	ENSG00000009724.17	chr1:11037693-11043198	-	2455	1	26	11
LAMTOR5	ENSG00000134248.13	chr1:110401257-110406425	-	1154	3	157	53
KCNA2	ENSG00000177301.16	chr1:110615408-110621257	-	12025	1	46	36
EXOSC10	ENSG00000171824.14	chr1:11066685-11068924	-	2796	1	40	36
DRAM2	ENSG00000156171.14	chr1:111120516-111139520	-	2246	5	838	119
CEPT1	ENSG00000134255.14	chr1:111173138-111184331	+	2251	3	59	20
DENND2D	ENSG00000162777.17	chr1:111197919-111204535	-	3239	1	31	16
MTOR	ENSG00000198793.13	chr1:11131594-11145025	-	8721	2	39	19
CHIA	ENSG00000134216.19	chr1:111290862-111320557	+	1696	1	58	52
ADORA3	ENSG00000282608.2	chr1:111500510-111503087	-	1757	1	14	7
RAP1A	ENSG00000116473.14	chr1:111627469-111712696	+	5024	4	2839	914
WNT2B	ENSG00000134245.18	chr1:112467434-112530165	+	11130	1	45	35
ST7L	ENSG00000007341.19	chr1:112541951-112610906	-	4483	3	41	10
CAPZA1	ENSG00000116489.13	chr1:112659329-112670170	+	2358	1	15	9
MOV10	ENSG00000155363.18	chr1:112699687-112700725	+	4100	3	295	102
SLC16A1	ENSG00000155380.12	chr1:112917760-112957013	-	4374	3	66	17
PHTF1	ENSG00000116793.16	chr1:113749522-113759489	-	3657	1	24	14
RSBN1	ENSG00000081019.13	chr1:113766145-113768034	-	6621	1	45	17
AP4B1	ENSG00000134262.13	chr1:113896045-113897975	-	3173	1	29	18
DCLRE1B	ENSG00000118655.7	chr1:113905409-113914072	+	3755	5	101	20
OLFML3	ENSG00000116774.12	chr1:113979391-113982254	+	1961	2	42	10
SYT6	ENSG00000134207.17	chr1:114089292-114152440	-	4472	1	145	77
TRIM33	ENSG00000197323.12	chr1:114404326-114406967	-	8369	4	222	65
BCAS2	ENSG00000116752.6	chr1:114567557-114581615	-	1275	2	279	126
DENND2C	ENSG00000175984.15	chr1:114582850-114670049	-	6177	2	127	55
NRAS	ENSG00000213281.5	chr1:114704469-114716771	-	4326	5	63	15
CSDE1	ENSG00000009307.16	chr1:114716916-114750190	-	4312	3	29	14
SIKE1	ENSG00000052723.12	chr1:114774142-114780190	-	5506	2	80	20
SYCP1	ENSG00000198765.12	chr1:114910198-114923634	+	3462	2	333	89
TSPAN2	ENSG00000134198.10	chr1:115050383-115089414	-	3216	1	22	9
NGF	ENSG00000134259.5	chr1:115285917-115338249	-	1155	1	252	62
VANGL1	ENSG00000173218.15	chr1:115671144-115684076	+	8671	3	73	15
CASQ2	ENSG00000118729.12	chr1:115700021-115768714	-	2593	1	17	8
SLC22A15	ENSG00000163393.13	chr1:116032677-116037527	+	4705	1	45	18
ATP1A1	ENSG00000163399.16	chr1:116399471-116410261	+	3763	1	35	14
FBXO2	ENSG00000116661.11	chr1:11649528-11650713	-	2215	1	9	6
CD58	ENSG00000116815.16	chr1:116521787-116571039	-	1328	1	9	7
IGSF3	ENSG00000143061.18	chr1:116616264-116646945	-	7326	1	28	23
FBXO6	ENSG00000116663.11	chr1:11664200-11674354	+	1444	1	18	12
PTGFRN	ENSG00000134247.10	chr1:116987040-116990350	+	6314	5	1267	241
CD101	ENSG00000134256.12	chr1:117034047-117036476	+	3324	1	16	6
TTF2	ENSG00000116830.12	chr1:117098246-117101700	+	9439	1	31	11
MAN1A2	ENSG00000198162.12	chr1:117420597-117515939	+	8576	2	47	17
AGTRAP	ENSG00000177674.16	chr1:11747512-11754802	+	1130	1	47	17
GDAP2	ENSG00000196505.11	chr1:117882904-117899130	-	8819	4	63	22
SPAG17	ENSG00000155761.14	chr1:118025264-118040767	-	7203	4	146	106
KIAA2013	ENSG00000116685.16	chr1:11920183-11926403	-	2819	4	519	120
ZNF697	ENSG00000143067.5	chr1:119619377-119648266	-	5579	1	18	15
PHGDH	ENSG00000092621.13	chr1:119739462-119744213	+	2585	5	1711	633
PLOD1	ENSG00000083444.17	chr1:11971543-11975536	+	2976	1	7	7
NOTCH2	ENSG00000134250.20	chr1:119922495-119923905	-	11425	3	884	227
SEC22B	ENSG00000265808.4	chr1:120157291-120160501	-	6927	2	36	12
NBPF26	ENSG00000273136.7	chr1:120813906-120841481	+	5270	3	161	114
TNFRSF8	ENSG00000120949.15	chr1:12125934-12144207	+	3760	1	401	101
VPS13D	ENSG00000048707.15	chr1:12356351-12510346	+	16357	2	334	145
B3GALT6	ENSG00000176022.7	chr1:1232237-1235041	+	2805	2	115	35
HNRNPCL1	ENSG00000179172.10	chr1:12847377-12848720	-	1134	1	88	28
PRAMEF6	ENSG00000232423.6	chr1:12938472-12945416	-	1720	1	596	285
PRAMEF27	ENSG00000274764.5	chr1:13049476-13056491	-	1863	1	75	50
HNRNPCL2	ENSG00000275774.3	chr1:13115488-13116854	-	1156	1	69	23
HNRNPCL4	ENSG00000179412.11	chr1:13163914-13165631	-	1718	1	80	25
PRAMEF9	ENSG00000204505.4	chr1:13172455-13179464	+	1863	1	85	36
PRAMEF5	ENSG00000270601.4	chr1:13254212-13263314	+	1720	1	29	10
TAS1R3	ENSG00000169962.5	chr1:1331280-1335314	+	3475	1	133	58
PRDM2	ENSG00000116731.22	chr1:13731018-13787067	+	7957	1	29	12
FAM72C	ENSG00000263513.5	chr1:143955364-143971965	-	2297	2	37	11
PPIAL4E	ENSG00000271567.1	chr1:144372875-144373659	-	785	1	14	8
NBPF15	ENSG00000266338.6	chr1:144448826-144456761	-	4707	1	15	14
SRGAP2B	ENSG00000196369.11	chr1:144897236-144955446	-	7120	2	29	7
NBPF20	ENSG00000162825.16	chr1:145290620-145403303	-	18760	1	12	6
CD160	ENSG00000117281.16	chr1:145728328-145738493	+	3388	3	22	6
POLR3C	ENSG00000186141.9	chr1:145839515-145839991	+	3777	3	89	60
POLR3GL	ENSG00000121851.13	chr1:145964716-145978519	+	1178	1	11	9
PPIAL4H	ENSG00000270339.3	chr1:146344131-146344790	-	660	1	17	8
ATAD3B	ENSG00000160072.20	chr1:1471765-1497848	+	4098	1	49	11
PRKAB2	ENSG00000131791.8	chr1:147159219-147162510	-	5343	1	23	10
BCL9	ENSG00000116128.11	chr1:147611613-147615902	+	6189	1	49	29
ACP6	ENSG00000162836.12	chr1:147647368-147650682	-	6956	1	27	14
NBPF11	ENSG00000263956.6	chr1:148104583-148137802	-	5494	1	16	14
PPIAL4G	ENSG00000236334.2	chr1:148479824-148483679	-	3856	1	35	17
PDE4DIP	ENSG00000178104.19	chr1:148979795-148993882	+	8824	3	272	70
NBPF9	ENSG00000269713.7	chr1:149054027-149103539	-	5835	6	899	292
H4C14	ENSG00000270882.2	chr1:149832678-149839767	+	1547	2	34	8
H2AC18	ENSG00000203812.2	chr1:149842188-149842736	-	549	1	75	23
H2AC19	ENSG00000272196.2	chr1:149851061-149851624	+	564	1	64	24
H4C15	ENSG00000270276.2	chr1:149854045-149861138	-	1694	1	23	9
BOLA1	ENSG00000178096.9	chr1:149899626-149900548	+	1096	1	40	16
SF3B4	ENSG00000143368.10	chr1:149926382-149927591	-	1544	2	31	17
PLEKHO1	ENSG00000023902.14	chr1:150159405-150164720	+	2114	2	52	22
ANP32E	ENSG00000143401.15	chr1:150220378-150226730	-	3407	3	49	14
CIART	ENSG00000159208.16	chr1:150282543-150286737	+	2011	1	11	11
PRPF3	ENSG00000117360.13	chr1:150348684-150353195	+	2414	1	751	175
RPRD2	ENSG00000163125.15	chr1:150364711-150473556	+	7605	1	75	29
TARS2	ENSG00000143374.17	chr1:150487364-150507609	+	2727	3	67	18
ENSA	ENSG00000143420.19	chr1:150624622-150629116	-	2818	5	835	170
GOLPH3L	ENSG00000143457.11	chr1:150646230-150697154	-	3124	2	17	8
HORMAD1	ENSG00000143452.16	chr1:150706572-150720840	-	1904	1	77	26
CTSK	ENSG00000143387.13	chr1:150796208-150808260	-	1629	2	53	14
ARNT	ENSG00000143437.21	chr1:150836424-150876568	-	4710	3	211	108
SETDB1	ENSG00000143379.12	chr1:150961317-150964735	+	4437	2	85	17
MINDY1	ENSG00000143409.15	chr1:150997361-150998170	-	2817	2	72	24
C1orf56	ENSG00000143443.10	chr1:151048663-151049713	+	2085	5	519	178
GABPB2	ENSG00000143458.12	chr1:151093246-151118495	+	8807	1	21	7
SCNM1	ENSG00000163156.12	chr1:151156664-151169133	+	1913	2	24	10
TMOD4	ENSG00000163157.15	chr1:151175617-151176284	-	1232	2	1602	470
PIP5K1A	ENSG00000143398.20	chr1:151233622-151236747	+	3800	2	59	29
PSMD4	ENSG00000159352.16	chr1:151266544-151267460	+	1333	1	698	221
ZNF687	ENSG00000143373.18	chr1:151290451-151291337	+	5378	3	1047	392
PI4KB	ENSG00000143393.16	chr1:151303354-151306433	-	3983	2	20	10
SELENBP1	ENSG00000143416.21	chr1:151366681-151368316	-	1928	1	175	58
PSMB4	ENSG00000159377.11	chr1:151400901-151401937	+	918	3	155	43
POGZ	ENSG00000143442.22	chr1:151442181-151442478	-	6655	2	160	57
CGN	ENSG00000143375.15	chr1:151519370-151523561	+	5101	1	26	21
SNX27	ENSG00000143376.14	chr1:151675856-151694485	+	7250	1	2286	993
MRPL9	ENSG00000143436.11	chr1:151759884-151760920	-	1264	1	36	22
LINGO4	ENSG00000213171.3	chr1:151800264-151805419	-	2644	1	54	19
THEM5	ENSG00000196407.12	chr1:151847282-151851163	-	1161	2	23	10
S100A10	ENSG00000197747.9	chr1:151982918-151992578	-	671	2	651	316
FLG	ENSG00000143631.11	chr1:152302165-152325239	-	12793	1	26	26
SPRR5	ENSG00000283227.1	chr1:152947154-152949258	+	817	1	32	21
TMEM240	ENSG00000205090.9	chr1:1534778-1540624	-	1381	4	296	108
S100A16	ENSG00000188643.11	chr1:153607452-153613145	-	1172	1	199	48
CHTOP	ENSG00000160679.13	chr1:153638342-153644385	+	2250	4	522	118
ILF2	ENSG00000143621.17	chr1:153662065-153664474	-	1906	2	1005	245
INTS3	ENSG00000143624.14	chr1:153750854-153773728	+	5252	1	14	8
FHAD1	ENSG00000142621.19	chr1:15375700-15400283	+	5090	1	26	17
SLC27A3	ENSG00000143554.14	chr1:153774354-153780157	+	3351	1	22	12
GATAD2B	ENSG00000143614.10	chr1:153789030-153812038	-	7475	1	9	6
DENND4B	ENSG00000198837.10	chr1:153929501-153946718	-	5728	2	18	11
CRTC2	ENSG00000160741.17	chr1:153947669-153958615	-	2631	1	6	6
AL358472.7	ENSG00000285779.1	chr1:153959151-153975887	-	2253	1	13	8
JTB	ENSG00000143543.15	chr1:153974682-153977394	-	1273	1	15	12
RAB13	ENSG00000143545.10	chr1:153982745-153985362	-	1353	1	92	23
RPS27	ENSG00000177954.14	chr1:153990921-153992146	+	467	2	56	24
NUP210L	ENSG00000143552.9	chr1:153992694-154155116	-	5889	7	81	21
C1orf43	ENSG00000143612.21	chr1:154207540-154212730	-	1861	2	38	10
UBAP2L	ENSG00000143569.19	chr1:154259736-154263322	+	3997	8	214	126
HAX1	ENSG00000143575.15	chr1:154273898-154275875	+	1151	3	262	120
CTRC	ENSG00000162438.12	chr1:15438442-15449242	+	3482	1	1253	422
UBE2Q1	ENSG00000160714.10	chr1:154551223-154551801	-	3239	1	9	5
ADAR	ENSG00000160710.17	chr1:154584634-154585418	-	6700	2	24	14
CELA2A	ENSG00000142615.8	chr1:15456747-15457623	+	916	1	771	166
KCNN3	ENSG00000143603.19	chr1:154702729-154708226	-	13057	1	74	50
CELA2B	ENSG00000215704.10	chr1:15485861-15491395	+	915	1	13	6
PMVK	ENSG00000163344.6	chr1:154924740-154936719	-	1002	2	222	83
PYGO2	ENSG00000163348.4	chr1:154958740-154962036	-	3180	4	156	48
FLAD1	ENSG00000160688.19	chr1:154988585-154993111	+	2656	1	66	28
LENEP	ENSG00000163352.5	chr1:154993586-154994315	+	649	1	25	17
ZBTB7B	ENSG00000160685.13	chr1:155014448-155016981	+	4017	1	9	9
ADAM15	ENSG00000143537.14	chr1:155062161-155062775	+	3091	2	454	138
EFNA4	ENSG00000243364.8	chr1:155063761-155069538	+	1254	1	16	16
EFNA3	ENSG00000143590.14	chr1:155085522-155086923	+	1817	1	7	6
SLC50A1	ENSG00000169241.19	chr1:155135344-155138368	+	1346	1	18	9
GBA	ENSG00000177628.16	chr1:155234868-155244699	-	2387	3	150	42
FDPS	ENSG00000160752.15	chr1:155318719-155320665	+	1478	1	18	12
RUSC1	ENSG00000160753.16	chr1:155320894-155331114	+	3436	1	683	180
ASH1L	ENSG00000116539.13	chr1:155343656-155349351	-	12037	3	66	13
MSTO1	ENSG00000125459.17	chr1:155613221-155614052	+	2438	2	46	17
YY1AP1	ENSG00000163374.19	chr1:155672726-155679464	-	3073	2	33	14
DAP3	ENSG00000132676.16	chr1:155737012-155739010	+	2056	6	113	18
DNAJC16	ENSG00000116138.13	chr1:15568159-15570281	+	6299	1	13	11
GON4L	ENSG00000116580.18	chr1:155764427-155857204	-	7823	5	93	13
RIT1	ENSG00000143622.11	chr1:155898837-155911404	-	3390	1	121	42
KHDC4	ENSG00000132680.11	chr1:155921239-155922014	-	4499	3	173	49
ARHGEF2	ENSG00000116584.20	chr1:155985375-156007070	-	4727	1	2863	993
SSR2	ENSG00000163479.14	chr1:156009062-156020171	-	1108	1	18	16
UBQLN4	ENSG00000160803.8	chr1:156041872-156042538	-	3582	3	33	19
LMNA	ENSG00000160789.21	chr1:156137462-156139103	+	3218	3	369	99
SLC25A44	ENSG00000160785.13	chr1:156200390-156210427	+	3662	1	11	10
PMF1-BGLAP	ENSG00000260238.6	chr1:156212982-156243332	+	1007	2	127	53
BGLAP	ENSG00000242252.2	chr1:156242189-156243289	+	506	2	41	12
PAQR6	ENSG00000160781.17	chr1:156243321-156248117	-	2277	1	440	101
SMG5	ENSG00000198952.8	chr1:156250033-156251380	-	4559	2	14	6
GLMP	ENSG00000198715.13	chr1:156290089-156293381	-	1941	1	11	9
CCT3	ENSG00000163468.15	chr1:156320840-156336007	-	2048	3	108	38
C1orf61	ENSG00000125462.18	chr1:156404253-156456613	-	768	1	41	14
IQGAP3	ENSG00000183856.11	chr1:156536831-156538861	-	6013	2	15	9
NAXE	ENSG00000163382.12	chr1:156593275-156594129	+	1111	1	10	9
BCAN	ENSG00000132692.19	chr1:156641390-156647144	+	3297	1	145	62
RSC1A1	ENSG00000215695.1	chr1:15659869-15661722	+	1854	2	15	8
ISG20L2	ENSG00000143319.17	chr1:156721891-156725867	-	3303	4	583	183
MRPL24	ENSG00000143314.12	chr1:156737530-156741590	-	990	2	612	167
HDGF	ENSG00000143321.19	chr1:156743307-156744276	-	2309	3	28	8
PRCC	ENSG00000143294.15	chr1:156786875-156800497	+	2068	1	93	37
PEAR1	ENSG00000187800.13	chr1:156893731-156916434	+	4970	1	19	13
ARHGEF11	ENSG00000132694.19	chr1:156945908-156947378	-	7261	1	20	20
CD5L	ENSG00000073754.6	chr1:157830911-157841808	-	2204	1	69	48
UQCRHL	ENSG00000233954.6	chr1:15807169-15809348	-	2180	1	56	22
KIRREL1	ENSG00000183853.18	chr1:158086680-158100262	+	7519	3	56	16
OR10X1	ENSG00000279111.2	chr1:158578919-158579899	-	981	1	22	20
MNDA	ENSG00000163563.8	chr1:158845901-158849506	+	1716	1	22	16
IFI16	ENSG00000163565.18	chr1:159015673-159020529	+	2867	1	37	25
AIM2	ENSG00000163568.15	chr1:159063532-159073265	-	1394	1	5	5
SPEN	ENSG00000065526.12	chr1:15938583-15939544	+	12385	2	636	232
TAGLN2	ENSG00000158710.15	chr1:159918107-159923717	-	1603	1	106	66
PIGM	ENSG00000143315.8	chr1:160024953-160031990	-	7038	2	32	15
IGSF8	ENSG00000162729.14	chr1:160093760-160095332	-	2366	1	11	9
ATP1A4	ENSG00000132681.17	chr1:160177411-160186977	+	3916	1	17	6
PEA15	ENSG00000162734.13	chr1:160211287-160213717	+	2694	1	42	19
DCAF8	ENSG00000132716.19	chr1:160217162-160218858	-	4106	6	186	46
PEX19	ENSG00000162735.19	chr1:160282071-160286348	-	3653	6	1335	327
COPA	ENSG00000122218.16	chr1:160289781-160332552	-	5318	5	69	17
NCSTN	ENSG00000162736.17	chr1:160343662-160349668	+	3031	1	80	64
NHLH1	ENSG00000171786.6	chr1:160367071-160372846	+	2557	2	20	11
CLCNKB	ENSG00000184908.18	chr1:16052323-16057308	+	2562	1	45	22
F11R	ENSG00000158769.18	chr1:160999910-161001177	-	4770	4	107	31
TSTD1	ENSG00000215845.11	chr1:161037631-161038977	-	626	2	858	216
NIT1	ENSG00000158793.14	chr1:161122307-161124811	+	2081	5	138	44
PPOX	ENSG00000143224.18	chr1:161170261-161171181	+	2471	2	1554	487
B4GALT3	ENSG00000158850.15	chr1:161171966-161172410	-	2414	1	5	5
ADAMTS4	ENSG00000158859.10	chr1:161194162-161195751	-	9777	1	25	15
EPHA2	ENSG00000142627.13	chr1:16133013-16133562	-	3946	1	11	11
PCP4L1	ENSG00000248485.2	chr1:161258745-161285450	+	1406	1	20	10
CFAP126	ENSG00000188931.4	chr1:161364733-161367876	-	774	1	6	6
DUSP12	ENSG00000081721.12	chr1:161752399-161753406	+	1330	1	476	101
OLFML2B	ENSG00000162745.10	chr1:161983193-161983941	-	3160	1	11	9
NOS1AP	ENSG00000198929.13	chr1:162070090-162367492	+	5559	2	41	17
SH2D1B	ENSG00000198574.6	chr1:162395268-162412136	-	2531	1	32	27
UHMK1	ENSG00000152332.16	chr1:162498085-162524054	+	8524	1	18	15
FBXO42	ENSG00000037637.11	chr1:16251082-16253427	-	6227	1	25	19
UAP1	ENSG00000117143.13	chr1:162597241-162599799	+	2377	2	1836	567
DDR2	ENSG00000162733.19	chr1:162767237-162770736	+	10160	2	141	42
HSD17B7	ENSG00000132196.15	chr1:162790702-162812817	+	1190	1	131	71
MIB2	ENSG00000197530.12	chr1:1629473-1630605	+	3321	1	76	23
MMP23B	ENSG00000189409.14	chr1:1634240-1635263	+	1531	1	50	13
SPATA21	ENSG00000187144.11	chr1:16387117-16403974	-	2015	2	95	18
PBX1	ENSG00000185630.19	chr1:164651896-164899296	+	7087	1	13	13
LMX1A	ENSG00000162761.14	chr1:165203874-165355746	-	3545	2	93	50
MGST3	ENSG00000143198.13	chr1:165632240-165656133	+	1158	2	56	17
ALDH9A1	ENSG00000143149.12	chr1:165662216-165698863	-	2696	1	25	23
UCK2	ENSG00000143179.16	chr1:165892652-165908100	+	4838	2	52	25
TADA1	ENSG00000152382.6	chr1:166856510-166863216	-	2096	1	142	69
POU2F1	ENSG00000143190.23	chr1:167383474-167389617	+	14038	5	5010	1064
CD247	ENSG00000198821.11	chr1:167430640-167434066	-	1678	5	655	113
CREG1	ENSG00000143162.9	chr1:167541013-167553762	-	1997	1	9	9
MPZL1	ENSG00000197965.12	chr1:167787067-167788154	+	4978	4	711	298
ADCY10	ENSG00000143199.18	chr1:167809388-167914215	-	5342	1	13	13
DCAF6	ENSG00000143164.15	chr1:168015887-168019961	+	3522	4	33	8
GPR161	ENSG00000143147.14	chr1:168085266-168089565	-	8256	4	50	12
ATP1B1	ENSG00000143153.13	chr1:169107907-169127399	+	2608	7	368	102
NME7	ENSG00000143156.14	chr1:169230714-169367730	-	1678	3	138	65
SLC19A2	ENSG00000117479.15	chr1:169463932-169469197	-	3612	1	9	8
CROCC	ENSG00000058453.17	chr1:16969785-16970967	+	6660	2	131	62
SELP	ENSG00000174175.17	chr1:169588849-169619219	-	3157	1	19	10
METTL18	ENSG00000171806.12	chr1:169792529-169794689	-	1462	1	30	8
KIFAP3	ENSG00000075945.13	chr1:169921331-170074738	-	4111	2	53	26
CDK11A	ENSG00000008128.23	chr1:1703088-1704116	-	2984	1	48	18
PRRX1	ENSG00000116132.12	chr1:170722617-170736399	+	4061	2	30	11
MROH9	ENSG00000117501.14	chr1:170935471-171064765	+	3165	1	20	14
FMO3	ENSG00000007933.13	chr1:171100762-171107753	+	2059	1	21	13
FMO2	ENSG00000094963.14	chr1:171207543-171209207	+	5215	3	107	59
FMO4	ENSG00000076258.10	chr1:171323106-171333147	+	2303	2	204	103
PRRC2C	ENSG00000117523.16	chr1:171587662-171591313	+	10366	2	14	7
MYOC	ENSG00000034971.17	chr1:171635417-171652629	-	2100	1	16	11
EEF1AKNMT	ENSG00000010165.20	chr1:171794394-171814023	+	3368	3	31	11
DNM3	ENSG00000197959.14	chr1:171970122-172253578	+	7627	1	30	30
PADI1	ENSG00000142623.11	chr1:17239632-17246004	+	3846	1	35	11
SUCO	ENSG00000094975.14	chr1:172602149-172603205	+	5916	4	76	15
PRDX6	ENSG00000117592.9	chr1:173481199-173488015	+	1690	1	15	8
CENPL	ENSG00000120334.15	chr1:173802963-173824019	-	2357	1	14	9
DARS2	ENSG00000117593.12	chr1:173833428-173853836	+	3820	1	55	17
SERPINC1	ENSG00000117601.13	chr1:173909730-173914665	-	1594	1	10	6
RC3H1	ENSG00000135870.12	chr1:173938411-173993072	-	11451	4	59	15
RABGAP1L	ENSG00000152061.23	chr1:174637378-174705750	+	6821	8	230	53
RCC2	ENSG00000179051.14	chr1:17406760-17439677	-	4040	1	18	18
CACYBP	ENSG00000116161.18	chr1:175006583-175008897	+	2869	1	27	19
MRPS14	ENSG00000120333.4	chr1:175010789-175014824	-	2115	1	87	33
TNN	ENSG00000120332.16	chr1:175077419-175147936	+	5042	2	4708	1270
NADK	ENSG00000008130.15	chr1:1779157-1780457	-	3653	4	38	14
KIAA0040	ENSG00000235750.10	chr1:175156987-175166741	-	4548	2	335	76
TNR	ENSG00000116147.17	chr1:175391428-175406364	-	12774	1	22	18
ARHGEF10L	ENSG00000074964.17	chr1:17539698-17697869	+	4625	2	75	35
COP1	ENSG00000143207.21	chr1:176043216-176135082	-	2826	2	40	18
BRINP2	ENSG00000198797.7	chr1:177170958-177282422	+	4097	1	31	25
ACTL8	ENSG00000117148.8	chr1:17822982-17827061	+	1841	2	204	135
RASAL2	ENSG00000075391.17	chr1:178341471-178484147	+	14453	5	158	100
ANGPTL1	ENSG00000116194.13	chr1:178865434-178869278	-	3543	1	24	11
RALGPS2	ENSG00000116191.17	chr1:178893838-178916375	+	7512	5	146	39
TOR3A	ENSG00000186283.14	chr1:179082070-179085855	+	2031	1	12	8
ABL2	ENSG00000143322.21	chr1:179104048-179143089	-	12217	1	89	66
SOAT1	ENSG00000057252.13	chr1:179294320-179341310	+	6861	1	25	12
AXDND1	ENSG00000162779.22	chr1:179365720-179379482	+	3405	7	89	16
TDRD5	ENSG00000162782.16	chr1:179639951-179691272	+	3745	1	30	11
TOR1AIP2	ENSG00000169905.12	chr1:179873706-179877772	-	7905	1	22	20
TOR1AIP1	ENSG00000143337.18	chr1:179903966-179918171	+	8704	1	34	17
CEP350	ENSG00000135837.16	chr1:180073819-180113380	+	13414	1	18	17
ACBD6	ENSG00000230124.8	chr1:180275380-180430262	-	5261	7	1474	1221
XPR1	ENSG00000143324.14	chr1:180887572-180888448	+	8484	3	49	17
CACNA1E	ENSG00000198216.12	chr1:181483745-181806778	+	16420	1	42	40
GLUL	ENSG00000135821.19	chr1:182384415-182385939	-	7554	2	20	8
RGSL1	ENSG00000121446.20	chr1:182507201-182540421	+	3735	3	168	34
RGS16	ENSG00000143333.7	chr1:182598623-182604389	-	2408	1	26	11
DHX9	ENSG00000135829.17	chr1:182881285-182887747	+	4493	4	446	148
LAMC2	ENSG00000058085.15	chr1:183186264-183245127	+	5398	1	61	46
GNB1	ENSG00000078369.18	chr1:1804526-1832285	-	3163	2	37	21
SMG7	ENSG00000116698.21	chr1:183550835-183598246	+	5970	7	302	65
ARPC5	ENSG00000162704.16	chr1:183630325-183633309	-	7266	1	14	8
RGL1	ENSG00000143344.16	chr1:183805120-183928532	+	5100	2	809	202
IGSF21	ENSG00000117154.12	chr1:18375957-18376920	+	1892	1	43	14
COLGALT2	ENSG00000198756.12	chr1:183935834-184037728	-	5179	2	42	21
TSEN15	ENSG00000198860.13	chr1:184054361-184055069	+	2368	2	95	23
C1orf21	ENSG00000116667.15	chr1:184568399-184619936	+	10293	1	19	6
NIBAN1	ENSG00000135842.17	chr1:184790724-184805985	-	6884	1	15	7
TRMT1L	ENSG00000121486.12	chr1:185120053-185120869	-	4361	3	55	14
IVNS1ABP	ENSG00000116679.16	chr1:185296388-185306500	-	4113	4	37	11
HMCN1	ENSG00000143341.12	chr1:185963808-185978145	+	18368	4	226	43
TPR	ENSG00000047410.14	chr1:186351952-186353948	-	9636	2	161	81
ODR4	ENSG00000157181.16	chr1:186417377-186419233	+	3820	4	36	9
PLA2G4A	ENSG00000116711.10	chr1:186854286-186939230	+	2879	1	141	109
TAS1R2	ENSG00000179002.5	chr1:18839599-18859682	-	2542	1	8	5
ALDH4A1	ENSG00000159423.17	chr1:18883111-18902724	-	3139	1	104	34
BRINP3	ENSG00000162670.11	chr1:190454807-190474801	-	3128	7	991	224
UBR4	ENSG00000127481.15	chr1:19150924-19177745	-	15892	3	175	24
RGS21	ENSG00000253148.1	chr1:192316992-192367285	+	1794	2	370	146
RGS1	ENSG00000090104.12	chr1:192575775-192579941	+	1352	1	42	40
RGS2	ENSG00000116741.8	chr1:192809143-192811032	+	1348	1	799	275
UCHL5	ENSG00000116750.13	chr1:193015759-193029575	-	5327	6	124	23
RO60	ENSG00000116747.13	chr1:193069232-193075931	+	8291	3	54	11
GLRX2	ENSG00000023572.10	chr1:193096470-193105414	-	5612	2	463	144
NBL1	ENSG00000158747.15	chr1:19640554-19656934	+	2160	1	175	103
KCNT2	ENSG00000162687.18	chr1:196340489-196428207	-	6094	3	177	108
HTR6	ENSG00000158748.4	chr1:19664875-19680966	+	3800	3	137	39
CFH	ENSG00000000971.16	chr1:196676988-196747504	+	3962	1	24	15
CFHR4	ENSG00000134365.13	chr1:196914750-196916630	+	2178	1	12	12
CFHR5	ENSG00000134389.10	chr1:196977556-197009678	+	2814	1	21	15
F13B	ENSG00000143278.5	chr1:197038741-197067260	-	2660	2	18	12
ASPM	ENSG00000066279.18	chr1:197084132-197135144	-	10863	4	82	21
ZBTB41	ENSG00000177888.8	chr1:197158442-197200521	-	8595	2	67	46
CRB1	ENSG00000134376.16	chr1:197413829-197444819	+	9023	4	134	17
TMCO4	ENSG00000162542.13	chr1:19682242-19738419	-	2974	1	12	9
DENND1B	ENSG00000213047.13	chr1:197605482-197658350	-	8365	3	170	85
C1orf53	ENSG00000203724.11	chr1:197905517-197907364	+	600	2	198	72
PTPRC	ENSG00000081237.20	chr1:198752355-198754457	+	5357	1	328	83
KIF14	ENSG00000118193.12	chr1:200551500-200620751	-	7291	4	63	14
PLA2G5	ENSG00000127472.11	chr1:20070194-20091911	+	1918	1	123	93
DDX59	ENSG00000118197.14	chr1:200644037-200669907	-	2900	1	27	16
CAMSAP2	ENSG00000118200.14	chr1:200856094-200857724	+	7352	3	71	22
CACNA1S	ENSG00000081248.11	chr1:201039512-201112426	-	6028	2	29	13
ASCL5	ENSG00000232237.3	chr1:201113953-201127184	-	2026	2	309	89
PKP1	ENSG00000081277.13	chr1:201316192-201320172	+	5447	1	44	42
IPO9	ENSG00000198700.10	chr1:201874315-201876373	+	11416	3	55	23
SHISA4	ENSG00000198892.7	chr1:201888680-201892137	+	1432	1	18	15
TIMM17A	ENSG00000134375.11	chr1:201962216-201970351	+	1650	6	99	17
RNPEP	ENSG00000176393.11	chr1:202001261-202003349	+	2399	1	7	7
ELF3	ENSG00000163435.16	chr1:202013778-202015794	+	4994	4	654	291
ARL8A	ENSG00000143862.8	chr1:202134383-202135608	-	1789	1	18	10
LGR6	ENSG00000133067.17	chr1:202276301-202281013	+	3567	1	24	22
PPP1R12B	ENSG00000077157.22	chr1:202567518-202580842	+	15431	4	220	133
SYT2	ENSG00000143858.12	chr1:202590596-202643453	-	7635	1	16	7
KDM5B	ENSG00000117139.18	chr1:202760530-202767209	-	9485	2	68	22
RABIF	ENSG00000183155.5	chr1:202878282-202889149	-	3119	1	9	6
ADIPOR1	ENSG00000159346.13	chr1:202940826-202944796	-	2091	1	13	10
CYB5R1	ENSG00000159348.13	chr1:202962550-202963559	-	1624	1	5	5
ADORA1	ENSG00000163485.17	chr1:203127065-203167405	+	3407	1	18	6
BTG2	ENSG00000159388.6	chr1:203305519-203309602	+	2729	1	6	6
ATP2B4	ENSG00000058668.15	chr1:203682809-203740319	+	8918	1	16	7
AC114402.3	ENSG00000288644.1	chr1:203802094-203802192	+	99	2	15	7
ZC3H11A	ENSG00000058673.16	chr1:203829271-203829896	+	11825	1	32	15
SOX13	ENSG00000143842.15	chr1:204112916-204127741	+	4076	4	50	13
GOLT1A	ENSG00000174567.8	chr1:204198163-204213988	-	776	1	29	11
PPP1R15B	ENSG00000158615.9	chr1:204403381-204411817	-	5259	6	62	10
PIK3C2B	ENSG00000133056.13	chr1:204454577-204456291	-	7686	6	493	126
MDM4	ENSG00000198625.13	chr1:204542789-204549388	+	10050	1	14	14
LRRN2	ENSG00000170382.12	chr1:204617170-204622205	-	5036	1	280	160
NFASC	ENSG00000163531.15	chr1:204944226-205018371	+	10333	1	20	13
MUL1	ENSG00000090432.7	chr1:20499448-20508151	-	2428	2	32	17
TMEM81	ENSG00000174529.7	chr1:205083129-205084460	-	1332	1	19	6
RBBP5	ENSG00000117222.14	chr1:205105087-205121966	-	4367	1	26	24
TMCC2	ENSG00000133069.17	chr1:205272433-205285632	+	3968	1	14	6
CDK18	ENSG00000117266.15	chr1:205530313-205531666	+	3756	1	12	6
NUCKS1	ENSG00000069275.13	chr1:205718452-205719726	-	6399	7	133	34
RAB29	ENSG00000117280.13	chr1:205771062-205775151	-	3308	3	52	16
SLC41A1	ENSG00000133065.11	chr1:205790920-205796616	-	5017	2	20	12
SRGAP2	ENSG00000266028.7	chr1:206453661-206456159	+	6301	3	43	12
EIF2D	ENSG00000143486.16	chr1:206571292-206597116	-	2011	1	21	5
DYRK3	ENSG00000143479.17	chr1:206635829-206649114	+	8145	2	105	22
MAPKAPK2	ENSG00000162889.11	chr1:206731288-206732116	+	3091	2	19	7
IL10	ENSG00000136634.7	chr1:206767602-206770575	-	2269	1	171	89
YOD1	ENSG00000180667.10	chr1:207043849-207051077	-	6291	1	48	16
PFKFB2	ENSG00000123836.15	chr1:207070645-207075565	+	7073	2	113	30
C4BPB	ENSG00000123843.13	chr1:207097818-207099993	+	1117	5	60	21
CD55	ENSG00000196352.16	chr1:207336754-207386804	+	2590	13	186	16
HP1BP3	ENSG00000127483.19	chr1:20742682-20775005	-	6406	2	42	20
CD46	ENSG00000117335.20	chr1:207768118-207794780	+	3371	3	57	16
PLXNA2	ENSG00000076356.7	chr1:208026104-208030303	-	11508	1	9	7
EIF4G3	ENSG00000075151.20	chr1:20893111-20941398	-	6196	1	72	62
UTP25	ENSG00000117597.18	chr1:209838805-209844632	+	8481	2	57	31
SYT14	ENSG00000143469.20	chr1:209952724-210164291	+	13567	1	21	12
SERTAD4	ENSG00000082497.12	chr1:210237978-210246631	+	5222	3	40	11
KCNH1	ENSG00000143473.13	chr1:211063392-211103515	-	8140	3	121	25
RCOR3	ENSG00000117625.14	chr1:211312237-211313839	+	4474	1	11	7
TRAF5	ENSG00000082512.15	chr1:211368929-211374785	+	3976	3	17	6
LPGAT1	ENSG00000123684.13	chr1:211779000-211793326	-	7773	1	25	13
INTS7	ENSG00000143493.13	chr1:212006665-212011627	-	4447	2	198	170
DTL	ENSG00000143476.18	chr1:212100646-212107400	+	4471	2	21	9
ECE1	ENSG00000117298.16	chr1:21219814-21222081	-	5099	2	234	66
ATF3	ENSG00000162772.17	chr1:212608628-212620772	+	2031	2	36	13
FAM71A	ENSG00000162771.8	chr1:212624474-212626775	+	2302	1	8	5
FLVCR1	ENSG00000162769.13	chr1:212883409-212895394	+	5919	1	23	13
ANGEL2	ENSG00000174606.14	chr1:212997200-213000570	-	4690	1	6	6
RPS6KC1	ENSG00000136643.12	chr1:213242060-213262816	+	5505	2	59	20
PRKCZ	ENSG00000067606.17	chr1:2134813-2146098	+	2385	1	22	13
PROX1	ENSG00000117707.16	chr1:213989718-213996964	+	8498	1	20	17
PTPN14	ENSG00000152104.12	chr1:214357751-214551223	-	13360	3	36	12
CENPF	ENSG00000117724.13	chr1:214655148-214657410	+	10290	2	24	9
NBPF3	ENSG00000142794.18	chr1:21473395-21480221	+	4401	1	9	9
KCNK2	ENSG00000082482.14	chr1:215083517-215169265	+	3875	2	64	44
KCTD3	ENSG00000136636.13	chr1:215573786-215581179	+	4019	1	22	16
RAP1GAP	ENSG00000076864.19	chr1:21596221-21651820	-	3584	2	68	37
USH2A	ENSG00000042781.14	chr1:215622891-216423448	-	19010	3	123	35
ESRRG	ENSG00000196482.18	chr1:216503254-217137754	-	5542	8	1002	161
USP48	ENSG00000090686.16	chr1:21721036-21726570	-	4419	3	95	19
GPATCH2	ENSG00000092978.11	chr1:217492501-217610400	-	5859	4	775	394
SPATA17	ENSG00000162814.11	chr1:217801718-217867588	+	5798	3	70	29
LDLRAD2	ENSG00000187942.12	chr1:21821497-21822548	+	4016	1	148	60
ZC3H11B	ENSG00000215817.7	chr1:219609606-219613069	-	4769	1	712	389
SLC30A10	ENSG00000196660.11	chr1:219914264-219919030	-	6579	3	2832	1316
EPRS1	ENSG00000136628.18	chr1:220001201-220046530	-	4862	6	358	104
RAB3GAP2	ENSG00000118873.16	chr1:220151183-220154060	-	7256	1	14	10
CDC42	ENSG00000070831.17	chr1:22053486-22091576	+	10598	1	113	33
C1orf115	ENSG00000162817.7	chr1:220690363-220699153	+	2891	1	5	5
MTARC2	ENSG00000117791.16	chr1:220756278-220761764	+	2146	2	29	18
MTARC1	ENSG00000186205.13	chr1:220793189-220814393	+	7287	4	50	12
DUSP10	ENSG00000143507.18	chr1:221702427-221711816	-	2589	1	15	10
HHIPL2	ENSG00000143512.13	chr1:222522264-222548104	-	2572	1	14	9
MIA3	ENSG00000154305.18	chr1:222663971-222665531	+	8126	3	52	9
FAM177B	ENSG00000197520.10	chr1:222737207-222749524	+	1994	1	153	62
DISP1	ENSG00000154309.9	chr1:222928424-223005995	+	4870	3	106	41
SUSD4	ENSG00000143502.15	chr1:223221017-223363337	-	3480	1	29	26
CAPN2	ENSG00000162909.18	chr1:223770623-223776018	+	3366	4	65	15
TP53BP2	ENSG00000143514.17	chr1:223814176-223845794	-	4741	1	16	10
FBXO28	ENSG00000143756.12	chr1:224114218-224131021	+	5427	2	49	15
DEGS1	ENSG00000143753.13	chr1:224190136-224192440	+	2032	4	1519	400
NVL	ENSG00000143748.18	chr1:224289185-224294341	-	3003	4	101	18
CNIH4	ENSG00000143771.12	chr1:224377051-224379459	+	4096	4	1224	545
WDR26	ENSG00000162923.16	chr1:224419562-224437033	-	7367	2	54	21
CNIH3	ENSG00000143786.8	chr1:224565365-224588555	+	2539	1	16	6
DNAH14	ENSG00000185842.15	chr1:225389740-225399292	+	13763	3	87	25
LBR	ENSG00000143815.15	chr1:225406562-225411417	-	3812	12	136	13
ENAH	ENSG00000154380.17	chr1:225496885-225652699	-	13168	6	161	47
SRP9	ENSG00000143742.14	chr1:225777935-225789524	+	1596	2	142	62
SDE2	ENSG00000143751.10	chr1:225982702-225999343	-	3987	1	19	10
H3-3A	ENSG00000163041.12	chr1:226063977-226072001	+	2263	2	637	171
MIXL1	ENSG00000185155.12	chr1:226225503-226226389	+	1965	1	14	6
PARP1	ENSG00000143799.13	chr1:226401983-226407982	-	3978	2	35	15
ITPKB	ENSG00000143772.9	chr1:226631690-226737458	-	6162	2	61	28
COQ8A	ENSG00000163050.17	chr1:226983007-226987544	+	5523	3	119	34
CDC42BPA	ENSG00000143776.18	chr1:227111984-227112799	-	10855	2	205	93
SNAP47	ENSG00000143740.14	chr1:227728707-227759485	+	2403	1	36	13
WNT3A	ENSG00000154342.6	chr1:228006998-228061271	+	2996	1	61	56
C1orf35	ENSG00000143793.13	chr1:228100733-228105411	-	1290	2	497	117
IBA57	ENSG00000181873.13	chr1:228174550-228175575	+	7828	2	34	13
OBSCN	ENSG00000154358.21	chr1:228286880-228288345	+	26925	1	183	116
TRIM11	ENSG00000154370.16	chr1:228393676-228406835	-	5774	1	153	42
RNF187	ENSG00000168159.13	chr1:228488222-228495766	+	3118	1	8	8
RHOU	ENSG00000116574.6	chr1:228735479-228746664	+	3965	2	55	18
ABCB10	ENSG00000135776.5	chr1:229517797-229519103	-	3869	1	51	16
TAF5L	ENSG00000135801.9	chr1:229593111-229614482	-	4062	4	217	45
URB2	ENSG00000135763.10	chr1:229650847-229659126	+	5601	1	6	6
GALNT2	ENSG00000143641.10	chr1:230261951-230264972	+	4423	2	37	18
KDM1A	ENSG00000004487.17	chr1:23080873-23083682	+	3085	2	256	64
ARV1	ENSG00000173409.14	chr1:230995760-231000595	+	1428	1	21	9
C1orf131	ENSG00000143633.13	chr1:231224315-231225922	-	2483	1	5	5
GNPAT	ENSG00000116906.13	chr1:231274896-231277530	+	2685	1	16	13
SPRTN	ENSG00000010072.16	chr1:231347677-231352754	+	3559	3	53	17
EGLN1	ENSG00000135766.9	chr1:231363756-231422287	-	4335	2	69	16
TSNAX	ENSG00000116918.15	chr1:231534120-231566524	+	2634	1	23	10
DISC1	ENSG00000162946.23	chr1:231684752-231693935	+	7084	3	83	41
HTR1D	ENSG00000179546.4	chr1:23191895-23194729	-	2835	1	107	72
SIPA1L2	ENSG00000116991.11	chr1:232397965-232561558	-	7105	1	27	14
PCNX2	ENSG00000135749.19	chr1:232984136-233200191	-	7530	4	123	36
HNRNPR	ENSG00000125944.21	chr1:23309784-23311893	-	7751	1	1170	370
MAP3K21	ENSG00000143674.11	chr1:233375783-233385147	+	5853	2	29	20
ZNF436	ENSG00000125945.15	chr1:23359975-23368386	-	4465	1	16	10
KCNK1	ENSG00000135750.15	chr1:233655695-233666686	+	2061	1	12	12
TCEA3	ENSG00000204219.11	chr1:23417345-23418298	-	1719	1	28	13
SLC35F3	ENSG00000183780.13	chr1:234214271-234324511	+	3143	1	30	22
TARBP1	ENSG00000059588.10	chr1:234391598-234392724	-	5206	1	18	18
ARID4B	ENSG00000054267.22	chr1:235180139-235234492	-	6022	3	232	188
TBCE	ENSG00000285053.1	chr1:235342252-235448929	+	3218	2	30	13
B3GALNT2	ENSG00000162885.14	chr1:235480104-235484670	-	4719	1	340	135
ID3	ENSG00000117318.9	chr1:23557934-23559075	-	950	2	37	12
LYST	ENSG00000143669.14	chr1:235829409-235866876	-	13466	6	376	56
HEATR1	ENSG00000119285.11	chr1:236573996-236574775	-	8459	1	47	26
MTR	ENSG00000116984.14	chr1:236898523-236921278	+	10547	1	37	13
RPL11	ENSG00000142676.14	chr1:23692609-23695946	+	1017	2	162	66
RYR2	ENSG00000198626.17	chr1:237709531-237743623	+	16583	6	374	156
PITHD1	ENSG00000057757.10	chr1:23785192-23788232	+	1590	2	18	9
HMGCL	ENSG00000117305.15	chr1:23801885-23825429	-	1570	1	200	83
CHRM3	ENSG00000133019.12	chr1:239826074-239907950	+	9179	2	74	29
RER1	ENSG00000157916.20	chr1:2401951-2403227	+	3028	3	145	51
PNRC2	ENSG00000189266.13	chr1:23960968-23961443	+	2428	2	20	7
SRSF10	ENSG00000188529.15	chr1:23978155-23978946	-	7656	4	77	24
FMN2	ENSG00000155816.20	chr1:240472098-240474709	+	6429	3	208	81
FH	ENSG00000091483.7	chr1:241511867-241513676	-	1791	2	60	27
OPN3	ENSG00000054277.14	chr1:241590102-241601178	-	2628	3	50	14
CHML	ENSG00000203668.2	chr1:241635770-241639249	-	7594	4	63	17
EXO1	ENSG00000174371.17	chr1:241885357-241895148	+	3449	3	51	16
PLD5	ENSG00000180287.17	chr1:242088387-242449482	-	8900	2	54	28
CEP170	ENSG00000143702.16	chr1:243125164-243200814	-	7059	2	86	17
GRHL3	ENSG00000158055.16	chr1:24342160-24343275	+	2834	2	60	29
SDCCAG8	ENSG00000054282.16	chr1:243487815-243500089	+	2581	1	33	28
AKT3	ENSG00000117020.18	chr1:243658513-243843127	-	7281	2	322	109
ZBTB18	ENSG00000179456.10	chr1:244048939-244057472	+	3851	2	267	69
ADSS2	ENSG00000035687.10	chr1:244408494-244451909	-	2555	3	73	16
NIPAL3	ENSG00000001461.17	chr1:24456166-24466378	+	5481	2	36	14
COX20	ENSG00000203667.10	chr1:244839747-244843280	+	2295	1	11	9
HNRNPU	ENSG00000153187.20	chr1:244853418-244862387	-	6867	12	538	123
EFCAB2	ENSG00000203666.12	chr1:245083456-245086961	+	6167	2	18	12
NCMAP	ENSG00000184454.7	chr1:24589464-24609328	+	3980	1	21	10
SMYD3	ENSG00000185420.19	chr1:245858498-246306009	-	1565	3	142	27
CNST	ENSG00000162852.14	chr1:246566514-246633957	+	5127	1	17	15
SRRM1	ENSG00000133226.17	chr1:24669583-24671469	+	3735	4	52	15
AHCTF1	ENSG00000153207.16	chr1:246839098-246931363	-	8887	4	44	11
ZNF124	ENSG00000196418.12	chr1:247123503-247149950	-	2243	1	8	7
ZNF692	ENSG00000171163.16	chr1:248850377-248854523	-	2704	1	14	14
PANK4	ENSG00000157881.16	chr1:2510293-2513013	-	2641	1	30	12
SYF2	ENSG00000117614.10	chr1:25229015-25232432	-	1757	3	46	15
RSRP1	ENSG00000117616.18	chr1:25242291-25243654	-	3034	3	67	14
TMEM50A	ENSG00000183726.11	chr1:25342592-25351654	+	2266	3	457	95
LDLRAP1	ENSG00000157978.12	chr1:25543606-25568886	+	2914	1	11	11
AUNIP	ENSG00000127423.11	chr1:25834006-25837547	-	2161	2	19	8
STMN1	ENSG00000117632.23	chr1:25901407-25903813	-	1712	2	14	8
PDIK1L	ENSG00000175087.10	chr1:26111837-26125543	+	4279	1	30	12
SH3BGRL3	ENSG00000142669.15	chr1:26280122-26281450	+	768	1	210	53
CRYBG2	ENSG00000176092.15	chr1:26328609-26336383	-	6259	1	53	19
HMGN2	ENSG00000198830.11	chr1:26473429-26475360	+	1940	3	23	8
RPS6KA1	ENSG00000117676.14	chr1:26572270-26574734	+	3202	1	140	42
ARID1A	ENSG00000117713.20	chr1:26778099-26781144	+	8595	3	1930	1855
ZDHHC18	ENSG00000204160.12	chr1:26851129-26853211	+	5045	1	15	7
SFN	ENSG00000175793.12	chr1:26863149-26864456	+	1308	2	26	18
NUDC	ENSG00000090273.14	chr1:26945135-26946184	+	1792	1	573	190
TENT5B	ENSG00000158246.8	chr1:27005020-27012850	-	2382	1	19	11
SLC9A1	ENSG00000090020.11	chr1:27105451-27154598	-	4737	1	25	9
MAP3K6	ENSG00000142733.17	chr1:27354067-27355466	-	4438	1	13	8
GPR3	ENSG00000181773.7	chr1:27392622-27395814	+	2137	1	10	9
STX12	ENSG00000117758.14	chr1:27773219-27824443	+	3034	1	12	7
PPP1R8	ENSG00000117751.18	chr1:27850093-27851676	+	2651	2	353	89
RPA2	ENSG00000117748.10	chr1:27891538-27897085	-	1584	1	6	6
XKR8	ENSG00000158156.9	chr1:27960262-27967572	+	2512	4	38	13
EYA3	ENSG00000158161.16	chr1:27973468-28058087	-	5999	1	16	9
PTAFR	ENSG00000169403.12	chr1:28147166-28176690	-	4191	1	21	17
DNAJC8	ENSG00000126698.11	chr1:28199456-28205350	-	1763	1	6	6
ATP5IF1	ENSG00000130770.18	chr1:28236154-28238098	+	1855	1	366	101
MED18	ENSG00000130772.14	chr1:28330283-28334585	+	1829	1	9	8
PHACTR4	ENSG00000204138.13	chr1:28491695-28500364	+	6048	3	29	8
RCC1	ENSG00000180198.16	chr1:28536093-28537898	+	2844	3	175	31
RAB42	ENSG00000188060.7	chr1:28592495-28594300	+	1950	3	124	31
YTHDF2	ENSG00000198492.16	chr1:28739091-28742883	+	2825	4	72	15
EPB41	ENSG00000159023.21	chr1:29039418-29069522	+	6388	3	62	14
TMEM200B	ENSG00000253304.2	chr1:29119434-29122501	-	2553	1	110	35
MECR	ENSG00000116353.16	chr1:29193817-29200589	-	2515	1	65	47
PTPRU	ENSG00000060656.20	chr1:29323218-29325650	+	5573	1	51	25
PUM1	ENSG00000134644.16	chr1:30967225-30995104	-	5385	4	107	23
SNRNP40	ENSG00000060688.13	chr1:31259673-31261822	-	1615	1	33	25
SERINC2	ENSG00000168528.12	chr1:31413813-31434680	+	2146	2	13	7
PEF1	ENSG00000162517.13	chr1:31630340-31635260	-	1614	1	246	79
PTP4A2	ENSG00000184007.22	chr1:31906421-31919483	-	3910	11	544	123
KHDRBS1	ENSG00000121774.18	chr1:32014182-32060850	+	2713	1	40	33
TMEM39B	ENSG00000121775.18	chr1:32072031-32102863	+	1778	4	917	320
KPNA6	ENSG00000025800.14	chr1:32108056-32176563	+	7355	1	49	27
TXLNA	ENSG00000084652.16	chr1:32179675-32198285	+	5012	2	19	9
CCDC28B	ENSG00000160050.15	chr1:32200595-32205387	+	1415	3	24	8
LCK	ENSG00000182866.17	chr1:32274111-32286164	+	2166	1	13	12
HDAC1	ENSG00000116478.12	chr1:32331536-32333079	+	2118	4	199	66
ZBTB8A	ENSG00000160062.15	chr1:32539427-32605941	+	7077	1	19	16
ZBTB8OS	ENSG00000176261.15	chr1:32621830-32632058	-	1601	1	12	7
RBBP4	ENSG00000162521.19	chr1:32669256-32680651	+	7883	5	270	71
YARS1	ENSG00000134684.11	chr1:32775244-32780711	-	3263	5	492	110
S100PBP	ENSG00000116497.18	chr1:32824897-32826115	+	4220	1	60	12
FNDC5	ENSG00000160097.19	chr1:32862268-32863016	-	2831	1	19	10
RNF19B	ENSG00000116514.16	chr1:32936445-32964685	-	2598	2	69	29
AK2	ENSG00000004455.17	chr1:33010631-33013287	-	5970	5	230	74
PHC2	ENSG00000134686.18	chr1:33323626-33355209	-	3870	1	18	11
CSMD2	ENSG00000121904.17	chr1:33772108-33814219	-	13698	3	82	18
HMGB4	ENSG00000176256.10	chr1:33860475-33864791	+	2505	1	27	9
GJB4	ENSG00000189433.7	chr1:34759740-34762327	+	1444	1	17	13
TMEM35B	ENSG00000243749.1	chr1:34981535-34985353	-	922	1	7	7
SFPQ	ENSG00000116560.11	chr1:35176380-35181606	-	3740	6	851	252
MEGF6	ENSG00000162591.16	chr1:3489920-3531448	-	7443	1	30	18
ZMYM4	ENSG00000146463.12	chr1:35404844-35408052	+	7366	2	36	8
KIAA0319L	ENSG00000142687.18	chr1:35460308-35506867	-	4777	2	168	141
TFAP2E	ENSG00000116819.8	chr1:35577736-35595261	+	2245	2	39	13
C1orf216	ENSG00000142686.8	chr1:35716198-35718894	-	2628	2	17	11
CLSPN	ENSG00000092853.14	chr1:35736281-35737843	-	8512	1	193	62
AGO3	ENSG00000126070.20	chr1:36043264-36055262	+	19660	3	188	88
ADPRS	ENSG00000116863.11	chr1:36088892-36093932	+	1651	1	10	10
TRAPPC3	ENSG00000054116.12	chr1:36136581-36140998	-	1336	1	50	34
MAP7D1	ENSG00000116871.15	chr1:36179021-36180315	+	3456	1	501	220
THRAP3	ENSG00000054118.15	chr1:36289718-36294169	+	4405	4	38	10
TPRG1L	ENSG00000158109.15	chr1:3625050-3630127	+	2401	1	12	10
SH3D21	ENSG00000214193.11	chr1:36306368-36321347	+	5952	5	119	31
MRPS15	ENSG00000116898.12	chr1:36455773-36456566	-	953	1	43	16
GRIK3	ENSG00000163873.10	chr1:36849674-36859136	-	9491	1	22	8
SNIP1	ENSG00000163877.11	chr1:37536690-37541594	-	4554	4	165	30
GNL2	ENSG00000134697.13	chr1:37566816-37568115	-	2350	1	900	291
C1orf109	ENSG00000116922.14	chr1:37681571-37684192	-	2570	1	221	86
SMIM1	ENSG00000235169.10	chr1:3772655-3775956	+	600	1	35	34
EPHA10	ENSG00000183317.17	chr1:37713893-37715020	-	5477	1	269	76
YRDC	ENSG00000196449.4	chr1:37802945-37808208	-	1848	2	164	59
INPP5B	ENSG00000204084.13	chr1:37885509-37888344	-	4694	2	240	101
SF3A3	ENSG00000183431.12	chr1:37978723-37989650	-	2774	3	35	10
UTP11	ENSG00000183520.12	chr1:38016583-38023801	+	2023	2	330	76
CEP104	ENSG00000116198.14	chr1:3815239-3816458	-	6700	1	41	15
DFFB	ENSG00000169598.17	chr1:3883507-3885429	+	3152	1	18	6
AKIRIN1	ENSG00000174574.16	chr1:38991496-39004381	+	2688	1	17	7
NDUFS5	ENSG00000168653.11	chr1:39026350-39034615	+	544	1	930	452
MACF1	ENSG00000127603.29	chr1:39467750-39479880	+	24828	1	22	22
BMP8A	ENSG00000183682.8	chr1:39491636-39529869	+	5636	1	7	7
PABPC4	ENSG00000090621.14	chr1:39560816-39576253	-	3142	2	16	7
PPIE	ENSG00000084072.17	chr1:39761199-39763914	+	4651	3	59	14
TRIT1	ENSG00000043514.17	chr1:39852558-39857408	-	5930	1	37	8
MFSD2A	ENSG00000168389.18	chr1:39967619-39968614	+	2173	1	64	35
CAP1	ENSG00000131236.17	chr1:40070470-40071683	+	3105	8	99	15
TMCO2	ENSG00000188800.6	chr1:40245947-40251683	+	696	2	286	132
ZMPSTE24	ENSG00000084073.10	chr1:40290645-40292621	+	3357	4	56	12
COL9A2	ENSG00000049089.15	chr1:40302621-40304501	-	2852	1	203	156
SMAP2	ENSG00000084070.12	chr1:40413977-40415369	+	2905	2	30	10
ZNF684	ENSG00000117010.17	chr1:40541314-40546708	+	2102	2	49	14
CITED4	ENSG00000179862.7	chr1:40861054-40862363	-	1310	1	14	12
CTPS1	ENSG00000171793.16	chr1:40995979-41011987	+	4790	4	75	22
SCMH1	ENSG00000010803.16	chr1:41041422-41070631	-	3323	1	17	8
EDN2	ENSG00000127129.10	chr1:41479454-41484085	-	1253	1	12	6
FOXJ3	ENSG00000198815.9	chr1:42264931-42278587	-	5352	5	182	83
PPCS	ENSG00000127125.9	chr1:42459204-42460278	+	2269	2	24	11
CCDC30	ENSG00000186409.18	chr1:42610465-42653692	+	6827	3	109	26
PPIH	ENSG00000171960.11	chr1:42664863-42676758	+	754	3	90	31
YBX1	ENSG00000065978.19	chr1:42683156-42697211	+	2979	1	1093	407
ERMAP	ENSG00000164010.15	chr1:42829915-42844985	+	3440	1	28	28
SLC2A1	ENSG00000117394.24	chr1:42951616-42952016	-	3384	2	26	9
EBNA1BP2	ENSG00000117395.13	chr1:43164346-43171121	-	1503	2	821	222
CFAP57	ENSG00000243710.8	chr1:43215356-43222278	+	4162	1	28	22
SZT2	ENSG00000198198.17	chr1:43389951-43410577	+	14136	1	57	35
PTPRF	ENSG00000142949.17	chr1:43613140-43622863	+	7720	2	84	29
ST3GAL3	ENSG00000126091.21	chr1:43705824-43838249	+	3282	1	89	41
IPO13	ENSG00000117408.11	chr1:43967160-43967663	+	3883	1	24	15
ATP6V0B	ENSG00000117410.14	chr1:43974487-43976823	+	1685	1	206	71
CCDC24	ENSG00000159214.13	chr1:43995393-43995980	+	2654	2	209	67
KLF18	ENSG00000283039.1	chr1:44137821-44141631	-	3159	3	60	14
DMAP1	ENSG00000178028.14	chr1:44219420-44220681	+	1742	1	78	23
RNF220	ENSG00000187147.18	chr1:44648308-44651723	+	3099	5	229	74
KIF2C	ENSG00000142945.13	chr1:44760480-44762613	+	2955	2	12	7
RPS8	ENSG00000142937.12	chr1:44777903-44778739	+	778	1	136	33
PLK3	ENSG00000173846.13	chr1:44804621-44805600	+	2340	1	11	6
EIF2B3	ENSG00000070785.17	chr1:44850522-44986722	-	1923	2	48	22
HECTD3	ENSG00000126107.15	chr1:45002540-45005588	-	3597	3	42	12
ZSWIM5	ENSG00000162415.7	chr1:45016399-45206605	-	5868	1	47	44
TOE1	ENSG00000132773.12	chr1:45341296-45342859	+	1887	2	25	10
TESK2	ENSG00000070759.17	chr1:45343883-45491163	-	3071	2	76	38
AKR1A1	ENSG00000117448.13	chr1:45569050-45570045	+	1818	1	55	19
NASP	ENSG00000132780.17	chr1:45617237-45618246	+	3225	2	481	173
GPBP1L1	ENSG00000159592.11	chr1:45627957-45629715	-	3641	2	45	19
IPP	ENSG00000197429.11	chr1:45697059-45714252	-	3117	1	38	17
MAST2	ENSG00000086015.22	chr1:46033868-46034420	+	5737	2	109	20
PIK3R3	ENSG00000117461.15	chr1:46042641-46057434	-	5596	1	35	14
LRRC41	ENSG00000132128.16	chr1:46296742-46300780	-	4455	4	578	75
UQCRH	ENSG00000173660.12	chr1:46309921-46316776	+	674	2	2731	691
MKNK1	ENSG00000079277.22	chr1:46568456-46604294	-	2809	3	316	45
ATPAF1	ENSG00000123472.12	chr1:46635634-46658727	-	4158	2	34	18
CYP4B1	ENSG00000142973.14	chr1:46817048-46819015	+	2174	2	48	15
TAL1	ENSG00000162367.11	chr1:47224072-47232220	-	5001	2	159	45
CMPK1	ENSG00000162368.13	chr1:47333941-47373443	+	2930	1	25	13
TRABD2B	ENSG00000269113.4	chr1:47775238-47994212	-	7524	2	93	57
SPATA6	ENSG00000132122.12	chr1:48411464-48451586	-	5003	1	29	12
AGBL4	ENSG00000186094.17	chr1:49527228-49851518	-	3938	3	95	48
ELAVL4	ENSG00000162374.18	chr1:50128753-50181278	+	3999	3	121	45
FAF1	ENSG00000185104.20	chr1:50441276-50706051	-	6821	3	63	29
RNF11	ENSG00000123091.5	chr1:51269918-51271536	+	3074	2	16	8
TTC39A	ENSG00000085831.15	chr1:51311257-51345116	-	6287	1	27	21
OSBPL9	ENSG00000117859.19	chr1:51760706-51776903	+	3660	4	141	69
NRDC	ENSG00000078618.22	chr1:51789217-51789822	-	3895	2	211	59
TXNDC12	ENSG00000117862.13	chr1:52020131-52023574	-	1416	1	1311	671
BTF3L4	ENSG00000134717.18	chr1:52056332-52083500	+	4533	2	36	17
TUT4	ENSG00000134744.14	chr1:52462178-52525930	-	5858	3	154	35
ZYG11A	ENSG00000203995.10	chr1:52842511-52894991	+	4445	2	189	45
ECHDC2	ENSG00000121310.17	chr1:52896225-52902041	-	1676	2	94	71
SCP2	ENSG00000116171.19	chr1:52941803-52980453	+	5204	1	38	26
PODN	ENSG00000174348.14	chr1:53062052-53085501	+	3248	2	15	6
DMRTB1	ENSG00000143006.7	chr1:53459976-53464679	+	1910	1	8	7
YIPF1	ENSG00000058799.15	chr1:53851719-53889733	-	1821	1	9	7
HSPB11	ENSG00000081870.11	chr1:53921562-53929000	-	915	1	170	72
LRRC42	ENSG00000116212.15	chr1:53961953-53967733	+	1764	1	100	42
LDLRAD1	ENSG00000203985.11	chr1:54007299-54018186	-	2376	1	34	12
TCEANC2	ENSG00000116205.14	chr1:54104295-54106077	+	10429	1	45	41
AL357673.1	ENSG00000256407.2	chr1:54141224-54172694	-	2542	1	19	10
SSBP3	ENSG00000157216.15	chr1:54226647-54404633	-	3168	4	42	14
ACOT11	ENSG00000162390.17	chr1:54597264-54599658	+	6369	3	195	120
FAM151A	ENSG00000162391.12	chr1:54609181-54623525	-	1975	1	26	8
USP24	ENSG00000162402.14	chr1:55071813-55072992	-	10800	2	16	6
AC119674.2	ENSG00000284686.1	chr1:56248367-56483454	-	1675	3	35	19
PLPP3	ENSG00000162407.9	chr1:56579168-56645272	-	3273	1	16	7
FYB2	ENSG00000187889.13	chr1:56718871-56762013	-	3183	2	245	79
C8A	ENSG00000157131.11	chr1:56854797-56918223	+	2367	1	38	38
C8B	ENSG00000021852.13	chr1:56931594-56933381	-	2382	1	71	23
DAB1	ENSG00000173406.15	chr1:57826071-57884085	-	5298	5	142	21
OMA1	ENSG00000162600.12	chr1:58467927-58538818	-	2105	5	101	23
MYSM1	ENSG00000162601.11	chr1:58654739-58689662	-	7751	6	155	41
JUN	ENSG00000177606.7	chr1:58780791-58784047	-	3257	1	16	8
FGGY	ENSG00000172456.18	chr1:59626015-59762730	+	5360	2	46	21
NFIA	ENSG00000162599.17	chr1:61352450-61404226	+	9229	5	177	26
CHD5	ENSG00000116254.18	chr1:6101787-6180321	-	9850	3	18	7
TM2D1	ENSG00000162604.12	chr1:61681048-61683857	-	3218	1	10	7
PATJ	ENSG00000132849.21	chr1:61952312-62117393	+	8621	4	842	297
DOCK7	ENSG00000116641.18	chr1:62627559-62663106	-	8283	5	303	97
HES3	ENSG00000173673.8	chr1:6244179-6245578	+	710	1	32	11
ATG4C	ENSG00000125703.15	chr1:62821183-62835529	+	2944	1	808	385
ACOT7	ENSG00000097021.19	chr1:6264273-6360707	-	2429	2	44	16
ALG6	ENSG00000088035.18	chr1:63413656-63429126	+	3325	1	63	30
ITGB3BP	ENSG00000142856.17	chr1:63440800-63457695	-	1285	2	58	38
EFCAB7	ENSG00000203965.13	chr1:63555075-63572693	+	2178	1	64	18
PGM1	ENSG00000079739.17	chr1:63593411-63660209	+	2657	1	267	265
ROR1	ENSG00000185483.12	chr1:64009303-64181492	+	5858	2	18	12
UBE2U	ENSG00000177414.13	chr1:64214815-64267368	+	1550	1	25	13
RAVER2	ENSG00000162437.14	chr1:64778066-64816509	+	4398	2	97	76
JAK1	ENSG00000162434.13	chr1:64839496-64841258	-	7780	5	81	13
AK4	ENSG00000162433.15	chr1:65165932-65226429	+	6998	1	41	33
PLEKHG5	ENSG00000171680.23	chr1:6496498-6520074	-	4191	1	109	44
DNAJC6	ENSG00000116675.16	chr1:65384086-65388403	+	5962	5	276	65
LEPROT	ENSG00000213625.9	chr1:65420716-65436007	+	4625	1	9	6
PDE4B	ENSG00000184588.18	chr1:66257365-66267509	+	4546	7	301	113
ZBTB48	ENSG00000204859.13	chr1:6588687-6589280	+	2347	2	56	19
THAP3	ENSG00000041988.15	chr1:6628395-6630326	+	2053	2	91	24
DNAJC11	ENSG00000007923.16	chr1:6637301-6645112	-	3201	1	7	7
TCTEX1D1	ENSG00000152760.10	chr1:66775046-66775578	+	2262	1	315	117
WDR78	ENSG00000152763.17	chr1:66812891-66905303	-	4206	1	29	16
MIER1	ENSG00000198160.14	chr1:66958911-66960078	+	4978	5	71	22
IL23R	ENSG00000162594.16	chr1:67207616-67259248	+	2858	1	99	86
SERBP1	ENSG00000142864.14	chr1:67419765-67425120	-	6676	3	43	14
GADD45A	ENSG00000116717.13	chr1:67685676-67686586	+	1352	8	182	38
CAMTA1	ENSG00000171735.19	chr1:6874056-6887842	+	8314	4	268	144
WLS	ENSG00000116729.14	chr1:68153517-68231687	-	2716	4	2567	857
RPE65	ENSG00000116745.7	chr1:68428822-68449954	-	2605	1	144	71
LRRC7	ENSG00000033122.21	chr1:70147121-70151945	+	27923	3	244	67
SRSF11	ENSG00000116754.13	chr1:70249742-70250946	+	3784	15	776	92
ANKRD13C	ENSG00000118454.13	chr1:70258999-70354722	-	5658	3	302	136
CTH	ENSG00000116761.12	chr1:70411383-70439204	+	2090	1	15	8
ZRANB2	ENSG00000132485.14	chr1:71065054-71067086	-	2821	7	114	17
NEGR1	ENSG00000172260.15	chr1:71697946-72100917	-	12613	4	172	52
LRRIQ3	ENSG00000162620.16	chr1:74026015-74074790	-	4524	1	17	9
TNNI3K	ENSG00000116783.15	chr1:74336127-74346174	+	3019	2	60	35
LRRC53	ENSG00000162621.6	chr1:74469878-74512614	-	3859	1	169	103
ERICH3	ENSG00000178965.14	chr1:74612784-74634741	-	7201	2	73	41
CRYZ	ENSG00000116791.14	chr1:74705488-74708827	-	2301	2	19	11
RABGGTB	ENSG00000137955.16	chr1:75793382-75794834	+	1448	8	101	16
ST6GALNAC3	ENSG00000184005.11	chr1:76313800-76413003	+	6836	2	142	64
ST6GALNAC5	ENSG00000117069.15	chr1:76995457-77050316	+	5547	1	26	8
AK5	ENSG00000154027.19	chr1:77557245-77558736	+	3929	4	107	23
ZZZ3	ENSG00000036549.13	chr1:77640954-77682643	-	6412	3	64	18
USP33	ENSG00000077254.14	chr1:77695991-77745462	-	4502	2	41	13
PER3	ENSG00000049246.14	chr1:7784320-7803958	+	6318	1	199	55
NEXN	ENSG00000162614.19	chr1:77888513-77933384	+	3282	1	7	7
FUBP1	ENSG00000162613.17	chr1:77955255-77960785	-	6714	10	138	16
DNAJB4	ENSG00000162616.9	chr1:78004939-78017964	+	2903	2	16	8
PTGFR	ENSG00000122420.10	chr1:78490974-78540701	+	5429	2	50	20
IFI44L	ENSG00000137959.16	chr1:78625670-78642799	+	5829	1	70	19
IFI44	ENSG00000137965.11	chr1:78662735-78664078	+	1682	3	52	14
ERRFI1	ENSG00000116285.13	chr1:8013427-8015633	-	3097	1	44	13
ADGRL2	ENSG00000117114.20	chr1:81942969-81991368	+	6698	6	165	35
SLC45A1	ENSG00000162426.15	chr1:8330428-8336109	+	2784	1	17	10
RERE	ENSG00000142599.19	chr1:8352404-8817640	-	8026	4	511	133
TTLL7	ENSG00000137941.17	chr1:83865028-83952381	-	7980	3	68	19
PRKACB	ENSG00000142875.19	chr1:84181660-84238494	+	4513	1	19	16
SAMD13	ENSG00000203943.9	chr1:84325680-84389957	+	1567	1	20	11
GNG5	ENSG00000174021.11	chr1:84498325-84503833	-	920	4	319	83
SPATA1	ENSG00000122432.18	chr1:84544202-84566194	+	2888	1	18	12
SSX2IP	ENSG00000117155.16	chr1:84650371-84652441	-	5843	3	221	99
MCOLN2	ENSG00000153898.13	chr1:84926685-84997112	-	3044	2	81	45
WDR63	ENSG00000162643.13	chr1:85062312-85133138	+	3477	2	78	44
C1orf52	ENSG00000162642.14	chr1:85257443-85259633	-	3254	3	102	26
CCN1	ENSG00000142871.18	chr1:85581463-85583930	+	2278	1	640	223
ZNHIT6	ENSG00000117174.11	chr1:85649417-85708433	-	6203	2	20	13
COL24A1	ENSG00000171502.15	chr1:85734789-85744749	-	6834	1	66	50
ODF2L	ENSG00000122417.15	chr1:86352920-86355317	-	7560	3	33	11
CLCA1	ENSG00000016490.16	chr1:86468927-86500259	+	3310	1	46	46
CLCA4	ENSG00000016602.9	chr1:86571116-86572956	+	3211	1	40	18
SH3GLB1	ENSG00000097033.14	chr1:86734244-86738695	+	6456	3	124	30
SELENOF	ENSG00000183291.17	chr1:86863517-86903352	-	1835	1	19	13
LMO4	ENSG00000143013.13	chr1:87331781-87345015	+	4993	1	15	6
PKN2	ENSG00000065243.20	chr1:88832929-88833431	+	6070	13	338	56
KYAT3	ENSG00000137944.18	chr1:88935773-88988355	-	1868	4	143	28
GBP1	ENSG00000117228.10	chr1:89058990-89060277	-	2883	1	32	32
GBP4	ENSG00000162654.9	chr1:89182498-89186526	-	6141	1	32	18
LRRC8C	ENSG00000171488.15	chr1:89763545-89769903	+	7170	3	98	61
LRRC8D	ENSG00000171492.14	chr1:89846580-89933892	+	3950	1	20	19
ZNF644	ENSG00000122482.21	chr1:90972744-90982370	-	5702	6	82	18
GPR157	ENSG00000180758.12	chr1:9104532-9111370	-	5197	2	22	10
HFM1	ENSG00000162669.16	chr1:91316140-91328937	-	4899	1	15	7
TGFBR3	ENSG00000069702.11	chr1:91682430-91861593	-	6455	6	164	44
BRDT	ENSG00000137948.18	chr1:91952162-92014421	+	3696	1	76	19
GLMN	ENSG00000174842.17	chr1:92246492-92248408	-	2006	2	46	14
EVI5	ENSG00000067208.14	chr1:92703858-92785106	-	7436	3	111	29
RPL5	ENSG00000122406.14	chr1:92836610-92841862	+	1028	5	59	13
SPSB1	ENSG00000171621.14	chr1:9355707-9367575	+	3106	3	45	19
MTF2	ENSG00000143033.18	chr1:93128795-93137132	+	4075	3	51	11
TMED5	ENSG00000117500.13	chr1:93154196-93163210	-	5789	3	39	8
CCDC18	ENSG00000122483.17	chr1:93205555-93246892	+	4867	1	18	11
DR1	ENSG00000117505.13	chr1:93354975-93360935	+	10124	1	22	10
FNBP1L	ENSG00000137942.16	chr1:93529710-93552579	+	5341	1	64	40
BCAR3	ENSG00000137936.18	chr1:93752924-93775444	-	3229	5	150	29
DNTTIP2	ENSG00000067334.14	chr1:93875666-93879918	-	5896	2	1449	437
GCLM	ENSG00000023909.10	chr1:93894644-93908790	-	4883	1	46	11
SAMD11	ENSG00000187634.12	chr1:940346-942173	+	2557	1	14	14
ARHGAP29	ENSG00000137962.13	chr1:94148988-94154829	-	8952	2	55	18
NOC2L	ENSG00000188976.11	chr1:945319-945562	-	2757	2	269	67
ABCD3	ENSG00000117528.14	chr1:94513474-94518496	+	3604	4	54	17
RWDD3	ENSG00000122481.17	chr1:95246058-95247223	+	1180	1	6	6
TMEM201	ENSG00000188807.13	chr1:9607728-9613247	+	3851	2	252	49
PLEKHN1	ENSG00000187583.11	chr1:966482-975865	+	3176	1	15	7
PTBP2	ENSG00000117569.19	chr1:96806811-96812928	+	12014	3	69	32
PIK3CD	ENSG00000171608.16	chr1:9710198-9727227	+	5483	1	25	23
CLSTN1	ENSG00000171603.18	chr1:9729027-9823669	-	4760	4	81	56
DPYD	ENSG00000188641.14	chr1:97691207-97721654	-	4423	4	88	28
SNX7	ENSG00000162627.17	chr1:98662223-98691577	+	1736	1	32	11
PLPPR4	ENSG00000117600.12	chr1:99298864-99309590	+	5369	3	86	29
LZIC	ENSG00000162441.12	chr1:9930261-9932180	-	4989	1	24	18
PALMD	ENSG00000099260.11	chr1:99667580-99669823	+	2334	4	521	127
FRRS1	ENSG00000156869.14	chr1:99710825-99712508	-	6971	2	27	10
AGL	ENSG00000162688.17	chr1:99874470-99876597	+	7446	2	32	8
DNMBP	ENSG00000107554.17	chr10:99875577-100009947	-	6428	3	76	16
ERLIN1	ENSG00000107566.14	chr10:100150094-100186029	-	3487	1	37	28
CWF19L1	ENSG00000095485.18	chr10:100232298-100267680	-	2591	2	64	17
PKD2L1	ENSG00000107593.17	chr10:100288396-100329940	-	2790	1	179	104
SCD	ENSG00000099194.6	chr10:100347233-100364826	+	5245	1	9	8
WNT8B	ENSG00000075290.8	chr10:100463009-100483744	+	2144	1	43	38
HIF1AN	ENSG00000166135.14	chr10:100536470-100545497	+	12927	2	27	16
PAX2	ENSG00000075891.22	chr10:100745582-100829944	+	4189	2	143	46
MRPL43	ENSG00000055950.16	chr10:100969458-100987196	-	2134	1	11	9
LZTS2	ENSG00000107816.17	chr10:100996618-101003818	+	5741	1	93	31
SFXN3	ENSG00000107819.13	chr10:101037952-101041240	+	3098	3	265	93
KAZALD1	ENSG00000107821.15	chr10:101066395-101067059	+	3232	3	39	10
BTRC	ENSG00000166167.18	chr10:101535384-101551191	+	6084	1	21	17
DPCD	ENSG00000166171.13	chr10:101570560-101596651	+	819	3	35	9
FBXW4	ENSG00000107829.15	chr10:101610664-101626899	-	2482	2	108	52
GTPBP4	ENSG00000107937.19	chr10:1012400-1017197	+	4656	1	10	9
NPM3	ENSG00000107833.10	chr10:101781325-101783413	-	877	4	81	15
OGA	ENSG00000198408.14	chr10:101803747-101817866	-	5174	5	204	35
KCNIP2	ENSG00000120049.20	chr10:101825975-101843920	-	2489	1	39	20
ARMH3	ENSG00000120029.13	chr10:101990551-102002064	-	4099	2	66	17
LDB1	ENSG00000198728.11	chr10:102110392-102111133	-	3098	1	382	105
NOLC1	ENSG00000166197.17	chr10:102160730-102163866	+	3967	1	21	21
GBF1	ENSG00000107862.5	chr10:102359099-102361187	+	6502	4	82	22
NFKB2	ENSG00000077150.20	chr10:102400578-102401269	+	3411	1	162	82
CUEDC2	ENSG00000107874.11	chr10:102424009-102432568	-	1100	3	76	14
TRIM8	ENSG00000171206.15	chr10:102655163-102656868	+	3048	2	72	19
ARL3	ENSG00000138175.9	chr10:102673731-102714397	-	3834	1	19	16
CNNM2	ENSG00000148842.18	chr10:103068436-103077029	+	15857	4	169	48
NT5C2	ENSG00000076685.19	chr10:103088018-103193306	-	4917	3	157	62
PDCD11	ENSG00000148843.15	chr10:103444313-103445724	+	6477	1	29	10
CALHM3	ENSG00000183128.7	chr10:103472804-103479240	-	1652	2	131	45
NEURL1	ENSG00000107954.10	chr10:103571677-103577902	+	4314	1	40	32
STN1	ENSG00000107960.11	chr10:103882555-103917669	-	6369	1	26	14
COL17A1	ENSG00000065618.21	chr10:104031288-104032968	-	5612	2	28	8
SFR1	ENSG00000156384.14	chr10:104122165-104126385	+	1503	2	50	20
GSTO2	ENSG00000065621.15	chr10:104295275-104299411	+	6715	2	101	34
CFAP58	ENSG00000120051.15	chr10:104376855-104382360	+	3256	3	93	31
IDI1	ENSG00000067064.11	chr10:1042549-1048397	-	3370	1	20	10
SORCS3	ENSG00000156395.13	chr10:105158928-105211250	+	5575	5	151	38
SORCS1	ENSG00000108018.15	chr10:106573663-107164534	-	7272	6	192	47
CELF2	ENSG00000048740.18	chr10:10798624-11331257	+	8044	1	22	14
ADD3	ENSG00000148700.15	chr10:110125902-110132727	+	4413	3	208	107
MXI1	ENSG00000119950.21	chr10:110228203-110280040	+	3470	1	34	12
SMNDC1	ENSG00000119953.14	chr10:110298677-110304131	-	4310	2	12	6
SMC3	ENSG00000108055.10	chr10:110568327-110582006	+	5522	4	105	41
RBM20	ENSG00000203867.8	chr10:110835178-110836258	+	7293	3	105	30
SHOC2	ENSG00000108061.12	chr10:110920003-110964729	+	3884	1	8	8
GPAM	ENSG00000119927.14	chr10:112180552-112214396	-	6372	2	103	28
ACSL5	ENSG00000197142.10	chr10:112376199-112428380	+	3380	1	79	53
ZDHHC6	ENSG00000023041.11	chr10:112430724-112446901	-	2906	4	31	8
VTI1A	ENSG00000151532.14	chr10:112447359-112527405	+	4174	2	55	25
TCF7L2	ENSG00000148737.17	chr10:113161231-113165681	+	4136	3	54	20
WDR37	ENSG00000047056.16	chr10:1123807-1129252	+	5137	1	22	11
HABP2	ENSG00000148702.15	chr10:113567484-113570158	+	2985	1	17	7
NRAP	ENSG00000197893.14	chr10:113588714-113664041	-	5613	1	18	9
CASP7	ENSG00000165806.21	chr10:113720998-113729503	+	2659	1	9	5
ADRB1	ENSG00000043591.6	chr10:114043866-114046904	+	3039	1	11	11
CCDC186	ENSG00000165813.20	chr10:114131026-114132094	-	7343	1	507	108
TDRD1	ENSG00000095627.9	chr10:114179590-114228417	+	4510	1	35	18
AFAP1L2	ENSG00000169129.15	chr10:114310354-114404480	-	3964	3	107	48
ABLIM1	ENSG00000099204.20	chr10:114436038-114658298	-	7690	5	236	61
FAM160B1	ENSG00000151553.15	chr10:114860791-114863914	+	5774	1	38	30
ATRNL1	ENSG00000107518.18	chr10:115909351-115944959	+	8746	8	402	82
USP6NL	ENSG00000148429.14	chr10:11564127-11573841	-	11377	2	1010	446
GFRA1	ENSG00000151892.14	chr10:116056925-116272282	-	9216	2	47	25
C10orf82	ENSG00000165863.17	chr10:116664286-116670264	-	994	1	14	6
ENO4	ENSG00000188316.15	chr10:116859034-116911788	+	2878	2	27	20
SHTN1	ENSG00000187164.20	chr10:116900312-117126586	-	6871	2	46	17
PDZD8	ENSG00000165650.12	chr10:117290186-117374481	-	9672	3	1753	499
ECHDC3	ENSG00000134463.15	chr10:11747450-11755730	+	1633	1	14	10
RAB11FIP2	ENSG00000107560.12	chr10:118005756-118015110	-	6399	1	60	30
FAM204A	ENSG00000165669.14	chr10:118310414-118311486	-	13898	1	13	11
CACUL1	ENSG00000151893.15	chr10:118685959-118686781	-	11035	3	29	8
PROSER2	ENSG00000148426.13	chr10:11869644-11870875	+	3375	1	287	124
NANOS1	ENSG00000188613.7	chr10:119030426-119031533	+	4017	2	239	86
EIF3A	ENSG00000107581.13	chr10:119033670-119080817	-	6659	2	17	10
DENND10	ENSG00000119979.18	chr10:119104117-119137826	+	2829	1	12	7
PRDX3	ENSG00000165672.7	chr10:119168069-119170988	-	1553	1	14	8
TIAL1	ENSG00000151923.17	chr10:119575425-119593513	-	5072	9	289	54
MCMBP	ENSG00000197771.13	chr10:119842782-119858237	-	4216	1	16	16
SEC23IP	ENSG00000107651.13	chr10:119941181-119942502	+	7148	2	36	10
UPF2	ENSG00000151461.20	chr10:11920022-12035897	-	5569	1	25	14
PLPP4	ENSG00000203805.11	chr10:120575188-120587496	+	3458	1	20	6
DHTKD1	ENSG00000181192.12	chr10:12118779-12120359	+	5173	5	69	13
WDR11	ENSG00000120008.16	chr10:120868663-120883805	+	4954	1	30	30
SEC61A2	ENSG00000065665.21	chr10:12157019-12158285	+	2495	1	9	8
NUDT5	ENSG00000165609.13	chr10:12172490-12173813	-	3195	3	303	87
ATE1	ENSG00000107669.17	chr10:121740421-121928801	-	5165	2	91	22
TACC2	ENSG00000138162.19	chr10:122113030-122210569	+	9704	4	152	48
PLEKHA1	ENSG00000107679.14	chr10:122411771-122425731	+	14010	1	22	10
HTRA1	ENSG00000166033.13	chr10:122506691-122514907	+	2091	2	55	27
DMBT1	ENSG00000187908.20	chr10:122621222-122630637	+	7984	1	19	15
CUZD1	ENSG00000138161.14	chr10:122832158-122838098	-	2125	1	166	76
C10orf88	ENSG00000119965.13	chr10:122932409-122933459	-	2913	1	21	18
BUB3	ENSG00000154473.18	chr10:123162254-123163241	+	7703	3	146	64
CHST15	ENSG00000182022.18	chr10:124021082-124038619	-	4810	2	87	32
OAT	ENSG00000065154.12	chr10:124408822-124415072	-	2039	2	53	19
LHPP	ENSG00000107902.14	chr10:124488429-124493877	+	1634	1	18	11
EEF1AKMT2	ENSG00000203791.15	chr10:124748149-124760503	-	4920	1	6	6
AC068896.1	ENSG00000258539.1	chr10:124617080-124791727	-	3422	1	22	21
ZRANB1	ENSG00000019995.6	chr10:124981411-124983496	+	5695	1	92	38
CTBP2	ENSG00000175029.17	chr10:125100587-125138250	-	8471	1	10	6
MMP21	ENSG00000154485.5	chr10:125766453-125775821	-	1951	1	5	5
UROS	ENSG00000188690.15	chr10:125788605-125800695	-	3188	2	77	33
BCCIP	ENSG00000107949.17	chr10:125825494-125831537	+	2337	2	121	57
FANK1	ENSG00000203780.12	chr10:125896564-126009592	+	1271	1	28	13
ADAM12	ENSG00000148848.14	chr10:126012381-126388455	-	7938	1	36	19
C10orf90	ENSG00000154493.19	chr10:126502660-126524823	-	3076	3	232	49
INSYN2A	ENSG00000188916.9	chr10:127136194-127177009	-	4836	1	32	27
DOCK1	ENSG00000150760.13	chr10:127248068-127272196	+	6840	3	161	58
NPS	ENSG00000214285.3	chr10:127549309-127553540	+	1231	1	32	31
MKI67	ENSG00000148773.14	chr10:128101484-128103128	-	12716	2	106	34
GLRX3	ENSG00000108010.12	chr10:130136399-130184521	+	3827	1	26	26
OPTN	ENSG00000123240.17	chr10:13131319-13136918	+	3521	1	115	90
STK32C	ENSG00000165752.17	chr10:132324037-132331831	-	2096	1	49	20
NKX6-2	ENSG00000148826.9	chr10:132783179-132784765	-	2768	1	7	7
UTF1	ENSG00000171794.4	chr10:133230217-133231558	+	1214	1	22	12
TUBGCP2	ENSG00000130640.13	chr10:133279642-133312337	-	4302	1	30	11
FUOM	ENSG00000148803.12	chr10:133355160-133358025	-	762	1	183	98
SEPHS1	ENSG00000086475.15	chr10:13333901-13340790	-	3265	1	238	185
SPRN	ENSG00000203772.7	chr10:133420666-133424572	-	3128	1	36	13
BEND7	ENSG00000165626.17	chr10:13442980-13452614	-	6524	1	21	9
AL157392.5	ENSG00000282246.1	chr10:13630284-13645011	+	1204	2	99	40
FRMD4A	ENSG00000151474.23	chr10:13643706-14330924	-	6861	8	1230	335
FAM107B	ENSG00000065809.13	chr10:14602457-14604270	-	3785	5	187	37
HSPA14	ENSG00000187522.16	chr10:14850715-14854207	+	1762	2	56	11
DCLRE1C	ENSG00000152457.18	chr10:14909170-14911322	-	5960	3	44	14
NMT2	ENSG00000152465.18	chr10:15132817-15141353	-	5003	2	195	115
ITGA8	ENSG00000077943.8	chr10:15513954-15719922	-	6547	2	140	87
MINDY3	ENSG00000148481.14	chr10:15796120-15838279	-	2452	1	10	8
PTER	ENSG00000165983.14	chr10:16436984-16513737	+	3777	1	59	19
ADARB2	ENSG00000185736.16	chr10:1177313-1737525	-	8475	5	85	29
CUBN	ENSG00000107611.16	chr10:16901373-16907748	-	11927	2	48	24
TRDMT1	ENSG00000107614.22	chr10:17151414-17169419	-	12918	1	34	21
STAM	ENSG00000136738.15	chr10:17644208-17700221	+	3856	1	91	56
SLC39A12	ENSG00000148482.12	chr10:17951918-18043285	+	2725	1	20	7
CACNB2	ENSG00000165995.21	chr10:18401963-18540325	+	6129	5	97	25
NSUN6	ENSG00000241058.4	chr10:18546062-18551822	-	2166	1	25	14
MALRD1	ENSG00000204740.11	chr10:19692310-19790401	+	6850	2	98	29
PLXDC2	ENSG00000120594.17	chr10:20043320-20280357	+	12275	6	280	170
NEBL	ENSG00000078114.19	chr10:20961672-21002696	-	8925	5	274	50
SKIDA1	ENSG00000180592.17	chr10:21515016-21517919	-	6601	1	14	7
BMI1	ENSG00000168283.14	chr10:22327882-22329090	+	3540	1	35	33
SPAG6	ENSG00000077327.16	chr10:22391805-22454224	+	2770	1	47	32
PIP4K2A	ENSG00000150867.14	chr10:22537015-22714108	-	3820	3	1095	244
ARMC3	ENSG00000165309.14	chr10:22955196-22961727	+	3718	2	61	42
MSRB2	ENSG00000148450.13	chr10:23119144-23120893	+	1730	1	31	18
PTF1A	ENSG00000168267.7	chr10:23193361-23194163	+	1545	1	25	24
KIAA1217	ENSG00000120549.18	chr10:24542420-24543708	+	7407	5	168	46
ARHGAP21	ENSG00000107863.18	chr10:24629996-24706630	-	7381	2	437	127
THNSL1	ENSG00000185875.13	chr10:25016658-25026664	+	3788	1	32	14
ZMYND11	ENSG00000015171.20	chr10:244471-248531	+	4229	2	12	7
GPR158	ENSG00000151025.11	chr10:25594213-25602226	+	7023	6	328	51
GAD2	ENSG00000136750.13	chr10:26218193-26224760	+	5391	4	194	80
PDSS1	ENSG00000148459.16	chr10:26734651-26746782	+	1584	6	142	34
ABI1	ENSG00000136754.17	chr10:26748570-26860863	-	3576	1	22	9
ANKRD26	ENSG00000107890.17	chr10:27035673-27100494	-	6775	7	155	38
YME1L1	ENSG00000136758.19	chr10:27123547-27136337	-	4191	1	277	199
RAB18	ENSG00000099246.17	chr10:27504619-27537966	+	4931	1	50	25
MKX	ENSG00000150051.14	chr10:27718563-27743545	-	3846	1	15	10
ARMC4	ENSG00000169126.16	chr10:27812168-27860664	-	3603	3	174	30
MPP7	ENSG00000150054.18	chr10:28125010-28203232	-	5080	1	20	9
WAC	ENSG00000095787.23	chr10:28614999-28618041	+	5924	4	48	11
SVIL	ENSG00000197321.15	chr10:29555090-29647255	-	8201	5	268	96
MAP3K8	ENSG00000107968.10	chr10:30439177-30450638	+	2850	1	36	13
PFKP	ENSG00000067057.17	chr10:3129007-3136793	+	3265	3	100	22
ZNF438	ENSG00000183621.15	chr10:30844772-30999517	-	3344	3	65	12
PITRM1	ENSG00000107959.16	chr10:3137728-3172782	-	3487	3	954	133
ZEB1	ENSG00000148516.21	chr10:31381723-31461180	+	6267	2	36	21
ARHGAP12	ENSG00000165322.18	chr10:31805437-31908874	-	5084	4	71	11
KIF5B	ENSG00000170759.11	chr10:32017207-32021094	-	5866	4	188	94
CCDC7	ENSG00000216937.13	chr10:32686019-32877139	+	4158	5	1754	517
ITGB1	ENSG00000150093.19	chr10:32929985-32936251	-	3784	3	132	36
NRP1	ENSG00000099250.18	chr10:33179897-33185655	-	5882	1	35	11
PARD3	ENSG00000148498.16	chr10:34109561-34815296	-	5980	6	489	98
CUL2	ENSG00000108094.16	chr10:35008551-35071339	-	4440	1	23	18
CREM	ENSG00000095794.19	chr10:35195147-35212923	+	2306	2	48	17
CCNY	ENSG00000108100.18	chr10:35525961-35566128	+	5068	3	158	71
DIP2C	ENSG00000151240.17	chr10:324639-329526	-	7885	1	22	15
GJD4	ENSG00000177291.4	chr10:35605341-35608935	+	1649	1	96	26
ANKRD30A	ENSG00000148513.18	chr10:37184442-37193208	+	4894	2	44	13
FXYD4	ENSG00000150201.15	chr10:43374469-43376335	+	779	1	23	9
HNRNPF	ENSG00000169813.16	chr10:43387643-43396817	-	2755	1	19	16
ZNF239	ENSG00000196793.13	chr10:43556344-43568459	-	2389	1	123	32
RASSF4	ENSG00000107551.21	chr10:44959407-44994707	+	3631	1	31	31
ALOX5	ENSG00000012779.11	chr10:45440430-45441585	+	2519	1	27	17
MARCHF8	ENSG00000165406.16	chr10:45457511-45462204	-	5615	1	18	18
WASHC2C	ENSG00000172661.19	chr10:45786370-45792601	+	4669	3	82	14
AGAP4	ENSG00000188234.13	chr10:45827340-45853875	-	2784	1	19	14
TIMM23	ENSG00000265354.4	chr10:45972489-46003742	+	1190	1	79	58
NCOA4	ENSG00000266412.5	chr10:46006295-46019537	-	3549	7	1764	661
NPY4R	ENSG00000204174.8	chr10:46461099-46465958	-	2033	2	38	16
ANXA8	ENSG00000265190.7	chr10:47460191-47462683	-	2174	1	16	8
NPY4R2	ENSG00000264717.5	chr10:47918739-47923524	+	1956	1	391	102
MAPK8	ENSG00000107643.16	chr10:48429893-48435877	+	6046	1	13	5
ARHGAP22	ENSG00000128805.15	chr10:48446558-48656265	-	2764	2	78	47
WDFY4	ENSG00000128815.19	chr10:48968984-48976959	+	10079	2	79	39
VSTM4	ENSG00000165633.13	chr10:49064151-49077291	-	6414	1	29	12
TMEM273	ENSG00000204161.14	chr10:49154728-49178401	-	2070	1	29	15
ERCC6	ENSG00000225830.14	chr10:49460024-49470281	-	9001	2	78	26
PARG	ENSG00000227345.8	chr10:49818279-49970203	-	4128	2	45	14
TIMM23B	ENSG00000204152.13	chr10:49942081-49973679	+	2623	1	97	73
WASHC2A	ENSG00000099290.17	chr10:50119650-50126508	+	4642	3	82	14
ASAH2	ENSG00000188611.15	chr10:50187242-50240547	-	7171	2	57	23
SGMS1	ENSG00000198964.14	chr10:50459941-50466932	-	3717	4	174	67
A1CF	ENSG00000148584.15	chr10:50806562-50859985	-	9517	1	39	31
AKR1C3	ENSG00000196139.14	chr10:5105275-5107686	+	1405	1	24	24
PRKG1	ENSG00000185532.20	chr10:52046867-52294176	+	6957	6	157	44
CSTF2T	ENSG00000177613.9	chr10:51695486-51699595	-	4110	7	617	94
MBL2	ENSG00000165471.7	chr10:52765380-52771700	-	3576	1	40	40
PCDH15	ENSG00000150275.18	chr10:54378823-55319614	-	9426	12	559	116
NET1	ENSG00000173848.19	chr10:5454381-5456530	+	3989	6	588	151
ZWINT	ENSG00000122952.17	chr10:56357816-56359731	-	1857	2	43	12
ASB13	ENSG00000196372.13	chr10:5638867-5641812	-	2780	2	216	88
TASOR2	ENSG00000108021.20	chr10:5692816-5763728	+	8732	1	27	16
GDI2	ENSG00000057608.17	chr10:5773842-5813387	-	2297	2	28	10
UBE2D1	ENSG00000072401.15	chr10:58368208-58369595	+	2623	2	74	41
TFAM	ENSG00000108064.11	chr10:58385604-58394539	+	5025	4	64	23
BICC1	ENSG00000122870.12	chr10:58512872-58831435	+	5741	1	12	6
ANKRD16	ENSG00000134461.16	chr10:5882703-5887970	-	2734	1	28	28
PHYHIPL	ENSG00000165443.12	chr10:59236527-59238768	+	3569	1	29	29
FAM13C	ENSG00000148541.13	chr10:59247692-59302856	-	3458	1	22	22
FBH1	ENSG00000134452.20	chr10:5936633-5937511	+	3702	1	158	39
CCDC6	ENSG00000108091.11	chr10:59788747-59906556	-	5727	5	92	17
ANK3	ENSG00000151150.22	chr10:60083939-60572909	-	17019	8	295	64
IL2RA	ENSG00000134460.18	chr10:6012797-6062290	-	3218	1	121	60
RHOBTB1	ENSG00000072422.17	chr10:60869438-60944185	-	4411	3	74	31
RBM17	ENSG00000134453.16	chr10:6114147-6115872	+	3751	3	1377	304
ARID5B	ENSG00000150347.16	chr10:62049211-62093064	+	7492	5	140	73
RTKN2	ENSG00000182010.11	chr10:62183035-62236263	-	6886	1	11	5
EGR2	ENSG00000122877.16	chr10:62812003-62819167	-	2979	1	43	21
JMJD1C	ENSG00000171988.19	chr10:63215438-63269253	-	8758	3	55	33
PRKCQ	ENSG00000065675.15	chr10:6427148-6580276	-	3255	5	249	101
CTNNA3	ENSG00000183230.17	chr10:67176901-67219873	-	10696	4	151	42
LRRTM3	ENSG00000198739.11	chr10:67012290-67097929	+	6049	1	26	16
SIRT1	ENSG00000096717.12	chr10:67906050-67918386	+	4107	5	148	41
HERC4	ENSG00000148634.15	chr10:67921899-68039967	-	6391	5	73	16
ATOH7	ENSG00000179774.9	chr10:68230595-68232113	-	1519	1	18	18
HNRNPH3	ENSG00000096746.17	chr10:68338806-68342269	+	2339	5	76	19
RUFY2	ENSG00000204130.14	chr10:68341107-68406950	-	4502	4	599	497
DNA2	ENSG00000138346.15	chr10:68436854-68443006	-	4267	8	169	23
SLC25A16	ENSG00000122912.15	chr10:68506627-68527416	-	6581	1	19	18
CCAR1	ENSG00000060339.14	chr10:68757350-68788047	+	4658	1	5	5
DDX21	ENSG00000165732.13	chr10:68956440-68985067	+	4829	1	18	18
KIFBP	ENSG00000198954.9	chr10:68988803-69005986	+	2848	4	51	10
VPS26A	ENSG00000122958.15	chr10:69170034-69171277	+	4227	2	521	131
SUPV3L1	ENSG00000156502.14	chr10:69207776-69209099	+	2477	1	287	139
HK1	ENSG00000156515.23	chr10:69392279-69401118	+	3998	2	51	33
FAM241B	ENSG00000171224.9	chr10:69630544-69632877	+	1073	1	17	6
COL13A1	ENSG00000197467.15	chr10:69954901-69959142	+	3187	2	45	10
AIFM2	ENSG00000042286.15	chr10:70114775-70118351	-	3247	2	45	21
TYSND1	ENSG00000156521.14	chr10:70137981-70146700	-	3758	4	451	228
SAR1A	ENSG00000079332.15	chr10:70152150-70157823	-	5981	1	24	14
PPA1	ENSG00000180817.12	chr10:70203589-70210250	-	1292	1	16	8
LRRC20	ENSG00000172731.14	chr10:70298970-70376779	-	3414	2	1069	253
SGPL1	ENSG00000166224.17	chr10:70844497-70860486	+	5778	1	30	25
PCBD1	ENSG00000166228.9	chr10:70882280-70885899	-	787	1	374	120
SLC29A3	ENSG00000198246.9	chr10:71319259-71363385	+	2621	1	19	11
CDH23	ENSG00000107736.21	chr10:71512113-71646782	+	11138	2	66	13
VSIR	ENSG00000107738.20	chr10:71750916-71757630	-	4714	1	5	5
PSAP	ENSG00000197746.14	chr10:71819816-71828134	-	2830	1	53	43
SPOCK2	ENSG00000107742.13	chr10:72088357-72089032	-	5328	1	19	16
ANAPC16	ENSG00000166295.9	chr10:72223133-72233829	+	3567	1	86	35
DNAJB12	ENSG00000148719.15	chr10:72332830-72355149	-	4360	5	365	96
MICU1	ENSG00000107745.19	chr10:72423248-72523975	-	2488	3	233	100
MCU	ENSG00000156026.14	chr10:72859995-72868806	+	3224	1	18	13
P4HA1	ENSG00000122884.12	chr10:73009640-73016861	-	2844	2	132	71
NUDT13	ENSG00000166321.14	chr10:73110530-73131828	+	2258	1	38	11
ECD	ENSG00000122882.11	chr10:73130155-73134754	-	3006	2	122	53
FAM149B1	ENSG00000138286.15	chr10:73208692-73242180	+	5455	3	420	69
DNAJC9	ENSG00000213551.7	chr10:73238770-73243398	-	2295	2	3114	1284
ANXA7	ENSG00000138279.16	chr10:73375649-73378958	-	2443	2	60	13
MSS51	ENSG00000166343.10	chr10:73423579-73433561	-	2423	2	60	17
PPP3CB	ENSG00000107758.16	chr10:73438198-73467619	-	3519	1	51	16
USP54	ENSG00000166348.18	chr10:73575810-73591540	-	6247	4	247	99
SFMBT2	ENSG00000198879.12	chr10:7348142-7408745	-	8024	1	29	11
CHCHD1	ENSG00000172586.8	chr10:73782048-73783652	+	1202	5	148	26
NDST2	ENSG00000166507.19	chr10:73810684-73811798	-	3758	1	113	45
VCL	ENSG00000035403.18	chr10:73995193-74120160	+	6489	1	20	16
AP3M1	ENSG00000185009.12	chr10:74138256-74150757	-	5124	10	621	180
ADK	ENSG00000156110.14	chr10:74675767-74680608	+	3212	9	223	30
KAT6B	ENSG00000156650.14	chr10:75017475-75026127	+	8314	3	88	31
VDAC2	ENSG00000165637.13	chr10:75229310-75231275	+	1557	6	1997	405
LRMDA	ENSG00000148655.15	chr10:76036006-76058789	+	3923	4	188	77
KCNMA1	ENSG00000156113.24	chr10:77183473-77498970	-	12071	4	149	60
ITIH2	ENSG00000151655.19	chr10:7729865-7732473	+	3146	2	120	52
KIN	ENSG00000151657.12	chr10:7753225-7766103	-	6360	1	58	38
DLG5	ENSG00000151208.17	chr10:77806105-77812229	-	7644	1	14	7
RPS24	ENSG00000138326.21	chr10:78038556-78040701	+	2712	6	19040	12066
ATP5F1C	ENSG00000165629.20	chr10:7802243-7807801	+	1101	1	16	10
ZMIZ1	ENSG00000108175.17	chr10:79068966-79316519	+	7615	1	80	75
PPIF	ENSG00000108179.14	chr10:79347658-79354086	+	2196	3	658	99
GATA3	ENSG00000107485.18	chr10:8045378-8055896	+	3083	2	43	20
PRXL2A	ENSG00000122378.14	chr10:80419998-80432997	+	5801	1	17	7
TSPAN14	ENSG00000108219.15	chr10:80459302-80518041	+	16221	1	35	35
SH2D4B	ENSG00000178217.14	chr10:80607299-80646558	+	3983	3	326	179
LARP4B	ENSG00000107929.15	chr10:812506-825244	-	5963	6	99	20
NRG3	ENSG00000185737.13	chr10:82799742-82985605	+	3811	6	327	99
CCSER2	ENSG00000107771.17	chr10:84438543-84513702	+	7664	2	199	45
WAPL	ENSG00000062650.19	chr10:86435256-86444032	-	6310	2	1310	315
BMPR1A	ENSG00000107779.14	chr10:86838862-86929738	+	6417	4	150	67
MMRN2	ENSG00000173269.14	chr10:86943871-86944571	-	4127	2	172	62
SHLD2	ENSG00000122376.11	chr10:87095196-87191468	+	3614	1	12	7
NUTM2A	ENSG00000184923.12	chr10:87225500-87236908	+	3974	1	13	10
NUTM2D	ENSG00000214562.14	chr10:87364989-87366491	+	5543	1	19	13
PAPSS2	ENSG00000198682.13	chr10:87660984-87713310	+	3949	3	149	48
ATAD1	ENSG00000138138.13	chr10:87753117-87814882	-	4640	6	321	48
PTEN	ENSG00000171862.11	chr10:87952199-87961309	+	8515	3	405	103
RNLS	ENSG00000184719.12	chr10:88572904-88583190	-	3385	2	316	209
STAMBPL1	ENSG00000138134.12	chr10:88912356-88923487	+	4184	1	22	15
FAS	ENSG00000026103.22	chr10:88990531-89015784	+	3696	1	33	20
CH25H	ENSG00000138135.7	chr10:89205629-89207317	-	1689	1	83	66
LIPA	ENSG00000107798.18	chr10:89213569-89414557	-	2527	2	224	127
IFIT2	ENSG00000119922.10	chr10:89302046-89309271	+	3703	1	161	48
PANK1	ENSG00000152782.16	chr10:89582988-89643874	-	6976	2	33	8
KIF20B	ENSG00000138182.14	chr10:89723576-89774939	+	6419	4	132	61
HTR7	ENSG00000148680.16	chr10:90740823-90857698	-	3467	2	99	50
RPP30	ENSG00000148688.14	chr10:90896326-90908553	+	2332	1	18	18
PCGF5	ENSG00000180628.15	chr10:91220783-91227960	+	7149	1	126	93
PPP1R3C	ENSG00000119938.9	chr10:91628442-91633071	-	2541	1	118	51
BTAF1	ENSG00000095564.14	chr10:91980520-91982415	+	7249	1	20	19
MARCHF5	ENSG00000198060.10	chr10:92349481-92350298	+	3922	5	161	71
IDE	ENSG00000119912.17	chr10:92510133-92541353	-	5894	6	92	15
CEP55	ENSG00000138180.16	chr10:93517207-93520277	+	2658	3	34	15
LGI1	ENSG00000108231.14	chr10:93801168-93806272	+	2936	1	76	75
PLCE1	ENSG00000138193.16	chr10:94324889-94325656	+	12481	6	456	194
HELLS	ENSG00000119969.15	chr10:94596880-94601971	+	4987	5	138	20
CYP2C8	ENSG00000138115.14	chr10:95040928-95067430	-	2024	2	74	35
ACSM6	ENSG00000173124.14	chr10:95194477-95228924	+	2307	1	26	24
PDLIM1	ENSG00000107438.9	chr10:95263876-95273406	-	1431	1	20	11
SORBS1	ENSG00000095637.22	chr10:95314737-95561355	-	7354	4	127	53
ALDH18A1	ENSG00000059573.9	chr10:95611256-95616697	-	3352	2	13	7
TCTN3	ENSG00000119977.21	chr10:95683261-95693899	-	2739	1	16	7
ENTPD1	ENSG00000138185.20	chr10:95755652-95866654	+	12493	1	24	13
CC2D2B	ENSG00000188649.15	chr10:95949968-95984695	+	6157	1	20	19
ZNF518A	ENSG00000177853.14	chr10:96156013-96204129	+	7994	1	19	9
BLNK	ENSG00000095585.17	chr10:96215849-96227497	-	4344	2	79	53
TLL2	ENSG00000095587.9	chr10:96364608-96513926	-	6769	2	57	26
TM9SF3	ENSG00000077147.16	chr10:96543601-96552943	-	6100	1	26	9
LCOR	ENSG00000196233.14	chr10:96949223-96958515	+	16001	3	115	25
SLIT1	ENSG00000187122.17	chr10:96998120-96999666	-	7964	1	35	13
RRP12	ENSG00000052749.14	chr10:97393684-97401534	-	4476	2	71	23
PGAM1	ENSG00000171314.9	chr10:97427534-97432690	+	1802	1	51	18
ANKRD2	ENSG00000165887.12	chr10:97572499-97583882	+	1449	1	78	21
AVPI1	ENSG00000119986.7	chr10:97677424-97687241	-	1375	2	40	15
MARVELD1	ENSG00000155254.13	chr10:97714694-97717479	+	3213	2	14	9
ZFYVE27	ENSG00000155256.17	chr10:97757642-97758171	+	3047	2	124	41
R3HCC1L	ENSG00000166024.13	chr10:98163287-98244894	+	3379	1	19	11
HPS1	ENSG00000107521.19	chr10:98416199-98446947	-	3714	4	76	20
HPSE2	ENSG00000172987.13	chr10:98459574-99235802	-	4326	3	83	31
CNNM1	ENSG00000119946.11	chr10:99368337-99377328	+	5702	1	18	7
GOT1	ENSG00000120053.12	chr10:99396870-99430624	-	1978	1	1144	774
SLC25A28	ENSG00000155287.11	chr10:99610522-99620147	-	1526	2	292	146
CUTC	ENSG00000119929.13	chr10:99732396-99754550	+	1332	3	64	17
COX15	ENSG00000014919.13	chr10:99714652-99716646	-	5030	1	20	13
ABCC2	ENSG00000023839.12	chr10:99845749-99852044	+	5806	6	380	69
CNTN5	ENSG00000149972.11	chr11:99844808-100358885	+	6499	13	776	83
SBF2	ENSG00000133812.16	chr11:9853707-9993104	-	7551	3	190	89
ARHGAP42	ENSG00000165895.19	chr11:100992080-100993934	+	8156	1	10	6
PGR	ENSG00000082175.15	chr11:101062569-101127088	-	13037	3	80	12
TRPC6	ENSG00000137672.13	chr11:101504705-101872562	-	4691	3	262	82
ANGPTL5	ENSG00000187151.7	chr11:101894955-101907934	-	2368	1	124	36
CFAP300	ENSG00000137691.13	chr11:102066542-102076111	+	2193	1	27	22
YAP1	ENSG00000137693.14	chr11:102186081-102230579	+	5401	3	126	58
BIRC2	ENSG00000110330.8	chr11:102349975-102363679	+	4066	1	28	28
MMP10	ENSG00000166670.10	chr11:102770502-102780628	-	1759	1	602	237
DCUN1D5	ENSG00000137692.12	chr11:103066459-103082839	-	12675	1	7	6
DYNC2H1	ENSG00000187240.16	chr11:103468389-103479733	+	13683	3	71	23
AMPD3	ENSG00000133805.15	chr11:10330660-10410838	+	3994	1	23	11
DDI1	ENSG00000170967.5	chr11:104036640-104039196	+	2557	1	41	41
PDGFD	ENSG00000170962.13	chr11:103907189-104164147	-	4052	3	96	30
CASP4	ENSG00000196954.14	chr11:104942869-104947192	-	1340	1	79	27
CASP5	ENSG00000137757.11	chr11:104994235-104999028	-	1488	1	252	124
MTRNR2L8	ENSG00000255823.5	chr11:10507894-10509186	-	1293	4	366	217
RNF141	ENSG00000110315.7	chr11:10511923-10517740	-	4049	1	62	60
CARD18	ENSG00000255501.3	chr11:105137721-105516002	-	1675	1	27	27
GRIA4	ENSG00000152578.13	chr11:105933808-105974430	+	5621	4	100	31
GUCY1A2	ENSG00000152402.11	chr11:106687375-107018151	-	16150	1	26	15
CWF19L2	ENSG00000152404.15	chr11:107326345-107457844	-	3278	1	53	22
ELMOD1	ENSG00000110675.13	chr11:107591898-107620470	+	2935	1	31	20
CTR9	ENSG00000198730.9	chr11:10772507-10774309	+	4330	1	20	8
EIF4G2	ENSG00000110321.18	chr11:10807074-10808919	-	4001	13	665	156
CUL5	ENSG00000166266.14	chr11:108073390-108074066	+	6171	2	27	17
ATM	ENSG00000149311.19	chr11:108327645-108329307	+	13147	3	83	42
ZBED5	ENSG00000236287.8	chr11:10812074-10856218	-	2741	3	57	18
C11orf65	ENSG00000166323.13	chr11:108331411-108405483	-	2711	1	13	9
POGLUT3	ENSG00000178202.13	chr11:108472116-108498384	-	4374	1	47	12
DDX10	ENSG00000178105.11	chr11:108929519-108940925	+	6707	6	231	35
C11orf87	ENSG00000185742.7	chr11:109422190-109429167	+	5867	1	287	266
RDX	ENSG00000137710.17	chr11:110258179-110288391	-	4392	2	511	262
FDX1	ENSG00000137714.3	chr11:110429948-110464884	+	3144	2	51	15
ARHGAP20	ENSG00000137727.12	chr11:110577054-110712050	-	6189	2	51	22
SIK2	ENSG00000170145.5	chr11:111718742-111720674	+	9622	3	46	13
PPP2R1B	ENSG00000137713.16	chr11:111735281-111737503	-	5553	10	187	53
FDXACB1	ENSG00000255561.7	chr11:111875342-111881243	-	2774	2	86	36
DLAT	ENSG00000150768.16	chr11:112059995-112061547	+	3878	5	70	11
TIMM8B	ENSG00000150779.12	chr11:112085149-112086722	-	1155	3	45	7
SDHD	ENSG00000204370.13	chr11:112088867-112119442	+	1339	1	6	6
PTS	ENSG00000150787.8	chr11:112230399-112233677	+	986	1	22	20
NCAM1	ENSG00000149294.16	chr11:113246108-113260317	+	6045	3	87	44
DRD2	ENSG00000149295.14	chr11:113415294-113418117	-	2808	1	22	22
TMPRSS5	ENSG00000166682.13	chr11:113687981-113706302	-	2340	1	125	95
CSNK2A3	ENSG00000254598.3	chr11:11351942-11353250	-	1309	1	34	34
USP28	ENSG00000048028.11	chr11:113798979-113801701	-	4669	2	19	10
RBM7	ENSG00000076053.11	chr11:114400700-114402195	+	6725	1	282	86
NXPE1	ENSG00000095110.8	chr11:114521716-114551201	-	2275	1	288	63
CADM1	ENSG00000182985.17	chr11:115217940-115240980	-	8588	1	18	18
BUD13	ENSG00000137656.12	chr11:116748170-116762836	-	2192	2	59	25
ZPR1	ENSG00000109917.11	chr11:116775110-116775876	-	6539	1	13	9
PAFAH1B2	ENSG00000168092.14	chr11:117159387-117161263	+	4175	1	8	8
SIDT2	ENSG00000149577.16	chr11:117192617-117197279	+	4396	3	67	15
BACE1	ENSG00000186318.16	chr11:117293071-117299696	-	6326	1	27	26
CEP164	ENSG00000110274.16	chr11:117411112-117412830	+	5629	1	41	25
FXYD6	ENSG00000137726.17	chr11:117841990-117844107	-	2132	1	36	27
MPZL2	ENSG00000149573.9	chr11:118255075-118257660	-	2622	1	437	168
ATP5MG	ENSG00000167283.8	chr11:118406127-118409610	+	1121	2	1741	462
TTC36	ENSG00000172425.11	chr11:118527472-118531197	+	1009	2	27	7
DDX6	ENSG00000110367.13	chr11:118751365-118759369	-	6152	9	144	13
CCDC84	ENSG00000186166.9	chr11:119014066-119015428	+	1295	1	1757	613
HYOU1	ENSG00000149428.19	chr11:119048357-119048825	-	4598	1	17	8
VPS11	ENSG00000160695.15	chr11:119079182-119081965	+	3388	1	125	39
HMBS	ENSG00000256269.10	chr11:119092611-119093543	+	1936	1	962	265
HINFP	ENSG00000172273.13	chr11:119132839-119133898	+	3185	3	49	11
MCAM	ENSG00000076706.17	chr11:119309887-119311118	-	3327	3	84	26
USP2	ENSG00000036672.16	chr11:119358035-119360214	-	3697	1	40	15
USP47	ENSG00000170242.19	chr11:11950873-11956945	+	9994	5	399	151
NECTIN1	ENSG00000110400.11	chr11:119623408-119638200	-	5956	1	21	7
POU2F3	ENSG00000137709.10	chr11:120236640-120319944	+	3068	1	166	54
ARHGEF12	ENSG00000196914.9	chr11:120477000-120477573	+	10326	3	279	83
GRIK4	ENSG00000149403.13	chr11:120858240-120862034	+	5815	1	41	17
TBCEL	ENSG00000154114.12	chr11:121054748-121087182	+	5142	1	60	60
SC5D	ENSG00000109929.10	chr11:121305750-121307843	+	6854	2	80	35
SORL1	ENSG00000137642.13	chr11:121555042-121558837	+	10863	1	35	20
BLID	ENSG00000259571.2	chr11:122115340-122116215	-	876	1	21	16
MICAL2	ENSG00000133816.16	chr11:12252532-12263787	+	5874	1	25	7
UBASH3B	ENSG00000154127.10	chr11:122794778-122797264	+	6865	4	45	9
CRTAM	ENSG00000109943.9	chr11:122862303-122872637	+	2473	2	70	51
HSPA8	ENSG00000109971.14	chr11:123060118-123063230	-	2306	1	117	49
GRAMD1B	ENSG00000023171.18	chr11:123591087-123627774	+	7723	2	63	29
ZNF202	ENSG00000166261.11	chr11:123730858-123741614	-	4435	2	37	24
OR6X1	ENSG00000221931.2	chr11:123753488-123754545	-	1058	1	74	49
PARVA	ENSG00000197702.14	chr11:12398241-12513804	+	8627	1	44	20
OR8G1	ENSG00000197849.6	chr11:124249676-124250611	+	5055	2	56	23
OR8A1	ENSG00000196119.8	chr11:124570723-124582942	+	5709	1	19	7
TBRG1	ENSG00000154144.13	chr11:124629922-124632405	+	5144	1	9	9
TMEM218	ENSG00000150433.9	chr11:125097071-125102809	-	1828	1	11	11
PKNOX2	ENSG00000165495.16	chr11:125331613-125385688	+	3642	1	111	82
FEZ1	ENSG00000149557.14	chr11:125455450-125496317	-	4744	2	104	43
EI24	ENSG00000149547.15	chr11:125580780-125582397	+	2191	2	239	81
STT3A	ENSG00000134910.14	chr11:125618518-125625215	+	4501	2	879	299
PUS3	ENSG00000110060.9	chr11:125893485-125896330	-	1829	2	58	11
VSIG10L2	ENSG00000283703.2	chr11:125951866-125955937	+	5037	1	10	5
FAM118B	ENSG00000197798.9	chr11:126260399-126262921	+	2016	1	11	6
SRPRA	ENSG00000182934.12	chr11:126263841-126264755	-	2986	1	11	5
FOXRED1	ENSG00000110074.11	chr11:126276912-126277844	+	1951	1	188	129
ST3GAL4	ENSG00000110080.19	chr11:126408450-126414554	+	1967	3	210	66
KIRREL3	ENSG00000149571.12	chr11:126436864-126440818	-	3820	1	20	20
TEAD1	ENSG00000187079.19	chr11:12675503-12939065	+	9417	2	1996	456
TOLLIP	ENSG00000078902.16	chr11:1288636-1292170	-	3666	1	19	9
ETS1	ENSG00000134954.14	chr11:128571808-128587523	-	5139	1	43	31
ARHGAP32	ENSG00000134909.18	chr11:129066744-129279324	-	10111	5	118	23
BARX2	ENSG00000043039.7	chr11:129436174-129438321	+	1905	2	151	131
NFRKB	ENSG00000170322.14	chr11:129872589-129873817	-	5093	1	17	15
APLP2	ENSG00000084234.17	chr11:130141412-130144273	+	3742	2	805	206
ZBTB44	ENSG00000196323.14	chr11:130236631-130238591	-	9755	4	67	19
ADAMTS15	ENSG00000166106.3	chr11:130448974-130476641	+	5673	1	14	14
SNX19	ENSG00000120451.10	chr11:130877840-130881141	-	6535	1	34	32
NTM	ENSG00000182667.14	chr11:132141011-132314703	+	3190	4	766	253
OPCML	ENSG00000183715.13	chr11:132817126-132860777	-	6833	1	28	12
ARNTL	ENSG00000133794.19	chr11:13375679-13387263	+	2854	4	91	21
BTBD10	ENSG00000148925.11	chr11:13405549-13440208	-	2439	1	31	10
NCAPD3	ENSG00000151503.13	chr11:134208871-134223941	-	7369	2	25	16
THYN1	ENSG00000151500.15	chr11:134249889-134251778	-	1304	1	118	52
GLB1L3	ENSG00000166105.16	chr11:134287140-134319564	+	3566	1	30	28
GLB1L2	ENSG00000149328.15	chr11:134356015-134369877	+	3251	1	240	222
B3GAT1	ENSG00000109956.13	chr11:134378504-134387197	-	5737	1	63	24
FAR1	ENSG00000197601.13	chr11:13719903-13732346	+	5820	8	101	10
COPB1	ENSG00000129083.13	chr11:14494260-14499666	-	3481	3	420	148
PSMA1	ENSG00000129084.18	chr11:14505064-14643617	-	1527	3	116	57
PDE3B	ENSG00000152270.9	chr11:14788939-14819206	+	5995	1	17	12
CYP2R1	ENSG00000186104.10	chr11:14878012-14885841	-	2325	1	38	16
INSC	ENSG00000188487.12	chr11:15188188-15246076	+	2954	2	68	27
DUSP8	ENSG00000184545.11	chr11:1557523-1559443	-	4824	2	71	16
SOX6	ENSG00000110693.18	chr11:16341011-16434450	-	8979	7	1225	281
C11orf58	ENSG00000110696.10	chr11:16756025-16756881	+	3920	2	65	30
PLEKHA7	ENSG00000166689.16	chr11:16786293-16789857	-	5530	1	14	9
RPS13	ENSG00000110700.7	chr11:17076825-17077715	-	527	2	43	15
PIK3C2A	ENSG00000011405.13	chr11:17077730-17207920	-	8227	2	66	43
NUCB2	ENSG00000070081.17	chr11:17332042-17349980	+	2746	2	245	75
ABCC8	ENSG00000006071.15	chr11:17392947-17461689	-	6565	1	59	19
USH1C	ENSG00000006611.16	chr11:17493900-17495093	-	3241	1	10	8
AC068580.4	ENSG00000250644.3	chr11:1735152-1753874	-	4038	1	14	9
OTOG	ENSG00000188162.11	chr11:17548177-17553444	+	9984	1	44	11
SAAL1	ENSG00000166788.10	chr11:18069935-18081435	-	1573	1	18	10
SAA4	ENSG00000148965.10	chr11:18231355-18236802	-	630	1	4051	3586
HPS5	ENSG00000110756.18	chr11:18279618-18286914	-	4840	1	20	9
GTF2H1	ENSG00000110768.12	chr11:18352098-18358642	+	3012	1	32	31
LDHAL6A	ENSG00000166800.10	chr11:18455856-18479601	+	2555	1	18	8
TSG101	ENSG00000074319.13	chr11:18469031-18481731	-	2101	1	21	18
E2F8	ENSG00000129173.13	chr11:19225520-19226078	-	3706	1	28	13
NAV2	ENSG00000166833.22	chr11:20107245-20114680	+	11501	1	51	14
HTATIP2	ENSG00000109854.13	chr11:20364180-20383616	+	1748	1	58	17
PRMT3	ENSG00000185238.13	chr11:20387558-20509294	+	2552	3	47	12
NELL1	ENSG00000165973.19	chr11:20935696-21229388	+	3329	5	137	21
ANO5	ENSG00000171714.12	chr11:22270397-22278034	+	6742	2	51	21
SLC17A6	ENSG00000091664.9	chr11:22359477-22366369	+	3665	1	19	19
GAS2	ENSG00000148935.11	chr11:22755648-22755953	+	2286	4	373	202
SVIP	ENSG00000198168.9	chr11:22813799-22827877	-	4479	4	52	19
CCDC179	ENSG00000255359.3	chr11:22846922-22860474	-	848	1	98	35
PSMD13	ENSG00000185627.18	chr11:244429-252827	+	1632	1	6	6
LUZP2	ENSG00000187398.12	chr11:24891765-24892521	+	5212	6	173	42
KCNQ1	ENSG00000053918.18	chr11:2461887-2527973	+	3224	2	288	116
ANO3	ENSG00000134343.14	chr11:26541945-26563229	+	6308	2	57	32
MUC15	ENSG00000169550.14	chr11:26559032-26572263	-	3387	4	182	40
BBOX1	ENSG00000129151.9	chr11:27055426-27057433	+	2035	1	28	15
CCDC34	ENSG00000109881.17	chr11:27348869-27363234	-	2109	3	308	90
LGR4	ENSG00000205213.14	chr11:27373000-27374000	-	5250	3	37	17
LIN7C	ENSG00000148943.12	chr11:27494418-27506769	-	4842	1	8	6
BDNF	ENSG00000176697.20	chr11:27654893-27659658	-	4766	1	8	8
METTL15	ENSG00000169519.21	chr11:28327581-28330629	+	4304	3	44	19
CDKN1C	ENSG00000129757.14	chr11:2883675-2884701	-	1936	1	10	7
ARL14EP	ENSG00000152219.5	chr11:30331644-30332941	+	3417	1	13	5
MPPED2	ENSG00000066382.16	chr11:30451654-30536084	-	5591	4	306	145
DCDC1	ENSG00000170959.14	chr11:30878584-31328280	-	5352	7	350	108
IMMP1L	ENSG00000148950.11	chr11:31452198-31509563	-	1905	5	152	47
ELP4	ENSG00000109911.19	chr11:31779713-31783757	+	8093	2	271	64
PAX6	ENSG00000007372.23	chr11:31789947-31802946	-	6975	2	37	17
EIF3M	ENSG00000149100.13	chr11:32593769-32602302	+	5047	1	839	310
PRRG4	ENSG00000135378.4	chr11:32829927-32858120	+	5543	2	46	14
QSER1	ENSG00000060749.16	chr11:32957806-32969068	+	9706	4	84	11
TCP11L1	ENSG00000176148.16	chr11:33039417-33044112	+	3390	1	61	17
CSTF3	ENSG00000176102.13	chr11:33134413-33161421	-	2911	2	26	12
KIAA1549L	ENSG00000110427.16	chr11:33542331-33674098	+	12958	1	18	17
ZNF195	ENSG00000005801.18	chr11:3360453-3367119	-	3342	8	255	167
C11orf91	ENSG00000205177.6	chr11:33698261-33700801	-	811	1	24	12
AL049629.2	ENSG00000284969.1	chr11:33702692-33710283	-	789	1	7	6
FBXO3	ENSG00000110429.14	chr11:33745937-33748812	-	7410	1	13	11
CAPRIN1	ENSG00000135387.21	chr11:34096160-34097272	+	5514	3	22	9
NAT10	ENSG00000135372.9	chr11:34146720-34147670	+	3973	4	1852	761
ABTB2	ENSG00000166016.6	chr11:34150987-34358010	-	4905	2	45	24
CAT	ENSG00000121691.7	chr11:34470714-34471547	+	2291	1	25	14
PDHX	ENSG00000110435.12	chr11:34984633-35020591	+	2653	1	40	15
CD44	ENSG00000026508.20	chr11:35219344-35229789	+	5431	4	236	104
SLC1A2	ENSG00000110436.13	chr11:35286816-35352360	-	12006	1	26	9
PAMR1	ENSG00000149090.12	chr11:35431833-35494274	-	2842	1	13	12
FJX1	ENSG00000179431.7	chr11:35619688-35620852	+	2406	1	226	70
LDLRAD3	ENSG00000179241.13	chr11:36109925-36229211	+	3814	2	72	25
COMMD9	ENSG00000110442.12	chr11:36273960-36274683	-	2949	3	83	19
PRR5L	ENSG00000135362.14	chr11:36401065-36462439	+	3930	2	263	79
TRAF6	ENSG00000175104.15	chr11:36490377-36496510	-	7885	1	13	10
NUP98	ENSG00000110713.17	chr11:3725103-3760594	-	7023	9	278	34
PGAP2	ENSG00000148985.20	chr11:3824571-3825875	+	1963	1	19	19
STIM1	ENSG00000167323.11	chr11:3989162-4070064	+	4356	1	12	12
PKP3	ENSG00000184363.10	chr11:404087-404681	+	2817	1	8	7
RRM1	ENSG00000167325.15	chr11:4094707-4107480	+	3166	2	15	7
API5	ENSG00000166181.13	chr11:43335279-43339373	+	3726	1	10	10
TTC17	ENSG00000052841.15	chr11:43490718-43494933	+	4488	2	99	30
EXT2	ENSG00000151348.15	chr11:44206865-44244301	+	10037	4	166	43
ALX4	ENSG00000052850.8	chr11:44260440-44310139	-	5727	1	95	35
CD82	ENSG00000085117.12	chr11:44618270-44619709	+	2212	1	76	24
TSPAN18	ENSG00000157570.12	chr11:44859603-44909839	+	4557	2	233	57
OR52K1	ENSG00000196778.3	chr11:4488879-4489908	+	5456	1	31	18
PRDM11	ENSG00000019485.13	chr11:45181877-45214713	+	10730	2	51	28
PTDSS2	ENSG00000174915.12	chr11:458674-491399	+	2458	1	25	9
MAPK8IP1	ENSG00000121653.11	chr11:45885651-45906465	+	3180	1	130	53
PEX16	ENSG00000121680.16	chr11:45910170-45912015	-	1668	1	35	17
PHF21A	ENSG00000135365.16	chr11:45971348-46092205	-	7451	3	77	17
CREB3L1	ENSG00000157613.11	chr11:46295126-46307939	+	2673	1	22	16
DGKZ	ENSG00000149091.15	chr11:46377970-46378927	+	4086	1	38	15
MDK	ENSG00000110492.15	chr11:46380756-46383799	+	1339	1	74	40
CHRM4	ENSG00000180720.7	chr11:46385098-46386608	-	1511	2	80	49
AMBRA1	ENSG00000110497.14	chr11:46548309-46594125	-	5351	2	20	8
HARBI1	ENSG00000180423.4	chr11:46616012-46616849	-	1967	1	25	11
ATG13	ENSG00000175224.16	chr11:46672795-46674513	+	4348	4	295	83
ZNF408	ENSG00000175213.3	chr11:46702715-46704522	+	2229	1	15	8
CKAP5	ENSG00000175216.15	chr11:46816203-46826853	-	7172	5	189	46
LRP4	ENSG00000134569.10	chr11:46883924-46889687	-	8155	2	27	19
C11orf49	ENSG00000149179.14	chr11:47154944-47161508	+	1916	2	59	32
DDB2	ENSG00000134574.12	chr11:47234627-47237900	+	1815	3	42	8
NR1H3	ENSG00000025434.19	chr11:47260397-47268817	+	2731	2	52	35
MADD	ENSG00000110514.19	chr11:47328142-47329406	+	6005	3	157	38
SLC39A13	ENSG00000165915.14	chr11:47414862-47415434	+	3553	1	232	96
CELF1	ENSG00000149187.18	chr11:47488983-47523537	-	7666	10	1950	341
NDUFS3	ENSG00000213619.10	chr11:47565336-47584561	+	1263	1	18	18
MTCH2	ENSG00000109919.10	chr11:47618839-47638791	-	2522	5	554	198
OR51F1	ENSG00000280021.1	chr11:4768979-4769938	-	960	2	50	30
AGBL2	ENSG00000165923.16	chr11:47714284-47715389	-	3586	1	198	72
FNBP4	ENSG00000109920.13	chr11:47724472-47734135	-	4035	4	72	27
NUP160	ENSG00000030066.13	chr11:47803437-47806515	-	5376	2	643	170
PTPRJ	ENSG00000149177.13	chr11:48145078-48149866	+	7851	2	49	38
OR4X2	ENSG00000172208.6	chr11:48245056-48246080	+	1025	1	49	21
OR51S1	ENSG00000176922.4	chr11:4847489-4849238	-	1750	1	122	116
OR51A7	ENSG00000176895.9	chr11:4907333-4908380	+	2186	2	72	15
RNH1	ENSG00000023191.17	chr11:494544-498929	-	2973	1	257	112
MMP26	ENSG00000167346.7	chr11:4988194-4992427	+	1189	1	30	19
OR52J3	ENSG00000205495.1	chr11:5046526-5047461	+	936	1	23	8
HRAS	ENSG00000174775.17	chr11:532246-533595	-	1233	1	34	17
AC104389.5	ENSG00000239920.2	chr11:5588912-5667711	-	1761	3	81	20
TRIM6	ENSG00000121236.21	chr11:5596129-5612423	+	3422	1	22	21
TRIM34	ENSG00000258659.7	chr11:5619764-5644398	+	2493	1	11	9
OR8J1	ENSG00000172487.4	chr11:56360215-56361288	+	1320	1	27	26
TNKS1BP1	ENSG00000149115.14	chr11:57309832-57311469	-	5952	4	65	22
AP000781.2	ENSG00000254979.5	chr11:57387365-57424059	-	681	6	106	29
SLC43A3	ENSG00000134802.18	chr11:57415214-57426479	-	2619	1	5	5
RTN4RL2	ENSG00000186907.8	chr11:57460866-57468630	+	2224	1	18	12
CLP1	ENSG00000172409.6	chr11:57657763-57661864	+	1828	1	119	46
ZDHHC5	ENSG00000156599.11	chr11:57681479-57701182	+	4443	1	23	16
MED19	ENSG00000156603.19	chr11:57704230-57712207	-	1529	2	62	18
SELENOH	ENSG00000211450.10	chr11:57743032-57743554	+	1291	3	50	13
CTNND1	ENSG00000198561.15	chr11:57813917-57815481	+	6670	4	54	14
OR9Q1	ENSG00000186509.4	chr11:58179431-58181564	+	2488	1	24	11
LPXN	ENSG00000110031.13	chr11:58526871-58575836	-	2099	1	18	18
ZFP91-CNTF	ENSG00000255073.8	chr11:58579172-58624566	+	2319	1	17	16
CNTF	ENSG00000242689.3	chr11:58622665-58625733	+	1902	2	584	244
GLYATL2	ENSG00000156689.7	chr11:58834730-58904215	-	1560	1	19	18
OR5A1	ENSG00000172320.3	chr11:59443144-59444194	+	8612	1	135	118
OR56A3	ENSG00000184478.7	chr11:5942251-5951347	+	4595	1	31	26
PATL1	ENSG00000166889.14	chr11:59642674-59647886	-	4129	2	47	24
OR56A5	ENSG00000188691.5	chr11:5967553-5968494	-	942	1	18	15
MRPL16	ENSG00000166902.5	chr11:59807236-59810022	-	1083	1	46	29
OOSP3	ENSG00000285231.1	chr11:59878809-59896481	+	850	1	13	11
MS4A3	ENSG00000149516.14	chr11:60061161-60070233	+	1618	1	21	9
MS4A4A	ENSG00000110079.18	chr11:60305733-60308364	+	1676	1	29	21
MS4A14	ENSG00000166928.11	chr11:60396703-60403168	+	3401	1	28	14
PRPF19	ENSG00000110107.9	chr11:60897880-60898469	-	2337	2	1711	559
TMEM109	ENSG00000110108.10	chr11:60922618-60923443	+	2129	2	15	9
SLC15A3	ENSG00000110446.11	chr11:60937084-60937984	-	2506	1	128	39
IRF7	ENSG00000185507.21	chr11:612588-613591	-	2051	1	20	14
PGA5	ENSG00000256713.8	chr11:61249333-61251418	+	1382	1	25	15
DDB1	ENSG00000167986.14	chr11:61322317-61326229	-	4245	3	82	34
CYB561A3	ENSG00000162144.10	chr11:61348890-61351284	-	4094	2	260	72
CPSF7	ENSG00000149532.16	chr11:61404288-61406170	-	3695	2	33	13
PPP1R32	ENSG00000162148.11	chr11:61481120-61490928	+	1532	2	414	242
LRRC10B	ENSG00000204950.4	chr11:61508749-61511018	+	2270	1	84	23
OR52B2	ENSG00000255307.1	chr11:6169330-6170408	-	1079	1	27	9
TMEM258	ENSG00000134825.16	chr11:61768501-61790603	-	1692	1	352	185
FEN1	ENSG00000168496.4	chr11:61795940-61797232	+	2016	2	45	15
FADS1	ENSG00000149485.19	chr11:61803426-61810885	-	4364	2	42	10
FADS2	ENSG00000134824.14	chr11:61861973-61865319	+	3091	3	248	75
FADS3	ENSG00000221968.9	chr11:61873760-61876871	-	1790	1	63	29
RAB3IL1	ENSG00000167994.13	chr11:61897840-61899338	-	2486	1	34	15
FTH1	ENSG00000167996.16	chr11:61964585-61967607	-	1203	2	71	24
FAM160A2	ENSG00000051009.11	chr11:6211345-6215355	-	3481	1	147	32
INCENP	ENSG00000149503.13	chr11:62152482-62153163	+	4114	5	461	179
AHNAK	ENSG00000124942.14	chr11:62533984-62556235	-	18761	5	596	214
EEF1G	ENSG00000254772.10	chr11:62571002-62574086	-	1446	3	33	12
B3GAT3	ENSG00000149541.10	chr11:62616689-62617454	-	2056	1	13	13
GANAB	ENSG00000089597.18	chr11:62625731-62626770	-	3906	1	10	8
INTS5	ENSG00000185085.2	chr11:62646848-62653302	-	3285	1	14	7
AP001458.2	ENSG00000255432.1	chr11:62649694-62665178	-	577	1	38	13
TTC9C	ENSG00000162222.14	chr11:62739948-62740293	+	1833	1	105	30
TAF6L	ENSG00000162227.8	chr11:62771357-62776387	+	2023	1	106	48
TMEM223	ENSG00000168569.8	chr11:62789971-62792006	-	1273	3	107	40
NXF1	ENSG00000162231.14	chr11:62796149-62798606	-	4128	1	12	10
WDR74	ENSG00000133316.15	chr11:62832912-62841809	-	1736	1	2022	909
SLC3A2	ENSG00000168003.17	chr11:62887870-62888520	+	2222	1	14	14
SLC22A10	ENSG00000184999.12	chr11:63290308-63311101	+	2638	1	30	10
SLC22A9	ENSG00000149742.10	chr11:63369789-63409958	+	2366	1	58	20
PLAAT2	ENSG00000133328.4	chr11:63552770-63563379	-	738	1	93	88
ATL3	ENSG00000184743.13	chr11:63624087-63671376	-	6899	1	121	48
C11orf95	ENSG00000188070.9	chr11:63764182-63765952	-	5716	6	66	18
SPINDOC	ENSG00000168005.9	chr11:63818947-63823261	+	1954	1	14	9
MARK2	ENSG00000072518.20	chr11:63849963-63899924	+	4728	1	20	11
RCOR2	ENSG00000167771.6	chr11:63911955-63912307	-	2915	3	102	20
AP000721.1	ENSG00000256100.1	chr11:63974620-63988346	+	559	1	1174	332
MACROD1	ENSG00000133315.12	chr11:63998560-63999222	-	1257	1	189	89
STIP1	ENSG00000168439.17	chr11:64202405-64203144	+	2743	1	17	10
VEGFB	ENSG00000173511.9	chr11:64237536-64237901	+	1380	1	57	28
GPR137	ENSG00000173264.14	chr11:64288363-64289292	+	1843	4	350	64
CATSPERZ	ENSG00000219435.6	chr11:64300358-64304770	+	917	1	19	10
TRMT112	ENSG00000173113.7	chr11:64316694-64317341	-	823	1	9112	2927
DEAF1	ENSG00000177030.17	chr11:644234-646596	-	2190	1	336	96
TRIM3	ENSG00000110171.20	chr11:6448613-6450391	-	3044	1	27	11
NRXN2	ENSG00000110076.19	chr11:64667438-64712745	-	6632	1	21	14
SF1	ENSG00000168066.20	chr11:64765604-64767617	-	3470	2	66	30
MAP4K2	ENSG00000168067.12	chr11:64789137-64796498	-	7147	1	28	13
TIMM10B	ENSG00000132286.12	chr11:6481508-6483058	+	2788	2	21	8
EHD1	ENSG00000110047.18	chr11:64874478-64888296	-	4453	4	100	44
ARL2	ENSG00000213465.8	chr11:65021516-65022116	+	932	1	280	96
DNHD1	ENSG00000179532.13	chr11:6508213-6520858	+	14876	2	50	14
NAALADL1	ENSG00000168060.16	chr11:65045454-65048483	-	2708	2	77	17
CDCA5	ENSG00000146670.10	chr11:65066300-65079389	-	2475	3	32	12
FAU	ENSG00000149806.11	chr11:65120631-65121821	-	1125	1	315	134
MRPL49	ENSG00000149792.9	chr11:65124725-65127363	+	2026	2	174	51
CAPN1	ENSG00000014216.16	chr11:65209144-65212006	+	3086	2	23	9
CDC42EP2	ENSG00000149798.5	chr11:65317042-65321621	+	1963	3	126	20
FAM89B	ENSG00000176973.8	chr11:65572349-65574198	+	1409	1	122	46
EHBP1L1	ENSG00000173442.13	chr11:65591822-65592480	+	5170	1	8	5
KCNK7	ENSG00000173338.13	chr11:65592855-65595996	-	1563	1	150	47
SIPA1	ENSG00000213445.10	chr11:65650282-65650918	+	3628	1	10	9
AP5B1	ENSG00000254470.3	chr11:65773898-65780976	-	6980	2	147	43
CFL1	ENSG00000172757.13	chr11:65855418-65856473	-	1878	1	5224	2161
MUS81	ENSG00000172732.12	chr11:65865858-65867653	+	2364	1	366	184
EIF1AD	ENSG00000175376.9	chr11:65998614-66000482	-	2916	1	66	43
PACS1	ENSG00000175115.13	chr11:66100763-66216250	+	4571	4	38	8
TAF10	ENSG00000166337.10	chr11:6611188-6612539	-	5312	5	135	37
TPP1	ENSG00000166340.17	chr11:6612782-6615455	-	3578	1	11	8
RIN1	ENSG00000174791.11	chr11:66332223-66336840	-	4419	2	241	92
MRPL11	ENSG00000174547.13	chr11:66435834-66437222	-	1605	2	86	50
BBS1	ENSG00000174483.20	chr11:66523482-66527058	+	3585	1	21	8
ZDHHC24	ENSG00000174165.8	chr11:66542484-66546006	-	4803	1	15	6
CCS	ENSG00000173992.9	chr11:66600435-66606017	+	1214	1	31	12
RBM14	ENSG00000239306.5	chr11:66619045-66624222	+	5367	3	35	13
RBM4	ENSG00000173933.21	chr11:66643750-66646468	+	3029	2	100	47
SPTBN2	ENSG00000173898.14	chr11:66685652-66686517	-	11136	2	48	12
MRPL17	ENSG00000158042.9	chr11:6681151-6682400	-	2305	2	952	387
C11orf86	ENSG00000173237.4	chr11:66975277-66977004	+	1187	1	148	35
ANKRD13D	ENSG00000172932.16	chr11:67301382-67302484	+	2219	1	9	6
SSH3	ENSG00000172830.13	chr11:67311625-67312607	+	2990	1	28	11
POLD4	ENSG00000175482.9	chr11:67351548-67353078	-	1694	2	13	7
PPP1CA	ENSG00000172531.15	chr11:67398582-67399606	-	1421	1	93	64
PTPRCAP	ENSG00000213402.3	chr11:67435510-67437682	-	907	1	461	127
PITPNM1	ENSG00000110697.13	chr11:67502047-67506263	-	4217	1	579	159
NDUFV1	ENSG00000167792.13	chr11:67611719-67612397	+	2528	3	97	24
UNC93B1	ENSG00000110057.8	chr11:67991818-67995980	-	2294	1	17	9
NDUFS8	ENSG00000110717.13	chr11:68036029-68036644	+	814	1	137	38
CHKA	ENSG00000110721.12	chr11:68066472-68081810	-	2714	1	9	9
KMT5B	ENSG00000110066.15	chr11:68157580-68190081	-	5718	3	60	12
C11orf24	ENSG00000171067.11	chr11:68261463-68263355	-	2071	2	134	38
LRP5	ENSG00000162337.12	chr11:68446981-68449182	+	5177	1	368	116
PPP6R3	ENSG00000110075.14	chr11:68586276-68614592	+	5093	4	76	19
OR10A2	ENSG00000170790.5	chr11:6869693-6870745	+	5390	1	18	10
TESMIN	ENSG00000132749.11	chr11:68707440-68751520	-	3495	5	284	54
CPT1A	ENSG00000110090.13	chr11:68807567-68839684	-	5238	2	53	15
MRPL21	ENSG00000197345.13	chr11:68892492-68903778	-	2283	1	114	45
TPCN2	ENSG00000162341.18	chr11:69055162-69090604	+	4969	1	20	20
CCND1	ENSG00000110092.4	chr11:69647957-69651407	+	4238	2	21	11
LTO1	ENSG00000149716.13	chr11:69653076-69658430	-	2484	2	10	5
TMEM80	ENSG00000177042.14	chr11:703007-704129	+	1572	1	6	6
CTTN	ENSG00000085733.16	chr11:70407353-70420253	+	3272	1	19	9
SHANK2	ENSG00000162105.19	chr11:70654146-70807074	-	9208	3	99	52
DHCR7	ENSG00000172893.16	chr11:71434965-71438959	-	2627	1	58	25
KRTAP5-11	ENSG00000204571.6	chr11:71581910-71603353	-	1021	1	19	9
IL18BP	ENSG00000137496.18	chr11:71998613-72003753	+	4080	1	34	26
FOLR1	ENSG00000110195.14	chr11:72192140-72196299	+	1331	1	32	13
INPPL1	ENSG00000165458.14	chr11:72237660-72238621	+	4789	1	149	48
PDE2A	ENSG00000186642.16	chr11:72577545-72579505	-	4284	2	58	17
STARD10	ENSG00000214530.9	chr11:72757771-72785967	-	1963	1	33	22
ATG16L2	ENSG00000168010.11	chr11:72823895-72826734	+	3731	1	19	11
FCHSD2	ENSG00000137478.15	chr11:72983765-72989012	-	4710	2	110	55
P2RY6	ENSG00000171631.15	chr11:73272420-73297169	+	2431	1	18	18
FAM168A	ENSG00000054965.10	chr11:73412252-73598097	-	7296	1	23	8
PLEKHB1	ENSG00000021300.14	chr11:73662353-73662815	+	2275	1	23	14
COA4	ENSG00000181924.7	chr11:73875759-73876566	-	1038	1	29	16
UCP2	ENSG00000175567.10	chr11:73975530-73977006	-	2047	2	313	138
UCP3	ENSG00000175564.13	chr11:74003448-74009085	-	2277	1	7	5
C2CD3	ENSG00000168014.16	chr11:74168014-74170868	-	7960	1	9	5
POLD3	ENSG00000077514.9	chr11:74592644-74618770	+	3788	2	17	6
OLFML1	ENSG00000183801.8	chr11:7485388-7510349	+	2768	1	19	14
OR2AT4	ENSG00000171561.4	chr11:75088713-75089754	-	8795	1	39	26
ARRB1	ENSG00000137486.17	chr11:75278716-75303670	-	7352	1	33	11
RPS3	ENSG00000149273.15	chr11:75400695-75405628	+	2059	6	69	12
KLHL35	ENSG00000149243.15	chr11:75422396-75430629	-	1936	1	108	35
SERPINH1	ENSG00000149257.16	chr11:75571914-75572783	+	3523	3	2979	1052
THAP12	ENSG00000137492.8	chr11:76349956-76359573	-	3490	1	97	29
EMSY	ENSG00000158636.16	chr11:76513397-76516842	+	6848	2	52	32
PPFIBP2	ENSG00000166387.13	chr11:7651715-7653756	+	3328	1	22	9
ACER3	ENSG00000078124.12	chr11:77019537-77020600	+	7333	3	197	146
OVCH2	ENSG00000183378.12	chr11:7689437-7704674	-	1921	1	19	18
MYO7A	ENSG00000137474.22	chr11:77138185-77142822	+	7483	1	18	8
GDPD4	ENSG00000178795.9	chr11:77216862-77224302	-	2533	1	100	85
PAK1	ENSG00000149269.10	chr11:77322017-77412064	-	3459	1	118	30
AQP11	ENSG00000178301.4	chr11:77589391-77610009	+	1835	2	114	59
CLNS1A	ENSG00000074201.9	chr11:77514936-77619695	-	2982	3	28	9
RSF1	ENSG00000048649.13	chr11:77702401-77764690	-	11550	3	133	104
INTS4	ENSG00000149262.17	chr11:77977889-77994653	-	3459	1	49	36
THRSP	ENSG00000151365.2	chr11:78063861-78068351	+	1174	2	508	219
ALG8	ENSG00000159063.13	chr11:78101061-78121163	-	1677	3	152	40
USP35	ENSG00000118369.13	chr11:78207237-78209551	+	4725	1	25	12
GAB2	ENSG00000033327.13	chr11:78215297-78341880	-	6110	1	12	8
NARS2	ENSG00000137513.10	chr11:78436189-78443759	-	2512	1	37	28
TENM4	ENSG00000149256.16	chr11:79069942-79215909	-	14381	4	159	29
CEND1	ENSG00000184524.6	chr11:788178-790113	-	1605	1	150	72
EIF3F	ENSG00000175390.14	chr11:7995014-7995633	+	7540	1	10	10
RPLP2	ENSG00000177600.9	chr11:812079-812850	+	637	2	42	16
PRCP	ENSG00000137509.11	chr11:82853194-82858771	-	3489	3	118	50
DDIAS	ENSG00000165490.13	chr11:82922614-82931956	+	3524	2	35	15
RAB30	ENSG00000137502.10	chr11:82982359-82997478	-	9929	1	24	6
ANKRD42	ENSG00000137494.14	chr11:83194509-83248971	+	4066	1	39	39
CCDC90B	ENSG00000137500.9	chr11:83259097-83286407	-	4014	2	39	12
DLG2	ENSG00000150672.17	chr11:85469338-85525022	-	7890	16	749	123
CD151	ENSG00000177697.19	chr11:838180-839831	+	1545	2	388	146
TMEM126B	ENSG00000171204.13	chr11:85628630-85636159	+	1388	3	55	12
TMEM126A	ENSG00000171202.7	chr11:85655409-85656466	+	759	1	6	6
CREBZF	ENSG00000137504.13	chr11:85661953-85663859	-	4329	5	94	22
SYTL2	ENSG00000137501.17	chr11:85695195-85757725	-	6672	1	42	15
CCDC83	ENSG00000150676.13	chr11:85873231-85919583	+	2358	2	45	23
PICALM	ENSG00000073921.18	chr11:86001031-86003778	-	4134	2	68	28
EED	ENSG00000074266.21	chr11:86267895-86278578	+	2088	2	41	20
TRIM66	ENSG00000166436.16	chr11:8618877-8622845	-	10688	1	29	14
HIKESHI	ENSG00000149196.16	chr11:86343508-86345927	+	1694	3	120	24
ME3	ENSG00000151376.16	chr11:86667739-86671822	-	2311	3	100	30
TSPAN4	ENSG00000214063.11	chr11:863272-867111	+	1462	1	16	9
PRSS23	ENSG00000150687.12	chr11:86800544-86932934	+	3713	3	141	97
RPL27A	ENSG00000166441.13	chr11:8689130-8714759	+	4535	1	6	6
FZD4	ENSG00000174804.4	chr11:86945679-86955395	-	7387	1	16	13
CHID1	ENSG00000177830.18	chr11:899353-910791	-	3537	3	201	37
CTSC	ENSG00000109861.16	chr11:88293788-88299755	-	6125	2	495	177
GRM5	ENSG00000168959.14	chr11:88911936-89047370	-	7927	3	189	55
TYR	ENSG00000077498.9	chr11:89177893-89200611	+	2062	2	110	54
AKIP1	ENSG00000166452.12	chr11:8911465-8919537	+	1421	1	9	7
NOX4	ENSG00000086991.13	chr11:89326567-89490732	-	4269	4	259	114
NRIP3	ENSG00000175352.11	chr11:8982559-8984103	-	3761	1	27	21
TRIM49D2	ENSG00000233802.8	chr11:89926762-89932937	+	1651	1	28	27
NAALAD2	ENSG00000077616.11	chr11:90135064-90149107	+	3466	1	32	9
CHORDC1	ENSG00000110172.12	chr11:90201949-90209478	-	4805	3	29	13
SCUBE2	ENSG00000175356.13	chr11:9079471-9138114	-	4652	4	109	31
DENND5A	ENSG00000184014.8	chr11:9203532-9206718	-	4991	4	87	32
DEUP1	ENSG00000165325.13	chr11:93411059-93437702	+	2784	2	66	41
SMCO4	ENSG00000166002.7	chr11:93479034-93523367	-	987	3	450	100
CEP295	ENSG00000166004.15	chr11:93698908-93723064	+	8014	3	72	17
TAF1D	ENSG00000166012.17	chr11:93733305-93738292	-	2540	7	90	13
C11orf54	ENSG00000182919.15	chr11:93754873-93761636	+	4163	2	35	11
IPO7	ENSG00000205339.10	chr11:9423786-9425324	+	6162	2	70	41
GPR83	ENSG00000123901.9	chr11:94377316-94401419	-	4277	5	181	37
MRE11	ENSG00000020922.13	chr11:94445739-94447300	-	6841	1	23	11
ZNF143	ENSG00000166478.10	chr11:9525221-9527952	+	2900	4	146	32
PIWIL4	ENSG00000134627.12	chr11:94617789-94621113	+	3759	3	145	99
AMOTL1	ENSG00000166025.18	chr11:94864828-94866765	+	8980	4	246	40
CWC15	ENSG00000150316.12	chr11:94963342-94970255	-	1522	1	13	6
FAM76B	ENSG00000077458.13	chr11:95775854-95779204	-	3932	2	70	16
CEP57	ENSG00000166037.11	chr11:95825683-95831167	+	3141	7	129	32
MTMR2	ENSG00000087053.20	chr11:95832882-95910665	-	7939	3	93	12
WEE1	ENSG00000166483.11	chr11:9586714-9593457	+	3588	7	152	34
MAML2	ENSG00000184384.14	chr11:95978755-96093520	-	7121	2	94	35
CCDC82	ENSG00000149231.15	chr11:96353448-96359282	-	7644	2	142	76
JRKL	ENSG00000183340.7	chr11:96390013-96393561	+	3140	1	35	11
UHRF1BP1L	ENSG00000111647.13	chr12:100103935-100142824	-	5198	2	38	10
ACTR6	ENSG00000075089.9	chr12:100200851-100224357	+	2464	3	153	25
DEPDC4	ENSG00000166153.16	chr12:100255873-100267055	-	2337	1	40	19
SCYL2	ENSG00000136021.19	chr12:100335591-100338633	+	5977	3	67	33
SLC17A8	ENSG00000179520.11	chr12:100357368-100420252	+	3984	1	32	8
NR1H4	ENSG00000012504.15	chr12:100503453-100505824	+	2884	1	66	66
GAS2L3	ENSG00000139354.11	chr12:100623715-100628286	+	5736	2	76	48
ANO4	ENSG00000151572.18	chr12:101047988-101128627	+	4033	2	73	15
UTP20	ENSG00000120800.5	chr12:101326855-101329345	+	9031	3	834	286
OLR1	ENSG00000173391.9	chr12:10159668-10160561	-	2456	1	18	9
MYBPC1	ENSG00000196091.15	chr12:101626852-101637150	+	4082	2	268	68
GNPTAB	ENSG00000111670.16	chr12:101749142-101757657	-	5720	1	56	56
DRAM1	ENSG00000136048.14	chr12:101920019-101921567	+	3279	1	16	8
KLRD1	ENSG00000134539.17	chr12:10313494-10315637	+	15563	5	247	56
IGF1	ENSG00000017427.17	chr12:102402247-102415746	-	7277	1	49	19
STAB2	ENSG00000136011.15	chr12:103711293-103712443	+	8243	1	214	141
HSP90B1	ENSG00000166598.15	chr12:103943619-103947400	+	2782	1	38	15
C12orf73	ENSG00000204954.10	chr12:103950202-103965695	-	1702	4	60	16
TDG	ENSG00000139372.15	chr12:103986234-103987025	+	3183	3	26	10
HCFC2	ENSG00000111727.12	chr12:104098124-104103407	+	5660	1	12	5
TXNRD1	ENSG00000198431.16	chr12:104334127-104348583	+	4277	5	124	29
SLC41A2	ENSG00000136052.9	chr12:104889033-104928202	-	4449	3	64	18
ALDH1L2	ENSG00000136010.14	chr12:105030070-105031935	-	8198	1	22	8
EIF2S3B	ENSG00000180574.3	chr12:10505890-10507491	+	2142	1	41	20
WASHC4	ENSG00000136051.15	chr12:105162791-105164633	+	5819	2	100	36
APPL2	ENSG00000136044.12	chr12:105206850-105217683	-	3196	2	52	32
NUAK1	ENSG00000074590.13	chr12:106067938-106086956	-	6828	1	36	18
TCP11L2	ENSG00000166046.11	chr12:106321574-106324056	+	3198	1	30	18
POLR3B	ENSG00000013503.10	chr12:106358082-106510196	+	4183	1	33	12
STYK1	ENSG00000060140.9	chr12:10631247-10673658	-	2771	1	136	104
RFX4	ENSG00000111783.13	chr12:106684808-106709389	+	3859	2	71	19
RIC8B	ENSG00000111785.21	chr12:106879728-106886250	+	5048	3	42	10
MTERF2	ENSG00000120832.10	chr12:106985753-106987160	-	3235	3	249	85
YBX3	ENSG00000060138.13	chr12:10701254-10702371	-	1931	1	28	19
CRY1	ENSG00000008405.12	chr12:106991367-107050359	-	2987	1	21	8
PWP1	ENSG00000136045.12	chr12:107692683-107697584	+	2549	1	27	26
WSCD2	ENSG00000075035.10	chr12:108196195-108197184	+	5082	2	39	16
CMKLR1	ENSG00000174600.14	chr12:108292533-108317917	-	5488	1	31	16
FICD	ENSG00000198855.7	chr12:108524659-108525837	+	3255	1	218	73
CORO1C	ENSG00000110880.11	chr12:108648687-108649671	-	3921	3	358	66
USP30	ENSG00000135093.13	chr12:109082536-109088023	+	3749	1	19	8
ACACB	ENSG00000076555.15	chr12:109263022-109266941	+	9360	2	33	15
UBE3B	ENSG00000151148.14	chr12:109529930-109534538	+	5730	2	27	11
TCHP	ENSG00000139437.18	chr12:109933044-109983841	+	3151	4	67	18
C12orf76	ENSG00000174456.15	chr12:110041160-110067695	-	1580	1	66	21
IFT81	ENSG00000122970.16	chr12:110203335-110218560	+	3124	1	29	7
ATP2A2	ENSG00000174437.17	chr12:110346201-110350373	+	8295	4	364	78
ANAPC7	ENSG00000196510.12	chr12:110377591-110387277	-	3045	3	26	10
ARPC3	ENSG00000111229.16	chr12:110444883-110450422	-	946	3	36	11
FAM216A	ENSG00000204856.12	chr12:110486891-110490349	+	1101	2	47	15
VPS29	ENSG00000111237.19	chr12:110491731-110496217	-	1531	3	119	31
PPTC7	ENSG00000196850.6	chr12:110533245-110583318	-	4994	3	222	73
TCTN1	ENSG00000204852.16	chr12:110647293-110649126	+	2309	2	85	30
HVCN1	ENSG00000122986.14	chr12:110648686-110683267	-	2189	1	22	9
PPP1CC	ENSG00000186298.12	chr12:110720366-110722467	-	2552	1	17	12
CCDC63	ENSG00000173093.13	chr12:110847027-110907535	+	1966	1	13	7
MYL2	ENSG00000111245.17	chr12:110913133-110914290	-	811	1	35	32
PHETA1	ENSG00000198324.13	chr12:111361215-111363712	-	3256	1	5	5
SH2B3	ENSG00000111252.11	chr12:111434862-111449202	+	5431	1	58	43
ATXN2	ENSG00000204842.18	chr12:111457274-111510495	-	4674	4	2650	802
PRH1	ENSG00000231887.7	chr12:11047013-11171608	-	837	1	198	64
MAPKAPK5	ENSG00000089022.14	chr12:111889233-111896539	+	11083	1	60	28
ERP29	ENSG00000089248.7	chr12:112013480-112019836	+	1698	1	14	11
NAA25	ENSG00000111300.10	chr12:112039262-112042311	-	5771	3	38	16
HECTD4	ENSG00000173064.13	chr12:112258380-112262136	-	15759	2	57	25
RPL6	ENSG00000089009.15	chr12:112408260-112408952	-	1074	4	41	9
PTPN11	ENSG00000179295.18	chr12:112477932-112489151	+	6073	2	27	9
RPH3A	ENSG00000089169.15	chr12:112591560-112866777	+	4590	1	149	36
OAS1	ENSG00000089127.14	chr12:112916617-112919210	+	2416	1	48	30
OAS3	ENSG00000111331.13	chr12:112969332-112970705	+	6599	4	45	8
OAS2	ENSG00000111335.13	chr12:112998245-113005117	+	4622	1	46	19
DTX1	ENSG00000135144.7	chr12:113057690-113098028	+	3455	1	26	16
TPCN1	ENSG00000186815.13	chr12:113293019-113296012	+	5345	3	125	27
SDS	ENSG00000135094.11	chr12:113396640-113403886	-	1605	2	28	20
RBM19	ENSG00000122965.11	chr12:113816738-113818179	-	4422	1	13	7
PRB2	ENSG00000121335.12	chr12:11395466-11395565	-	1431	1	27	22
TBX3	ENSG00000135111.16	chr12:114677592-114679933	-	4733	2	91	36
MED13L	ENSG00000123066.9	chr12:116230433-116237569	-	9885	5	537	204
ETV6	ENSG00000139083.11	chr12:11885937-11891610	+	6144	6	108	36
C12orf49	ENSG00000111412.6	chr12:116717336-116720127	-	8426	6	80	14
RNFT2	ENSG00000135119.14	chr12:116835997-116852945	+	3882	2	35	11
TESC	ENSG00000088992.18	chr12:117038957-117046831	-	1057	2	128	43
FBXO21	ENSG00000135108.15	chr12:117154250-117158028	-	5976	3	88	18
WSB2	ENSG00000176871.9	chr12:118035077-118042878	-	2855	4	70	13
VSIG10	ENSG00000176834.14	chr12:118117046-118117463	-	5009	2	28	18
PEBP1	ENSG00000089220.5	chr12:118139017-118145109	+	1431	1	14	14
TAOK3	ENSG00000135090.14	chr12:118243430-118359105	-	4346	5	598	182
ERC1	ENSG00000082805.20	chr12:1443291-1491079	+	9308	7	250	110
SUDS3	ENSG00000111707.12	chr12:118403501-118411147	+	4724	2	36	12
SRRM4	ENSG00000139767.10	chr12:119000776-119001842	+	8431	1	35	33
CCDC60	ENSG00000183273.7	chr12:119335211-119447912	+	2426	1	129	85
PRKAB1	ENSG00000111725.11	chr12:119680078-119681587	+	2303	5	203	53
CIT	ENSG00000122966.16	chr12:119701852-119710732	-	8736	1	5	5
BICDL1	ENSG00000135127.11	chr12:120093019-120094491	+	3055	2	120	39
RAB35	ENSG00000111737.12	chr12:120096366-120117502	-	2855	2	607	232
GCN1	ENSG00000089154.11	chr12:120175790-120177790	-	8681	3	67	20
RPLP0	ENSG00000089157.16	chr12:120196702-120201107	-	1344	6	125	32
PLA2G1B	ENSG00000170890.14	chr12:120322115-120327779	-	562	1	20	17
COX6A1	ENSG00000111775.3	chr12:120439971-120440737	+	537	1	628	243
SRSF9	ENSG00000111786.9	chr12:120461693-120463396	-	1152	4	48	13
DYNLL1	ENSG00000088986.11	chr12:120497824-120498493	+	1376	1	17	17
RNF10	ENSG00000022840.16	chr12:120575601-120576878	+	3814	8	2309	642
POP5	ENSG00000167272.11	chr12:120579048-120579625	-	1086	1	378	130
MLEC	ENSG00000110917.8	chr12:120696403-120700941	+	6341	2	29	10
C12orf43	ENSG00000157895.11	chr12:121003793-121016502	-	4469	4	66	20
OASL	ENSG00000135114.12	chr12:121023739-121038947	-	3266	1	77	68
P2RX4	ENSG00000135124.15	chr12:121222332-121228811	+	1836	1	20	15
ANAPC5	ENSG00000089053.13	chr12:121335517-121347875	-	2574	3	173	47
RNF34	ENSG00000170633.16	chr12:121419898-121424349	+	2066	4	221	62
KDM2B	ENSG00000089094.19	chr12:121429096-121581023	-	5315	3	139	51
TMEM120B	ENSG00000188735.13	chr12:121776375-121783001	+	7510	9	192	25
SETD1B	ENSG00000139718.10	chr12:121804738-121830239	+	8185	1	6	5
CFAP251	ENSG00000158023.10	chr12:121934250-121949211	+	3729	3	49	18
LRP6	ENSG00000070018.9	chr12:12186806-12203323	-	10252	1	23	20
MLXIP	ENSG00000175727.14	chr12:122135628-122140948	+	8390	2	65	29
B3GNT4	ENSG00000176383.9	chr12:122204600-122207537	+	2938	1	15	6
DIABLO	ENSG00000184047.20	chr12:122208412-122218695	-	2173	2	46	13
AC048338.2	ENSG00000284934.2	chr12:122207662-122227534	-	2257	2	37	8
CLIP1	ENSG00000130779.20	chr12:122341088-122356160	-	5913	4	69	18
ZCCHC8	ENSG00000033030.15	chr12:122472893-122478533	-	5663	2	55	13
KNTC1	ENSG00000184445.12	chr12:122620042-122626375	+	6974	4	447	132
CCDC62	ENSG00000130783.14	chr12:122788785-122827211	+	3537	1	181	107
HIP1R	ENSG00000130787.14	chr12:122861716-122862486	+	4509	1	20	8
VPS37B	ENSG00000139722.7	chr12:122870075-122871681	-	2706	1	15	15
ARL6IP4	ENSG00000182196.13	chr12:122981953-122982908	+	1644	4	1249	500
PITPNM2	ENSG00000090975.12	chr12:122983480-123110495	-	6785	1	50	17
MPHOSPH9	ENSG00000051825.15	chr12:123194509-123202838	-	6369	3	84	33
CDK2AP1	ENSG00000111328.7	chr12:123252242-123261483	-	3828	1	15	13
KMT5A	ENSG00000183955.13	chr12:123391380-123404918	+	3069	2	27	7
RILPL2	ENSG00000150977.10	chr12:123410683-123436717	-	6141	1	74	25
RILPL1	ENSG00000188026.13	chr12:123472167-123484974	-	3933	2	64	32
DDX55	ENSG00000111364.16	chr12:123618016-123620422	+	2656	3	29	10
GTF2H3	ENSG00000111358.14	chr12:123659363-123660628	+	3327	1	52	22
TCTN2	ENSG00000168778.12	chr12:123695040-123707235	+	2908	2	56	20
DNAH10	ENSG00000197653.16	chr12:123762188-123935720	+	14039	1	17	10
ZNF664	ENSG00000179195.16	chr12:123997706-124011824	+	5108	1	22	8
NCOR2	ENSG00000196498.13	chr12:124354837-124356850	-	8533	2	1446	494
SCARB1	ENSG00000073060.16	chr12:124785820-124817707	-	3405	3	65	46
UBC	ENSG00000150991.15	chr12:124913350-124914065	-	3745	3	535	150
DHX37	ENSG00000150990.8	chr12:124946825-124953740	-	4559	2	33	21
AACS	ENSG00000081760.17	chr12:125091013-125107154	+	3256	1	27	18
DUSP16	ENSG00000111266.9	chr12:12477886-12506187	-	6661	1	11	7
TMEM132B	ENSG00000139364.10	chr12:125349452-125588411	+	10906	2	53	28
GPR19	ENSG00000183150.8	chr12:12660890-12696183	-	1910	3	386	152
APOLD1	ENSG00000178878.13	chr12:12726026-12812650	+	4724	1	18	10
DDX47	ENSG00000213782.7	chr12:12824385-12826292	+	1817	1	128	55
SLC15A4	ENSG00000139370.12	chr12:128793895-128801701	-	2751	1	12	7
GLT1D1	ENSG00000151948.12	chr12:128864136-128983739	+	3010	1	28	26
PIWIL1	ENSG00000125207.7	chr12:130366437-130371383	+	3897	1	82	43
RIMBP2	ENSG00000060709.15	chr12:130456496-130633861	-	6321	1	22	9
STX2	ENSG00000111450.14	chr12:130798393-130801460	-	3441	2	24	9
GSG1	ENSG00000111305.19	chr12:13087245-13103642	-	2613	4	84	14
RAN	ENSG00000132341.12	chr12:130873103-130875639	+	2474	4	57	15
ADGRD1	ENSG00000111452.13	chr12:131121954-131139489	+	5529	1	12	12
MMP17	ENSG00000198598.6	chr12:131849835-131851332	+	2411	1	25	16
PUS1	ENSG00000177192.14	chr12:131929765-131941422	+	4041	1	19	6
DDX51	ENSG00000185163.10	chr12:132137435-132139973	-	4702	2	42	12
NOC4L	ENSG00000184967.7	chr12:132150841-132152473	+	1650	1	27	13
FBRSL1	ENSG00000112787.13	chr12:132571152-132572594	+	5568	1	9	9
ANKLE2	ENSG00000176915.15	chr12:132725503-132761832	-	4590	1	7	7
GOLGA3	ENSG00000090615.15	chr12:132827824-132828731	-	9414	5	77	18
ZNF84	ENSG00000198040.10	chr12:133047621-133057332	+	7162	1	88	29
ZNF140	ENSG00000196387.9	chr12:133081585-133105713	+	3550	1	11	7
ZNF268	ENSG00000090612.22	chr12:133181409-133193537	+	13390	1	90	32
GRIN2B	ENSG00000273079.6	chr12:13567113-13610018	-	30609	1	14	6
ATF7IP	ENSG00000171681.12	chr12:14478336-14481906	+	8878	4	99	22
PLBD1	ENSG00000121316.11	chr12:14503661-14567883	-	1960	1	19	7
H2AJ	ENSG00000246705.4	chr12:14774582-14778002	+	3107	4	43	20
SMCO3	ENSG00000179256.2	chr12:14804650-14814182	-	2104	2	134	74
ERP27	ENSG00000139055.7	chr12:14914039-14938537	-	1547	1	30	16
PTPRO	ENSG00000151490.15	chr12:15546344-15602175	+	7814	1	22	7
EPS8	ENSG00000151491.14	chr12:15620983-15712993	-	5016	1	17	15
STRAP	ENSG00000023734.11	chr12:15900899-15903478	+	1874	3	1933	564
FBXL14	ENSG00000171823.7	chr12:1587361-1593038	-	2527	1	11	9
DERA	ENSG00000023697.13	chr12:15985172-16036340	+	1644	2	73	26
SLC15A5	ENSG00000188991.3	chr12:16188485-16277685	-	2923	3	128	73
MGST1	ENSG00000008394.13	chr12:16362568-16364409	+	1331	2	568	156
ADIPOR2	ENSG00000006831.10	chr12:1780148-1780967	+	3971	2	13	7
CACNA2D4	ENSG00000151062.15	chr12:1795114-1795949	-	5285	1	613	235
RERGL	ENSG00000111404.6	chr12:18081364-18320107	-	1147	5	309	68
PIK3C2G	ENSG00000139144.11	chr12:18282044-18648095	+	5013	2	76	55
PLCZ1	ENSG00000139151.16	chr12:18683182-18695037	-	2320	1	21	7
PLEKHA5	ENSG00000052126.14	chr12:19322518-19376397	+	6487	2	48	14
AEBP2	ENSG00000139154.16	chr12:19462526-19518114	+	5830	2	51	24
CACNA1C	ENSG00000151067.22	chr12:1970786-2115384	+	13888	1	33	31
DCP1B	ENSG00000151065.14	chr12:1961316-2004427	-	2231	1	107	27
PDE3A	ENSG00000172572.7	chr12:20571864-20680517	+	12486	2	46	28
SLCO1C1	ENSG00000139155.9	chr12:20695750-20696943	+	3498	4	532	191
SLCO1B1	ENSG00000134538.3	chr12:21131194-21239796	+	2787	3	159	34
SLCO1A2	ENSG00000084453.16	chr12:21273942-21324681	-	7682	1	26	8
PYROXD1	ENSG00000121350.16	chr12:21467290-21468826	+	4075	5	59	11
SPX	ENSG00000134548.11	chr12:21527952-21537377	+	2280	3	143	30
GYS2	ENSG00000111713.3	chr12:21536107-21604847	-	3214	2	46	23
LDHB	ENSG00000111716.14	chr12:21654657-21757831	-	1538	2	1110	1017
ST8SIA1	ENSG00000111728.10	chr12:22354203-22376943	-	9714	4	359	108
C2CD5	ENSG00000111731.12	chr12:22484743-22506819	-	4436	1	18	6
ETNK1	ENSG00000139163.16	chr12:22643889-22661228	+	7063	1	14	6
SOX5	ENSG00000134532.19	chr12:24367935-24562382	-	7076	11	396	48
BCAT1	ENSG00000060982.15	chr12:24817809-24949043	-	9314	2	32	13
CASC1	ENSG00000118307.20	chr12:25111817-25149692	-	2510	1	21	13
KRAS	ENSG00000133703.13	chr12:25205246-25250929	-	5430	1	29	28
LMNTD1	ENSG00000152936.10	chr12:25502925-25519961	-	1729	1	83	79
RASSF8	ENSG00000123094.15	chr12:26065028-26071712	+	5510	2	70	28
SSPN	ENSG00000123096.12	chr12:26121991-26231014	+	4533	2	77	27
ITPR2	ENSG00000123104.12	chr12:26621182-26630714	-	12564	1	14	5
INTS13	ENSG00000064102.15	chr12:26905185-26906484	-	2634	1	5	5
FGFR1OP2	ENSG00000111790.14	chr12:26960996-26965080	+	2932	2	42	12
MED21	ENSG00000152944.9	chr12:27046152-27066343	+	2669	1	21	7
STK38L	ENSG00000211455.8	chr12:27317582-27322683	+	4957	4	109	23
SMCO2	ENSG00000165935.9	chr12:27474896-27495798	+	1272	1	25	18
PPFIBP1	ENSG00000110841.14	chr12:27538123-27635104	+	6001	2	50	25
REP15	ENSG00000174236.4	chr12:27696447-27697596	+	1150	3	33	9
FKBP4	ENSG00000004478.8	chr12:2803197-2805410	+	3715	1	29	25
ITFG2	ENSG00000111203.13	chr12:2857288-2859791	+	3231	4	742	261
CCDC91	ENSG00000123106.10	chr12:28450398-28484229	+	2738	3	80	12
TULP3	ENSG00000078246.17	chr12:2937711-2940338	+	3080	2	55	14
FAR2	ENSG00000064763.11	chr12:29223745-29334072	+	3538	1	57	57
ERGIC2	ENSG00000087502.18	chr12:29341018-29350068	-	5033	5	220	37
OVCH1	ENSG00000187950.8	chr12:29427571-29497686	-	3405	2	55	25
TMTC1	ENSG00000133687.16	chr12:29500840-29784759	-	8846	2	151	65
TEAD4	ENSG00000197905.9	chr12:3011044-3021920	+	1710	1	21	13
CAPRIN2	ENSG00000110888.17	chr12:30709553-30751124	-	6543	1	44	27
TSPAN9	ENSG00000011105.14	chr12:3272912-3280471	+	4322	4	353	246
DDX11	ENSG00000013573.17	chr12:31087645-31093720	+	4182	1	9	5
SINHCAF	ENSG00000139146.14	chr12:31282639-31298175	-	2941	1	37	14
H3-5	ENSG00000188375.5	chr12:31791185-31792298	-	1114	4	572	74
KDM5A	ENSG00000073614.13	chr12:366046-388530	-	10701	3	37	18
DNM1L	ENSG00000087470.18	chr12:32701415-32744087	+	4514	1	20	11
YARS2	ENSG00000139131.13	chr12:32727490-32750107	-	2117	1	121	54
PKP2	ENSG00000057294.15	chr12:32791943-32792875	-	4241	1	21	11
CPNE8	ENSG00000139117.14	chr12:38646822-38679622	-	3431	3	537	363
KIF21A	ENSG00000139116.19	chr12:39357251-39367927	-	6601	2	36	13
SLC2A13	ENSG00000151229.13	chr12:39829408-39871881	-	7221	4	159	45
LRRK2	ENSG00000188906.16	chr12:40312714-40320062	+	9239	1	97	52
MUC19	ENSG00000205592.15	chr12:40569625-40570832	+	1714	2	54	21
CNTN1	ENSG00000018236.15	chr12:40908354-41072406	+	5667	4	143	56
GXYLT1	ENSG00000151233.11	chr12:42087145-42144712	-	7492	1	54	30
YAF2	ENSG00000015153.15	chr12:42160042-42161628	-	5095	1	16	12
PPHLN1	ENSG00000134283.18	chr12:42238447-42441947	+	3377	1	21	7
PRICKLE1	ENSG00000139174.12	chr12:42469450-42589283	-	5878	1	52	40
ADAMTS20	ENSG00000173157.17	chr12:43423576-43551921	-	6358	3	94	30
TIGAR	ENSG00000078237.7	chr12:4335533-4352356	+	8209	1	15	7
FGF23	ENSG00000118972.3	chr12:4370642-4374408	-	3002	3	63	14
TWF1	ENSG00000151239.14	chr12:43795556-43797851	-	3320	3	103	23
TMEM117	ENSG00000139173.10	chr12:44318295-44389760	+	2775	2	58	25
FGF6	ENSG00000111241.2	chr12:4428156-4444219	-	743	1	32	8
NELL2	ENSG00000184613.11	chr12:44779688-44851847	-	3553	4	141	53
C12orf4	ENSG00000047621.12	chr12:4500315-4509350	-	3817	2	83	55
ANO6	ENSG00000177119.16	chr12:45335549-45347508	+	5998	2	35	10
DYRK4	ENSG00000010219.13	chr12:4604957-4610523	+	3272	3	37	8
ARID2	ENSG00000189079.17	chr12:45729916-45893918	+	8598	1	254	80
SCAF11	ENSG00000139218.18	chr12:45945084-45948530	-	7552	4	466	174
SLC38A1	ENSG00000111371.16	chr12:46195725-46267701	-	8097	8	941	418
SLC38A2	ENSG00000134294.14	chr12:46364442-46367410	-	4795	3	605	153
SLC38A4	ENSG00000139209.16	chr12:46779949-46832408	-	3983	1	23	23
NDUFA9	ENSG00000139180.11	chr12:4684980-4687233	+	8356	1	139	37
PCED1B	ENSG00000179715.13	chr12:47079603-47236662	+	2310	1	9	8
AMIGO2	ENSG00000139211.6	chr12:47076600-47079951	-	3763	1	24	14
RPAP3	ENSG00000005175.10	chr12:47663290-47664843	-	4339	2	20	9
HDAC7	ENSG00000061273.18	chr12:47797384-47833132	-	4213	2	30	12
VDR	ENSG00000111424.12	chr12:47857648-47882935	-	4762	1	140	43
TMEM106C	ENSG00000134291.12	chr12:47966556-47968488	+	1539	2	31	12
PFKM	ENSG00000152556.17	chr12:48141705-48142378	+	3579	3	62	18
ASB8	ENSG00000177981.11	chr12:48149457-48151386	-	2610	1	131	54
GALNT8	ENSG00000130035.9	chr12:4814337-4851927	+	2321	1	33	16
ANP32D	ENSG00000139223.4	chr12:48472559-48473622	+	1064	1	315	145
KANSL2	ENSG00000139620.13	chr12:48679761-48682238	-	2714	2	234	71
CCNT1	ENSG00000129315.11	chr12:48705624-48714520	-	6915	2	153	68
DDX23	ENSG00000174243.10	chr12:48836642-48837332	-	3256	4	50	11
CCDC65	ENSG00000139537.11	chr12:48904133-48921576	+	2084	1	32	10
FKBP11	ENSG00000134285.11	chr12:48921518-48926474	-	1052	3	44	11
AC073610.2	ENSG00000272822.2	chr12:48921963-48939663	-	939	7	78	21
PRKAG1	ENSG00000181929.13	chr12:49005311-49018807	-	1683	8	104	25
KMT2D	ENSG00000167548.16	chr12:49018978-49060794	-	20635	3	90	29
DHH	ENSG00000139549.4	chr12:49086656-49094801	-	4683	1	8	8
TUBA1B	ENSG00000123416.15	chr12:49127782-49131395	-	1875	1	9	9
TUBA1A	ENSG00000167552.14	chr12:49185010-49186864	-	1887	1	9	6
TROAP	ENSG00000135451.13	chr12:49326641-49331708	+	2771	2	381	109
DNAJC22	ENSG00000178401.16	chr12:49351557-49357546	+	4447	1	12	6
SPATS2	ENSG00000123352.18	chr12:49490122-49496889	+	3320	2	51	32
MCRS1	ENSG00000187778.14	chr12:49558643-49566439	-	1938	2	25	7
PRPF40B	ENSG00000110844.13	chr12:49641946-49643245	+	3602	1	29	23
TMBIM6	ENSG00000139644.13	chr12:49759136-49763094	+	3254	1	202	85
NCKAP5L	ENSG00000167566.17	chr12:49791146-49797002	-	4882	1	10	10
BCDIN3D	ENSG00000186666.6	chr12:49838596-49843094	-	3226	1	12	8
RACGAP1	ENSG00000161800.13	chr12:49999310-50004271	-	3229	6	190	18
ASIC1	ENSG00000110881.12	chr12:50080498-50082818	+	4072	2	27	11
SMARCD1	ENSG00000066117.15	chr12:50099430-50100318	+	3283	2	522	155
GPD1	ENSG00000167588.13	chr12:50105146-50106916	+	2887	1	23	10
CERS5	ENSG00000139624.14	chr12:50129858-50133165	-	2998	1	162	36
LIMA1	ENSG00000050405.13	chr12:50177698-50182179	-	3920	1	172	52
LARP4	ENSG00000161813.22	chr12:50440479-50454962	+	6441	3	36	8
DIP2B	ENSG00000066084.13	chr12:50504985-50680282	+	8705	8	194	36
SLC11A2	ENSG00000110911.16	chr12:50988173-51009270	-	4348	3	285	138
LETMD1	ENSG00000050426.16	chr12:51057471-51060418	+	2123	6	51	12
TFCP2	ENSG00000135457.10	chr12:51095158-51103931	-	3807	2	19	7
POU6F1	ENSG00000184271.17	chr12:51198640-51217667	-	5157	1	34	33
DAZAP2	ENSG00000183283.16	chr12:51239295-51242510	+	2098	5	164	41
SMAGP	ENSG00000170545.17	chr12:51244558-51270415	-	1875	1	10	10
CELA1	ENSG00000139610.2	chr12:51328442-51346679	-	953	2	123	50
GALNT6	ENSG00000139629.16	chr12:51353769-51360226	-	5307	2	77	20
SLC4A8	ENSG00000050438.17	chr12:51494351-51495018	+	11764	1	60	43
SCN8A	ENSG00000196876.18	chr12:51786765-51788547	+	11559	4	474	120
ACVRL1	ENSG00000139567.13	chr12:51907504-51923361	+	4177	1	28	28
[truncated: 6,542 more rows]

## Sheet: 3M
Supplementary Data 4C. PABPC1 iCLIP targets in HeLa cells expressing UNK3M.
Gene Symbol	Ensembl ID	Genomic Location	Strand	cDNA Length	Peak Number	Total Tags	Maxium Peak Tags
MFSD14A	ENSG00000156875.14	chr1:100058671-100062115	+	2779	12	969	797
TRMT13	ENSG00000122435.10	chr1:100142907-100144351	+	3130	2	12	6
LRRC39	ENSG00000122477.13	chr1:100148449-100178273	-	1951	1	19	14
CDC14A	ENSG00000079335.20	chr1:100423732-100443114	+	4231	1	18	8
SLC30A7	ENSG00000162695.12	chr1:100961828-100972658	+	8204	7	180	66
DPH5	ENSG00000117543.21	chr1:100990064-100995150	-	1768	3	342	92
ISG15	ENSG00000187608.10	chr1:1013497-1014540	+	787	2	56	17
UBE4B	ENSG00000130939.20	chr1:10179016-10179950	+	6184	4	68	20
OLFM3	ENSG00000118733.17	chr1:101825090-101910154	-	3165	1	207	198
KIF1B	ENSG00000054523.18	chr1:10282450-10292334	+	10855	2	85	37
COL11A1	ENSG00000060718.22	chr1:102877485-103031213	-	7327	1	27	14
AMY2B	ENSG00000240038.6	chr1:103571100-103579530	+	2788	4	134	33
AMY2A	ENSG00000243480.7	chr1:103617377-103625780	+	1862	1	17	9
AMY1B	ENSG00000174876.16	chr1:103694980-103695952	-	1862	1	12	5
CENPS	ENSG00000175279.22	chr1:10440123-10442657	+	914	2	54	20
CASZ1	ENSG00000130940.15	chr1:10704196-10705575	-	7934	2	63	15
PRMT6	ENSG00000198890.9	chr1:107057437-107060634	+	2715	1	86	48
NTNG1	ENSG00000162631.18	chr1:107260803-107334023	+	4628	2	75	23
VAV3	ENSG00000134215.16	chr1:107617584-107749508	-	5025	4	141	71
SLC25A24	ENSG00000085491.17	chr1:108134823-108192818	-	4249	2	18	6
C1orf159	ENSG00000131591.17	chr1:1082146-1084072	-	3214	1	12	9
FAM102B	ENSG00000162636.16	chr1:108624665-108639322	+	5584	1	7	7
HENMT1	ENSG00000162639.16	chr1:108650224-108651445	-	1874	4	399	76
PRPF38B	ENSG00000134186.12	chr1:108697700-108699385	+	4831	9	167	19
STXBP3	ENSG00000116266.11	chr1:108759057-108776423	+	2489	2	13	8
AKNAD1	ENSG00000162641.20	chr1:108815901-108858228	-	3050	3	545	149
GPSM2	ENSG00000121957.15	chr1:108903288-108930377	+	7433	2	12	6
CLCC1	ENSG00000121940.16	chr1:108932015-108963504	-	6917	7	196	20
TAF13	ENSG00000197780.10	chr1:109062486-109075971	-	1076	3	21	7
ELAPOR1	ENSG00000116299.17	chr1:109200191-109203123	+	6880	1	54	16
SARS1	ENSG00000031698.13	chr1:109231158-109235431	+	1914	5	42	8
CELSR2	ENSG00000143126.8	chr1:109270824-109275607	+	11015	3	52	14
PSRC1	ENSG00000134222.16	chr1:109280809-109281679	-	1826	3	187	54
SORT1	ENSG00000134243.12	chr1:109309575-109397918	-	6993	4	719	147
PSMA5	ENSG00000143106.13	chr1:109414809-109415365	-	3815	1	6	6
CYB561D1	ENSG00000174151.15	chr1:109494052-109496272	+	5077	1	156	62
AMIGO1	ENSG00000181754.7	chr1:109504178-109509727	-	5130	2	26	7
AMPD2	ENSG00000116337.19	chr1:109630638-109631500	+	4107	1	112	48
GSTM4	ENSG00000168765.17	chr1:109658814-109661700	+	3990	2	79	28
GSTM2	ENSG00000213366.13	chr1:109668022-109683997	+	1730	2	61	25
GSTM3	ENSG00000134202.11	chr1:109736975-109738143	-	4122	4	200	66
EPS8L3	ENSG00000198758.11	chr1:109750081-109764027	-	2325	1	44	34
CSF1	ENSG00000184371.14	chr1:109915657-109922549	+	3994	1	98	55
AHCYL1	ENSG00000168710.18	chr1:110018432-110019090	+	4313	8	840	250
TARDBP	ENSG00000120948.18	chr1:11023045-11025203	+	4185	1	9	7
AL109811.3	ENSG00000277726.4	chr1:11024793-11030525	+	1793	1	11	7
RBM15	ENSG00000162775.16	chr1:110339466-110346677	+	4248	1	11	11
LAMTOR5	ENSG00000134248.13	chr1:110401257-110406425	-	1154	1	266	78
KCNA2	ENSG00000177301.16	chr1:110615408-110621257	-	12025	1	55	50
EXOSC10	ENSG00000171824.14	chr1:11080701-11082623	-	2796	2	54	28
DRAM2	ENSG00000156171.14	chr1:111118560-111120596	-	2246	4	1043	143
CEPT1	ENSG00000134255.14	chr1:111173138-111184331	+	2251	1	18	9
DENND2D	ENSG00000162777.17	chr1:111197919-111204535	-	3239	1	26	9
CHIA	ENSG00000134216.19	chr1:111290862-111320557	+	1696	1	32	27
OVGP1	ENSG00000085465.13	chr1:111415220-111416679	-	2196	1	14	10
C1orf162	ENSG00000143110.11	chr1:111473792-111478512	+	1107	2	25	9
RAP1A	ENSG00000116473.14	chr1:111627469-111712696	+	5024	4	3463	1180
DDX20	ENSG00000064703.12	chr1:111762417-111765830	+	4332	2	74	21
WNT2B	ENSG00000134245.18	chr1:112467434-112530165	+	11130	1	84	80
ST7L	ENSG00000007341.19	chr1:112541951-112610906	-	4483	2	39	13
CAPZA1	ENSG00000116489.13	chr1:112659329-112670170	+	2358	1	31	18
MOV10	ENSG00000155363.18	chr1:112699687-112700725	+	4100	7	192	52
RHOC	ENSG00000155366.17	chr1:112701338-112703653	-	2199	2	37	13
SLC16A1	ENSG00000155380.12	chr1:112917760-112957013	-	4374	4	160	27
MAGI3	ENSG00000081026.19	chr1:113391261-113404455	+	6874	1	49	16
PHTF1	ENSG00000116793.16	chr1:113749522-113759489	-	3657	6	97	19
RSBN1	ENSG00000081019.13	chr1:113766145-113768034	-	6621	1	38	13
AP4B1	ENSG00000134262.13	chr1:113896045-113897975	-	3173	1	23	13
DCLRE1B	ENSG00000118655.7	chr1:113905409-113914072	+	3755	1	15	9
OLFML3	ENSG00000116774.12	chr1:113979391-113982254	+	1961	4	140	27
SYT6	ENSG00000134207.17	chr1:114089292-114152440	-	4472	1	111	61
TRIM33	ENSG00000197323.12	chr1:114404326-114406967	-	8369	6	714	147
BCAS2	ENSG00000116752.6	chr1:114567557-114581615	-	1275	2	224	96
DENND2C	ENSG00000175984.15	chr1:114582850-114670049	-	6177	4	112	50
NRAS	ENSG00000213281.5	chr1:114704469-114716771	-	4326	4	69	14
CSDE1	ENSG00000009307.16	chr1:114716916-114750190	-	4312	3	47	12
SIKE1	ENSG00000052723.12	chr1:114774142-114780190	-	5506	2	26	10
SYCP1	ENSG00000198765.12	chr1:114910198-114923634	+	3462	2	631	152
NGF	ENSG00000134259.5	chr1:115285917-115338249	-	1155	1	286	53
VANGL1	ENSG00000173218.15	chr1:115671144-115684076	+	8671	5	155	44
CASQ2	ENSG00000118729.12	chr1:115700021-115768714	-	2593	1	20	11
SLC22A15	ENSG00000163393.13	chr1:116032677-116037527	+	4705	1	39	10
ATP1A1	ENSG00000163399.16	chr1:116406109-116410261	+	3763	4	2523	743
CD58	ENSG00000116815.16	chr1:116521787-116571039	-	1328	4	41	10
IGSF3	ENSG00000143061.18	chr1:116616264-116646945	-	7326	1	41	40
PTGFRN	ENSG00000134247.10	chr1:116987040-116990350	+	6314	4	834	235
TTF2	ENSG00000116830.12	chr1:117098246-117101700	+	9439	1	31	10
MAN1A2	ENSG00000198162.12	chr1:117502861-117525352	+	8576	4	57	11
AGTRAP	ENSG00000177674.16	chr1:11747512-11754802	+	1130	1	71	25
SPAG17	ENSG00000155761.14	chr1:118025264-118040767	-	7203	4	269	67
KIAA2013	ENSG00000116685.16	chr1:11920183-11926403	-	2819	5	545	119
ZNF697	ENSG00000143067.5	chr1:119619377-119648266	-	5579	1	22	20
PHGDH	ENSG00000092621.13	chr1:119739462-119744213	+	2585	2	1693	676
PLOD1	ENSG00000083444.17	chr1:11971543-11975536	+	2976	1	8	8
ADAM30	ENSG00000134249.7	chr1:119893533-119896515	-	2983	1	9	5
NOTCH2	ENSG00000134250.20	chr1:120005233-120029963	-	11425	6	1106	220
MFN2	ENSG00000116688.18	chr1:12009555-12013471	+	4772	1	10	7
SEC22B	ENSG00000265808.4	chr1:120157291-120160501	-	6927	2	44	14
MIIP	ENSG00000116691.11	chr1:12031127-12032039	+	1541	1	47	18
NBPF26	ENSG00000273136.7	chr1:120813906-120841481	+	5270	3	182	154
TNFRSF18	ENSG00000186891.14	chr1:1203508-1206592	-	1083	1	20	8
FAM72B	ENSG00000188610.12	chr1:121182923-121183398	-	2396	1	41	22
TNFRSF8	ENSG00000120949.15	chr1:12125934-12144207	+	3760	1	538	134
TNFRSF4	ENSG00000186827.11	chr1:1211340-1214153	-	1075	1	730	172
VPS13D	ENSG00000048707.15	chr1:12356351-12510346	+	16357	2	305	115
B3GALT6	ENSG00000176022.7	chr1:1232237-1235041	+	2805	3	88	34
UBE2J2	ENSG00000160087.21	chr1:1255264-1256335	-	2455	2	82	16
HNRNPCL1	ENSG00000179172.10	chr1:12847377-12848720	-	1134	1	70	16
ACAP3	ENSG00000131584.19	chr1:1294499-1295008	-	3793	2	30	18
PRAMEF6	ENSG00000232423.6	chr1:12938472-12945416	-	1720	1	627	351
PRAMEF27	ENSG00000274764.5	chr1:13049476-13056491	-	1863	1	83	47
HNRNPCL2	ENSG00000275774.3	chr1:13115488-13116854	-	1156	1	78	23
HNRNPCL4	ENSG00000179412.11	chr1:13163914-13165631	-	1718	1	62	25
PRAMEF9	ENSG00000204505.4	chr1:13172455-13179464	+	1863	1	69	45
PRAMEF5	ENSG00000270601.4	chr1:13254212-13263314	+	1720	1	17	7
PRDM2	ENSG00000116731.22	chr1:13731018-13787067	+	7957	1	27	18
FAM72C	ENSG00000263513.5	chr1:143955364-143971965	-	2297	1	50	18
NBPF15	ENSG00000266338.6	chr1:144439993-144461558	-	4707	2	31	15
SRGAP2B	ENSG00000196369.11	chr1:144892049-145093246	-	7120	3	742	141
FAM72D	ENSG00000215784.6	chr1:145095974-145112696	+	2423	1	16	9
PDZK1	ENSG00000174827.14	chr1:145670985-145672848	-	2084	1	10	5
CD160	ENSG00000117281.16	chr1:145728328-145738493	+	3388	2	14	5
POLR3C	ENSG00000186141.9	chr1:145824088-145836854	+	3777	1	65	59
RBM8A	ENSG00000265241.7	chr1:145926817-145927678	-	4909	1	23	7
POLR3GL	ENSG00000121851.13	chr1:145964716-145978519	+	1178	2	15	6
ATAD3B	ENSG00000160072.20	chr1:1471765-1497848	+	4098	1	32	17
NBPF11	ENSG00000263956.6	chr1:148102151-148151988	-	5494	1	11	5
PDE4DIP	ENSG00000178104.19	chr1:148889403-148932728	+	8824	2	263	69
NBPF9	ENSG00000269713.7	chr1:149055630-149082311	-	5835	2	753	274
NBPF19	ENSG00000271383.7	chr1:149499966-149524617	+	13648	1	14	6
H2AC18	ENSG00000203812.2	chr1:149842188-149842736	-	549	1	59	17
H2AC19	ENSG00000272196.2	chr1:149851061-149851624	+	564	1	59	12
H4C15	ENSG00000270276.2	chr1:149854045-149861138	-	1694	1	16	7
BOLA1	ENSG00000178096.9	chr1:149899626-149900548	+	1096	1	48	19
SF3B4	ENSG00000143368.10	chr1:149926382-149927591	-	1544	1	344	136
MTMR11	ENSG00000014914.21	chr1:149928651-149936879	-	2840	6	92	11
VPS45	ENSG00000136631.15	chr1:150109175-150144925	+	2695	1	8	6
PLEKHO1	ENSG00000023902.14	chr1:150159405-150164720	+	2114	2	70	21
PRPF3	ENSG00000117360.13	chr1:150348684-150353195	+	2414	2	652	145
RPRD2	ENSG00000163125.15	chr1:150364711-150473556	+	7605	1	74	28
TARS2	ENSG00000143374.17	chr1:150487364-150507609	+	2727	3	32	19
MCL1	ENSG00000143384.13	chr1:150576927-150578777	-	3950	3	24	7
ENSA	ENSG00000143420.19	chr1:150625200-150629612	-	2818	5	444	164
HORMAD1	ENSG00000143452.16	chr1:150706572-150720840	-	1904	1	84	28
CTSK	ENSG00000143387.13	chr1:150796208-150808260	-	1629	3	85	24
ARNT	ENSG00000143437.21	chr1:150836424-150876568	-	4710	1	187	113
SETDB1	ENSG00000143379.12	chr1:150961317-150964735	+	4437	2	57	24
MINDY1	ENSG00000143409.15	chr1:150996086-151006404	-	2817	2	57	15
C1orf56	ENSG00000143443.10	chr1:151048663-151049713	+	2085	6	405	124
CDC42SE1	ENSG00000197622.13	chr1:151052114-151059574	-	3498	1	8	8
GABPB2	ENSG00000143458.12	chr1:151093246-151118495	+	8807	1	43	11
SCNM1	ENSG00000163156.12	chr1:151167868-151169133	+	1913	2	73	18
TMOD4	ENSG00000163157.15	chr1:151175617-151176284	-	1232	1	1208	357
PIP5K1A	ENSG00000143398.20	chr1:151233622-151236747	+	3800	1	46	26
PSMD4	ENSG00000159352.16	chr1:151266544-151267460	+	1333	2	709	191
ZNF687	ENSG00000143373.18	chr1:151290451-151291337	+	5378	2	993	333
PI4KB	ENSG00000143393.16	chr1:151292623-151294473	-	3983	1	7	7
SELENBP1	ENSG00000143416.21	chr1:151366681-151368316	-	1928	1	164	47
PSMB4	ENSG00000159377.11	chr1:151400901-151401937	+	918	3	250	52
POGZ	ENSG00000143442.22	chr1:151442181-151442478	-	6655	4	213	64
CGN	ENSG00000143375.15	chr1:151519370-151523561	+	5101	1	44	37
TUFT1	ENSG00000143367.16	chr1:151540305-151583583	+	3107	1	12	8
SNX27	ENSG00000143376.14	chr1:151675856-151694485	+	7250	2	2396	1003
MRPL9	ENSG00000143436.11	chr1:151759884-151760920	-	1264	1	115	36
LINGO4	ENSG00000213171.3	chr1:151800264-151805419	-	2644	1	59	15
THEM5	ENSG00000196407.12	chr1:151847282-151851163	-	1161	1	9	5
THEM4	ENSG00000159445.13	chr1:151874055-151909502	-	4798	1	5	5
S100A10	ENSG00000197747.9	chr1:151982918-151992578	-	671	1	998	461
S100A11	ENSG00000163191.6	chr1:152032506-152037004	-	563	1	758	246
RPTN	ENSG00000215853.3	chr1:152153595-152159228	-	3569	1	25	14
FLG	ENSG00000143631.11	chr1:152302165-152325239	-	12793	1	23	19
SPRR5	ENSG00000283227.1	chr1:152947154-152949258	+	817	1	23	12
S100A7A	ENSG00000184330.12	chr1:153417944-153419355	+	4280	1	22	22
TMEM240	ENSG00000205090.9	chr1:1534778-1540624	-	1381	2	426	99
S100A4	ENSG00000196154.12	chr1:153543613-153545806	-	573	2	2352	679
S100A2	ENSG00000196754.13	chr1:153561340-153564233	-	977	1	16	7
S100A16	ENSG00000188643.11	chr1:153607452-153613145	-	1172	1	236	61
S100A13	ENSG00000189171.14	chr1:153618804-153627048	-	686	1	13	8
CHTOP	ENSG00000160679.13	chr1:153638342-153644385	+	2250	4	515	114
SNAPIN	ENSG00000143553.11	chr1:153658727-153661564	+	1003	1	5	5
ILF2	ENSG00000143621.17	chr1:153662065-153664474	-	1906	5	849	181
INTS3	ENSG00000143624.14	chr1:153773034-153774808	+	5252	1	11	7
GATAD2B	ENSG00000143614.10	chr1:153789030-153812038	-	7475	2	69	15
DENND4B	ENSG00000198837.10	chr1:153930246-153932720	-	5728	2	15	7
CRTC2	ENSG00000160741.17	chr1:153947669-153958615	-	2631	2	10	5
CREB3L4	ENSG00000143578.16	chr1:153969396-153974131	+	1750	1	32	28
AL358472.7	ENSG00000285779.1	chr1:153959151-153975887	-	2253	4	3134	630
RAB13	ENSG00000143545.10	chr1:153982745-153985362	-	1353	3	165	41
RPS27	ENSG00000177954.14	chr1:153990921-153992146	+	467	5	108	21
NUP210L	ENSG00000143552.9	chr1:153992694-154155116	-	5889	2	23	10
TPM3	ENSG00000143549.21	chr1:154156613-154171423	-	7064	2	14	5
C1orf189	ENSG00000163263.7	chr1:154199085-154206333	-	674	2	659	198
C1orf43	ENSG00000143612.21	chr1:154207540-154212730	-	1861	2	24	8
UBAP2L	ENSG00000143569.19	chr1:154261628-154271173	+	3997	6	138	94
HAX1	ENSG00000143575.15	chr1:154273898-154275875	+	1151	2	255	101
CTRC	ENSG00000162438.12	chr1:15438442-15449242	+	3482	2	940	246
IL6R	ENSG00000160712.13	chr1:154435010-154465314	+	5764	2	20	6
ADAR	ENSG00000160710.17	chr1:154582080-154602397	-	6700	6	71	10
CELA2A	ENSG00000142615.8	chr1:15456747-15457623	+	916	1	795	173
KCNN3	ENSG00000143603.19	chr1:154702729-154708226	-	13057	1	80	49
CELA2B	ENSG00000215704.10	chr1:15485861-15491395	+	915	1	24	9
PMVK	ENSG00000163344.6	chr1:154924740-154936719	-	1002	1	225	83
PYGO2	ENSG00000163348.4	chr1:154958740-154962036	-	3180	1	147	65
LENEP	ENSG00000163352.5	chr1:154993586-154994315	+	649	1	45	21
ZBTB7B	ENSG00000160685.13	chr1:155014448-155016981	+	4017	1	28	7
SLC50A1	ENSG00000169241.19	chr1:155135344-155138368	+	1346	1	9	8
DPM3	ENSG00000179085.8	chr1:155139891-155140407	-	517	1	156	55
AL713999.1	ENSG00000273088.2	chr1:155169409-155187272	-	753	1	15	10
GBA	ENSG00000177628.16	chr1:155234453-155235835	-	2387	1	21	13
SCAMP3	ENSG00000116521.11	chr1:155255981-155262430	-	1545	1	17	8
FDPS	ENSG00000160752.15	chr1:155318719-155320665	+	1478	3	22	7
RUSC1	ENSG00000160753.16	chr1:155325567-155327132	+	3436	2	718	173
ASH1L	ENSG00000116539.13	chr1:155370147-155370868	-	12037	3	280	37
MSTO1	ENSG00000125459.17	chr1:155613221-155614052	+	2438	1	11	6
YY1AP1	ENSG00000163374.19	chr1:155659446-155671091	-	3073	1	6	6
DNAJC16	ENSG00000116138.13	chr1:15568159-15570281	+	6299	1	42	13
DAP3	ENSG00000132676.16	chr1:155737012-155739010	+	2056	5	1300	360
GON4L	ENSG00000116580.18	chr1:155765449-155773420	-	7823	3	84	19
RIT1	ENSG00000143622.11	chr1:155898837-155911404	-	3390	1	212	58
KHDC4	ENSG00000132680.11	chr1:155914112-155925763	-	4499	4	41	10
ARHGEF2	ENSG00000116584.20	chr1:155985375-156007070	-	4727	1	2941	946
SSR2	ENSG00000163479.14	chr1:156009062-156020171	-	1108	1	20	16
UBQLN4	ENSG00000160803.8	chr1:156041872-156042538	-	3582	4	25	8
RAB25	ENSG00000132698.15	chr1:156061160-156070504	+	1100	2	192	55
LMNA	ENSG00000160789.21	chr1:156137462-156139103	+	3218	2	598	76
SLC25A44	ENSG00000160785.13	chr1:156200390-156210427	+	3662	1	10	8
PMF1-BGLAP	ENSG00000260238.6	chr1:156212982-156243332	+	1007	1	95	31
BGLAP	ENSG00000242252.2	chr1:156242189-156243289	+	506	1	27	17
PAQR6	ENSG00000160781.17	chr1:156243321-156248117	-	2277	2	342	84
SMG5	ENSG00000198952.8	chr1:156250033-156251380	-	4559	3	21	6
GLMP	ENSG00000198715.13	chr1:156290089-156293381	-	1941	2	22	11
CCT3	ENSG00000163468.15	chr1:156335115-156338206	-	2048	4	72	34
C1orf61	ENSG00000125462.18	chr1:156446413-156456763	-	768	1	60	16
IQGAP3	ENSG00000183856.11	chr1:156525405-156572565	-	6013	3	27	6
BCAN	ENSG00000132692.19	chr1:156641390-156647144	+	3297	1	181	84
RSC1A1	ENSG00000215695.1	chr1:15659869-15661722	+	1854	2	20	7
CRABP2	ENSG00000143320.9	chr1:156699606-156705583	-	1033	1	148	59
ISG20L2	ENSG00000143319.17	chr1:156721891-156725867	-	3303	1	640	187
RRNAD1	ENSG00000143303.12	chr1:156736158-156736902	+	2271	1	201	67
MRPL24	ENSG00000143314.12	chr1:156737530-156741590	-	990	1	5	5
HDGF	ENSG00000143321.19	chr1:156743307-156744276	-	2309	3	22	7
PRCC	ENSG00000143294.15	chr1:156786875-156800497	+	2068	1	89	36
SH2D2A	ENSG00000027869.12	chr1:156809203-156814111	-	1673	1	6	6
PEAR1	ENSG00000187800.13	chr1:156893731-156916434	+	4970	1	20	13
FCRL3	ENSG00000160856.21	chr1:157674321-157676732	-	4638	1	21	21
CD5L	ENSG00000073754.6	chr1:157830911-157841808	-	2204	1	53	39
UQCRHL	ENSG00000233954.6	chr1:15807169-15809348	-	2180	2	78	22
KIRREL1	ENSG00000183853.18	chr1:158086680-158100262	+	7519	6	77	17
CD1C	ENSG00000158481.13	chr1:158291270-158293617	+	2442	1	24	24
OR10K2	ENSG00000180708.5	chr1:158419928-158420866	-	3023	1	18	15
OR10X1	ENSG00000279111.2	chr1:158578919-158579899	-	981	1	23	16
IFI16	ENSG00000163565.18	chr1:159015673-159020529	+	2867	1	37	25
SPEN	ENSG00000065526.12	chr1:15938583-15939544	+	12385	1	572	203
TAGLN2	ENSG00000158710.15	chr1:159918107-159923717	-	1603	1	113	66
PIGM	ENSG00000143315.8	chr1:160024953-160031990	-	7038	5	64	21
HSPB7	ENSG00000173641.17	chr1:16015374-16017825	-	2892	1	23	10
ATP1A4	ENSG00000132681.17	chr1:160177411-160186977	+	3916	1	19	5
DCAF8	ENSG00000132716.19	chr1:160221088-160238985	-	4106	7	127	31
PEX19	ENSG00000162735.19	chr1:160282071-160286348	-	3653	5	1851	516
COPA	ENSG00000122218.16	chr1:160289781-160332552	-	5318	4	34	7
NCSTN	ENSG00000162736.17	chr1:160343662-160349668	+	3031	1	35	27
NHLH1	ENSG00000171786.6	chr1:160367071-160372846	+	2557	1	18	12
CLCNKB	ENSG00000184908.18	chr1:16052323-16057308	+	2562	1	33	15
CD48	ENSG00000117091.10	chr1:160683519-160711803	-	1793	1	22	20
F11R	ENSG00000158769.18	chr1:160999910-161001177	-	4770	2	87	21
TSTD1	ENSG00000215845.11	chr1:161037631-161038977	-	626	2	626	143
NIT1	ENSG00000158793.14	chr1:161122307-161124811	+	2081	1	98	50
PPOX	ENSG00000143224.18	chr1:161170261-161171181	+	2471	2	1597	426
NR1I3	ENSG00000143257.12	chr1:161229671-161231219	-	1441	1	163	52
FCGR2B	ENSG00000072694.21	chr1:161663199-161674116	+	2115	1	18	14
DUSP12	ENSG00000081721.12	chr1:161752399-161753406	+	1330	1	517	113
OLFML2B	ENSG00000162745.10	chr1:161983193-161983941	-	3160	3	195	85
C1orf226	ENSG00000239887.6	chr1:162381728-162386812	+	4122	1	62	18
SH2D1B	ENSG00000198574.6	chr1:162395268-162412136	-	2531	1	38	32
FBXO42	ENSG00000037637.11	chr1:16251082-16253593	-	6227	2	59	32
UHMK1	ENSG00000152332.16	chr1:162498085-162524054	+	8524	1	18	9
UAP1	ENSG00000117143.13	chr1:162597241-162599799	+	2377	3	2448	728
DDR2	ENSG00000162733.19	chr1:162767290-162772435	+	10160	3	158	41
HSD17B7	ENSG00000132196.15	chr1:162802918-162804319	+	1190	3	357	139
MIB2	ENSG00000197530.12	chr1:1629473-1630605	+	3321	1	78	18
RGS5	ENSG00000143248.13	chr1:163111121-163152716	-	5812	1	19	18
MMP23B	ENSG00000189409.14	chr1:1634240-1635263	+	1531	2	41	11
SPATA21	ENSG00000187144.11	chr1:16387117-16403974	-	2015	1	122	38
LMX1A	ENSG00000162761.14	chr1:165203874-165355746	-	3545	2	88	35
MGST3	ENSG00000143198.13	chr1:165632240-165656133	+	1158	2	45	12
ALDH9A1	ENSG00000143149.12	chr1:165662216-165698863	-	2696	1	32	32
UCK2	ENSG00000143179.16	chr1:165892652-165908100	+	4838	2	60	23
TADA1	ENSG00000152382.6	chr1:166856510-166863216	-	2096	1	149	99
POU2F1	ENSG00000143190.23	chr1:167383474-167389617	+	14038	5	4213	860
CD247	ENSG00000198821.11	chr1:167430640-167434066	-	1678	7	927	178
CREG1	ENSG00000143162.9	chr1:167541013-167553762	-	1997	2	249	66
MPZL1	ENSG00000197965.12	chr1:167787067-167788154	+	4978	5	791	358
ADCY10	ENSG00000143199.18	chr1:167809388-167914215	-	5342	1	15	14
DCAF6	ENSG00000143164.15	chr1:168015887-168019961	+	3522	3	31	9
GPR161	ENSG00000143147.14	chr1:168085266-168089565	-	8256	3	44	12
ATP1B1	ENSG00000143153.13	chr1:169107907-169127399	+	2608	4	516	142
NME7	ENSG00000143156.14	chr1:169230714-169367730	-	1678	2	149	88
BLZF1	ENSG00000117475.14	chr1:169368237-169380562	+	2524	2	38	11
F5	ENSG00000198734.12	chr1:169511951-169586481	-	9132	1	20	12
CROCC	ENSG00000058453.17	chr1:16953157-16954781	+	6660	1	229	134
KIFAP3	ENSG00000075945.13	chr1:169921331-170074738	-	4111	2	55	19
CDK11A	ENSG00000008128.23	chr1:1703088-1704116	-	2984	1	47	16
SDHB	ENSG00000117118.10	chr1:17027656-17044877	-	1015	1	21	14
GORAB	ENSG00000120370.13	chr1:170536275-170539659	+	2540	1	7	7
MROH9	ENSG00000117501.14	chr1:170935526-170998806	+	3165	2	45	22
FMO3	ENSG00000007933.13	chr1:171100762-171107753	+	2059	1	20	15
FMO2	ENSG00000094963.14	chr1:171207543-171209207	+	5215	2	65	37
FMO4	ENSG00000076258.10	chr1:171323106-171333147	+	2303	2	151	67
PRRC2C	ENSG00000117523.16	chr1:171587662-171591313	+	10366	6	62	9
MYOC	ENSG00000034971.17	chr1:171635417-171652629	-	2100	1	15	12
EEF1AKNMT	ENSG00000010165.20	chr1:171794394-171814023	+	3368	1	20	12
DNM3	ENSG00000197959.14	chr1:171970122-172253578	+	7627	2	54	28
PIGC	ENSG00000135845.10	chr1:172376131-172380906	-	2630	1	17	15
PADI1	ENSG00000142623.11	chr1:17239632-17246004	+	3846	1	37	11
SUCO	ENSG00000094975.14	chr1:172553330-172570796	+	5916	1	13	13
PRDX6	ENSG00000117592.9	chr1:173481199-173488015	+	1690	1	10	8
KLHL20	ENSG00000076321.11	chr1:173781913-173785513	+	3414	1	46	15
CENPL	ENSG00000120334.15	chr1:173802963-173824019	-	2357	2	21	8
DARS2	ENSG00000117593.12	chr1:173833428-173853836	+	3820	1	51	16
RC3H1	ENSG00000135870.12	chr1:173938411-173993072	-	11451	3	35	11
RABGAP1L	ENSG00000152061.23	chr1:174877440-174995301	+	6821	6	200	30
CACYBP	ENSG00000116161.18	chr1:175006583-175008897	+	2869	3	67	36
MRPS14	ENSG00000120333.4	chr1:175010789-175014824	-	2115	1	88	46
TNN	ENSG00000120332.16	chr1:175077419-175147936	+	5042	1	5095	1308
KIAA0040	ENSG00000235750.10	chr1:175156987-175166741	-	4548	2	329	74
NADK	ENSG00000008130.15	chr1:1779157-1780457	-	3653	4	46	13
ARHGEF10L	ENSG00000074964.17	chr1:17539698-17697869	+	4625	2	66	44
COP1	ENSG00000143207.21	chr1:176085866-176206381	-	2826	2	77	51
BRINP2	ENSG00000198797.7	chr1:177170958-177282422	+	4097	1	26	18
ACTL8	ENSG00000117148.8	chr1:17822982-17827061	+	1841	3	666	153
RASAL2	ENSG00000075391.17	chr1:178341471-178484147	+	14453	3	214	160
RALGPS2	ENSG00000116191.17	chr1:178893838-178916375	+	7512	3	114	25
ABL2	ENSG00000143322.21	chr1:179104048-179143089	-	12217	2	69	30
SOAT1	ENSG00000057252.13	chr1:179294320-179341310	+	6861	1	31	9
AXDND1	ENSG00000162779.22	chr1:179365720-179379482	+	3405	9	199	29
TDRD5	ENSG00000162782.16	chr1:179639951-179691272	+	3745	1	32	11
TOR1AIP2	ENSG00000169905.12	chr1:179873706-179877772	-	7905	2	34	10
TOR1AIP1	ENSG00000143337.18	chr1:179903966-179918171	+	8704	2	27	7
CEP350	ENSG00000135837.16	chr1:180073819-180113380	+	13414	1	18	8
QSOX1	ENSG00000116260.17	chr1:180196682-180198016	+	9276	1	18	10
ACBD6	ENSG00000230124.8	chr1:180275380-180430262	-	5261	3	2607	2298
XPR1	ENSG00000143324.14	chr1:180887572-180888448	+	8484	4	56	13
MR1	ENSG00000153029.14	chr1:181034022-181051273	+	7860	1	11	8
CACNA1E	ENSG00000198216.12	chr1:181483745-181806778	+	16420	1	37	37
ZNF648	ENSG00000179930.6	chr1:182056304-182058010	-	3649	1	17	6
GLUL	ENSG00000135821.19	chr1:182384415-182385939	-	7554	3	35	10
RGSL1	ENSG00000121446.20	chr1:182507201-182540421	+	3735	3	190	40
RGS8	ENSG00000135824.12	chr1:182646735-182671853	-	5606	1	21	9
DHX9	ENSG00000135829.17	chr1:182881285-182887747	+	4493	5	732	245
LAMC2	ENSG00000058085.15	chr1:183186264-183245127	+	5398	1	55	26
GNB1	ENSG00000078369.18	chr1:1804526-1832285	-	3163	1	23	22
SMG7	ENSG00000116698.21	chr1:183550835-183598246	+	5970	5	211	38
RGL1	ENSG00000143344.16	chr1:183805120-183928532	+	5100	2	673	159
IGSF21	ENSG00000117154.12	chr1:18375957-18376920	+	1892	1	22	11
COLGALT2	ENSG00000198756.12	chr1:183937965-183964500	-	5179	1	26	16
TSEN15	ENSG00000198860.13	chr1:184054361-184055069	+	2368	2	95	35
C1orf21	ENSG00000116667.15	chr1:184568399-184619936	+	10293	1	31	9
EDEM3	ENSG00000116406.19	chr1:184732783-184737736	-	6837	1	37	37
NIBAN1	ENSG00000135842.17	chr1:184791032-184974508	-	6884	3	62	25
TRMT1L	ENSG00000121486.12	chr1:185120053-185120869	-	4361	5	65	15
IVNS1ABP	ENSG00000116679.16	chr1:185296388-185306500	-	4113	3	35	12
HMCN1	ENSG00000143341.12	chr1:185963808-185978145	+	18368	5	232	37
TPR	ENSG00000047410.14	chr1:186351423-186356538	-	9636	2	116	59
ODR4	ENSG00000157181.16	chr1:186417377-186419233	+	3820	5	68	12
PLA2G4A	ENSG00000116711.10	chr1:186854286-186939230	+	2879	2	201	145
TAS1R2	ENSG00000179002.5	chr1:18839599-18859682	-	2542	1	18	15
ALDH4A1	ENSG00000159423.17	chr1:18883111-18902724	-	3139	1	133	34
BRINP3	ENSG00000162670.11	chr1:190454807-190474801	-	3128	7	1200	235
UBR4	ENSG00000127481.15	chr1:19150924-19177745	-	15892	3	135	16
RGS18	ENSG00000150681.10	chr1:192158676-192160683	+	2145	2	39	19
EMC1	ENSG00000127463.15	chr1:19218945-19221205	-	6640	1	281	88
RGS21	ENSG00000253148.1	chr1:192316992-192367285	+	1794	2	435	158
RGS1	ENSG00000090104.12	chr1:192575775-192579941	+	1352	2	82	49
MRTO4	ENSG00000053372.5	chr1:19257712-19258739	+	2049	2	20	9
RGS2	ENSG00000116741.8	chr1:192809143-192811032	+	1348	1	433	148
UCHL5	ENSG00000116750.13	chr1:193015759-193029575	-	5327	7	127	14
RO60	ENSG00000116747.13	chr1:193069232-193075931	+	8291	3	60	13
GLRX2	ENSG00000023572.10	chr1:193096470-193105414	-	5612	7	820	235
CAPZB	ENSG00000077549.19	chr1:19339137-19346362	-	6180	1	236	120
NBL1	ENSG00000158747.15	chr1:19640554-19656934	+	2160	1	249	112
KCNT2	ENSG00000162687.18	chr1:196225783-196465387	-	6094	4	188	97
HTR6	ENSG00000158748.4	chr1:19664875-19680966	+	3800	4	105	28
CFH	ENSG00000000971.16	chr1:196676988-196747504	+	3962	1	23	12
CFHR4	ENSG00000134365.13	chr1:196888103-196918428	+	2178	1	24	22
F13B	ENSG00000143278.5	chr1:197040145-197050845	-	2660	1	21	15
ASPM	ENSG00000066279.18	chr1:197084132-197135144	-	10863	4	39	13
ZBTB41	ENSG00000177888.8	chr1:197158442-197200521	-	8595	3	94	43
CRB1	ENSG00000134376.16	chr1:197413829-197444819	+	9023	3	145	26
TMCO4	ENSG00000162542.13	chr1:19682242-19738419	-	2974	1	20	9
DENND1B	ENSG00000213047.13	chr1:197605482-197658350	-	8365	3	156	83
C1orf53	ENSG00000203724.11	chr1:197905517-197907364	+	600	2	190	50
NEK7	ENSG00000151414.15	chr1:198277704-198319749	+	4114	2	24	6
PTPRC	ENSG00000081237.20	chr1:198752355-198754457	+	5357	1	293	82
KIF14	ENSG00000118193.12	chr1:200551497-200618723	-	7291	3	60	15
PLA2G5	ENSG00000127472.11	chr1:20070194-20091911	+	1918	1	89	66
DDX59	ENSG00000118197.14	chr1:200644037-200669907	-	2900	1	38	18
CAMSAP2	ENSG00000118200.14	chr1:200856094-200857724	+	7352	2	81	19
CACNA1S	ENSG00000081248.11	chr1:201039512-201112426	-	6028	1	11	6
ASCL5	ENSG00000232237.3	chr1:201113953-201127184	-	2026	4	349	107
PKP1	ENSG00000081277.13	chr1:201316192-201320172	+	5447	1	30	27
CSRP1	ENSG00000159176.14	chr1:201483532-201492499	-	2129	1	15	13
IPO9	ENSG00000198700.10	chr1:201874315-201876373	+	11416	2	38	16
SHISA4	ENSG00000198892.7	chr1:201888680-201892137	+	1432	1	11	6
TIMM17A	ENSG00000134375.11	chr1:201962216-201970351	+	1650	3	48	17
RNPEP	ENSG00000176393.11	chr1:201996172-202001722	+	2399	1	18	11
ELF3	ENSG00000163435.16	chr1:202013778-202015794	+	4994	2	628	282
ARL8A	ENSG00000143862.8	chr1:202134383-202135608	-	1789	2	83	25
LGR6	ENSG00000133067.17	chr1:202276301-202281013	+	3567	1	32	27
UBE2T	ENSG00000077152.11	chr1:202331657-202341936	-	878	1	20	13
PPP1R12B	ENSG00000077157.22	chr1:202567518-202580842	+	15431	3	185	115
SYT2	ENSG00000143858.12	chr1:202590596-202710454	-	7635	1	21	6
KDM5B	ENSG00000117139.18	chr1:202735505-202777581	-	9485	4	103	21
ADIPOR1	ENSG00000159346.13	chr1:202940826-202944796	-	2091	2	42	11
CYB5R1	ENSG00000159348.13	chr1:202962550-202963559	-	1624	1	289	87
PPFIA4	ENSG00000143847.15	chr1:203026498-203078736	+	6434	1	10	8
MYBPH	ENSG00000133055.9	chr1:203167811-203175783	-	1818	1	14	8
BTG2	ENSG00000159388.6	chr1:203305519-203309602	+	2729	2	18	11
ATP2B4	ENSG00000058668.15	chr1:203723897-203728310	+	8918	2	27	13
AC114402.3	ENSG00000288644.1	chr1:203802094-203802192	+	99	1	11	10
ZC3H11A	ENSG00000058673.16	chr1:203850174-203851122	+	11825	2	47	16
SOX13	ENSG00000143842.15	chr1:204112916-204127741	+	4076	1	19	18
GOLT1A	ENSG00000174567.8	chr1:204198163-204213988	-	776	1	29	14
PLEKHA6	ENSG00000143850.16	chr1:204220756-204307395	-	7412	1	19	18
PPP1R15B	ENSG00000158615.9	chr1:204403381-204411817	-	5259	6	53	12
PIK3C2B	ENSG00000133056.13	chr1:204469622-204494701	-	7686	4	495	130
MDM4	ENSG00000198625.13	chr1:204537875-204542931	+	10050	1	9	6
LRRN2	ENSG00000170382.12	chr1:204617170-204622205	-	5036	1	445	251
MUL1	ENSG00000090432.7	chr1:20499448-20508151	-	2428	1	21	11
RBBP5	ENSG00000117222.14	chr1:205105087-205121966	-	4367	1	22	15
TMCC2	ENSG00000133069.17	chr1:205272433-205285632	+	3968	1	23	8
NUAK2	ENSG00000163545.11	chr1:205302063-205321745	-	3391	1	8	5
CDK18	ENSG00000117266.15	chr1:205530313-205531666	+	3756	1	47	16
ELK4	ENSG00000158711.14	chr1:205620614-205625667	-	10288	2	76	29
SLC45A3	ENSG00000158715.6	chr1:205657851-205662668	-	3391	2	20	10
NUCKS1	ENSG00000069275.13	chr1:205718452-205719726	-	6399	6	129	39
RAB29	ENSG00000117280.13	chr1:205771062-205775151	-	3308	3	45	14
CDA	ENSG00000158825.6	chr1:20589097-20618903	+	809	1	25	16
SRGAP2	ENSG00000266028.7	chr1:206453661-206456159	+	6301	4	62	17
RASSF5	ENSG00000266094.8	chr1:206584475-206589283	+	5586	1	25	9
DYRK3	ENSG00000143479.17	chr1:206635829-206649114	+	8145	2	23	8
MAPKAPK2	ENSG00000162889.11	chr1:206731288-206732116	+	3091	1	9	6
IL10	ENSG00000136634.7	chr1:206767602-206770575	-	2269	1	245	139
YOD1	ENSG00000180667.10	chr1:207043849-207051077	-	6291	1	9	6
C4BPB	ENSG00000123843.13	chr1:207097818-207099993	+	1117	4	51	11
CD55	ENSG00000196352.16	chr1:207336754-207386804	+	2590	16	329	28
HP1BP3	ENSG00000127483.19	chr1:20776698-20787323	-	6406	12	204	28
CD46	ENSG00000117335.20	chr1:207770310-207786062	+	3371	6	116	12
PLXNA2	ENSG00000076356.7	chr1:208209987-208217014	-	11508	2	30	8
EIF4G3	ENSG00000075151.20	chr1:20929370-20941484	-	6196	3	165	130
LAMB3	ENSG00000196878.15	chr1:209616581-209618798	-	4305	1	19	8
UTP25	ENSG00000117597.18	chr1:209838805-209844632	+	8481	4	70	17
SYT14	ENSG00000143469.20	chr1:209952724-210164291	+	13567	1	30	18
SERTAD4	ENSG00000082497.12	chr1:210237978-210246631	+	5222	1	29	14
KCNH1	ENSG00000143473.13	chr1:211063392-211103515	-	8140	3	120	22
RCOR3	ENSG00000117625.14	chr1:211312237-211313839	+	4474	6	95	13
TRAF5	ENSG00000082512.15	chr1:211368929-211374785	+	3976	3	41	12
SLC30A1	ENSG00000170385.10	chr1:211571568-211579161	-	5893	4	31	8
LPGAT1	ENSG00000123684.13	chr1:211779000-211793326	-	7773	1	41	28
INTS7	ENSG00000143493.13	chr1:212006665-212011627	-	4447	2	238	207
DTL	ENSG00000143476.18	chr1:212100646-212107400	+	4471	1	79	34
ECE1	ENSG00000117298.16	chr1:21219814-21222081	-	5099	2	168	69
PACC1	ENSG00000065600.13	chr1:212375248-212410164	-	2469	1	32	10
ATF3	ENSG00000162772.17	chr1:212608628-212620772	+	2031	2	26	9
BATF3	ENSG00000123685.9	chr1:212686417-212699840	-	836	1	11	9
FLVCR1	ENSG00000162769.13	chr1:212883409-212895394	+	5919	2	114	34
VASH2	ENSG00000143494.15	chr1:212989127-212992037	+	4224	1	6	5
RPS6KC1	ENSG00000136643.12	chr1:213129527-213176704	+	5505	2	36	16
PRKCZ	ENSG00000067606.17	chr1:2134813-2146098	+	2385	1	19	7
PROX1	ENSG00000117707.16	chr1:213989718-213996964	+	8498	1	22	20
PTPN14	ENSG00000152104.12	chr1:214357751-214551223	-	13360	2	26	11
NBPF3	ENSG00000142794.18	chr1:21473395-21480221	+	4401	1	14	7
KCNK2	ENSG00000082482.14	chr1:215083517-215169265	+	3875	2	150	103
KCTD3	ENSG00000136636.13	chr1:215618245-215621731	+	4019	2	28	11
RAP1GAP	ENSG00000076864.19	chr1:21617932-21653307	-	3584	3	57	13
USH2A	ENSG00000042781.14	chr1:215622891-216423448	-	19010	3	125	19
ESRRG	ENSG00000196482.18	chr1:216503254-217137754	-	5542	7	902	119
USP48	ENSG00000090686.16	chr1:21679199-21681252	-	4419	2	51	10
GPATCH2	ENSG00000092978.11	chr1:217492501-217610400	-	5859	5	463	175
SPATA17	ENSG00000162814.11	chr1:217801718-217867588	+	5798	2	41	20
LDLRAD2	ENSG00000187942.12	chr1:21821497-21822548	+	4016	2	231	73
TGFB2	ENSG00000092969.12	chr1:218347038-218434312	+	5868	1	12	6
LYPLAL1	ENSG00000143353.12	chr1:219210342-219211827	+	1857	2	48	10
ZC3H11B	ENSG00000215817.7	chr1:219609606-219613069	-	4769	2	597	303
SLC30A10	ENSG00000196660.11	chr1:219910445-219928557	-	6579	4	2498	1088
EPRS1	ENSG00000136628.18	chr1:219982510-219984258	-	4862	3	463	126
IARS2	ENSG00000067704.10	chr1:220114451-220134846	+	3530	1	101	25
RAB3GAP2	ENSG00000118873.16	chr1:220151256-220153722	-	7256	1	15	8
CDC42	ENSG00000070831.17	chr1:22053486-22091576	+	10598	1	135	37
C1orf115	ENSG00000162817.7	chr1:220690363-220699153	+	2891	1	27	9
MTARC1	ENSG00000186205.13	chr1:220797762-220805093	+	7287	3	42	10
HLX	ENSG00000136630.13	chr1:220879431-220885056	+	2237	1	18	15
DUSP10	ENSG00000143507.18	chr1:221702427-221711816	-	2589	1	27	8
HHIPL2	ENSG00000143512.13	chr1:222538729-222540103	-	2572	1	22	13
MIA3	ENSG00000154305.18	chr1:222663971-222665531	+	8126	4	52	10
BROX	ENSG00000162819.12	chr1:222713401-222727209	+	4104	1	26	11
FAM177B	ENSG00000197520.10	chr1:222737207-222749524	+	1994	2	271	74
DISP1	ENSG00000154309.9	chr1:222928424-223005995	+	4870	3	113	51
SUSD4	ENSG00000143502.15	chr1:223221017-223363337	-	3480	1	21	20
CAPN8	ENSG00000203697.12	chr1:223541616-223545374	-	2596	1	20	20
CAPN2	ENSG00000162909.18	chr1:223770623-223776018	+	3366	3	69	27
FBXO28	ENSG00000143756.12	chr1:224114218-224131021	+	5427	1	25	16
DEGS1	ENSG00000143753.13	chr1:224190136-224192440	+	2032	5	1825	532
NVL	ENSG00000143748.18	chr1:224289185-224294341	-	3003	1	33	15
CNIH4	ENSG00000143771.12	chr1:224377051-224379459	+	4096	6	1992	1088
CNIH3	ENSG00000143786.8	chr1:224565365-224588555	+	2539	1	22	9
DNAH14	ENSG00000185842.15	chr1:225389740-225399292	+	13763	5	103	18
LBR	ENSG00000143815.15	chr1:225406562-225411417	-	3812	4	41	9
ENAH	ENSG00000154380.17	chr1:225519198-225580257	-	13168	6	147	52
SRP9	ENSG00000143742.14	chr1:225777935-225789524	+	1596	1	208	100
TMEM63A	ENSG00000196187.12	chr1:225856704-225859541	-	4109	2	16	6
SDE2	ENSG00000143751.10	chr1:225982702-225999343	-	3987	2	37	13
H3-3A	ENSG00000163041.12	chr1:226063977-226072001	+	2263	2	563	169
MIXL1	ENSG00000185155.12	chr1:226225503-226226389	+	1965	2	115	38
PARP1	ENSG00000143799.13	chr1:226401983-226407982	-	3978	3	185	87
ITPKB	ENSG00000143772.9	chr1:226631690-226737458	-	6162	1	22	21
COQ8A	ENSG00000163050.17	chr1:226983007-226987544	+	5523	2	92	23
CDC42BPA	ENSG00000143776.18	chr1:227111984-227112799	-	10855	2	192	78
SNAP47	ENSG00000143740.14	chr1:227728707-227759485	+	2403	1	45	13
JMJD4	ENSG00000081692.12	chr1:227733619-227734371	-	2595	2	30	16
WNT3A	ENSG00000154342.6	chr1:228006998-228061271	+	2996	1	44	42
C1orf35	ENSG00000143793.13	chr1:228100733-228105411	-	1290	2	386	90
IBA57	ENSG00000181873.13	chr1:228174550-228175575	+	7828	2	20	8
OBSCN	ENSG00000154358.21	chr1:228286880-228288345	+	26925	1	149	96
TRIM11	ENSG00000154370.16	chr1:228393676-228406835	-	5774	1	151	42
RNF187	ENSG00000168159.13	chr1:228488222-228495766	+	3118	1	5	5
NUP133	ENSG00000069248.12	chr1:229499167-229508326	-	5208	1	14	6
ABCB10	ENSG00000135776.5	chr1:229517797-229519103	-	3869	2	72	20
TAF5L	ENSG00000135801.9	chr1:229593111-229614482	-	4062	1	170	53
KDM1A	ENSG00000004487.17	chr1:23080873-23083682	+	3085	2	352	86
PGBD5	ENSG00000177614.11	chr1:230323542-230336295	-	10914	1	16	9
C1orf198	ENSG00000119280.17	chr1:230837119-230869589	-	3819	2	80	18
TTC13	ENSG00000143643.13	chr1:230933816-230936637	-	3276	1	21	9
ARV1	ENSG00000173409.14	chr1:230995760-231000595	+	1428	1	22	19
GNPAT	ENSG00000116906.13	chr1:231274896-231277530	+	2685	2	99	25
SPRTN	ENSG00000010072.16	chr1:231347677-231352754	+	3559	4	256	53
EGLN1	ENSG00000135766.9	chr1:231363756-231422287	-	4335	2	50	11
TSNAX	ENSG00000116918.15	chr1:231534120-231566524	+	2634	2	47	11
DISC1	ENSG00000162946.23	chr1:231684752-231693935	+	7084	2	61	34
HTR1D	ENSG00000179546.4	chr1:23191895-23194729	-	2835	1	82	44
SIPA1L2	ENSG00000116991.11	chr1:232397965-232561558	-	7105	1	19	11
PCNX2	ENSG00000135749.19	chr1:232984136-233200191	-	7530	4	135	31
HNRNPR	ENSG00000125944.21	chr1:23309784-23311893	-	7751	3	1834	464
MAP3K21	ENSG00000143674.11	chr1:233375783-233385147	+	5853	1	19	17
KCNK1	ENSG00000135750.15	chr1:233655695-233666686	+	2061	2	44	12
TCEA3	ENSG00000204219.11	chr1:23417345-23418298	-	1719	1	30	18
TARBP1	ENSG00000059588.10	chr1:234391313-234479179	-	5206	3	1115	318
E2F2	ENSG00000007968.7	chr1:23516359-23519396	-	5196	2	77	38
TOMM20	ENSG00000173726.11	chr1:235109341-235128837	-	3283	1	36	17
RBM34	ENSG00000188739.15	chr1:235160150-235161283	-	1847	1	14	7
ARID4B	ENSG00000054267.22	chr1:235180139-235234492	-	6022	3	319	277
TBCE	ENSG00000285053.1	chr1:235342252-235448929	+	3218	3	38	10
TBCE	ENSG00000284770.2	chr1:235441870-235448963	+	5374	4	153	22
B3GALNT2	ENSG00000162885.14	chr1:235480104-235484670	-	4719	1	369	124
ID3	ENSG00000117318.9	chr1:23557934-23559075	-	950	1	1830	476
GNG4	ENSG00000168243.11	chr1:235550832-235650754	-	4978	1	50	19
LYST	ENSG00000143669.14	chr1:235829409-235866876	-	13466	6	322	62
HEATR1	ENSG00000119285.11	chr1:236573996-236574775	-	8459	1	7	5
MTR	ENSG00000116984.14	chr1:236898523-236921278	+	10547	2	75	23
RPL11	ENSG00000142676.14	chr1:23692609-23695946	+	1017	3	344	119
RYR2	ENSG00000198626.17	chr1:237709531-237743623	+	16583	5	343	157
PITHD1	ENSG00000057757.10	chr1:23785192-23788232	+	1590	1	17	12
GALE	ENSG00000117308.15	chr1:23795599-23800781	-	1516	2	64	22
HMGCL	ENSG00000117305.15	chr1:23801885-23825429	-	1570	1	223	93
PNRC2	ENSG00000189266.13	chr1:23960968-23961443	+	2428	5	40	7
SRSF10	ENSG00000188529.15	chr1:23971369-23975052	-	7656	4	283	44
CHRM3	ENSG00000133019.12	chr1:239826074-239907950	+	9179	1	36	19
FMN2	ENSG00000155816.20	chr1:240329144-240475183	+	6429	3	218	101
RER1	ENSG00000157916.20	chr1:2401951-2403227	+	3028	4	268	54
FH	ENSG00000091483.7	chr1:241511867-241513676	-	1791	1	31	16
OPN3	ENSG00000054277.14	chr1:241590102-241601178	-	2628	1	22	5
CHML	ENSG00000203668.2	chr1:241635770-241639249	-	7594	5	74	19
EXO1	ENSG00000174371.17	chr1:241850492-241860704	+	3449	1	31	20
PLD5	ENSG00000180287.17	chr1:242088387-242449482	-	8900	2	55	23
CEP170	ENSG00000143702.16	chr1:243125164-243200814	-	7059	1	21	10
GRHL3	ENSG00000158055.16	chr1:24342160-24343275	+	2834	2	56	25
SDCCAG8	ENSG00000054282.16	chr1:243487815-243500089	+	2581	1	36	31
AKT3	ENSG00000117020.18	chr1:243658513-243843127	-	7281	1	640	164
ZBTB18	ENSG00000179456.10	chr1:244048939-244057472	+	3851	2	318	92
ADSS2	ENSG00000035687.10	chr1:244408494-244451909	-	2555	3	63	14
NIPAL3	ENSG00000001461.17	chr1:24456166-24466378	+	5481	4	66	15
COX20	ENSG00000203667.10	chr1:244839747-244843280	+	2295	1	8	6
HNRNPU	ENSG00000153187.20	chr1:244853418-244862387	-	6867	7	365	105
NCMAP	ENSG00000184454.7	chr1:24589464-24609328	+	3980	2	43	28
SMYD3	ENSG00000185420.19	chr1:245749342-246417409	-	1565	4	159	28
SRRM1	ENSG00000133226.17	chr1:24669583-24671469	+	3735	6	130	38
CNST	ENSG00000162852.14	chr1:246566514-246633957	+	5127	1	16	9
AHCTF1	ENSG00000153207.16	chr1:246839098-246899480	-	8887	2	33	9
ZNF124	ENSG00000196418.12	chr1:247123503-247149950	-	2243	2	29	12
OR2L5	ENSG00000197454.2	chr1:248013660-248024276	+	2429	1	28	16
SH3BP5L	ENSG00000175137.11	chr1:248810446-248814173	-	3148	1	10	6
ZNF692	ENSG00000171163.16	chr1:248850384-248856086	-	2704	2	18	5
PANK4	ENSG00000157881.16	chr1:2510293-2513013	-	2641	1	35	14
SYF2	ENSG00000117614.10	chr1:25229015-25232432	-	1757	2	110	23
RSRP1	ENSG00000117616.18	chr1:25242291-25243654	-	3034	1	43	43
TMEM50A	ENSG00000183726.11	chr1:25342592-25351654	+	2266	5	713	215
LDLRAP1	ENSG00000157978.12	chr1:25564591-25567636	+	2914	4	96	18
MAN1C1	ENSG00000117643.14	chr1:25772069-25782700	+	4647	1	17	12
MTFR1L	ENSG00000117640.18	chr1:25818640-25829514	+	3262	3	231	55
AUNIP	ENSG00000127423.11	chr1:25834006-25837547	-	2161	1	9	9
STMN1	ENSG00000117632.23	chr1:25901407-25903813	-	1712	2	150	65
PDIK1L	ENSG00000175087.10	chr1:26111837-26125543	+	4279	1	51	28
SH3BGRL3	ENSG00000142669.15	chr1:26280086-26281522	+	768	1	86	35
CRYBG2	ENSG00000176092.15	chr1:26328609-26336383	-	6259	1	43	13
RPS6KA1	ENSG00000117676.14	chr1:26572270-26574734	+	3202	1	154	48
ARID1A	ENSG00000117713.20	chr1:26778099-26781144	+	8595	2	2316	2301
PIGV	ENSG00000060642.11	chr1:26789309-26798302	+	4972	1	10	6
ZDHHC18	ENSG00000204160.12	chr1:26851129-26853211	+	5045	1	19	10
SFN	ENSG00000175793.12	chr1:26863149-26864456	+	1308	1	7	5
GPN2	ENSG00000142751.15	chr1:26876132-26890283	-	4665	1	12	7
NUDC	ENSG00000090273.14	chr1:26945135-26946184	+	1792	2	636	186
TENT5B	ENSG00000158246.8	chr1:27005020-27012850	-	2382	1	24	12
SLC9A1	ENSG00000090020.11	chr1:27105451-27154598	-	4737	1	21	7
MAP3K6	ENSG00000142733.17	chr1:27354067-27355466	-	4438	1	14	7
GPR3	ENSG00000181773.7	chr1:27392622-27395814	+	2137	3	36	10
PPP1R8	ENSG00000117751.18	chr1:27850093-27851676	+	2651	1	43	23
RPA2	ENSG00000117748.10	chr1:27891538-27897085	-	1584	3	45	29
XKR8	ENSG00000158156.9	chr1:27960262-27967572	+	2512	2	39	14
EYA3	ENSG00000158161.16	chr1:27973468-28058087	-	5999	2	40	18
DNAJC8	ENSG00000126698.11	chr1:28199456-28205350	-	1763	3	1302	277
PHACTR4	ENSG00000204138.13	chr1:28491695-28500364	+	6048	3	56	13
RCC1	ENSG00000180198.16	chr1:28531935-28535905	+	2844	2	161	27
RAB42	ENSG00000188060.7	chr1:28592495-28594300	+	1950	2	153	61
YTHDF2	ENSG00000198492.16	chr1:28739091-28742883	+	2825	6	108	10
EPB41	ENSG00000159023.21	chr1:29058604-29097849	+	6388	4	66	15
TMEM200B	ENSG00000253304.2	chr1:29119434-29122501	-	2553	1	131	47
MECR	ENSG00000116353.16	chr1:29193817-29200589	-	2515	1	53	26
PTPRU	ENSG00000060656.20	chr1:29323218-29325650	+	5573	2	65	23
SDC3	ENSG00000162512.16	chr1:30869467-30878740	-	6392	2	95	31
PUM1	ENSG00000134644.16	chr1:30967225-30995104	-	5385	6	154	50
SNRNP40	ENSG00000060688.13	chr1:31271208-31289419	-	1615	2	32	25
FABP3	ENSG00000121769.8	chr1:31365713-31369590	-	1097	1	66	24
PEF1	ENSG00000162517.13	chr1:31633275-31635472	-	1614	2	247	74
COL16A1	ENSG00000084636.18	chr1:31653604-31655848	-	5418	1	11	8
ADGRB2	ENSG00000121753.12	chr1:31727170-31735347	-	5414	1	40	21
PTP4A2	ENSG00000184007.22	chr1:31906421-31919483	-	3910	7	472	180
KHDRBS1	ENSG00000121774.18	chr1:32014182-32060850	+	2713	1	83	72
TMEM39B	ENSG00000121775.18	chr1:32072031-32102863	+	1778	2	1089	383
TXLNA	ENSG00000084652.16	chr1:32179675-32198285	+	5012	2	77	16
CCDC28B	ENSG00000160050.15	chr1:32200595-32205387	+	1415	3	23	10
TMEM234	ENSG00000160055.20	chr1:32214477-32215795	-	1866	1	8	6
EIF3I	ENSG00000084623.11	chr1:32222545-32231054	+	1458	1	15	11
HDAC1	ENSG00000116478.12	chr1:32331536-32333079	+	2118	2	210	87
MARCKSL1	ENSG00000175130.7	chr1:32333839-32336233	-	1546	2	24	12
ZBTB8B	ENSG00000273274.2	chr1:32465072-32496686	+	12831	1	15	7
ZBTB8OS	ENSG00000176261.15	chr1:32621830-32632058	-	1601	2	26	8
RBBP4	ENSG00000162521.19	chr1:32669256-32680651	+	7883	5	409	81
SYNC	ENSG00000162520.15	chr1:32681491-32702756	-	3503	1	18	11
YARS1	ENSG00000134684.11	chr1:32775244-32780711	-	3263	2	523	109
S100PBP	ENSG00000116497.18	chr1:32852764-32856185	+	4220	2	57	13
FNDC5	ENSG00000160097.19	chr1:32862268-32863016	-	2831	1	18	10
TMEM54	ENSG00000121900.19	chr1:32894594-32895587	-	1030	1	17	9
RNF19B	ENSG00000116514.16	chr1:32936445-32964685	-	2598	2	71	25
AK2	ENSG00000004455.17	chr1:33010519-33012357	-	5970	4	286	95
CSMD2	ENSG00000121904.17	chr1:33591807-33709504	-	13698	1	34	15
ZMYM1	ENSG00000197056.11	chr1:35093239-35097478	+	4608	3	34	8
SFPQ	ENSG00000116560.11	chr1:35176380-35181606	-	3740	5	2384	341
MEGF6	ENSG00000162591.16	chr1:3489920-3531448	-	7443	1	31	16
ZMYM4	ENSG00000146463.12	chr1:35404844-35408052	+	7366	3	38	7
KIAA0319L	ENSG00000142687.18	chr1:35438542-35470906	-	4777	1	95	87
NCDN	ENSG00000020129.16	chr1:35562468-35567274	+	3698	1	75	28
TFAP2E	ENSG00000116819.8	chr1:35577736-35595261	+	2245	2	77	14
C1orf216	ENSG00000142686.8	chr1:35716198-35718894	-	2628	1	15	6
CLSPN	ENSG00000092853.14	chr1:35736281-35737843	-	8512	2	189	51
AGO3	ENSG00000126070.20	chr1:36043264-36055262	+	19660	2	258	135
ADPRS	ENSG00000116863.11	chr1:36088892-36093932	+	1651	1	19	11
TRAPPC3	ENSG00000054116.12	chr1:36136581-36140998	-	1336	1	40	29
MAP7D1	ENSG00000116871.15	chr1:36179021-36180315	+	3456	1	881	419
THRAP3	ENSG00000054118.15	chr1:36289718-36294169	+	4405	2	17	7
SH3D21	ENSG00000214193.11	chr1:36306368-36321347	+	5952	2	123	46
MRPS15	ENSG00000116898.12	chr1:36455773-36456566	-	953	2	53	17
GRIK3	ENSG00000163873.10	chr1:36849674-36859136	-	9491	1	28	11
GNL2	ENSG00000134697.13	chr1:37566816-37568115	-	2350	1	557	171
C1orf109	ENSG00000116922.14	chr1:37682736-37689689	-	2570	4	518	109
SMIM1	ENSG00000235169.10	chr1:3772655-3775956	+	600	1	28	26
MANEAL	ENSG00000185090.14	chr1:37795488-37801137	+	2685	1	18	17
YRDC	ENSG00000196449.4	chr1:37802945-37808208	-	1848	1	90	41
INPP5B	ENSG00000204084.13	chr1:37885509-37888344	-	4694	3	269	86
SF3A3	ENSG00000183431.12	chr1:37978723-37989650	-	2774	1	7	7
UTP11	ENSG00000183520.12	chr1:38016583-38023801	+	2023	1	353	92
CEP104	ENSG00000116198.14	chr1:3815239-3816458	-	6700	2	83	18
DFFB	ENSG00000169598.17	chr1:3883507-3885429	+	3152	2	34	10
NDUFS5	ENSG00000168653.11	chr1:39026350-39034615	+	544	1	1276	566
PABPC4	ENSG00000090621.14	chr1:39560816-39576744	-	3142	5	1313	299
PPIE	ENSG00000084072.17	chr1:39761199-39763914	+	4651	2	78	19
TRIT1	ENSG00000043514.17	chr1:39852558-39857408	-	5930	1	21	7
MFSD2A	ENSG00000168389.18	chr1:39967619-39968614	+	2173	1	58	26
CAP1	ENSG00000131236.17	chr1:40070470-40071683	+	3105	9	111	14
TMCO2	ENSG00000188800.6	chr1:40245947-40251683	+	696	4	307	114
ZMPSTE24	ENSG00000084073.10	chr1:40290645-40292621	+	3357	2	297	89
COL9A2	ENSG00000049089.15	chr1:40302621-40304501	-	2852	1	110	87
SMAP2	ENSG00000084070.12	chr1:40413977-40415369	+	2905	2	33	24
ZNF684	ENSG00000117010.17	chr1:40541314-40546708	+	2102	1	18	13
SLFNL1	ENSG00000171790.15	chr1:41015597-41023237	-	4310	1	131	36
SCMH1	ENSG00000010803.16	chr1:41041422-41070631	-	3323	1	20	6
EDN2	ENSG00000127129.10	chr1:41479454-41484085	-	1253	1	19	11
HIVEP3	ENSG00000127124.16	chr1:41847191-42035925	-	12617	2	40	19
FOXJ3	ENSG00000198815.9	chr1:42264931-42278587	-	5352	4	184	93
PPCS	ENSG00000127125.9	chr1:42459204-42460278	+	2269	1	46	39
CCDC30	ENSG00000186409.18	chr1:42610465-42653692	+	6827	3	92	32
PPIH	ENSG00000171960.11	chr1:42658423-42676758	+	754	1	31	13
YBX1	ENSG00000065978.19	chr1:42683156-42697211	+	2979	1	976	319
P3H1	ENSG00000117385.16	chr1:42746531-42747576	-	2993	1	42	16
SLC2A1	ENSG00000117394.24	chr1:42926249-42929499	-	3384	2	677	284
EBNA1BP2	ENSG00000117395.13	chr1:43164346-43171121	-	1503	2	799	201
CFAP57	ENSG00000243710.8	chr1:43215356-43222278	+	4162	1	27	17
SZT2	ENSG00000198198.17	chr1:43389951-43410577	+	14136	1	52	29
PTPRF	ENSG00000142949.17	chr1:43613140-43622863	+	7720	2	111	39
ST3GAL3	ENSG00000126091.21	chr1:43705824-43838249	+	3282	2	135	41
ARTN	ENSG00000117407.17	chr1:43933320-43937239	+	1943	1	15	11
ATP6V0B	ENSG00000117410.14	chr1:43974487-43976823	+	1685	1	188	48
B4GALT2	ENSG00000117411.16	chr1:43978943-43981327	+	2629	1	1457	527
CCDC24	ENSG00000159214.13	chr1:43995393-43995980	+	2654	2	154	48
KLF18	ENSG00000283039.1	chr1:44137821-44141631	-	3159	2	27	13
DMAP1	ENSG00000178028.14	chr1:44214833-44220681	+	1742	1	7	5
ERI3	ENSG00000117419.16	chr1:44221070-44319744	-	1733	1	41	41
RNF220	ENSG00000187147.18	chr1:44648308-44651723	+	3099	2	254	119
KIF2C	ENSG00000142945.13	chr1:44760480-44762613	+	2955	1	15	6
RPS8	ENSG00000142937.12	chr1:44777550-44778663	+	778	1	9	7
EIF2B3	ENSG00000070785.17	chr1:44850522-44986722	-	1923	2	56	22
HECTD3	ENSG00000126107.15	chr1:45002540-45005588	-	3597	1	10	7
ZSWIM5	ENSG00000162415.7	chr1:45016399-45206605	-	5868	2	154	124
TOE1	ENSG00000132773.12	chr1:45341296-45342859	+	1887	2	52	17
TESK2	ENSG00000070759.17	chr1:45398733-45457621	-	3071	1	36	13
MMACHC	ENSG00000132763.15	chr1:45509433-45510505	+	5049	2	1858	735
AKR1A1	ENSG00000117448.13	chr1:45569050-45570045	+	1818	1	79	25
NASP	ENSG00000132780.17	chr1:45617237-45618246	+	3225	1	140	54
GPBP1L1	ENSG00000159592.11	chr1:45627957-45629715	-	3641	3	73	25
IPP	ENSG00000197429.11	chr1:45694324-45750650	-	3117	2	79	26
MAST2	ENSG00000086015.22	chr1:46033868-46034420	+	5737	3	97	15
PIK3R3	ENSG00000117461.15	chr1:46042641-46057434	-	5596	1	42	11
POMGNT1	ENSG00000085998.14	chr1:46188684-46189567	-	3480	1	192	48
RAD54L	ENSG00000085999.13	chr1:46272505-46278145	+	3114	2	15	9
LRRC41	ENSG00000132128.16	chr1:46261196-46281161	-	4455	4	575	97
UQCRH	ENSG00000173660.12	chr1:46309921-46316776	+	674	3	4102	1009
NSUN4	ENSG00000117481.10	chr1:46344012-46345374	+	4344	1	23	18
DMBX1	ENSG00000197587.11	chr1:46506996-46514212	+	5050	1	35	17
MKNK1	ENSG00000079277.22	chr1:46568456-46604294	-	2809	3	249	54
ATPAF1	ENSG00000123472.12	chr1:46635634-46658727	-	4158	2	187	68
EFCAB14	ENSG00000159658.13	chr1:46678290-46689636	-	6346	2	21	6
CYP4B1	ENSG00000142973.14	chr1:46757878-46790499	+	2174	1	24	10
AJAP1	ENSG00000196581.11	chr1:4711155-4712165	+	12102	1	8	6
TAL1	ENSG00000162367.11	chr1:47224072-47232220	-	5001	2	202	49
CMPK1	ENSG00000162368.13	chr1:47333941-47373443	+	2930	1	28	10
TRABD2B	ENSG00000269113.4	chr1:47775238-47994212	-	7524	1	90	63
SPATA6	ENSG00000132122.12	chr1:48411464-48451586	-	5003	1	18	9
AGBL4	ENSG00000186094.17	chr1:48583870-49045714	-	3938	2	60	31
ELAVL4	ENSG00000162374.18	chr1:50128753-50181278	+	3999	2	122	61
FAF1	ENSG00000185104.20	chr1:50705784-50959738	-	6821	8	158	45
CDKN2C	ENSG00000123080.12	chr1:50970245-50974634	+	2904	1	6	5
RNF11	ENSG00000123091.5	chr1:51269918-51271536	+	3074	3	27	7
TTC39A	ENSG00000085831.15	chr1:51311257-51345116	-	6287	2	37	18
OSBPL9	ENSG00000117859.19	chr1:51760706-51776903	+	3660	2	117	80
NRDC	ENSG00000078618.22	chr1:51794472-51801094	-	3895	2	288	82
TXNDC12	ENSG00000117862.13	chr1:52020131-52023574	-	1416	1	1082	544
BTF3L4	ENSG00000134717.18	chr1:52056332-52083500	+	4533	4	163	24
PRPF38A	ENSG00000134748.13	chr1:52404628-52417022	+	5233	1	18	12
TUT4	ENSG00000134744.14	chr1:52462178-52525930	-	5858	4	144	38
COA7	ENSG00000162377.6	chr1:52687562-52698068	-	3988	1	6	6
ZYG11A	ENSG00000203995.10	chr1:52842511-52894991	+	4445	1	195	47
ECHDC2	ENSG00000121310.17	chr1:52896225-52902041	-	1676	2	49	38
SCP2	ENSG00000116171.19	chr1:52963641-52988080	+	5204	3	174	27
PODN	ENSG00000174348.14	chr1:53062052-53085501	+	3248	3	24	8
HSPB11	ENSG00000081870.11	chr1:53921562-53929000	-	915	1	141	51
LRRC42	ENSG00000116212.15	chr1:53961953-53967733	+	1764	1	143	49
LDLRAD1	ENSG00000203985.11	chr1:54007299-54018186	-	2376	1	28	17
TCEANC2	ENSG00000116205.14	chr1:54104295-54106077	+	10429	1	23	19
AL357673.1	ENSG00000256407.2	chr1:54141224-54172694	-	2542	1	16	8
MRPL37	ENSG00000116221.15	chr1:54209946-54220930	+	1582	2	277	67
SSBP3	ENSG00000157216.15	chr1:54226647-54404633	-	3168	4	50	19
ACOT11	ENSG00000162390.17	chr1:54597264-54599658	+	6369	4	128	41
FAM151A	ENSG00000162391.12	chr1:54609181-54623525	-	1975	1	20	6
USP24	ENSG00000162402.14	chr1:55071813-55072992	-	10800	2	27	11
AC119674.2	ENSG00000284686.1	chr1:56248367-56483454	-	1675	1	29	10
PLPP3	ENSG00000162407.9	chr1:56579168-56645272	-	3273	1	13	6
FYB2	ENSG00000187889.13	chr1:56718871-56762013	-	3183	3	296	76
C8A	ENSG00000157131.11	chr1:56854797-56918223	+	2367	1	46	44
C8B	ENSG00000021852.13	chr1:56960063-56966140	-	2382	2	99	28
DAB1	ENSG00000173406.15	chr1:57826071-57884085	-	5298	3	91	17
OMA1	ENSG00000162600.12	chr1:58467927-58538818	-	2105	2	39	22
MYSM1	ENSG00000162601.11	chr1:58654739-58689662	-	7751	6	168	38
FGGY	ENSG00000172456.18	chr1:59673686-59762727	+	5360	4	83	19
HOOK1	ENSG00000134709.12	chr1:59870877-59872982	+	5713	1	21	9
C1orf87	ENSG00000162598.13	chr1:59990397-60008845	-	2028	1	21	12
KCNAB2	ENSG00000069424.15	chr1:6045921-6101179	+	5647	1	9	8
NFIA	ENSG00000162599.17	chr1:61352450-61404226	+	9229	9	200	29
CHD5	ENSG00000116254.18	chr1:6101787-6180321	-	9850	2	445	129
TM2D1	ENSG00000162604.12	chr1:61683452-61696241	-	3218	5	44	9
PATJ	ENSG00000132849.21	chr1:62114090-62117395	+	8621	6	912	280
RPL22	ENSG00000116251.11	chr1:6185020-6199595	-	2061	1	10	10
DOCK7	ENSG00000116641.18	chr1:62627559-62663106	-	8283	8	788	160
HES3	ENSG00000173673.8	chr1:6244179-6245578	+	710	1	18	10
GPR153	ENSG00000158292.7	chr1:6247353-6261098	-	4198	1	169	51
ATG4C	ENSG00000125703.15	chr1:62821183-62835529	+	2944	1	764	364
ALG6	ENSG00000088035.18	chr1:63428453-63437133	+	3325	2	129	26
ITGB3BP	ENSG00000142856.17	chr1:63440800-63457695	-	1285	1	39	36
EFCAB7	ENSG00000203965.13	chr1:63555075-63572693	+	2178	1	89	30
PGM1	ENSG00000079739.17	chr1:63593411-63660209	+	2657	1	235	231
UBE2U	ENSG00000177414.13	chr1:64214815-64267368	+	1550	1	34	19
CACHD1	ENSG00000158966.16	chr1:64563677-64693058	+	5933	1	25	13
TNFRSF25	ENSG00000215788.11	chr1:6461204-6466175	-	1968	1	22	7
RAVER2	ENSG00000162437.14	chr1:64778066-64816509	+	4398	1	92	91
JAK1	ENSG00000162434.13	chr1:64839496-64841258	-	7780	3	104	22
AK4	ENSG00000162433.15	chr1:65165932-65226429	+	6998	1	41	31
PLEKHG5	ENSG00000171680.23	chr1:6496498-6520074	-	4191	1	141	57
DNAJC6	ENSG00000116675.16	chr1:65384086-65388403	+	5962	5	364	58
LEPROT	ENSG00000213625.9	chr1:65420716-65436007	+	4625	2	24	18
LEPR	ENSG00000116678.20	chr1:65619940-65623384	+	8211	1	16	10
PDE4B	ENSG00000184588.18	chr1:66152390-66332590	+	4546	4	234	126
ZBTB48	ENSG00000204859.13	chr1:6588687-6589280	+	2347	2	67	28
THAP3	ENSG00000041988.15	chr1:6628395-6630326	+	2053	3	110	22
SGIP1	ENSG00000118473.22	chr1:66682294-66690531	+	10737	1	18	18
TCTEX1D1	ENSG00000152760.10	chr1:66775046-66775578	+	2262	1	373	176
WDR78	ENSG00000152763.17	chr1:66812891-66905303	-	4206	1	37	22
MIER1	ENSG00000198160.14	chr1:66958911-66960078	+	4978	8	252	79
IL23R	ENSG00000162594.16	chr1:67207616-67259248	+	2858	1	95	83
SERBP1	ENSG00000142864.14	chr1:67419765-67425120	-	6676	4	66	17
GADD45A	ENSG00000116717.13	chr1:67685676-67686586	+	1352	4	25	9
CAMTA1	ENSG00000171735.19	chr1:6874056-6887842	+	8314	5	313	134
DIRAS3	ENSG00000162595.7	chr1:68045886-68051631	-	2049	1	22	11
WLS	ENSG00000116729.14	chr1:68153517-68231687	-	2716	4	3165	1013
RPE65	ENSG00000116745.7	chr1:68428822-68449954	-	2605	2	184	71
LRRC7	ENSG00000033122.21	chr1:70147121-70151945	+	27923	3	283	59
SRSF11	ENSG00000116754.13	chr1:70249742-70250946	+	3784	23	961	79
ANKRD13C	ENSG00000118454.13	chr1:70262274-70276843	-	5658	2	288	144
CTH	ENSG00000116761.12	chr1:70411383-70439204	+	2090	2	15	8
ZRANB2	ENSG00000132485.14	chr1:71065043-71069600	-	2821	9	115	14
NEGR1	ENSG00000172260.15	chr1:71697946-72100917	-	12613	5	184	33
LRRIQ3	ENSG00000162620.16	chr1:74026015-74074790	-	4524	1	26	7
FPGT	ENSG00000254685.6	chr1:74198351-74204577	+	3254	1	12	11
TNNI3K	ENSG00000116783.15	chr1:74336127-74346174	+	3019	2	55	31
LRRC53	ENSG00000162621.6	chr1:74469878-74512614	-	3859	2	538	124
ERICH3	ENSG00000178965.14	chr1:74568123-74673792	-	7201	4	107	25
TYW3	ENSG00000162623.16	chr1:74763893-74766678	+	3437	4	95	19
RABGGTB	ENSG00000137955.16	chr1:75793382-75794834	+	1448	7	135	18
ST6GALNAC3	ENSG00000184005.11	chr1:76313800-76413003	+	6836	2	91	36
AK5	ENSG00000154027.19	chr1:77557245-77558736	+	3929	3	89	17
ZZZ3	ENSG00000036549.13	chr1:77640954-77682643	-	6412	4	84	26
USP33	ENSG00000077254.14	chr1:77697609-77701651	-	4502	2	14	6
VAMP3	ENSG00000049245.13	chr1:7777097-7778169	+	2178	2	14	6
PER3	ENSG00000049246.14	chr1:7784320-7803958	+	6318	1	215	80
NEXN	ENSG00000162614.19	chr1:77888513-77933384	+	3282	3	76	28
FUBP1	ENSG00000162613.17	chr1:77955255-77960785	-	6714	13	180	10
DNAJB4	ENSG00000162616.9	chr1:78004939-78017964	+	2903	1	10	6
PTGFR	ENSG00000122420.10	chr1:78491072-78539749	+	5429	3	71	24
UTS2	ENSG00000049247.14	chr1:7847612-7853065	-	1601	2	19	6
IFI44L	ENSG00000137959.16	chr1:78625670-78642799	+	5829	1	51	18
ERRFI1	ENSG00000116285.13	chr1:8013427-8015633	-	3097	1	73	17
ADGRL2	ENSG00000117114.20	chr1:81942969-81991368	+	6698	7	179	28
SLC45A1	ENSG00000162426.15	chr1:8330428-8336109	+	2784	1	32	13
RERE	ENSG00000142599.19	chr1:8352404-8817640	-	8026	7	516	132
TTLL7	ENSG00000137941.17	chr1:83865028-83952381	-	7980	1	32	18
SAMD13	ENSG00000203943.9	chr1:84325680-84389957	+	1567	1	35	20
GNG5	ENSG00000174021.11	chr1:84498325-84503833	-	920	3	296	89
SSX2IP	ENSG00000117155.16	chr1:84650371-84652441	-	5843	5	439	112
MCOLN2	ENSG00000153898.13	chr1:84926685-84997112	-	3044	1	48	37
MCOLN3	ENSG00000055732.13	chr1:85018908-85048446	-	2953	1	27	15
WDR63	ENSG00000162643.13	chr1:85062312-85133138	+	3477	2	76	39
SYDE2	ENSG00000097096.9	chr1:85181159-85200513	-	5466	2	50	16
CCN1	ENSG00000142871.18	chr1:85581463-85583930	+	2278	1	1015	409
ZNHIT6	ENSG00000117174.11	chr1:85649417-85708433	-	6203	3	34	9
COL24A1	ENSG00000171502.15	chr1:85734789-85744749	-	6834	1	65	35
ODF2L	ENSG00000122417.15	chr1:86381942-86385544	-	7560	4	43	9
CLCA1	ENSG00000016490.16	chr1:86468927-86500259	+	3310	1	44	42
CLCA4	ENSG00000016602.9	chr1:86571116-86572956	+	3211	1	75	39
SH3GLB1	ENSG00000097033.14	chr1:86734244-86738695	+	6456	4	283	63
SELENOF	ENSG00000183291.17	chr1:86863517-86903352	-	1835	1	18	9
PKN2	ENSG00000065243.20	chr1:88832929-88833431	+	6070	11	785	152
ENO1	ENSG00000074800.16	chr1:8868048-8878646	-	1837	1	17	11
KYAT3	ENSG00000137944.18	chr1:88935773-88988355	-	1868	3	127	34
GBP3	ENSG00000117226.12	chr1:89008844-89011835	-	3037	2	27	7
GBP1	ENSG00000117228.10	chr1:89058990-89060277	-	2883	1	39	39
GBP4	ENSG00000162654.9	chr1:89182498-89186526	-	6141	1	49	47
LRRC8C	ENSG00000171488.15	chr1:89763545-89769903	+	7170	2	84	46
LRRC8D	ENSG00000171492.14	chr1:89846580-89933892	+	3950	1	55	54
ZNF644	ENSG00000122482.21	chr1:90972744-90982370	-	5702	2	19	8
GPR157	ENSG00000180758.12	chr1:9104532-9111370	-	5197	3	28	9
HFM1	ENSG00000162669.16	chr1:91316140-91328937	-	4899	2	63	19
TGFBR3	ENSG00000069702.11	chr1:91727777-91766432	-	6455	3	131	61
BRDT	ENSG00000137948.18	chr1:91952162-92014421	+	3696	1	53	11
SETSIP	ENSG00000230667.5	chr1:92074533-92075411	-	909	2	30	12
GLMN	ENSG00000174842.17	chr1:92246492-92248408	-	2006	1	39	17
EVI5	ENSG00000067208.14	chr1:92703858-92785106	-	7436	3	75	15
H6PD	ENSG00000049239.13	chr1:9265530-9271337	+	9147	2	49	15
RPL5	ENSG00000122406.14	chr1:92840525-92841921	+	1028	4	70	19
SPSB1	ENSG00000171621.14	chr1:9294528-9356497	+	3106	1	24	22
MTF2	ENSG00000143033.18	chr1:93128795-93137132	+	4075	3	101	13
TMED5	ENSG00000117500.13	chr1:93154196-93163210	-	5789	1	120	31
CCDC18	ENSG00000122483.17	chr1:93221665-93239473	+	4867	2	48	16
DR1	ENSG00000117505.13	chr1:93354975-93360935	+	10124	7	164	26
FNBP1L	ENSG00000137942.16	chr1:93543826-93549314	+	5341	4	129	67
BCAR3	ENSG00000137936.18	chr1:93752924-93775444	-	3229	3	171	29
DNTTIP2	ENSG00000067334.14	chr1:93875666-93879918	-	5896	3	39	13
GCLM	ENSG00000023909.10	chr1:93894644-93908790	-	4883	1	37	13
ARHGAP29	ENSG00000137962.13	chr1:94148988-94154829	-	8952	1	46	18
NOC2L	ENSG00000188976.11	chr1:945319-945562	-	2757	1	396	92
ABCD3	ENSG00000117528.14	chr1:94513474-94518496	+	3604	7	134	28
SLC44A3	ENSG00000143036.17	chr1:94824494-94895053	+	2381	1	40	11
TLCD4-RWDD3	ENSG00000271092.5	chr1:95151377-95247225	+	1491	2	33	12
RWDD3	ENSG00000122481.17	chr1:95246058-95247223	+	1180	1	96	36
TMEM201	ENSG00000188807.13	chr1:9606214-9607685	+	3851	2	90	30
PLEKHN1	ENSG00000187583.11	chr1:966482-975865	+	3176	2	49	14
PTBP2	ENSG00000117569.19	chr1:96806811-96812928	+	12014	5	80	30
PIK3CD	ENSG00000171608.16	chr1:9710198-9727227	+	5483	1	22	22
CLSTN1	ENSG00000171603.18	chr1:9729027-9823669	-	4760	3	48	24
SNX7	ENSG00000162627.17	chr1:98662223-98691577	+	1736	1	34	11
PLPPR4	ENSG00000117600.12	chr1:99298864-99309590	+	5369	4	125	28
PALMD	ENSG00000099260.11	chr1:99646342-99694368	+	2334	3	502	136
AGL	ENSG00000162688.17	chr1:99874470-99876597	+	7446	1	39	21
DNMBP	ENSG00000107554.17	chr10:99875577-100009947	-	6428	1	23	9
ERLIN1	ENSG00000107566.14	chr10:100150094-100186029	-	3487	1	23	16
CWF19L1	ENSG00000095485.18	chr10:100232298-100267680	-	2591	2	66	23
BLOC1S2	ENSG00000196072.12	chr10:100273280-100282936	-	2634	1	14	8
PKD2L1	ENSG00000107593.17	chr10:100288396-100329940	-	2790	1	264	207
SCD	ENSG00000099194.6	chr10:100347233-100364826	+	5245	3	42	15
WNT8B	ENSG00000075290.8	chr10:100463009-100483744	+	2144	1	35	35
SEC31B	ENSG00000075826.17	chr10:100486646-100490171	-	5087	1	25	10
HIF1AN	ENSG00000166135.14	chr10:100536470-100545497	+	12927	2	62	16
PAX2	ENSG00000075891.22	chr10:100745582-100829944	+	4189	2	87	22
LZTS2	ENSG00000107816.17	chr10:100999853-101003760	+	5741	3	461	128
SFXN3	ENSG00000107819.13	chr10:101037952-101041240	+	3098	3	262	89
KAZALD1	ENSG00000107821.15	chr10:101066299-101068131	+	3232	1	13	11
BTRC	ENSG00000166167.18	chr10:101535384-101551191	+	6084	1	15	6
DPCD	ENSG00000166171.13	chr10:101570560-101596651	+	819	2	15	5
FBXW4	ENSG00000107829.15	chr10:101611657-101613153	-	2482	1	42	24
GTPBP4	ENSG00000107937.19	chr10:1012400-1017197	+	4656	1	11	8
NPM3	ENSG00000107833.10	chr10:101781727-101782648	-	877	1	76	37
OGA	ENSG00000198408.14	chr10:101803747-101817866	-	5174	6	241	51
ARMH3	ENSG00000120029.13	chr10:101990551-102002064	-	4099	2	79	22
LDB1	ENSG00000198728.11	chr10:102110392-102111133	-	3098	5	500	72
NOLC1	ENSG00000166197.17	chr10:102160730-102163866	+	3967	4	50	18
PITX3	ENSG00000107859.10	chr10:102230186-102232083	-	1426	1	5	5
GBF1	ENSG00000107862.5	chr10:102359099-102361187	+	6502	1	21	17
NFKB2	ENSG00000077150.20	chr10:102400578-102401269	+	3411	2	321	69
CUEDC2	ENSG00000107874.11	chr10:102423245-102424304	-	1100	2	44	16
SUFU	ENSG00000107882.12	chr10:102504079-102618659	+	5016	1	17	7
TRIM8	ENSG00000171206.15	chr10:102655163-102656868	+	3048	2	284	69
ARL3	ENSG00000138175.9	chr10:102673731-102714397	-	3834	1	26	22
CNNM2	ENSG00000148842.18	chr10:103068436-103077029	+	15857	3	122	53
NT5C2	ENSG00000076685.19	chr10:103088018-103193306	-	4917	2	125	52
PDCD11	ENSG00000148843.15	chr10:103422725-103425090	+	6477	1	5	5
CALHM3	ENSG00000183128.7	chr10:103472804-103479240	-	1652	2	90	42
NEURL1	ENSG00000107954.10	chr10:103571677-103577902	+	4314	1	63	38
STN1	ENSG00000107960.11	chr10:103882555-103917669	-	6369	1	24	10
COL17A1	ENSG00000065618.21	chr10:104031288-104032968	-	5612	3	64	20
SFR1	ENSG00000156384.14	chr10:104122165-104126385	+	1503	1	42	18
GSTO2	ENSG00000065621.15	chr10:104295275-104299411	+	6715	2	114	81
ITPRIP	ENSG00000148841.17	chr10:104309700-104338465	-	6807	1	40	31
IDI1	ENSG00000067064.11	chr10:1042549-1048397	-	3370	2	42	8
CFAP58	ENSG00000120051.15	chr10:104376855-104382360	+	3256	2	62	23
SORCS3	ENSG00000156395.13	chr10:105158928-105211250	+	5575	4	129	55
SORCS1	ENSG00000108018.15	chr10:106573663-107164534	-	7272	6	151	26
CELF2	ENSG00000048740.18	chr10:10798624-11331257	+	8044	1	24	15
WDR37	ENSG00000047056.16	chr10:1074383-1096246	+	5137	1	22	20
ADD3	ENSG00000148700.15	chr10:110125902-110132727	+	4413	3	166	58
MXI1	ENSG00000119950.21	chr10:110228203-110280040	+	3470	1	18	8
SMNDC1	ENSG00000119953.14	chr10:110298677-110304131	-	4310	2	886	272
SMC3	ENSG00000108055.10	chr10:110568327-110582006	+	5522	2	566	196
RBM20	ENSG00000203867.8	chr10:110835178-110836258	+	7293	3	126	38
GPAM	ENSG00000119927.14	chr10:112180552-112214396	-	6372	2	145	36
ACSL5	ENSG00000197142.10	chr10:112376199-112428380	+	3380	1	73	51
ZDHHC6	ENSG00000023041.11	chr10:112430724-112446901	-	2906	2	37	17
VTI1A	ENSG00000151532.14	chr10:112447359-112527405	+	4174	2	21	5
TCF7L2	ENSG00000148737.17	chr10:113161231-113165681	+	4136	4	86	29
CASP7	ENSG00000165806.21	chr10:113720998-113729503	+	2659	1	6	6
CCDC186	ENSG00000165813.20	chr10:114131026-114132094	-	7343	1	535	108
TDRD1	ENSG00000095627.9	chr10:114179590-114228417	+	4510	1	29	19
AFAP1L2	ENSG00000169129.15	chr10:114310354-114404480	-	3964	3	88	40
ABLIM1	ENSG00000099204.20	chr10:114436038-114658298	-	7690	4	219	57
FAM160B1	ENSG00000151553.15	chr10:114860791-114863914	+	5774	3	159	41
ATRNL1	ENSG00000107518.18	chr10:115909351-115944959	+	8746	7	354	60
USP6NL	ENSG00000148429.14	chr10:11564127-11573841	-	11377	2	1299	617
GFRA1	ENSG00000151892.14	chr10:116056925-116272282	-	9216	1	18	15
ENO4	ENSG00000188316.15	chr10:116859034-116911788	+	2878	6	120	18
SHTN1	ENSG00000187164.20	chr10:116900312-117126586	-	6871	3	447	92
PDZD8	ENSG00000165650.12	chr10:117290186-117374481	-	9672	3	1684	491
EMX2	ENSG00000170370.12	chr10:117542746-117549546	+	2710	1	19	6
ECHDC3	ENSG00000134463.15	chr10:11747450-11755730	+	1633	1	15	5
RAB11FIP2	ENSG00000107560.12	chr10:118005756-118015110	-	6399	1	73	33
CACUL1	ENSG00000151893.15	chr10:118685959-118686781	-	11035	5	47	8
PROSER2	ENSG00000148426.13	chr10:11869644-11870875	+	3375	1	241	113
NANOS1	ENSG00000188613.7	chr10:119030426-119031533	+	4017	3	404	102
EIF3A	ENSG00000107581.13	chr10:119056876-119059890	-	6659	2	25	11
DENND10	ENSG00000119979.18	chr10:119104117-119137826	+	2829	1	20	6
SFXN4	ENSG00000183605.17	chr10:119158007-119164196	-	1556	1	13	12
GRK5	ENSG00000198873.12	chr10:119452448-119459742	+	6798	1	6	6
RGS10	ENSG00000148908.15	chr10:119515523-119516488	-	923	1	58	28
TIAL1	ENSG00000151923.17	chr10:119578767-119588357	-	5072	7	406	76
INPP5F	ENSG00000198825.15	chr10:119819507-119823897	+	5319	2	90	21
SEC23IP	ENSG00000107651.13	chr10:119941181-119942502	+	7148	2	18	8
UPF2	ENSG00000151461.20	chr10:11920022-12035897	-	5569	1	18	8
PLPP4	ENSG00000203805.11	chr10:120575188-120587496	+	3458	1	12	5
DHTKD1	ENSG00000181192.12	chr10:12118779-12120359	+	5173	3	65	13
WDR11	ENSG00000120008.16	chr10:120907295-120909523	+	4954	4	192	72
ATE1	ENSG00000107669.17	chr10:121740421-121928801	-	5165	4	124	32
TACC2	ENSG00000138162.19	chr10:122211686-122226421	+	9704	5	155	41
PLEKHA1	ENSG00000107679.14	chr10:122374834-122412976	+	14010	1	22	12
HTRA1	ENSG00000166033.13	chr10:122506691-122514907	+	2091	1	18	8
CUZD1	ENSG00000138161.14	chr10:122832158-122838098	-	2125	1	187	107
C10orf88	ENSG00000119965.13	chr10:122932409-122933459	-	2913	1	15	9
PSTK	ENSG00000179988.14	chr10:122983290-122994929	+	1705	1	34	11
ACADSB	ENSG00000196177.13	chr10:123052761-123053878	+	5848	2	31	17
BUB3	ENSG00000154473.18	chr10:123162254-123163241	+	7703	3	28	10
CAMK1D	ENSG00000183049.13	chr10:12349733-12826143	+	8088	1	25	16
CHST15	ENSG00000182022.18	chr10:124021082-124038619	-	4810	1	28	16
OAT	ENSG00000065154.12	chr10:124408822-124415072	-	2039	1	26	11
EEF1AKMT2	ENSG00000203791.15	chr10:124760474-124765791	-	4920	1	23	20
ZRANB1	ENSG00000019995.6	chr10:124981411-124983496	+	5695	4	171	61
EDRF1	ENSG00000107938.18	chr10:125746701-125749441	+	4483	1	8	8
MMP21	ENSG00000154485.5	chr10:125766453-125775821	-	1951	1	11	6
UROS	ENSG00000188690.15	chr10:125788577-125795227	-	3188	1	79	28
BCCIP	ENSG00000107949.17	chr10:125825494-125831537	+	2337	3	132	45
DHX32	ENSG00000089876.12	chr10:125836337-125854859	-	3050	1	31	18
ADAM12	ENSG00000148848.14	chr10:126012381-126388455	-	7938	2	51	24
C10orf90	ENSG00000154493.19	chr10:126502660-126524823	-	3076	2	242	54
DOCK1	ENSG00000150760.13	chr10:127248068-127272196	+	6840	4	151	57
INSYN2A	ENSG00000188916.9	chr10:127136194-127177009	-	4836	1	36	28
NPS	ENSG00000214285.3	chr10:127549309-127553540	+	1231	1	30	29
MKI67	ENSG00000148773.14	chr10:128101484-128103128	-	12716	2	213	46
EBF3	ENSG00000108001.15	chr10:129835283-129973053	-	5106	2	42	10
GLRX3	ENSG00000108010.12	chr10:130179374-130180382	+	3827	2	63	26
OPTN	ENSG00000123240.17	chr10:13131319-13136918	+	3521	1	120	94
TCERG1L	ENSG00000176769.9	chr10:131092391-131311721	-	2618	1	18	15
STK32C	ENSG00000165752.17	chr10:132324037-132331831	-	2096	2	58	23
INPP5A	ENSG00000068383.19	chr10:132710348-132753972	+	3000	1	26	24
NKX6-2	ENSG00000148826.9	chr10:132783179-132784765	-	2768	2	26	10
TUBGCP2	ENSG00000130640.13	chr10:133279642-133312337	-	4302	1	62	34
SEPHS1	ENSG00000086475.15	chr10:13333901-13340790	-	3265	1	196	163
AL157392.5	ENSG00000282246.1	chr10:13630284-13645011	+	1204	1	118	41
FRMD4A	ENSG00000151474.23	chr10:13643706-14330924	-	6861	4	1186	385
FAM107B	ENSG00000065809.13	chr10:14521089-14548640	-	3785	5	214	37
CDNF	ENSG00000185267.10	chr10:14819885-14828205	-	1492	1	23	12
HSPA14	ENSG00000187522.16	chr10:14850715-14854207	+	1762	1	14	11
DCLRE1C	ENSG00000152457.18	chr10:14909170-14911322	-	5960	1	34	10
NMT2	ENSG00000152465.18	chr10:15132817-15141353	-	5003	5	296	115
ITGA8	ENSG00000077943.8	chr10:15513954-15719922	-	6547	4	164	85
MINDY3	ENSG00000148481.14	chr10:15796120-15838279	-	2452	1	6	5
PTER	ENSG00000165983.14	chr10:16436984-16513737	+	3777	1	34	10
C1QL3	ENSG00000165985.10	chr10:16514467-16521145	-	2376	3	17	7
CUBN	ENSG00000107611.16	chr10:16965640-16984195	-	11927	2	55	31
ADARB2	ENSG00000185736.16	chr10:1177313-1737525	-	8475	1	11	6
TRDMT1	ENSG00000107614.22	chr10:17151414-17169419	-	12918	1	43	31
STAM	ENSG00000136738.15	chr10:17644208-17700221	+	3856	1	35	22
SLC39A12	ENSG00000148482.12	chr10:17951918-18043285	+	2725	1	19	6
CACNB2	ENSG00000165995.21	chr10:18340685-18541109	+	6129	5	103	20
ARL5B	ENSG00000165997.5	chr10:18659431-18681639	+	7170	1	28	12
MALRD1	ENSG00000204740.11	chr10:19692310-19790401	+	6850	3	91	22
PLXDC2	ENSG00000120594.17	chr10:20043320-20280357	+	12275	4	188	115
NEBL	ENSG00000078114.19	chr10:20961672-21002696	-	8925	4	217	35
SKIDA1	ENSG00000180592.17	chr10:21515016-21517919	-	6601	1	15	11
MLLT10	ENSG00000078403.17	chr10:21624667-21673486	+	5668	1	10	7
BMI1	ENSG00000168283.14	chr10:22327946-22329491	+	3540	2	51	11
SPAG6	ENSG00000077327.16	chr10:22391805-22454224	+	2770	1	36	17
PIP4K2A	ENSG00000150867.14	chr10:22537015-22714108	-	3820	3	1035	252
ARMC3	ENSG00000165309.14	chr10:22931996-22946683	+	3718	1	29	29
MSRB2	ENSG00000148450.13	chr10:23119144-23120893	+	1730	2	35	13
OTUD1	ENSG00000165312.6	chr10:23439458-23442390	+	2933	1	14	8
KIAA1217	ENSG00000120549.18	chr10:24449433-24545268	+	7407	4	139	49
ARHGAP21	ENSG00000107863.18	chr10:24629996-24706630	-	7381	6	491	127
THNSL1	ENSG00000185875.13	chr10:25016658-25026664	+	3788	1	28	12
GPR158	ENSG00000151025.11	chr10:25594213-25602226	+	7023	5	318	48
GAD2	ENSG00000136750.13	chr10:26218193-26224760	+	5391	4	177	64
PDSS1	ENSG00000148459.16	chr10:26734651-26746782	+	1584	4	146	28
ABI1	ENSG00000136754.17	chr10:26748570-26860863	-	3576	2	40	15
ANKRD26	ENSG00000107890.17	chr10:27035673-27100494	-	6775	7	249	43
YME1L1	ENSG00000136758.19	chr10:27123547-27136337	-	4191	1	138	103
MASTL	ENSG00000120539.15	chr10:27169944-27186718	+	4132	1	10	8
RAB18	ENSG00000099246.17	chr10:27504619-27537966	+	4931	1	68	53
MKX	ENSG00000150051.14	chr10:27718563-27743545	-	3846	2	37	12
ARMC4	ENSG00000169126.16	chr10:27812168-27860664	-	3603	2	141	29
MPP7	ENSG00000150054.18	chr10:28125010-28203232	-	5080	1	21	10
WAC	ENSG00000095787.23	chr10:28595927-28608593	+	5924	1	5	5
BAMBI	ENSG00000095739.11	chr10:28677521-28682932	+	1691	2	269	80
SVIL	ENSG00000197321.15	chr10:29555079-29634959	-	8201	2	254	151
MAP3K8	ENSG00000107968.10	chr10:30434665-30450422	+	2850	1	11	8
PFKP	ENSG00000067057.17	chr10:3129007-3136793	+	3265	3	106	23
ZEB1	ENSG00000148516.21	chr10:31381723-31461180	+	6267	2	52	17
PITRM1	ENSG00000107959.16	chr10:3137728-3172782	-	3487	3	1039	152
ARHGAP12	ENSG00000165322.18	chr10:31805714-31826974	-	5084	4	60	15
KIF5B	ENSG00000170759.11	chr10:32017207-32021094	-	5866	3	237	109
CCDC7	ENSG00000216937.13	chr10:32686019-32877139	+	4158	2	1936	588
ITGB1	ENSG00000150093.19	chr10:32929985-32936251	-	3784	8	4987	1077
NRP1	ENSG00000099250.18	chr10:33179897-33185655	-	5882	5	51	8
PARD3	ENSG00000148498.16	chr10:34109561-34815296	-	5980	3	447	96
CUL2	ENSG00000108094.16	chr10:35008551-35071339	-	4440	1	49	27
CREM	ENSG00000095794.19	chr10:35195147-35212923	+	2306	1	23	15
CCNY	ENSG00000108100.18	chr10:35530196-35566285	+	5068	3	164	91
GJD4	ENSG00000177291.4	chr10:35605341-35608935	+	1649	3	134	35
ANKRD30A	ENSG00000148513.18	chr10:37184442-37193208	+	4894	3	65	13
KLF6	ENSG00000067082.15	chr10:3775996-3780217	-	4590	1	31	11
RASGEF1A	ENSG00000198915.12	chr10:43199116-43202682	-	4104	3	24	8
HNRNPF	ENSG00000169813.16	chr10:43387643-43396817	-	2755	2	17	6
ZNF239	ENSG00000196793.13	chr10:43556344-43568459	-	2389	2	113	28
TMEM72	ENSG00000187783.12	chr10:44911316-44935194	+	2880	1	28	24
ALOX5	ENSG00000012779.11	chr10:45440430-45441585	+	2519	1	20	16
MARCHF8	ENSG00000165406.16	chr10:45457506-45535371	-	5615	2	42	20
WASHC2C	ENSG00000172661.19	chr10:45786370-45792601	+	4669	3	72	14
TIMM23	ENSG00000265354.4	chr10:45972489-46003742	+	1190	1	57	41
NCOA4	ENSG00000266412.5	chr10:46006295-46019537	-	3549	6	2126	777
NPY4R	ENSG00000204174.8	chr10:46461099-46465958	-	2033	5	783	208
ANXA8	ENSG00000265190.7	chr10:47460191-47462683	-	2174	1	10	6
NPY4R2	ENSG00000264717.5	chr10:47918739-47923524	+	1956	2	669	189
ARHGAP22	ENSG00000128805.15	chr10:48532484-48583125	-	2764	1	46	33
WDFY4	ENSG00000128815.19	chr10:48802738-48824169	+	10079	1	28	19
TMEM273	ENSG00000204161.14	chr10:49154728-49178401	-	2070	1	26	14
ERCC6	ENSG00000225830.14	chr10:49456655-49506480	-	9001	3	98	34
PARG	ENSG00000227345.8	chr10:49818279-49970203	-	4128	2	43	11
TIMM23B	ENSG00000204152.13	chr10:49942081-49973679	+	2623	1	66	48
WASHC2A	ENSG00000099290.17	chr10:50078126-50133506	+	4642	1	12	5
ASAH2	ENSG00000188611.15	chr10:50187242-50240547	-	7171	2	51	26
SGMS1	ENSG00000198964.14	chr10:50459941-50466932	-	3717	2	155	88
A1CF	ENSG00000148584.15	chr10:50806562-50859985	-	9517	1	49	34
AKR1C3	ENSG00000196139.14	chr10:5105275-5107686	+	1405	1	36	36
PRKG1	ENSG00000185532.20	chr10:52046867-52294176	+	6957	4	123	35
CSTF2T	ENSG00000177613.9	chr10:51695486-51699595	-	4110	6	643	115
AKR1C8P	ENSG00000264006.8	chr10:5154140-5185104	-	1034	1	26	15
MBL2	ENSG00000165471.7	chr10:52765380-52771700	-	3576	1	27	27
PCDH15	ENSG00000150275.18	chr10:54378823-55319614	-	9426	11	577	93
NET1	ENSG00000173848.19	chr10:5454381-5456530	+	3989	6	586	161
ZWINT	ENSG00000122952.17	chr10:56357816-56359731	-	1857	2	62	22
ASB13	ENSG00000196372.13	chr10:5638867-5641812	-	2780	2	250	116
TASOR2	ENSG00000108021.20	chr10:5760840-5763740	+	8732	5	64	14
GDI2	ENSG00000057608.17	chr10:5765229-5769389	-	2297	2	59	22
CISD1	ENSG00000122873.12	chr10:58273433-58287999	+	2375	2	206	42
UBE2D1	ENSG00000072401.15	chr10:58368208-58369595	+	2623	3	158	31
TFAM	ENSG00000108064.11	chr10:58385604-58394539	+	5025	3	44	16
BICC1	ENSG00000122870.12	chr10:58793535-58814314	+	5741	4	47	6
ANKRD16	ENSG00000134461.16	chr10:5882703-5887970	-	2734	1	30	30
PHYHIPL	ENSG00000165443.12	chr10:59236527-59238768	+	3569	1	34	29
FAM13C	ENSG00000148541.13	chr10:59247692-59302856	-	3458	1	26	25
FBH1	ENSG00000134452.20	chr10:5936633-5937511	+	3702	2	155	36
CCDC6	ENSG00000108091.11	chr10:59788747-59906556	-	5727	5	128	12
ANK3	ENSG00000151150.22	chr10:60083939-60572909	-	17019	8	244	48
IL2RA	ENSG00000134460.18	chr10:6012797-6062290	-	3218	1	93	38
RHOBTB1	ENSG00000072422.17	chr10:60869438-60944185	-	4411	2	51	23
RBM17	ENSG00000134453.16	chr10:6114147-6115872	+	3751	2	1653	372
TMEM26	ENSG00000196932.12	chr10:61412893-61431332	-	5087	1	22	14
ARID5B	ENSG00000150347.16	chr10:62049211-62093064	+	7492	5	208	58
EGR2	ENSG00000122877.16	chr10:62812003-62819167	-	2979	1	28	21
JMJD1C	ENSG00000171988.19	chr10:63215438-63269253	-	8758	3	173	34
PRKCQ	ENSG00000065675.15	chr10:6427148-6580276	-	3255	7	311	126
CTNNA3	ENSG00000183230.17	chr10:67521842-67665652	-	10696	5	368	59
LRRTM3	ENSG00000198739.11	chr10:67012290-67097929	+	6049	1	69	25
HERC4	ENSG00000148634.15	chr10:68073021-68074137	-	6391	7	83	13
HNRNPH3	ENSG00000096746.17	chr10:68338806-68342269	+	2339	8	93	20
RUFY2	ENSG00000204130.14	chr10:68341107-68406950	-	4502	2	566	476
DNA2	ENSG00000138346.15	chr10:68416615-68430607	-	4267	1	11	6
SLC25A16	ENSG00000122912.15	chr10:68506627-68527416	-	6581	1	19	13
CCAR1	ENSG00000060339.14	chr10:68787836-68789872	+	4658	4	37	8
KIFBP	ENSG00000198954.9	chr10:68988803-69005986	+	2848	1	698	191
VPS26A	ENSG00000122958.15	chr10:69170034-69171277	+	4227	2	759	125
SUPV3L1	ENSG00000156502.14	chr10:69207776-69209099	+	2477	1	217	70
HK1	ENSG00000156515.23	chr10:69315785-69401443	+	3998	1	19	19
TSPAN15	ENSG00000099282.10	chr10:69483825-69506340	+	1703	1	18	17
FAM241B	ENSG00000171224.9	chr10:69630544-69632877	+	1073	1	8	5
COL13A1	ENSG00000197467.15	chr10:69954901-69959142	+	3187	2	36	7
AIFM2	ENSG00000042286.15	chr10:70114775-70118351	-	3247	2	41	10
TYSND1	ENSG00000156521.14	chr10:70137981-70146700	-	3758	3	391	210
SAR1A	ENSG00000079332.15	chr10:70152150-70157823	-	5981	1	29	15
PPA1	ENSG00000180817.12	chr10:70203589-70210250	-	1292	1	19	5
LRRC20	ENSG00000172731.14	chr10:70298970-70376779	-	3414	1	1331	335
SGPL1	ENSG00000166224.17	chr10:70844497-70860486	+	5778	2	33	22
PCBD1	ENSG00000166228.9	chr10:70882280-70885899	-	787	1	459	157
SLC29A3	ENSG00000198246.9	chr10:71319259-71363385	+	2621	2	51	14
CDH23	ENSG00000107736.21	chr10:71617285-71647904	+	11138	2	43	15
PSAP	ENSG00000197746.14	chr10:71819816-71828134	-	2830	1	36	32
SPOCK2	ENSG00000107742.13	chr10:72088357-72089032	-	5328	2	74	24
ANAPC16	ENSG00000166295.9	chr10:72223133-72233829	+	3567	3	517	135
DNAJB12	ENSG00000148719.15	chr10:72332830-72355149	-	4360	2	319	73
MICU1	ENSG00000107745.19	chr10:72423248-72523975	-	2488	3	187	104
OIT3	ENSG00000138315.13	chr10:72893584-72932689	+	2210	2	16	9
P4HA1	ENSG00000122884.12	chr10:73009640-73016861	-	2844	3	187	120
NUDT13	ENSG00000166321.14	chr10:73110530-73131828	+	2258	1	33	8
ECD	ENSG00000122882.11	chr10:73130155-73134754	-	3006	1	142	68
FAM149B1	ENSG00000138286.15	chr10:73208692-73242180	+	5455	2	390	78
DNAJC9	ENSG00000213551.7	chr10:73238770-73243398	-	2295	2	3091	1179
ANXA7	ENSG00000138279.16	chr10:73375649-73378958	-	2443	2	34	11
MSS51	ENSG00000166343.10	chr10:73423579-73433561	-	2423	2	95	24
PPP3CB	ENSG00000107758.16	chr10:73438198-73467619	-	3519	1	34	9
USP54	ENSG00000166348.18	chr10:73575810-73591540	-	6247	5	362	113
SFMBT2	ENSG00000198879.12	chr10:7348142-7408745	-	8024	1	28	12
SEC24C	ENSG00000176986.16	chr10:73760110-73763555	+	4668	1	17	5
FUT11	ENSG00000196968.11	chr10:73773605-73780251	+	2175	1	8	8
CHCHD1	ENSG00000172586.8	chr10:73782048-73783652	+	1202	3	105	20
NDST2	ENSG00000166507.19	chr10:73810684-73811798	-	3758	1	188	43
VCL	ENSG00000035403.18	chr10:73995193-74120160	+	6489	1	19	18
AP3M1	ENSG00000185009.12	chr10:74138256-74150757	-	5124	7	664	209
ADK	ENSG00000156110.14	chr10:74675767-74680608	+	3212	7	150	25
KAT6B	ENSG00000156650.14	chr10:75017475-75026127	+	8314	4	127	31
VDAC2	ENSG00000165637.13	chr10:75229310-75231275	+	1557	7	2079	328
LRMDA	ENSG00000148655.15	chr10:76036006-76058789	+	3923	3	193	75
KCNMA1	ENSG00000156113.24	chr10:77183473-77498970	-	12071	4	117	30
ITIH2	ENSG00000151655.19	chr10:7729865-7732473	+	3146	1	64	37
KIN	ENSG00000151657.12	chr10:7753225-7766103	-	6360	1	53	27
RPS24	ENSG00000138326.21	chr10:78038556-78040701	+	2712	6	22384	14572
ATP5F1C	ENSG00000165629.20	chr10:7802243-7807801	+	1101	2	26	7
ZMIZ1	ENSG00000108175.17	chr10:79285453-79316528	+	7615	2	60	49
PPIF	ENSG00000108179.14	chr10:79347658-79354086	+	2196	2	454	119
EIF5AL1	ENSG00000253626.3	chr10:79512601-79516440	+	3840	2	52	22
GATA3	ENSG00000107485.18	chr10:8045378-8055896	+	3083	6	132	20
PRXL2A	ENSG00000122378.14	chr10:80419998-80432997	+	5801	3	37	10
TSPAN14	ENSG00000108219.15	chr10:80515467-80519635	+	16221	5	343	44
SH2D4B	ENSG00000178217.14	chr10:80607299-80646558	+	3983	2	226	105
NRG3	ENSG00000185737.13	chr10:82799742-82985605	+	3811	8	291	66
LARP4B	ENSG00000107929.15	chr10:864241-903515	-	5963	3	74	14
CCSER2	ENSG00000107771.17	chr10:84438543-84513702	+	7664	2	225	43
WAPL	ENSG00000062650.19	chr10:86435256-86444032	-	6310	4	1231	349
BMPR1A	ENSG00000107779.14	chr10:86838862-86929738	+	6417	4	123	28
MMRN2	ENSG00000173269.14	chr10:86943871-86944571	-	4127	1	181	60
SNCG	ENSG00000173267.14	chr10:86959375-86963258	+	756	1	242	79
GLUD1	ENSG00000148672.9	chr10:87060953-87067839	-	3300	1	23	19
PAPSS2	ENSG00000198682.13	chr10:87660984-87713310	+	3949	4	156	24
ATAD1	ENSG00000138138.13	chr10:87753117-87814882	-	4640	7	325	58
PTEN	ENSG00000171862.11	chr10:87952199-87961309	+	8515	8	781	249
RNLS	ENSG00000184719.12	chr10:88572904-88583190	-	3385	2	175	107
STAMBPL1	ENSG00000138134.12	chr10:88912356-88923487	+	4184	1	26	14
CH25H	ENSG00000138135.7	chr10:89205629-89207317	-	1689	1	164	120
LIPA	ENSG00000107798.18	chr10:89213569-89414557	-	2527	2	180	79
IFIT2	ENSG00000119922.10	chr10:89302046-89309271	+	3703	1	178	61
KIF20B	ENSG00000138182.14	chr10:89723576-89774939	+	6419	3	137	53
HTR7	ENSG00000148680.16	chr10:90740823-90857698	-	3467	2	96	49
PCGF5	ENSG00000180628.15	chr10:91220783-91227960	+	7149	4	138	32
HECTD2	ENSG00000165338.16	chr10:91484108-91514829	+	4939	1	33	21
PPP1R3C	ENSG00000119938.9	chr10:91628442-91633071	-	2541	1	131	48
BTAF1	ENSG00000095564.14	chr10:91980520-91982415	+	7249	2	19	6
MARCHF5	ENSG00000198060.10	chr10:92349481-92350298	+	3922	2	118	56
IDE	ENSG00000119912.17	chr10:92475945-92479587	-	5894	1	15	8
CEP55	ENSG00000138180.16	chr10:93517207-93520277	+	2658	2	51	28
LGI1	ENSG00000108231.14	chr10:93801168-93806272	+	2936	1	71	71
SLC35G1	ENSG00000176273.15	chr10:93894022-93909825	+	3490	2	60	18
PLCE1	ENSG00000138193.16	chr10:94324889-94325656	+	12481	4	354	141
HELLS	ENSG00000119969.15	chr10:94596880-94601971	+	4987	8	180	32
AL583836.1	ENSG00000276490.1	chr10:94688154-94853073	+	2395	1	24	8
CYP2C8	ENSG00000138115.14	chr10:95040928-95067430	-	2024	2	51	18
ACSM6	ENSG00000173124.14	chr10:95194477-95228924	+	2307	1	20	20
PDLIM1	ENSG00000107438.9	chr10:95263876-95273406	-	1431	2	1205	238
SORBS1	ENSG00000095637.22	chr10:95314737-95561355	-	7354	3	105	65
ALDH18A1	ENSG00000059573.9	chr10:95605941-95656711	-	3352	3	44	9
CC2D2B	ENSG00000188649.15	chr10:95949968-95984695	+	6157	2	31	17
ZNF518A	ENSG00000177853.14	chr10:96156013-96204129	+	7994	1	21	8
BLNK	ENSG00000095585.17	chr10:96215849-96227497	-	4344	1	33	33
TLL2	ENSG00000095587.9	chr10:96364608-96513926	-	6769	2	110	45
TM9SF3	ENSG00000077147.16	chr10:96543601-96552943	-	6100	5	44	11
LCOR	ENSG00000196233.14	chr10:96949223-96958515	+	16001	2	85	23
SLIT1	ENSG00000187122.17	chr10:96998120-96999666	-	7964	3	96	24
FRAT1	ENSG00000165879.9	chr10:97320741-97321823	+	2645	2	22	6
RRP12	ENSG00000052749.14	chr10:97393684-97401534	-	4476	1	138	56
PGAM1	ENSG00000171314.9	chr10:97427534-97432690	+	1802	1	33	19
ZDHHC16	ENSG00000171307.19	chr10:97455717-97456428	+	1977	1	101	35
ANKRD2	ENSG00000165887.12	chr10:97572499-97583882	+	1449	1	77	29
AVPI1	ENSG00000119986.7	chr10:97677424-97687241	-	1375	2	31	8
MARVELD1	ENSG00000155254.13	chr10:97714694-97717479	+	3213	1	11	6
ZFYVE27	ENSG00000155256.17	chr10:97757642-97758171	+	3047	2	121	27
CRTAC1	ENSG00000095713.14	chr10:97865000-97936278	-	2683	1	12	5
R3HCC1L	ENSG00000166024.13	chr10:98163287-98244894	+	3379	1	34	19
PYROXD2	ENSG00000119943.13	chr10:98383568-98415182	-	2023	2	13	8
HPS1	ENSG00000107521.19	chr10:98416199-98446947	-	3714	3	73	15
HPSE2	ENSG00000172987.13	chr10:98459574-99235802	-	4326	2	61	26
CNNM1	ENSG00000119946.11	chr10:99368337-99377328	+	5702	1	22	12
GOT1	ENSG00000120053.12	chr10:99396870-99430624	-	1978	3	1548	817
SLC25A28	ENSG00000155287.11	chr10:99610522-99620147	-	1526	2	318	170
CUTC	ENSG00000119929.13	chr10:99732396-99754550	+	1332	3	85	20
COX15	ENSG00000014919.13	chr10:99714652-99716646	-	5030	5	66	15
ABCC2	ENSG00000023839.12	chr10:99845749-99852044	+	5806	4	338	69
CNTN5	ENSG00000149972.11	chr11:99844808-100358885	+	6499	12	668	112
SBF2	ENSG00000133812.16	chr11:9812635-9829668	-	7551	5	156	66
ARHGAP42	ENSG00000165895.19	chr11:100839404-100859629	+	8156	2	30	18
PGR	ENSG00000082175.15	chr11:101041661-101051470	-	13037	1	59	14
TRPC6	ENSG00000137672.13	chr11:101491381-101504090	-	4691	2	267	80
ANGPTL5	ENSG00000187151.7	chr11:101894955-101907934	-	2368	1	111	38
CFAP300	ENSG00000137691.13	chr11:102066542-102076111	+	2193	1	30	25
YAP1	ENSG00000137693.14	chr11:102162456-102186686	+	5401	4	182	83
BIRC3	ENSG00000023445.16	chr11:102336521-102337291	+	6877	1	14	6
BIRC2	ENSG00000110330.8	chr11:102362742-102377597	+	4066	5	215	45
MMP10	ENSG00000166670.10	chr11:102770502-102780628	-	1759	1	643	265
DCUN1D5	ENSG00000137692.12	chr11:103066459-103082839	-	12675	1	19	9
AMPD3	ENSG00000133805.15	chr11:10493367-10495632	+	3994	2	52	22
DYNC2H1	ENSG00000187240.16	chr11:103468389-103479733	+	13683	2	45	22
DDI1	ENSG00000170967.5	chr11:104036640-104039196	+	2557	1	59	59
PDGFD	ENSG00000170962.13	chr11:103907189-104164147	-	4052	4	143	46
CASP4	ENSG00000196954.14	chr11:104942869-104947192	-	1340	1	58	18
CASP5	ENSG00000137757.11	chr11:104994235-104999028	-	1488	1	224	101
MTRNR2L8	ENSG00000255823.5	chr11:10507894-10509186	-	1293	3	368	255
RNF141	ENSG00000110315.7	chr11:10511923-10517740	-	4049	2	60	44
GRIA4	ENSG00000152578.13	chr11:105933808-105974430	+	5621	3	77	39
IRAG1	ENSG00000072952.18	chr11:10591576-10594023	-	6155	2	42	21
MSANTD4	ENSG00000170903.11	chr11:105995623-106009748	-	4103	1	17	13
GUCY1A2	ENSG00000152402.11	chr11:106687375-107018151	-	16150	2	36	7
CWF19L2	ENSG00000152404.15	chr11:107326345-107457844	-	3278	1	50	15
CTR9	ENSG00000198730.9	chr11:10775521-10801625	+	4330	4	66	11
SLC35F2	ENSG00000110660.15	chr11:107792615-107858561	-	3331	1	27	17
EIF4G2	ENSG00000110321.18	chr11:10807074-10808919	-	4001	6	1253	264
ATM	ENSG00000149311.19	chr11:108332762-108336408	+	13147	2	39	17
ZBED5	ENSG00000236287.8	chr11:10812074-10856218	-	2741	3	70	23
C11orf65	ENSG00000166323.13	chr11:108383000-108461569	-	2711	3	63	15
POGLUT3	ENSG00000178202.13	chr11:108472116-108498384	-	4374	1	46	17
DDX10	ENSG00000178105.11	chr11:108929519-108940925	+	6707	3	115	45
C11orf87	ENSG00000185742.7	chr11:109422190-109429167	+	5867	1	266	235
ZC3H12C	ENSG00000149289.11	chr11:110131004-110165934	+	9542	1	24	18
RDX	ENSG00000137710.17	chr11:110258179-110288391	-	4392	7	989	332
FDX1	ENSG00000137714.3	chr11:110429948-110464884	+	3144	4	73	15
ARHGAP20	ENSG00000137727.12	chr11:110577054-110712050	-	6189	2	62	30
SIK2	ENSG00000170145.5	chr11:111718742-111720674	+	9622	4	67	10
PPP2R1B	ENSG00000137713.16	chr11:111735281-111737503	-	5553	3	84	25
FDXACB1	ENSG00000255561.7	chr11:111875342-111881243	-	2774	1	166	46
DLAT	ENSG00000150768.16	chr11:112059995-112061547	+	3878	2	54	17
SDHD	ENSG00000204370.13	chr11:112088867-112119442	+	1339	2	12	6
NCAM1	ENSG00000149294.16	chr11:113246108-113260317	+	6045	2	55	38
TMPRSS5	ENSG00000166682.13	chr11:113687981-113706302	-	2340	2	114	69
CSNK2A3	ENSG00000254598.3	chr11:11351942-11353250	-	1309	1	44	44
USP28	ENSG00000048028.11	chr11:113798979-113801701	-	4669	1	20	17
NNMT	ENSG00000166741.8	chr11:114298151-114312515	+	2012	2	50	11
RBM7	ENSG00000076053.11	chr11:114400700-114402195	+	6725	1	261	83
REXO2	ENSG00000076043.11	chr11:114448937-114450184	+	1080	2	20	6
NXPE1	ENSG00000095110.8	chr11:114521716-114551201	-	2275	1	248	50
GALNT18	ENSG00000110328.6	chr11:11475177-11621758	-	2503	1	21	20
BUD13	ENSG00000137656.12	chr11:116748170-116762836	-	2192	2	85	23
ZPR1	ENSG00000109917.11	chr11:116775110-116775876	-	6539	1	7	7
SIK3	ENSG00000160584.16	chr11:116874040-116875513	-	6331	1	21	14
PAFAH1B2	ENSG00000168092.14	chr11:117159387-117161263	+	4175	1	11	8
SIDT2	ENSG00000149577.16	chr11:117178736-117181831	+	4396	2	57	18
TAGLN	ENSG00000149591.17	chr11:117199370-117207464	+	3786	1	11	7
CEP164	ENSG00000110274.16	chr11:117411112-117412830	+	5629	2	16	6
FXYD6	ENSG00000137726.17	chr11:117841990-117844107	-	2132	1	49	46
JAML	ENSG00000160593.19	chr11:118203041-118225094	-	1959	1	12	7
MPZL3	ENSG00000160588.10	chr11:118226690-118252365	-	3983	1	8	6
MPZL2	ENSG00000149573.9	chr11:118255075-118257660	-	2622	3	449	124
ATP5MG	ENSG00000167283.8	chr11:118406127-118409610	+	1121	1	1845	501
KMT2A	ENSG00000118058.23	chr11:118505614-118508487	+	16600	1	25	24
TTC36	ENSG00000172425.11	chr11:118527472-118531197	+	1009	2	21	8
IFT46	ENSG00000118096.9	chr11:118545825-118555627	-	1819	1	45	17
PHLDB1	ENSG00000019144.19	chr11:118650601-118657490	+	5945	5	243	47
DDX6	ENSG00000110367.13	chr11:118751365-118759369	-	6152	7	111	20
CCDC84	ENSG00000186166.9	chr11:119014066-119015428	+	1295	2	1652	536
RPS25	ENSG00000118181.11	chr11:119015717-119018343	-	711	3	38	10
HYOU1	ENSG00000149428.19	chr11:119048357-119048825	-	4598	1	25	7
VPS11	ENSG00000160695.15	chr11:119079182-119081965	+	3388	1	160	45
HMBS	ENSG00000256269.10	chr11:119092611-119093543	+	1936	2	67	22
HINFP	ENSG00000172273.13	chr11:119121580-119136059	+	3185	1	44	23
MCAM	ENSG00000076706.17	chr11:119309887-119311118	-	3327	2	664	237
USP2	ENSG00000036672.16	chr11:119358035-119360214	-	3697	2	60	16
USP47	ENSG00000170242.19	chr11:11942950-11949074	+	9994	2	359	215
TRIM29	ENSG00000137699.17	chr11:120112410-120117106	-	2977	1	71	32
ARHGEF12	ENSG00000196914.9	chr11:120477000-120477573	+	10326	5	316	72
TBCEL	ENSG00000154114.12	chr11:121054748-121087182	+	5142	2	76	46
SC5D	ENSG00000109929.10	chr11:121304385-121307265	+	6854	1	24	10
SORL1	ENSG00000137642.13	chr11:121555042-121558837	+	10863	1	22	10
BLID	ENSG00000259571.2	chr11:122115340-122116215	-	876	1	17	9
UBASH3B	ENSG00000154127.10	chr11:122794778-122797264	+	6865	3	50	13
CRTAM	ENSG00000109943.9	chr11:122862303-122872637	+	2473	2	101	66
HSPA8	ENSG00000109971.14	chr11:123060118-123063230	-	2306	4	226	74
GRAMD1B	ENSG00000023171.18	chr11:123613125-123622700	+	7723	6	146	16
OR6X1	ENSG00000221931.2	chr11:123753488-123754545	-	1058	1	66	33
PARVA	ENSG00000197702.14	chr11:12473744-12504355	+	8627	2	70	28
VWA5A	ENSG00000110002.16	chr11:124117495-124118152	+	4300	1	8	7
OR8G1	ENSG00000197849.6	chr11:124249676-124250611	+	5055	3	99	39
OR8A1	ENSG00000196119.8	chr11:124570723-124582942	+	5709	1	27	15
TBRG1	ENSG00000154144.13	chr11:124629922-124632405	+	5144	1	16	5
TMEM218	ENSG00000150433.9	chr11:125097071-125102809	-	1828	1	5	5
PKNOX2	ENSG00000165495.16	chr11:125331613-125385688	+	3642	1	65	53
FEZ1	ENSG00000149557.14	chr11:125455450-125496317	-	4744	4	204	103
EI24	ENSG00000149547.15	chr11:125580780-125582397	+	2191	1	17	8
STT3A	ENSG00000134910.14	chr11:125618518-125625215	+	4501	2	1013	379
PUS3	ENSG00000110060.9	chr11:125893485-125896330	-	1829	1	51	12
VSIG10L2	ENSG00000283703.2	chr11:125951866-125955937	+	5037	2	34	10
RPUSD4	ENSG00000165526.9	chr11:126203322-126206512	-	2468	1	11	8
SRPRA	ENSG00000182934.12	chr11:126263841-126264755	-	2986	1	11	6
FOXRED1	ENSG00000110074.11	chr11:126276912-126277844	+	1951	1	179	116
ST3GAL4	ENSG00000110080.19	chr11:126408450-126414554	+	1967	2	206	64
TEAD1	ENSG00000187079.19	chr11:12675503-12939065	+	9417	2	1827	417
ETS1	ENSG00000134954.14	chr11:128571808-128587523	-	5139	1	34	31
ARHGAP32	ENSG00000134909.18	chr11:129066744-129279324	-	10111	3	60	18
BARX2	ENSG00000043039.7	chr11:129436174-129438321	+	1905	2	108	84
APLP2	ENSG00000084234.17	chr11:130141412-130144273	+	3742	3	961	246
ST14	ENSG00000149418.11	chr11:130159782-130210362	+	3305	1	29	18
ZBTB44	ENSG00000196323.14	chr11:130236631-130238591	-	9755	1	37	18
NTM	ENSG00000182667.14	chr11:132146275-132336821	+	3190	6	740	220
OPCML	ENSG00000183715.13	chr11:132817126-132860777	-	6833	1	22	13
ARNTL	ENSG00000133794.19	chr11:13277885-13358558	+	2854	2	38	10
NCAPD3	ENSG00000151503.13	chr11:134208871-134223941	-	7369	2	32	18
BTBD10	ENSG00000148925.11	chr11:13405549-13440208	-	2439	1	36	10
THYN1	ENSG00000151500.15	chr11:134249889-134251778	-	1304	1	80	34
ACAD8	ENSG00000151498.12	chr11:134262185-134264061	+	2176	1	12	11
GLB1L3	ENSG00000166105.16	chr11:134287140-134319564	+	3566	1	27	26
GLB1L2	ENSG00000149328.15	chr11:134356015-134369877	+	3251	1	164	158
B3GAT1	ENSG00000109956.13	chr11:134378504-134387197	-	5737	1	50	16
PTH	ENSG00000152266.7	chr11:13492054-13495997	-	799	1	5	5
FAR1	ENSG00000197601.13	chr11:13719903-13732346	+	5820	1	8	8
COPB1	ENSG00000129083.13	chr11:14494260-14499666	-	3481	2	613	214
PSMA1	ENSG00000129084.18	chr11:14510914-14514293	-	1527	2	81	52
PDE3B	ENSG00000152270.9	chr11:14788939-14819206	+	5995	1	37	18
CYP2R1	ENSG00000186104.10	chr11:14878012-14885841	-	2325	2	60	12
CALCB	ENSG00000175868.14	chr11:15073562-15082342	+	2258	1	25	11
INSC	ENSG00000188487.12	chr11:15149102-15246526	+	2954	1	37	22
DUSP8	ENSG00000184545.11	chr11:1557523-1559443	-	4824	1	33	12
SOX6	ENSG00000110693.18	chr11:16341011-16434450	-	8979	5	1107	240
C11orf58	ENSG00000110696.10	chr11:16756025-16756881	+	3920	3	117	50
PLEKHA7	ENSG00000166689.16	chr11:16786293-16789857	-	5530	1	19	8
RPS13	ENSG00000110700.7	chr11:17076825-17077715	-	527	3	94	36
PIK3C2A	ENSG00000011405.13	chr11:17086572-17169741	-	8227	1	19	10
NUCB2	ENSG00000070081.17	chr11:17332042-17349980	+	2746	2	243	86
ABCC8	ENSG00000006071.15	chr11:17392947-17461689	-	6565	1	45	13
AC068580.4	ENSG00000250644.3	chr11:1735152-1753874	-	4038	1	7	7
OTOG	ENSG00000188162.11	chr11:17548177-17553444	+	9984	1	42	13
SAA4	ENSG00000148965.10	chr11:18231355-18236802	-	630	2	3407	3010
HPS5	ENSG00000110756.18	chr11:18279618-18286914	-	4840	2	26	18
GTF2H1	ENSG00000110768.12	chr11:18352098-18358642	+	3012	2	40	20
LDHAL6A	ENSG00000166800.10	chr11:18455856-18479601	+	2555	1	20	9
SPTY2D1OS	ENSG00000247595.4	chr11:18602987-18603893	+	1437	1	7	6
IGSF22	ENSG00000179057.14	chr11:18721802-18726174	-	4285	1	30	30
ZDHHC13	ENSG00000177054.14	chr11:19164282-19166716	+	2406	1	164	62
MRPL23	ENSG00000214026.11	chr11:1955577-1956346	+	919	1	39	16
NAV2	ENSG00000166833.22	chr11:20107245-20114680	+	11501	1	39	10
HTATIP2	ENSG00000109854.13	chr11:20364180-20383616	+	1748	1	55	20
PRMT3	ENSG00000185238.13	chr11:20405446-20509282	+	2552	4	258	90
NELL1	ENSG00000165973.19	chr11:20935696-21229388	+	3329	6	446	66
ANO5	ENSG00000171714.12	chr11:22270397-22278034	+	6742	2	54	25
GAS2	ENSG00000148935.11	chr11:22755648-22755953	+	2286	4	463	224
SVIP	ENSG00000198168.9	chr11:22813799-22827877	-	4479	3	50	15
CCDC179	ENSG00000255359.3	chr11:22846922-22860474	-	848	1	93	26
LUZP2	ENSG00000187398.12	chr11:24891765-24892521	+	5212	4	124	33
KCNQ1	ENSG00000053918.18	chr11:2461887-2527973	+	3224	1	380	155
PSMD13	ENSG00000185627.18	chr11:250784-252983	+	1632	1	22	13
ANO3	ENSG00000134343.14	chr11:26541945-26563229	+	6308	2	49	18
MUC15	ENSG00000169550.14	chr11:26559032-26572263	-	3387	4	161	35
BBOX1	ENSG00000129151.9	chr11:27055426-27057433	+	2035	1	29	17
CCDC34	ENSG00000109881.17	chr11:27348869-27363234	-	2109	2	460	109
LGR4	ENSG00000205213.14	chr11:27384268-27385532	-	5250	1	32	22
LIN7C	ENSG00000148943.12	chr11:27494418-27506769	-	4842	3	29	9
METTL15	ENSG00000169519.21	chr11:28327581-28330629	+	4304	1	18	6
CDKN1C	ENSG00000129757.14	chr11:2883218-2885775	-	1936	2	100	44
NAP1L4	ENSG00000205531.13	chr11:2945597-2969904	-	2479	1	19	7
MPPED2	ENSG00000066382.16	chr11:30451654-30536084	-	5591	4	260	111
DCDC1	ENSG00000170959.14	chr11:30878584-31328280	-	5352	5	342	126
DNAJC24	ENSG00000170946.15	chr11:31417012-31430403	+	2970	1	12	6
IMMP1L	ENSG00000148950.11	chr11:31452198-31509563	-	1905	7	155	44
ELP4	ENSG00000109911.19	chr11:31779713-31783757	+	8093	2	551	128
PAX6	ENSG00000007372.23	chr11:31789947-31802946	-	6975	3	36	9
EIF3M	ENSG00000149100.13	chr11:32593769-32602302	+	5047	1	964	383
PRRG4	ENSG00000135378.4	chr11:32829927-32858120	+	5543	2	81	23
QSER1	ENSG00000060749.16	chr11:32957806-32969068	+	9706	6	138	19
TCP11L1	ENSG00000176148.16	chr11:33039417-33044112	+	3390	1	78	42
CSTF3	ENSG00000176102.13	chr11:33134413-33161421	-	2911	1	15	9
KIAA1549L	ENSG00000110427.16	chr11:33376083-33674102	+	12958	6	148	31
ZNF195	ENSG00000005801.18	chr11:3360453-3367119	-	3342	4	235	180
AL049629.2	ENSG00000284969.1	chr11:33702692-33710283	-	789	2	20	9
FBXO3	ENSG00000110429.14	chr11:33745937-33748812	-	7410	4	32	8
CAPRIN1	ENSG00000135387.21	chr11:34096160-34097272	+	5514	1	10	6
NAT10	ENSG00000135372.9	chr11:34146720-34147670	+	3973	3	1748	811
CAT	ENSG00000121691.7	chr11:34470714-34471547	+	2291	3	92	19
PDHX	ENSG00000110435.12	chr11:34984633-35020591	+	2653	4	83	22
CD44	ENSG00000026508.20	chr11:35219344-35229789	+	5431	6	510	88
SLC1A2	ENSG00000110436.13	chr11:35312139-35317381	-	12006	1	24	8
PAMR1	ENSG00000149090.12	chr11:35431833-35494274	-	2842	1	28	21
FJX1	ENSG00000179431.7	chr11:35619688-35620852	+	2406	2	274	73
LDLRAD3	ENSG00000179241.13	chr11:36109925-36229211	+	3814	3	87	27
COMMD9	ENSG00000110442.12	chr11:36269284-36273359	-	2949	1	31	14
PRR5L	ENSG00000135362.14	chr11:36401065-36462439	+	3930	1	305	114
ART1	ENSG00000129744.3	chr11:3645128-3664416	+	1315	1	19	8
RAG2	ENSG00000175097.8	chr11:36594741-36598279	-	2818	1	24	15
NUP98	ENSG00000110713.17	chr11:3731483-3768680	-	7023	9	185	37
PGAP2	ENSG00000148985.20	chr11:3824571-3825875	+	1963	1	12	7
SIGIRR	ENSG00000185187.13	chr11:405716-406370	-	1743	1	36	14
RRM1	ENSG00000167325.15	chr11:4094707-4107480	+	3166	1	5	5
API5	ENSG00000166181.13	chr11:43335279-43339373	+	3726	2	14	7
TTC17	ENSG00000052841.15	chr11:43490718-43494933	+	4488	1	75	29
EXT2	ENSG00000151348.15	chr11:44206865-44244301	+	10037	6	274	126
ALX4	ENSG00000052850.8	chr11:44260440-44310139	-	5727	1	151	40
TSPAN18	ENSG00000157570.12	chr11:44859603-44909839	+	4557	2	226	51
OR52K1	ENSG00000196778.3	chr11:4488879-4489908	+	5456	1	27	19
PRDM11	ENSG00000019485.13	chr11:45181877-45214713	+	10730	1	29	26
MAPK8IP1	ENSG00000121653.11	chr11:45885651-45906465	+	3180	1	51	18
PEX16	ENSG00000121680.16	chr11:45910170-45912015	-	1668	1	20	12
LARGE2	ENSG00000165905.18	chr11:45928036-45929096	+	2552	1	100	26
PHF21A	ENSG00000135365.16	chr11:45971278-46027078	-	7451	2	94	18
CREB3L1	ENSG00000157613.11	chr11:46295126-46307939	+	2673	2	32	17
DGKZ	ENSG00000149091.15	chr11:46377970-46378927	+	4086	1	49	23
MDK	ENSG00000110492.15	chr11:46380756-46383799	+	1339	2	103	30
CHRM4	ENSG00000180720.7	chr11:46385098-46386608	-	1511	2	84	27
HARBI1	ENSG00000180423.4	chr11:46616012-46616849	-	1967	1	21	16
ATG13	ENSG00000175224.16	chr11:46672795-46674513	+	4348	3	237	80
ZNF408	ENSG00000175213.3	chr11:46702715-46704522	+	2229	1	19	9
CKAP5	ENSG00000175216.15	chr11:46816203-46826853	-	7172	5	191	53
LRP4	ENSG00000134569.10	chr11:46883924-46889687	-	8155	2	152	63
C11orf49	ENSG00000149179.14	chr11:47160105-47162245	+	1916	6	116	36
ARFGAP2	ENSG00000149182.15	chr11:47167974-47168503	-	2937	2	87	29
DDB2	ENSG00000134574.12	chr11:47234627-47237900	+	1815	1	22	9
NR1H3	ENSG00000025434.19	chr11:47248956-47268781	+	2731	1	35	33
MADD	ENSG00000110514.19	chr11:47328142-47329406	+	6005	2	166	64
SLC39A13	ENSG00000165915.14	chr11:47414862-47415434	+	3553	1	215	74
CELF1	ENSG00000149187.18	chr11:47488983-47523537	-	7666	7	2291	452
MTCH2	ENSG00000109919.10	chr11:47618704-47629355	-	2522	2	675	229
AGBL2	ENSG00000165923.16	chr11:47714284-47715389	-	3586	2	220	81
FNBP4	ENSG00000109920.13	chr11:47724472-47734135	-	4035	3	91	30
OR51F1	ENSG00000280021.1	chr11:4768979-4769938	-	960	1	21	21
NUP160	ENSG00000030066.13	chr11:47815091-47816020	-	5376	4	643	196
PTPRJ	ENSG00000149177.13	chr11:48145078-48149866	+	7851	4	63	26
OR4X2	ENSG00000172208.6	chr11:48245056-48246080	+	1025	1	37	16
OR51S1	ENSG00000176922.4	chr11:4847489-4849238	-	1750	1	115	104
OR51A7	ENSG00000176895.9	chr11:4907333-4908380	+	2186	2	49	11
RNH1	ENSG00000023191.17	chr11:494544-498929	-	2973	1	172	63
MMP26	ENSG00000167346.7	chr11:4988194-4992427	+	1189	1	25	19
OR52J3	ENSG00000205495.1	chr11:5046526-5047461	+	936	1	20	7
AC104389.5	ENSG00000239920.2	chr11:5254880-5328413	-	1761	1	32	17
OR8H3	ENSG00000181761.5	chr11:56122373-56123311	+	939	1	34	34
TRIM34	ENSG00000258659.7	chr11:5619764-5644398	+	2493	1	6	6
OR8J1	ENSG00000172487.4	chr11:56360215-56361288	+	1320	1	25	22
RASSF7	ENSG00000099849.15	chr11:562385-563685	+	2017	1	14	7
OR5M1	ENSG00000255012.2	chr11:56612555-56613502	-	4302	1	20	20
TNKS1BP1	ENSG00000149115.14	chr11:57309832-57311469	-	5952	2	40	19
PRG2	ENSG00000186652.10	chr11:57387443-57390629	-	1431	1	6	5
AP000781.2	ENSG00000254979.5	chr11:57389155-57407879	-	681	1	28	17
SLC43A3	ENSG00000134802.18	chr11:57407531-57416653	-	2619	1	17	9
ZDHHC5	ENSG00000156599.11	chr11:57682540-57698835	+	4443	3	45	14
MED19	ENSG00000156603.19	chr11:57704230-57712207	-	1529	3	278	58
SELENOH	ENSG00000211450.10	chr11:57743032-57743554	+	1291	4	36	9
CTNND1	ENSG00000198561.15	chr11:57813917-57815481	+	6670	3	29	9
OR9Q1	ENSG00000186509.4	chr11:58179431-58181564	+	2488	1	26	10
CNTF	ENSG00000242689.3	chr11:58622665-58625733	+	1902	2	693	325
GLYAT	ENSG00000149124.11	chr11:58640426-58712849	-	2024	1	36	36
TRIM5	ENSG00000132256.19	chr11:5678320-5938619	-	3364	1	22	17
OR5A1	ENSG00000172320.3	chr11:59443144-59444194	+	8612	1	120	94
OR56A3	ENSG00000184478.7	chr11:5942251-5951347	+	4595	1	26	17
PATL1	ENSG00000166889.14	chr11:59642674-59647886	-	4129	1	25	21
MRPL16	ENSG00000166902.5	chr11:59807236-59810022	-	1083	2	87	37
MS4A3	ENSG00000149516.14	chr11:60061161-60070233	+	1618	1	25	11
MS4A14	ENSG00000166928.11	chr11:60396703-60403168	+	3401	1	24	18
PRPF19	ENSG00000110107.9	chr11:60897880-60898469	-	2337	2	1448	368
TMEM109	ENSG00000110108.10	chr11:60922618-60923443	+	2129	2	1111	307
SLC15A3	ENSG00000110446.11	chr11:60937084-60937984	-	2506	1	112	45
IRF7	ENSG00000185507.21	chr11:612588-613591	-	2051	2	72	24
PGA5	ENSG00000256713.8	chr11:61249333-61251418	+	1382	1	23	8
DDB1	ENSG00000167986.14	chr11:61322317-61326229	-	4245	2	2042	588
TKFC	ENSG00000149476.15	chr11:61339118-61339526	+	4696	1	24	6
CYB561A3	ENSG00000162144.10	chr11:61348890-61351284	-	4094	1	263	101
TMEM138	ENSG00000149483.12	chr11:61367905-61369211	+	2839	2	28	9
TMEM216	ENSG00000187049.10	chr11:61392632-61394301	+	1306	1	53	15
CPSF7	ENSG00000149532.16	chr11:61404288-61406170	-	3695	3	27	8
PPP1R32	ENSG00000162148.11	chr11:61481120-61490928	+	1532	3	725	469
LRRC10B	ENSG00000204950.4	chr11:61508749-61511018	+	2270	2	18	7
OR52B2	ENSG00000255307.1	chr11:6169330-6170408	-	1079	1	29	7
TMEM258	ENSG00000134825.16	chr11:61768501-61790603	-	1692	1	352	175
FEN1	ENSG00000168496.4	chr11:61795940-61797232	+	2016	2	34	22
FADS1	ENSG00000149485.19	chr11:61802218-61804680	-	4364	1	34	17
FADS2	ENSG00000134824.14	chr11:61861973-61865319	+	3091	3	254	80
FADS3	ENSG00000221968.9	chr11:61873760-61876871	-	1790	2	123	37
RAB3IL1	ENSG00000167994.13	chr11:61897840-61899338	-	2486	1	36	14
FTH1	ENSG00000167996.16	chr11:61964585-61967607	-	1203	1	63	34
FAM160A2	ENSG00000051009.11	chr11:6211345-6215355	-	3481	1	150	38
INCENP	ENSG00000149503.13	chr11:62130559-62141745	+	4114	1	20	18
ASRGL1	ENSG00000162174.12	chr11:62357053-62383247	+	2270	2	40	9
AHNAK	ENSG00000124942.14	chr11:62533984-62556235	-	18761	3	489	186
MTA2	ENSG00000149480.7	chr11:62593214-62601865	-	3083	2	25	7
GANAB	ENSG00000089597.18	chr11:62624832-62646726	-	3906	2	119	57
INTS5	ENSG00000185085.2	chr11:62646848-62653302	-	3285	1	16	7
TTC9C	ENSG00000162222.14	chr11:62739948-62740293	+	1833	2	101	29
TAF6L	ENSG00000162227.8	chr11:62771357-62776387	+	2023	1	114	40
WDR74	ENSG00000133316.15	chr11:62832912-62841809	-	1736	1	2373	1642
SLC22A25	ENSG00000196600.12	chr11:63163827-63229647	-	3699	1	99	24
SLC22A10	ENSG00000184999.12	chr11:63290308-63311101	+	2638	1	46	24
SLC22A9	ENSG00000149742.10	chr11:63369789-63409958	+	2366	1	77	23
PLAAT2	ENSG00000133328.4	chr11:63552770-63563379	-	738	1	67	63
ATL3	ENSG00000184743.13	chr11:63624087-63671376	-	6899	1	151	50
C11orf95	ENSG00000188070.9	chr11:63764182-63765952	-	5716	3	42	9
RCOR2	ENSG00000167771.6	chr11:63911955-63912307	-	2915	1	21	11
AP000721.1	ENSG00000256100.1	chr11:63974620-63988346	+	559	1	1451	398
MACROD1	ENSG00000133315.12	chr11:64009013-64165775	-	1257	3	279	69
STIP1	ENSG00000168439.17	chr11:64202405-64203144	+	2743	1	6	6
DNAJC4	ENSG00000110011.13	chr11:64230278-64234278	+	1288	1	9	9
GPR137	ENSG00000173264.14	chr11:64288363-64289292	+	1843	3	358	63
TRMT112	ENSG00000173113.7	chr11:64316694-64317341	-	823	1	7713	2178
DEAF1	ENSG00000177030.17	chr11:644234-646596	-	2190	1	377	103
TRIM3	ENSG00000110171.20	chr11:6448613-6450391	-	3044	1	37	12
SF1	ENSG00000168066.20	chr11:64769542-64771607	-	3470	2	20	8
MAP4K2	ENSG00000168067.12	chr11:64789137-64803241	-	7147	1	69	32
TIMM10B	ENSG00000132286.12	chr11:6481508-6483058	+	2788	2	36	10
EHD1	ENSG00000110047.18	chr11:64874478-64888296	-	4453	3	88	36
GPHA2	ENSG00000149735.7	chr11:64934644-64935523	-	752	2	64	24
ARL2	ENSG00000213465.8	chr11:65021516-65022116	+	932	1	203	82
SNX15	ENSG00000110025.13	chr11:65027548-65035124	+	1908	1	22	12
SAC3D1	ENSG00000168061.17	chr11:65040901-65044799	+	1563	3	40	13
NAALADL1	ENSG00000168060.16	chr11:65044818-65046264	-	2708	1	50	21
CDCA5	ENSG00000146670.10	chr11:65066300-65079389	-	2475	2	18	8
TMEM262	ENSG00000187066.8	chr11:65088372-65089025	-	494	1	6	6
FAU	ENSG00000149806.11	chr11:65120631-65121821	-	1125	1	361	156
MRPL49	ENSG00000149792.9	chr11:65124725-65127363	+	2026	1	170	57
DNHD1	ENSG00000179532.13	chr11:6508213-6520858	+	14876	1	30	16
POLA2	ENSG00000014138.9	chr11:65294178-65297552	+	3544	1	69	30
CDC42EP2	ENSG00000149798.5	chr11:65317042-65321621	+	1963	3	144	18
SLC25A45	ENSG00000162241.12	chr11:65375192-65378025	-	3088	1	11	8
SCYL1	ENSG00000142186.17	chr11:65537849-65538704	+	2715	1	284	67
FAM89B	ENSG00000176973.8	chr11:65572349-65574198	+	1409	1	88	31
EHBP1L1	ENSG00000173442.13	chr11:65591822-65592480	+	5170	1	60	19
KCNK7	ENSG00000173338.13	chr11:65592855-65595996	-	1563	2	143	49
SIPA1	ENSG00000213445.10	chr11:65650282-65650918	+	3628	2	263	102
AP5B1	ENSG00000254470.3	chr11:65773898-65780976	-	6980	2	122	34
SNX32	ENSG00000172803.18	chr11:65834004-65851348	+	1681	1	16	7
CFL1	ENSG00000172757.13	chr11:65855418-65856473	-	1878	1	5063	2000
MUS81	ENSG00000172732.12	chr11:65865858-65867653	+	2364	1	292	136
FIBP	ENSG00000172500.13	chr11:65883741-65885572	-	1361	1	42	13
C11orf68	ENSG00000175573.7	chr11:65916833-65918360	-	1562	1	8	8
EIF1AD	ENSG00000175376.9	chr11:65998614-66000482	-	2916	1	46	19
RRP8	ENSG00000132275.11	chr11:6599943-6601304	-	6559	1	38	14
TAF10	ENSG00000166337.10	chr11:6611188-6612539	-	5312	3	119	53
TPP1	ENSG00000166340.17	chr11:6612782-6615455	-	3578	2	30	12
YIF1A	ENSG00000174851.16	chr11:66284580-66285335	-	1097	1	372	81
RIN1	ENSG00000174791.11	chr11:66332223-66336840	-	4419	1	139	71
BRMS1	ENSG00000174744.14	chr11:66341949-66345125	-	1424	1	36	20
MRPL11	ENSG00000174547.13	chr11:66435834-66437222	-	1605	1	107	68
AP002748.5	ENSG00000256349.1	chr11:66509079-66533613	+	3547	1	6	6
BBS1	ENSG00000174483.20	chr11:66523482-66527058	+	3585	1	14	7
ZDHHC24	ENSG00000174165.8	chr11:66542484-66546006	-	4803	2	36	8
RBM4	ENSG00000173933.21	chr11:66643750-66646468	+	3029	1	118	63
MRPL17	ENSG00000158042.9	chr11:6681151-6682400	-	2305	2	1125	474
RCE1	ENSG00000173653.8	chr11:66843437-66846528	+	1462	1	9	5
PC	ENSG00000173599.15	chr11:66857883-66860475	-	5137	1	42	22
C11orf86	ENSG00000173237.4	chr11:66975277-66977004	+	1187	1	212	77
RHOD	ENSG00000173156.7	chr11:67056889-67071691	+	1104	1	91	32
GRK2	ENSG00000173020.11	chr11:67284271-67285591	+	3403	1	12	9
SSH3	ENSG00000172830.13	chr11:67311625-67312607	+	2990	1	25	12
POLD4	ENSG00000175482.9	chr11:67351548-67353078	-	1694	1	25	9
PPP1CA	ENSG00000172531.15	chr11:67398582-67399606	-	1421	2	451	91
PTPRCAP	ENSG00000213402.3	chr11:67435510-67437682	-	907	1	559	148
TMEM134	ENSG00000172663.9	chr11:67464358-67465108	-	3551	1	46	22
NDUFV1	ENSG00000167792.13	chr11:67611719-67612397	+	2528	1	13	7
NDUFS8	ENSG00000110717.13	chr11:68036029-68036644	+	814	1	142	36
KMT5B	ENSG00000110066.15	chr11:68171654-68176714	-	5718	2	81	17
C11orf24	ENSG00000171067.11	chr11:68261463-68263355	-	2071	1	46	20
LRP5	ENSG00000162337.12	chr11:68312684-68449272	+	5177	1	18	13
PPP6R3	ENSG00000110075.14	chr11:68586276-68614592	+	5093	6	83	22
TESMIN	ENSG00000132749.11	chr11:68707440-68751520	-	3495	3	229	81
CPT1A	ENSG00000110090.13	chr11:68807567-68839684	-	5238	2	80	25
MRPL21	ENSG00000197345.13	chr11:68892492-68903778	-	2283	1	135	46
OR2D3	ENSG00000178358.4	chr11:6920974-6922043	+	1070	1	20	18
CCND1	ENSG00000110092.4	chr11:69647957-69651407	+	4238	2	144	42
LTO1	ENSG00000149716.13	chr11:69653076-69658430	-	2484	1	258	63
PPFIA1	ENSG00000131626.18	chr11:70378078-70383629	+	6705	2	22	10
CTTN	ENSG00000085733.16	chr11:70429122-70435152	+	3272	2	130	72
SHANK2	ENSG00000162105.19	chr11:70654146-70807074	-	9208	3	90	30
IL18BP	ENSG00000137496.18	chr11:71999927-72002527	+	4080	5	44	12
FOLR1	ENSG00000110195.14	chr11:72192140-72196299	+	1331	1	82	24
INPPL1	ENSG00000165458.14	chr11:72237660-72238621	+	4789	3	195	57
PDE2A	ENSG00000186642.16	chr11:72577545-72579505	-	4284	1	41	20
ARAP1	ENSG00000186635.14	chr11:72685075-72722358	-	5767	2	19	9
STARD10	ENSG00000214530.9	chr11:72757771-72785967	-	1963	1	24	12
FCHSD2	ENSG00000137478.15	chr11:72983765-72989012	-	4710	2	118	52
ARHGEF17	ENSG00000110237.5	chr11:73365225-73367943	+	8163	2	32	13
FAM168A	ENSG00000054965.10	chr11:73412252-73598097	-	7296	1	19	7
PLEKHB1	ENSG00000021300.14	chr11:73662353-73662815	+	2275	3	103	37
COA4	ENSG00000181924.7	chr11:73872762-73874475	-	1038	1	159	69
UCP2	ENSG00000175567.10	chr11:73975530-73977006	-	2047	1	278	152
UCP3	ENSG00000175564.13	chr11:74003448-74009085	-	2277	1	12	7
PPME1	ENSG00000214517.10	chr11:74235725-74251677	+	2496	2	40	10
OLFML1	ENSG00000183801.8	chr11:7485606-7510412	+	2768	1	11	6
OR2AT4	ENSG00000171561.4	chr11:75088713-75089754	-	8795	1	29	18
RPS3	ENSG00000149273.15	chr11:75400692-75405657	+	2059	2	29	7
KLHL35	ENSG00000149243.15	chr11:75422396-75430629	-	1936	1	86	24
SERPINH1	ENSG00000149257.16	chr11:75571914-75572783	+	3523	1	2318	760
MAP6	ENSG00000171533.11	chr11:75587990-75599036	-	4329	1	24	24
THAP12	ENSG00000137492.8	chr11:76349956-76359573	-	3490	1	191	48
EMSY	ENSG00000158636.16	chr11:76545948-76550006	+	6848	3	65	30
PPFIBP2	ENSG00000166387.13	chr11:7651715-7653756	+	3328	1	28	13
TALDO1	ENSG00000177156.11	chr11:764370-765005	+	1231	1	6	5
ACER3	ENSG00000078124.12	chr11:77019537-77020600	+	7333	4	285	166
OVCH2	ENSG00000183378.12	chr11:7689437-7704674	-	1921	1	22	20
MYO7A	ENSG00000137474.22	chr11:77138185-77142822	+	7483	1	18	11
GDPD4	ENSG00000178795.9	chr11:77216862-77224302	-	2533	1	133	119
PAK1	ENSG00000149269.10	chr11:77322017-77412064	-	3459	1	123	36
AQP11	ENSG00000178301.4	chr11:77589391-77610009	+	1835	2	80	47
CLNS1A	ENSG00000074201.9	chr11:77514936-77619695	-	2982	3	189	79
RSF1	ENSG00000048649.13	chr11:77675079-77677061	-	11550	2	112	88
INTS4	ENSG00000149262.17	chr11:77977889-77994653	-	3459	1	73	55
THRSP	ENSG00000151365.2	chr11:78063861-78068351	+	1174	2	821	368
NDUFC2-KCTD14	ENSG00000259112.2	chr11:78017175-78079773	-	656	1	7	7
ALG8	ENSG00000159063.13	chr11:78101061-78121163	-	1677	2	140	37
USP35	ENSG00000118369.13	chr11:78207237-78209551	+	4725	1	23	8
NARS2	ENSG00000137513.10	chr11:78436189-78443759	-	2512	1	20	16
TENM4	ENSG00000149256.16	chr11:79069942-79215909	-	14381	6	169	27
CEND1	ENSG00000184524.6	chr11:788178-790113	-	1605	1	164	86
EIF3F	ENSG00000175390.14	chr11:7995014-7995633	+	7540	1	251	81
RPLP2	ENSG00000177600.9	chr11:812079-812850	+	637	2	60	19
PRCP	ENSG00000137509.11	chr11:82853194-82858771	-	3489	1	97	68
DDIAS	ENSG00000165490.13	chr11:82922614-82931956	+	3524	2	53	16
RAB30	ENSG00000137502.10	chr11:82987648-83035694	-	9929	2	55	14
ANKRD42	ENSG00000137494.14	chr11:83194509-83248971	+	4066	1	54	54
CCDC90B	ENSG00000137500.9	chr11:83261456-83267472	-	4014	1	31	11
DLG2	ENSG00000150672.17	chr11:85469338-85525022	-	7890	18	783	117
CD151	ENSG00000177697.19	chr11:838180-839831	+	1545	2	394	153
STK33	ENSG00000130413.15	chr11:8391868-8452906	-	3103	1	20	11
TMEM126B	ENSG00000171204.13	chr11:85628630-85636159	+	1388	3	27	8
TMEM126A	ENSG00000171202.7	chr11:85655409-85656466	+	759	1	11	6
CREBZF	ENSG00000137504.13	chr11:85661953-85663859	-	4329	5	58	14
SYTL2	ENSG00000137501.17	chr11:85695195-85757725	-	6672	1	34	8
CCDC83	ENSG00000150676.13	chr11:85873231-85919583	+	2358	1	18	18
PICALM	ENSG00000073921.18	chr11:86001031-86003778	-	4134	5	140	34
EED	ENSG00000074266.21	chr11:86263945-86268530	+	2088	1	21	21
TRIM66	ENSG00000166436.16	chr11:8618877-8622845	-	10688	1	41	15
HIKESHI	ENSG00000149196.16	chr11:86343508-86345927	+	1694	2	115	23
ME3	ENSG00000151376.16	chr11:86667739-86671822	-	2311	2	59	22
TSPAN4	ENSG00000214063.11	chr11:863272-867111	+	1462	1	5	5
CHID1	ENSG00000177830.18	chr11:899353-910791	-	3537	3	473	80
PRSS23	ENSG00000150687.12	chr11:86940786-86951736	+	3713	3	155	101
RPL27A	ENSG00000166441.13	chr11:8689130-8714759	+	4535	2	34	11
FZD4	ENSG00000174804.4	chr11:86945679-86955395	-	7387	3	35	6
TMEM135	ENSG00000166575.17	chr11:87319067-87322035	+	8980	2	29	17
CTSC	ENSG00000109861.16	chr11:88293788-88299755	-	6125	2	763	236
GRM5	ENSG00000168959.14	chr11:88911936-89047370	-	7927	2	140	29
TYR	ENSG00000077498.9	chr11:89177893-89200611	+	2062	1	113	70
NOX4	ENSG00000086991.13	chr11:89326567-89490732	-	4269	1	203	96
NRIP3	ENSG00000175352.11	chr11:8982559-8984103	-	3761	1	31	25
TRIM49D2	ENSG00000233802.8	chr11:89926762-89932937	+	1651	1	29	29
NAALAD2	ENSG00000077616.11	chr11:90162492-90169685	+	3466	2	120	23
CHORDC1	ENSG00000110172.12	chr11:90201949-90209478	-	4805	4	32	9
SCUBE2	ENSG00000175356.13	chr11:9079471-9138114	-	4652	3	131	28
DENND5A	ENSG00000184014.8	chr11:9139504-9172245	-	4991	1	49	42
FAT3	ENSG00000165323.15	chr11:92883299-92890862	+	19030	2	40	16
TMEM41B	ENSG00000166471.11	chr11:9283139-9288073	-	3848	1	16	8
DEUP1	ENSG00000165325.13	chr11:93411059-93437702	+	2784	2	41	27
SMCO4	ENSG00000166002.7	chr11:93479034-93523367	-	987	3	118	49
CEP295	ENSG00000166004.15	chr11:93698908-93723064	+	8014	2	54	22
TAF1D	ENSG00000166012.17	chr11:93733305-93738292	-	2540	5	44	8
C11orf54	ENSG00000182919.15	chr11:93754873-93761636	+	4163	1	6	6
MED17	ENSG00000042429.12	chr11:93806101-93812334	+	5087	1	8	8
IPO7	ENSG00000205339.10	chr11:9423786-9425324	+	6162	2	42	13
GPR83	ENSG00000123901.9	chr11:94377316-94401419	-	4277	1	88	31
ZNF143	ENSG00000166478.10	chr11:9525221-9527952	+	2900	4	207	53
PIWIL4	ENSG00000134627.12	chr11:94617789-94621113	+	3759	3	138	111
AMOTL1	ENSG00000166025.18	chr11:94864828-94866765	+	8980	6	450	71
CWC15	ENSG00000150316.12	chr11:94963342-94970255	-	1522	1	486	153
SRSF8	ENSG00000263465.4	chr11:95068058-95069088	+	4028	1	71	29
FAM76B	ENSG00000077458.13	chr11:95775854-95779204	-	3932	2	71	25
CEP57	ENSG00000166037.11	chr11:95825683-95831167	+	3141	7	167	22
MTMR2	ENSG00000087053.20	chr11:95832882-95910665	-	7939	3	94	16
WEE1	ENSG00000166483.11	chr11:9586714-9593457	+	3588	1	6	5
MAML2	ENSG00000184384.14	chr11:95978755-96093520	-	7121	1	47	22
CCDC82	ENSG00000149231.15	chr11:96353448-96359282	-	7644	2	272	133
UHRF1BP1L	ENSG00000111647.13	chr12:100103935-100142824	-	5198	2	43	23
ACTR6	ENSG00000075089.9	chr12:100200851-100224357	+	2464	2	50	17
DEPDC4	ENSG00000166153.16	chr12:100255873-100267055	-	2337	2	64	23
SCYL2	ENSG00000136021.19	chr12:100335591-100338633	+	5977	2	37	21
SLC17A8	ENSG00000179520.11	chr12:100357368-100420252	+	3984	1	37	12
NR1H4	ENSG00000012504.15	chr12:100503453-100505824	+	2884	1	64	62
GAS2L3	ENSG00000139354.11	chr12:100623715-100628286	+	5736	3	105	44
ANO4	ENSG00000151572.18	chr12:101047988-101128627	+	4033	3	105	23
UTP20	ENSG00000120800.5	chr12:101326855-101329345	+	9031	3	1033	374
ARL1	ENSG00000120805.14	chr12:101395507-101401486	-	3197	1	189	64
OLR1	ENSG00000173391.9	chr12:10159668-10160561	-	2456	2	18	11
MYBPC1	ENSG00000196091.15	chr12:101626852-101637150	+	4082	2	258	64
SYCP3	ENSG00000139351.15	chr12:101728648-101731666	-	1120	1	90	35
GNPTAB	ENSG00000111670.16	chr12:101749142-101757657	-	5720	1	98	98
DRAM1	ENSG00000136048.14	chr12:101920019-101921567	+	3279	2	232	62
PARPBP	ENSG00000185480.11	chr12:102123988-102197361	+	3014	1	13	7
IGF1	ENSG00000017427.17	chr12:102402247-102415746	-	7277	1	31	18
KLRD1	ENSG00000134539.17	chr12:10313494-10315637	+	15563	3	187	51
STAB2	ENSG00000136011.15	chr12:103711293-103712443	+	8243	1	156	96
KLRK1	ENSG00000213809.9	chr12:10372980-10388976	-	1576	1	25	23
HSP90B1	ENSG00000166598.15	chr12:103943796-103953645	+	2782	3	47	15
C12orf73	ENSG00000204954.10	chr12:103940763-103951405	-	1702	2	5484	1314
TDG	ENSG00000139372.15	chr12:103986234-103987025	+	3183	2	24	10
TXNRD1	ENSG00000198431.16	chr12:104334127-104348583	+	4277	6	472	117
SLC41A2	ENSG00000136052.9	chr12:104804975-104834179	-	4449	5	66	11
C12orf45	ENSG00000151131.11	chr12:104994492-105049737	+	23524	1	18	13
EIF2S3B	ENSG00000180574.3	chr12:10505890-10507491	+	2142	2	108	25
WASHC4	ENSG00000136051.15	chr12:105162791-105164633	+	5819	3	146	54
NUAK1	ENSG00000074590.13	chr12:106067938-106086956	-	6828	1	46	23
TCP11L2	ENSG00000166046.11	chr12:106321574-106324056	+	3198	2	66	18
POLR3B	ENSG00000013503.10	chr12:106358082-106510196	+	4183	1	26	13
STYK1	ENSG00000060140.9	chr12:10631247-10673658	-	2771	1	132	99
RFX4	ENSG00000111783.13	chr12:106645882-106709430	+	3859	1	40	20
RIC8B	ENSG00000111785.21	chr12:106879728-106886250	+	5048	3	45	7
TMEM263	ENSG00000151135.10	chr12:106971471-106978757	+	3349	1	11	6
MTERF2	ENSG00000120832.10	chr12:106985753-106987160	-	3235	4	274	75
YBX3	ENSG00000060138.13	chr12:10699427-10710120	-	1931	3	47	8
PWP1	ENSG00000136045.12	chr12:107692683-107697584	+	2549	1	30	30
WSCD2	ENSG00000075035.10	chr12:108196195-108197184	+	5082	1	19	15
CMKLR1	ENSG00000174600.14	chr12:108292533-108317917	-	5488	1	31	17
PRR4	ENSG00000111215.12	chr12:10847206-10848559	-	563	1	14	5
FICD	ENSG00000198855.7	chr12:108524659-108525837	+	3255	1	172	58
CORO1C	ENSG00000110880.11	chr12:108648687-108649671	-	3921	6	527	110
DAO	ENSG00000110887.8	chr12:108858932-108900921	+	2385	1	24	7
USP30	ENSG00000135093.13	chr12:109085063-109086324	+	3749	3	84	21
ACACB	ENSG00000076555.15	chr12:109263022-109266941	+	9360	1	39	15
MYO1H	ENSG00000174527.9	chr12:109439537-109447455	+	4364	2	45	20
UBE3B	ENSG00000151148.14	chr12:109508450-109524095	+	5730	2	63	24
MVK	ENSG00000110921.14	chr12:109587861-109597262	+	2833	1	53	22
TCHP	ENSG00000139437.18	chr12:109929845-109934151	+	3151	2	33	11
GIT2	ENSG00000139436.21	chr12:109934040-109954550	-	5598	1	18	12
C12orf76	ENSG00000174456.15	chr12:110041160-110067695	-	1580	1	86	19
IFT81	ENSG00000122970.16	chr12:110203335-110218560	+	3124	1	20	10
ATP2A2	ENSG00000174437.17	chr12:110346201-110350373	+	8295	4	636	158
ANAPC7	ENSG00000196510.12	chr12:110374246-110377901	-	3045	1	45	27
FAM216A	ENSG00000204856.12	chr12:110486891-110490349	+	1101	3	79	20
VPS29	ENSG00000111237.19	chr12:110491731-110496217	-	1531	4	172	42
PPTC7	ENSG00000196850.6	chr12:110533245-110583318	-	4994	3	206	57
TCTN1	ENSG00000204852.16	chr12:110619836-110640503	+	2309	1	27	23
HVCN1	ENSG00000122986.14	chr12:110648686-110683267	-	2189	1	25	10
PPP1CC	ENSG00000186298.12	chr12:110720730-110724714	-	2552	5	93	14
MYL2	ENSG00000111245.17	chr12:110913133-110914290	-	811	1	25	19
SH2B3	ENSG00000111252.11	chr12:111434862-111449202	+	5431	1	18	10
ATXN2	ENSG00000204842.18	chr12:111452463-111552306	-	4674	6	3608	1132
PRH1	ENSG00000231887.7	chr12:11047013-11171608	-	837	1	196	61
MAPKAPK5	ENSG00000089022.14	chr12:111889233-111896539	+	11083	1	27	17
NAA25	ENSG00000111300.10	chr12:112029387-112035405	-	5771	2	21	7
TRAFD1	ENSG00000135148.12	chr12:112141953-112148213	+	3178	1	15	7
HECTD4	ENSG00000173064.13	chr12:112258380-112262136	-	15759	3	84	24
ERC1	ENSG00000082805.20	chr12:1443291-1491079	+	9308	7	217	75
RPL6	ENSG00000089009.15	chr12:112405190-112406344	-	1074	1	6	6
PTPN11	ENSG00000179295.18	chr12:112477932-112489151	+	6073	1	17	9
RPH3A	ENSG00000089169.15	chr12:112591560-112866777	+	4590	1	177	51
OAS1	ENSG00000089127.14	chr12:112919486-112932142	+	2416	1	141	34
OAS3	ENSG00000111331.13	chr12:112969332-112970705	+	6599	1	8	8
OAS2	ENSG00000111335.13	chr12:112998245-113005117	+	4622	1	35	11
TPCN1	ENSG00000186815.13	chr12:113293019-113296012	+	5345	2	87	24
SDS	ENSG00000135094.11	chr12:113396640-113403886	-	1605	1	10	8
RBM19	ENSG00000122965.11	chr12:113816738-113818179	-	4422	1	15	7
PRB2	ENSG00000121335.12	chr12:11395466-11395565	-	1431	1	24	24
TBX3	ENSG00000135111.16	chr12:114677592-114679933	-	4733	3	116	58
MED13L	ENSG00000123066.9	chr12:116230433-116237569	-	9885	7	699	194
C12orf49	ENSG00000111412.6	chr12:116717336-116720127	-	8426	2	52	19
RNFT2	ENSG00000135119.14	chr12:116835997-116852945	+	3882	2	29	15
HRK	ENSG00000135116.9	chr12:116869477-116878497	-	5789	2	42	12
TESC	ENSG00000088992.18	chr12:117038957-117046831	-	1057	2	231	69
ETV6	ENSG00000139083.11	chr12:11885937-11891610	+	6144	3	87	42
FBXO21	ENSG00000135108.15	chr12:117154250-117158028	-	5976	3	76	14
RFC5	ENSG00000111445.14	chr12:118026890-118033130	+	2449	1	15	13
WSB2	ENSG00000176871.9	chr12:118035698-118036384	-	2855	5	109	22
VSIG10	ENSG00000176834.14	chr12:118117046-118117463	-	5009	2	22	7
TAOK3	ENSG00000135090.14	chr12:118238102-118256059	-	4346	3	456	148
SUDS3	ENSG00000111707.12	chr12:118403501-118411147	+	4724	2	45	24
SRRM4	ENSG00000139767.10	chr12:119000776-119001842	+	8431	1	47	45
CCDC60	ENSG00000183273.7	chr12:119335211-119447912	+	2426	2	163	58
PRKAB1	ENSG00000111725.11	chr12:119680078-119681587	+	2303	3	84	28
CIT	ENSG00000122966.16	chr12:119720524-119857687	-	8736	3	141	34
BICDL1	ENSG00000135127.11	chr12:120093019-120094491	+	3055	3	131	29
RAB35	ENSG00000111737.12	chr12:120096366-120117502	-	2855	2	573	198
GCN1	ENSG00000089154.11	chr12:120158460-120162234	-	8681	4	94	19
RPLP0	ENSG00000089157.16	chr12:120196699-120201111	-	1344	7	788	275
PLA2G1B	ENSG00000170890.14	chr12:120322115-120327779	-	562	1	20	17
COX6A1	ENSG00000111775.3	chr12:120439971-120440737	+	537	2	936	414
TRIAP1	ENSG00000170855.4	chr12:120444208-120446370	-	1151	1	7	7
SRSF9	ENSG00000111786.9	chr12:120461693-120463396	-	1152	4	503	123
RNF10	ENSG00000022840.16	chr12:120575601-120576878	+	3814	5	2633	699
MLEC	ENSG00000110917.8	chr12:120696403-120700941	+	6341	3	282	88
ACADS	ENSG00000122971.9	chr12:120725861-120739594	+	1859	1	30	14
SPPL3	ENSG00000157837.16	chr12:120782690-120835657	-	4135	1	19	10
C12orf43	ENSG00000157895.11	chr12:121003793-121016502	-	4469	4	48	13
OASL	ENSG00000135114.12	chr12:121023739-121038947	-	3266	1	26	23
P2RX4	ENSG00000135124.15	chr12:121222332-121228811	+	1836	1	31	11
ANAPC5	ENSG00000089053.13	chr12:121330583-121342071	-	2574	5	227	64
RNF34	ENSG00000170633.16	chr12:121419898-121424349	+	2066	3	16	5
KDM2B	ENSG00000089094.19	chr12:121429096-121581023	-	5315	3	129	46
ORAI1	ENSG00000276045.3	chr12:121626816-121641533	+	1496	2	15	5
TMEM120B	ENSG00000188735.13	chr12:121776375-121783001	+	7510	3	157	31
HPD	ENSG00000158104.11	chr12:121848999-121857583	-	1709	1	18	12
CFAP251	ENSG00000158023.10	chr12:121918592-121972069	+	3729	1	12	6
LRP6	ENSG00000070018.9	chr12:12186806-12203323	-	10252	1	18	10
MLXIP	ENSG00000175727.14	chr12:122135628-122140948	+	8390	4	167	34
B3GNT4	ENSG00000176383.9	chr12:122204600-122207537	+	2938	1	15	6
DIABLO	ENSG00000184047.20	chr12:122208412-122218695	-	2173	1	20	14
AC048338.2	ENSG00000284934.2	chr12:122207662-122227534	-	2257	3	70	14
CLIP1	ENSG00000130779.20	chr12:122319232-122328162	-	5913	2	67	28
ZCCHC8	ENSG00000033030.15	chr12:122472893-122478533	-	5663	1	10	9
RSRC2	ENSG00000111011.18	chr12:122508378-122519028	-	3461	5	44	8
KNTC1	ENSG00000184445.12	chr12:122597243-122605087	+	6974	3	450	149
CCDC62	ENSG00000130783.14	chr12:122788785-122827211	+	3537	1	98	60
HIP1R	ENSG00000130787.14	chr12:122861716-122862486	+	4509	1	17	8
ABCB9	ENSG00000150967.18	chr12:122972866-122973233	-	6051	2	109	18
ARL6IP4	ENSG00000182196.13	chr12:122981953-122982908	+	1644	2	1659	702
MPHOSPH9	ENSG00000051825.15	chr12:123154215-123230446	-	6369	7	98	19
C12orf65	ENSG00000130921.8	chr12:123233481-123257959	+	3733	2	13	7
CDK2AP1	ENSG00000111328.7	chr12:123258977-123261219	-	3828	1	79	47
KMT5A	ENSG00000183955.13	chr12:123391380-123404918	+	3069	1	20	11
RILPL2	ENSG00000150977.10	chr12:123410683-123436717	-	6141	2	98	31
RILPL1	ENSG00000188026.13	chr12:123472167-123484974	-	3933	2	38	11
DDX55	ENSG00000111364.16	chr12:123618016-123620422	+	2656	6	729	182
GTF2H3	ENSG00000111358.14	chr12:123659363-123660628	+	3327	1	58	20
TCTN2	ENSG00000168778.12	chr12:123695040-123707235	+	2908	2	43	10
DNAH10	ENSG00000197653.16	chr12:123762188-123935720	+	14039	1	17	10
ZNF664	ENSG00000179195.16	chr12:123997706-124011824	+	5108	1	35	12
NCOR2	ENSG00000196498.13	chr12:124326123-124327659	-	8533	2	1819	625
SCARB1	ENSG00000073060.16	chr12:124785820-124817707	-	3405	2	92	76
DHX37	ENSG00000150990.8	chr12:124946825-124953740	-	4559	2	36	20
AACS	ENSG00000081760.17	chr12:125091013-125107154	+	3256	1	25	15
DUSP16	ENSG00000111266.9	chr12:12521327-12560886	-	6661	2	48	8
TMEM132B	ENSG00000139364.10	chr12:125349452-125588411	+	10906	2	84	42
GPR19	ENSG00000183150.8	chr12:12660890-12696183	-	1910	3	338	106
APOLD1	ENSG00000178878.13	chr12:12726026-12812650	+	4724	1	23	17
DDX47	ENSG00000213782.7	chr12:12824385-12826292	+	1817	1	18	11
SLC15A4	ENSG00000139370.12	chr12:128808806-128823522	-	2751	2	95	29
GLT1D1	ENSG00000151948.12	chr12:128864136-128983739	+	3010	1	41	32
PIWIL1	ENSG00000125207.7	chr12:130366437-130371383	+	3897	1	128	65
RIMBP2	ENSG00000060709.15	chr12:130456496-130633861	-	6321	2	36	18
GSG1	ENSG00000111305.19	chr12:13087245-13103642	-	2613	5	107	14
RAN	ENSG00000132341.12	chr12:130873103-130875639	+	2474	4	24	5
ADGRD1	ENSG00000111452.13	chr12:131120699-131137103	+	5529	2	46	26
ULK1	ENSG00000177169.10	chr12:131920067-131922281	+	5322	2	14	7
EP400	ENSG00000183495.14	chr12:132028946-132051016	+	12289	3	30	11
DDX51	ENSG00000185163.10	chr12:132137435-132139973	-	4702	2	14	9
NOC4L	ENSG00000184967.7	chr12:132150841-132152473	+	1650	1	17	17
EMP1	ENSG00000134531.10	chr12:13213452-13214365	+	5913	1	5	5
GALNT9	ENSG00000182870.13	chr12:132201137-132206159	-	2933	1	18	18
POLE	ENSG00000177084.18	chr12:132680531-132681279	-	8673	2	29	8
PGAM5	ENSG00000247077.7	chr12:132710819-132719166	+	2811	1	19	6
GOLGA3	ENSG00000090615.15	chr12:132773260-132776692	-	9414	1	33	19
ZNF84	ENSG00000198040.10	chr12:133047621-133057332	+	7162	2	102	20
ZNF891	ENSG00000214029.5	chr12:133106830-133130273	-	15455	1	24	15
ZNF268	ENSG00000090612.22	chr12:133181409-133193537	+	13390	1	52	20
ATF7IP	ENSG00000171681.12	chr12:14478336-14481906	+	8878	2	194	66
PLBD1	ENSG00000121316.11	chr12:14503661-14567883	-	1960	1	18	6
H2AJ	ENSG00000246705.4	chr12:14774582-14778002	+	3107	4	343	111
SMCO3	ENSG00000179256.2	chr12:14804650-14814182	-	2104	2	107	56
ERP27	ENSG00000139055.7	chr12:14914039-14938537	-	1547	1	79	34
RERG	ENSG00000134533.6	chr12:15346477-15348675	-	2264	1	20	12
EPS8	ENSG00000151491.14	chr12:15669519-15728265	-	5016	1	22	20
STRAP	ENSG00000023734.11	chr12:15900899-15903478	+	1874	2	2064	587
FBXL14	ENSG00000171823.7	chr12:1587361-1593038	-	2527	1	17	10
DERA	ENSG00000023697.13	chr12:15985172-16036340	+	1644	2	64	35
SLC15A5	ENSG00000188991.3	chr12:16188485-16277685	-	2923	2	123	79
MGST1	ENSG00000008394.13	chr12:16362568-16364409	+	1331	1	958	360
ADIPOR2	ENSG00000006831.10	chr12:1780148-1780967	+	3971	2	51	26
CACNA2D4	ENSG00000151062.15	chr12:1795114-1795949	-	5285	1	572	197
RERGL	ENSG00000111404.6	chr12:18081364-18320107	-	1147	5	347	68
PIK3C2G	ENSG00000139144.11	chr12:18282044-18648095	+	5013	2	79	50
AEBP2	ENSG00000139154.16	chr12:19404045-19493829	+	5830	2	61	28
CACNA1C	ENSG00000151067.22	chr12:1970786-2115384	+	13888	1	25	25
DCP1B	ENSG00000151065.14	chr12:1961316-2004427	-	2231	1	66	19
PDE3A	ENSG00000172572.7	chr12:20571864-20680517	+	12486	1	23	22
SLCO1C1	ENSG00000139155.9	chr12:20695750-20696943	+	3498	6	538	198
SLCO1B1	ENSG00000134538.3	chr12:21131194-21239796	+	2787	3	107	19
SLCO1A2	ENSG00000084453.16	chr12:21273942-21324681	-	7682	1	38	9
PYROXD1	ENSG00000121350.16	chr12:21467290-21468826	+	4075	4	61	13
GOLT1B	ENSG00000111711.10	chr12:21501853-21515746	+	3253	1	13	7
SPX	ENSG00000134548.11	chr12:21527952-21537377	+	2280	5	195	36
GYS2	ENSG00000111713.3	chr12:21536107-21604847	-	3214	1	35	28
AC010197.2	ENSG00000285854.1	chr12:21556914-21635644	-	3765	1	1439	670
LDHB	ENSG00000111716.14	chr12:21654657-21757831	-	1538	1	1253	1146
CMAS	ENSG00000111726.13	chr12:22060642-22062413	+	1748	1	10	5
ST8SIA1	ENSG00000111728.10	chr12:22354203-22376943	-	9714	5	515	160
ETNK1	ENSG00000139163.16	chr12:22671086-22684551	+	7063	2	17	8
SOX5	ENSG00000134532.19	chr12:24367935-24562382	-	7076	12	425	50
IRAG2	ENSG00000118308.15	chr12:25104329-25107933	+	4540	2	49	13
KRAS	ENSG00000133703.13	chr12:25205246-25250929	-	5430	1	30	30
LMNTD1	ENSG00000152936.10	chr12:25502925-25519961	-	1729	1	44	41
RASSF8	ENSG00000123094.15	chr12:26065028-26071712	+	5510	2	128	36
SSPN	ENSG00000123096.12	chr12:26121991-26231014	+	4533	1	91	27
ITPR2	ENSG00000123104.12	chr12:26621182-26630714	-	12564	1	14	10
FGFR1OP2	ENSG00000111790.14	chr12:26960996-26965080	+	2932	2	30	18
MED21	ENSG00000152944.9	chr12:27030260-27030673	+	2669	1	44	24
STK38L	ENSG00000211455.8	chr12:27317582-27322683	+	4957	3	65	14
PPFIBP1	ENSG00000110841.14	chr12:27524224-27692882	+	6001	1	19	16
REP15	ENSG00000174236.4	chr12:27696447-27697596	+	1150	3	33	13
FKBP4	ENSG00000004478.8	chr12:2803197-2805410	+	3715	1	38	21
ITFG2	ENSG00000111203.13	chr12:2857288-2859791	+	3231	6	819	282
CCDC91	ENSG00000123106.10	chr12:28450398-28484229	+	2738	3	93	17
RHNO1	ENSG00000171792.11	chr12:2888001-2889008	+	2070	2	37	20
TULP3	ENSG00000078246.17	chr12:2937711-2940338	+	3080	4	109	29
FAR2	ENSG00000064763.11	chr12:29223745-29334072	+	3538	1	57	57
ERGIC2	ENSG00000087502.18	chr12:29341018-29350068	-	5033	4	181	56
TMTC1	ENSG00000133687.16	chr12:29505977-29519454	-	8846	1	115	59
TEAD4	ENSG00000197905.9	chr12:3011044-3021920	+	1710	1	42	32
IPO8	ENSG00000133704.10	chr12:30631626-30637149	-	5208	3	32	9
CAPRIN2	ENSG00000110888.17	chr12:30709553-30751124	-	6543	1	55	36
TSPAN9	ENSG00000011105.14	chr12:3201177-3282108	+	4322	3	265	181
DDX11	ENSG00000013573.17	chr12:31089069-31091273	+	4182	1	9	9
SINHCAF	ENSG00000139146.14	chr12:31282639-31298175	-	2941	1	34	14
H3-5	ENSG00000188375.5	chr12:31791185-31792298	-	1114	4	559	70
KDM5A	ENSG00000073614.13	chr12:322263-323154	-	10701	1	22	22
RESF1	ENSG00000174718.12	chr12:31987166-31993103	+	6234	1	117	28
BICD1	ENSG00000151746.15	chr12:32367534-32368062	+	9419	2	32	23
FGD4	ENSG00000139132.14	chr12:32582379-32644751	+	8242	1	15	5
DNM1L	ENSG00000087470.18	chr12:32740154-32743583	+	4514	4	76	26
YARS2	ENSG00000139131.13	chr12:32727490-32750107	-	2117	2	103	24
PKP2	ENSG00000057294.15	chr12:32791943-32792875	-	4241	1	32	15
CPNE8	ENSG00000139117.14	chr12:38652203-38905591	-	3431	3	495	284
KIF21A	ENSG00000139116.19	chr12:39357251-39367927	-	6601	4	194	33
SLC2A13	ENSG00000151229.13	chr12:39829408-39871881	-	7221	3	132	46
LRRK2	ENSG00000188906.16	chr12:40312714-40320062	+	9239	1	110	59
MUC19	ENSG00000205592.15	chr12:40569625-40570832	+	1714	2	60	29
CNTN1	ENSG00000018236.15	chr12:40908354-41072406	+	5667	4	141	65
GXYLT1	ENSG00000151233.11	chr12:42087145-42144712	-	7492	1	37	16
YAF2	ENSG00000015153.15	chr12:42160042-42161628	-	5095	2	28	10
PPHLN1	ENSG00000134283.18	chr12:42442649-42448623	+	3377	3	20	6
PRICKLE1	ENSG00000139174.12	chr12:42469450-42589283	-	5878	1	67	48
ADAMTS20	ENSG00000173157.17	chr12:43423576-43551921	-	6358	5	147	30
FGF23	ENSG00000118972.3	chr12:4370642-4374408	-	3002	1	36	11
IRAK4	ENSG00000198001.14	chr12:43768112-43786715	+	4284	1	18	15
TWF1	ENSG00000151239.14	chr12:43795556-43797851	-	3320	2	44	12
TMEM117	ENSG00000139173.10	chr12:44318295-44389760	+	2775	2	82	14
FGF6	ENSG00000111241.2	chr12:4428156-4444219	-	743	1	71	18
NELL2	ENSG00000184613.11	chr12:44779688-44851847	-	3553	5	108	28
C12orf4	ENSG00000047621.12	chr12:4500315-4509350	-	3817	1	110	90
DBX2	ENSG00000185610.6	chr12:45014672-45051099	-	2806	1	15	5
ANO6	ENSG00000177119.16	chr12:45216120-45313512	+	5998	1	22	11
DYRK4	ENSG00000010219.13	chr12:4604957-4610523	+	3272	3	25	7
ARID2	ENSG00000189079.17	chr12:45892043-45893888	+	8598	2	228	79
SCAF11	ENSG00000139218.18	chr12:45945084-45948530	-	7552	6	691	211
SLC38A1	ENSG00000111371.16	chr12:46195725-46267701	-	8097	8	1163	441
SLC38A2	ENSG00000134294.14	chr12:46364442-46367410	-	4795	15	173	28
SLC38A4	ENSG00000139209.16	chr12:46779949-46832408	-	3983	1	23	23
[truncated: 6,628 more rows]

## Sheet: Uninduced
Supplementary Data 4D. PABPC1 iCLIP targets in uninduced HeLa cells.
Gene Symbol	Ensembl ID	Genomic Location	Strand	cDNA Length	Peak Number	Total Tags	Maxium Peak Tags
MFSD14A	ENSG00000156875.14	chr1:100058671-100062115	+	2779	9	584	481
SASS6	ENSG00000156876.10	chr1:100083570-100132930	-	3848	2	22	13
TRMT13	ENSG00000122435.10	chr1:100142907-100144351	+	3130	5	253	54
LRRC39	ENSG00000122477.13	chr1:100148449-100178273	-	1951	1	5	5
RTCA	ENSG00000137996.13	chr1:100266289-100266929	+	2526	1	28	28
EXTL2	ENSG00000162694.14	chr1:100874160-100894664	-	3146	3	246	78
SLC30A7	ENSG00000162695.12	chr1:100961828-100972658	+	8204	8	179	24
DPH5	ENSG00000117543.21	chr1:100990064-100995150	-	1768	4	295	83
UBE4B	ENSG00000130939.20	chr1:10179016-10179950	+	6184	3	100	20
OLFM3	ENSG00000118733.17	chr1:101825090-101910154	-	3165	1	124	114
KIF1B	ENSG00000054523.18	chr1:10282450-10292334	+	10855	2	64	39
COL11A1	ENSG00000060718.22	chr1:102877485-103031213	-	7327	1	49	26
AMY2B	ENSG00000240038.6	chr1:103571100-103579530	+	2788	1	60	17
PGD	ENSG00000142657.21	chr1:10418812-10419808	+	2268	6	127	28
CASZ1	ENSG00000130940.15	chr1:10704196-10705575	-	7934	2	85	23
PRMT6	ENSG00000198890.9	chr1:107057437-107060634	+	2715	1	72	33
NTNG1	ENSG00000162631.18	chr1:107148594-107480840	+	4628	1	35	15
VAV3	ENSG00000134215.16	chr1:107617584-107749508	-	5025	3	78	28
SLC25A24	ENSG00000085491.17	chr1:108134823-108192818	-	4249	8	136	26
C1orf159	ENSG00000131591.17	chr1:1082146-1084072	-	3214	2	17	8
FAM102B	ENSG00000162636.16	chr1:108624665-108639322	+	5584	4	52	21
HENMT1	ENSG00000162639.16	chr1:108650224-108651445	-	1874	2	60	29
PRPF38B	ENSG00000134186.12	chr1:108697700-108699385	+	4831	10	137	21
STXBP3	ENSG00000116266.11	chr1:108796235-108807481	+	2489	1	23	19
AKNAD1	ENSG00000162641.20	chr1:108815901-108858228	-	3050	3	99	52
CLCC1	ENSG00000121940.16	chr1:108932015-108963504	-	6917	17	320	30
TAF13	ENSG00000197780.10	chr1:109062486-109075971	-	1076	7	194	56
SARS1	ENSG00000031698.13	chr1:109236231-109238169	+	1914	3	42	15
CELSR2	ENSG00000143126.8	chr1:109270824-109275607	+	11015	12	151	20
PSRC1	ENSG00000134222.16	chr1:109280809-109281679	-	1826	1	96	47
SORT1	ENSG00000134243.12	chr1:109309575-109397918	-	6993	7	422	93
PSMA5	ENSG00000143106.13	chr1:109414809-109415365	-	3815	1	24	24
SYPL2	ENSG00000143028.9	chr1:109466546-109482134	+	3703	1	8	7
ATXN7L2	ENSG00000162650.16	chr1:109483479-109492704	+	3022	1	15	13
AMIGO1	ENSG00000181754.7	chr1:109504178-109509727	-	5130	1	18	13
AMPD2	ENSG00000116337.19	chr1:109630638-109631500	+	4107	4	48	14
GSTM4	ENSG00000168765.17	chr1:109658814-109661700	+	3990	1	23	10
GSTM2	ENSG00000213366.13	chr1:109668022-109683997	+	1730	1	36	19
GSTM3	ENSG00000134202.11	chr1:109736975-109738143	-	4122	3	273	96
CSF1	ENSG00000184371.14	chr1:109915657-109922549	+	3994	1	87	56
AHCYL1	ENSG00000168710.18	chr1:110018432-110019090	+	4313	13	178	22
ALX3	ENSG00000156150.9	chr1:110060397-110064924	-	1955	1	10	9
AL109811.3	ENSG00000277726.4	chr1:11022144-11030526	+	1793	1	16	7
TARDBP	ENSG00000120948.18	chr1:11023929-11025492	+	4185	6	76	16
KCNC4	ENSG00000116396.15	chr1:110223830-110229151	+	18750	1	18	9
RBM15	ENSG00000162775.16	chr1:110339466-110346677	+	4248	6	96	25
MASP2	ENSG00000009724.17	chr1:11037693-11043198	-	2455	1	27	12
LAMTOR5	ENSG00000134248.13	chr1:110401257-110406425	-	1154	1	1041	444
KCNA2	ENSG00000177301.16	chr1:110615408-110621257	-	12025	1	56	49
DRAM2	ENSG00000156171.14	chr1:111118560-111120596	-	2246	6	1231	274
CHIA	ENSG00000134216.19	chr1:111290862-111320557	+	1696	1	27	23
ATP5PB	ENSG00000116459.11	chr1:111449682-111456748	+	2628	2	24	13
RAP1A	ENSG00000116473.14	chr1:111627469-111712696	+	5024	3	2555	772
INKA2	ENSG00000197852.12	chr1:111727344-111739253	-	5951	2	212	89
DDX20	ENSG00000064703.12	chr1:111762417-111765830	+	4332	2	28	12
WNT2B	ENSG00000134245.18	chr1:112467434-112530165	+	11130	1	31	27
ST7L	ENSG00000007341.19	chr1:112541951-112610906	-	4483	1	13	12
CAPZA1	ENSG00000116489.13	chr1:112659329-112670170	+	2358	3	32	15
MOV10	ENSG00000155363.18	chr1:112699687-112700725	+	4100	3	164	46
RHOC	ENSG00000155366.17	chr1:112701338-112703653	-	2199	1	7	7
SLC16A1	ENSG00000155380.12	chr1:112917760-112957013	-	4374	9	351	81
MAGI3	ENSG00000081026.19	chr1:113391261-113404455	+	6874	1	26	19
PHTF1	ENSG00000116793.16	chr1:113749522-113759489	-	3657	5	148	32
RSBN1	ENSG00000081019.13	chr1:113766145-113768034	-	6621	1	12	7
AP4B1	ENSG00000134262.13	chr1:113896045-113897975	-	3173	1	22	11
DCLRE1B	ENSG00000118655.7	chr1:113905409-113914072	+	3755	2	60	20
HIPK1	ENSG00000163349.22	chr1:113951145-113977804	+	8201	1	9	9
OLFML3	ENSG00000116774.12	chr1:113979391-113982254	+	1961	11	132	16
SYT6	ENSG00000134207.17	chr1:114089292-114152440	-	4472	1	65	40
TRIM33	ENSG00000197323.12	chr1:114396258-114397838	-	8369	1	36	17
BCAS2	ENSG00000116752.6	chr1:114567884-114581629	-	1275	5	286	96
DENND2C	ENSG00000175984.15	chr1:114582850-114670049	-	6177	4	68	26
NRAS	ENSG00000213281.5	chr1:114704469-114716771	-	4326	5	79	20
CSDE1	ENSG00000009307.16	chr1:114716916-114750190	-	4312	4	126	21
SIKE1	ENSG00000052723.12	chr1:114774142-114780190	-	5506	3	61	17
SYCP1	ENSG00000198765.12	chr1:114910198-114923634	+	3462	2	400	91
NGF	ENSG00000134259.5	chr1:115285917-115338249	-	1155	1	230	55
VANGL1	ENSG00000173218.15	chr1:115671144-115684076	+	8671	5	222	40
SLC22A15	ENSG00000163393.13	chr1:116032677-116037527	+	4705	1	29	10
ATP1A1	ENSG00000163399.16	chr1:116406109-116410261	+	3763	12	136	14
FBXO2	ENSG00000116661.11	chr1:11649528-11650713	-	2215	3	57	15
CD58	ENSG00000116815.16	chr1:116521787-116571039	-	1328	4	60	14
FBXO6	ENSG00000116663.11	chr1:11668696-11674030	+	1444	1	173	50
PTGFRN	ENSG00000134247.10	chr1:116987040-116990350	+	6314	8	860	211
TTF2	ENSG00000116830.12	chr1:117098246-117101700	+	9439	4	41	21
AGTRAP	ENSG00000177674.16	chr1:11747512-11754802	+	1130	2	24	11
MAN1A2	ENSG00000198162.12	chr1:117502861-117525352	+	8576	2	17	11
GDAP2	ENSG00000196505.11	chr1:117870184-117887733	-	8819	2	12	5
SPAG17	ENSG00000155761.14	chr1:118025264-118040767	-	7203	9	308	67
KIAA2013	ENSG00000116685.16	chr1:11920183-11926403	-	2819	5	467	112
PLOD1	ENSG00000083444.17	chr1:11971543-11975536	+	2976	5	170	30
PHGDH	ENSG00000092621.13	chr1:119739462-119744213	+	2585	3	1560	662
NOTCH2	ENSG00000134250.20	chr1:120005233-120029963	-	11425	12	836	190
MFN2	ENSG00000116688.18	chr1:12009555-12013471	+	4772	2	88	32
SEC22B	ENSG00000265808.4	chr1:120157291-120160501	-	6927	12	216	24
MIIP	ENSG00000116691.11	chr1:12031127-12032039	+	1541	1	18	12
NBPF26	ENSG00000273136.7	chr1:120723949-120840619	+	5270	3	253	216
FAM72B	ENSG00000188610.12	chr1:121182923-121183398	-	2396	2	57	24
SRGAP2C	ENSG00000171943.12	chr1:121187102-121387966	+	7091	2	23	15
[truncated: 8,410 more rows]
