# Supplementary material for: Regulation by the RNA-binding protein Unkempt at its effector interface
Source: Nat Commun. 2024 Apr 11;15:3159. doi: 10.1038/s41467-024-47449-4 (PMC11009413; doi:10.1038/s41467-024-47449-4)
Supplement: Supplementary file 8 — Supplementary Data 5 [file 41467_2024_47449_MOESM8_ESM.xlsx]

## Sheet: WT
Supplementary Data 5A. RNA-seq analysis of uninduced and UNKWT-expressing HeLa cells (DESeq2 results for the UNKWT/Uninduced comparison).
Gene Symbol	Ensembl ID	Genomic Location	Strand	Uninduced_1	Uninduced_2	Uninduced_3	WT_1	WT_2	WT_3	baseMean	log2FC.WT.vs.Uninduced	pvalue	padj
OR4F5	ENSG00000186092.6	chr1:65419-71585	+	0	0	0	0	0	0	0	NA	NA	NA
OR4F29	ENSG00000284733.1	chr1:450703-451697	-	2	3	1	4	5	2	2.83333	0.874469	0.46935	NA
OR4F16	ENSG00000284662.1	chr1:685679-686673	-	2	3	1	4	5	2	2.83333	0.874469	0.46935	NA
SAMD11	ENSG00000187634.12	chr1:923928-944581	+	742	719	785	857	793	858	792.333	0.159179	0.151146	0.291265
NOC2L	ENSG00000188976.11	chr1:944203-959309	-	2045	2243	2010	3054	2571	2843	2461	0.427128	3.82773e-05	0.000295358
KLHL17	ENSG00000187961.14	chr1:960584-965719	+	281	304	291	194	185	177	238.667	-0.655846	2.27882e-05	0.000187457
PLEKHN1	ENSG00000187583.11	chr1:966482-975865	+	32	28	18	18	21	40	26.1667	0.018379	0.966857	0.982641
PERM1	ENSG00000187642.9	chr1:975204-982093	-	9	17	17	11	15	16	14.1667	-0.0339467	0.950838	0.974096
HES4	ENSG00000188290.11	chr1:998962-1000172	-	377	279	301	220	250	243	278.333	-0.424617	0.00882613	0.0310245
ISG15	ENSG00000187608.10	chr1:1001138-1014540	+	468	252	375	703	690	831	553.167	1.02223	8.10808e-09	1.5507e-07
AGRN	ENSG00000188157.15	chr1:1020120-1056118	+	2354	1742	1619	1603	1592	1309	1703.17	-0.343547	0.0143737	0.0464646
RNF223	ENSG00000237330.3	chr1:1070967-1074306	-	1	4	6	6	12	9	6.33333	1.29546	0.132888	NA
C1orf159	ENSG00000131591.17	chr1:1081818-1116361	-	300	246	251	310	307	327	290.167	0.244207	0.103367	0.220787
TTLL10	ENSG00000162571.14	chr1:1173880-1197936	+	0	0	1	0	0	0	0.166667	-0.961793	0.813661	NA
TNFRSF18	ENSG00000186891.14	chr1:1203508-1206592	-	0	0	0	0	0	0	0	NA	NA	NA
TNFRSF4	ENSG00000186827.11	chr1:1211340-1214153	-	0	2	0	0	2	0	0.666667	-2.26036e-06	0.999999	NA
SDF4	ENSG00000078808.18	chr1:1216908-1232067	-	1607	1546	1677	2151	1944	2181	1851	0.377822	0.000150359	0.000969703
B3GALT6	ENSG00000176022.7	chr1:1232237-1235041	+	561	430	636	537	746	550	576.667	0.171993	0.294659	0.47005
C1QTNF12	ENSG00000184163.3	chr1:1242446-1246722	-	5	2	4	7	3	4	4.16667	0.347924	0.725995	NA
UBE2J2	ENSG00000160087.21	chr1:1253909-1273864	-	513	508	498	358	378	360	435.833	-0.470874	0.000180468	0.00113587
SCNN1D	ENSG00000162572.21	chr1:1280436-1292029	+	16	12	13	5	16	7	11.5	-0.550196	0.383862	0.561931
ACAP3	ENSG00000131584.19	chr1:1292390-1309609	-	707	660	652	657	743	811	705	0.131058	0.282224	0.455837
PUSL1	ENSG00000169972.12	chr1:1308597-1311677	+	497	486	598	475	532	576	527.333	0.00182397	0.989293	0.997358
INTS11	ENSG00000127054.21	chr1:1311585-1324687	-	682	693	650	721	752	654	692	0.0708982	0.541415	0.702605
CPTP	ENSG00000224051.7	chr1:1324756-1328896	+	383	372	379	387	381	463	394.167	0.11841	0.388878	0.566776
TAS1R3	ENSG00000169962.5	chr1:1331280-1335314	+	58	42	27	36	47	33	40.5	-0.130703	0.716187	0.831697
DVL1	ENSG00000107404.20	chr1:1335276-1349418	-	1335	1443	1248	1427	1314	1317	1347.33	0.0114218	0.913801	0.95247
MXRA8	ENSG00000162576.17	chr1:1352689-1361777	-	25	21	18	21	27	18	21.6667	0.0443945	0.920257	0.956767
AURKAIP1	ENSG00000175756.13	chr1:1373730-1375495	-	845	860	1052	955	984	995	948.5	0.0897697	0.448752	0.623795
CCNL2	ENSG00000221978.12	chr1:1385711-1399335	-	589	574	475	377	425	412	475.333	-0.432167	0.00141771	0.0067102
MRPL20	ENSG00000242485.6	chr1:1401909-1407293	-	383	292	372	298	334	258	322.833	-0.234384	0.14323	0.279997
ANKRD65	ENSG00000235098.8	chr1:1418420-1421769	-	0	1	0	0	0	0	0.166667	-0.961793	0.813661	NA
TMEM88B	ENSG00000205116.3	chr1:1426128-1427787	+	0	0	0	0	0	0	0	NA	NA	NA
VWA1	ENSG00000179403.12	chr1:1434861-1442882	+	0	0	0	0	0	0	0	NA	NA	NA
ATAD3C	ENSG00000215915.10	chr1:1449689-1470163	+	85	68	93	128	112	105	98.5	0.487938	0.0325693	0.08979
ATAD3B	ENSG00000160072.20	chr1:1471765-1497848	+	1313	1387	1442	1688	1668	1567	1510.83	0.24921	0.0124162	0.0411767
ATAD3A	ENSG00000197785.14	chr1:1512162-1534685	+	939	855	940	1342	1181	1290	1091.17	0.479913	9.50899e-06	8.64166e-05
TMEM240	ENSG00000205090.9	chr1:1534778-1540624	-	5	2	5	3	0	2	2.83333	-1.26303	0.322651	NA
SSU72	ENSG00000160075.12	chr1:1541673-1574863	-	707	777	665	1011	958	873	831.833	0.403241	0.000590613	0.00314244
FNDC10	ENSG00000228594.4	chr1:1598012-1600135	-	0	0	0	0	0	0	0	NA	NA	NA
MIB2	ENSG00000197530.12	chr1:1615415-1630610	+	429	368	350	451	485	409	415.333	0.229741	0.100811	0.216719
MMP23B	ENSG00000189409.14	chr1:1632163-1635263	+	3	3	8	8	6	2	5	0.192646	0.837787	NA
CDK11B	ENSG00000248333.8	chr1:1635227-1659012	-	149	190	146	153	144	187	161.5	-0.00297756	0.987774	0.996155
SLC35E2B	ENSG00000189339.12	chr1:1659529-1692795	-	1065	920	977	946	990	990	981.333	-0.0176418	0.87123	0.92845
CDK11A	ENSG00000008128.23	chr1:1702379-1724357	-	109	127	91	141	103	103	112.333	0.0856452	0.705464	0.823634
SLC35E2A	ENSG00000215790.7	chr1:1724838-1745999	-	461	400	400	353	378	328	386.667	-0.251866	0.067656	0.159785
NADK	ENSG00000008130.15	chr1:1751232-1780457	-	1024	1050	962	777	773	821	901.167	-0.356676	0.000897808	0.00451693
GNB1	ENSG00000078369.18	chr1:1785285-1891117	-	1313	1411	1213	1358	1223	1140	1276.33	-0.0814063	0.469016	0.641769
CALML6	ENSG00000169885.10	chr1:1915108-1917296	+	2	1	0	2	2	0	1.16667	0.415036	0.830901	NA
TMEM52	ENSG00000178821.13	chr1:1917590-1919279	-	17	13	6	21	11	31	16.5	0.807355	0.152987	0.294255
CFAP74	ENSG00000142609.18	chr1:1921951-2003837	-	1	0	2	0	3	2	1.33333	0.736963	0.690777	NA
GABRD	ENSG00000187730.9	chr1:2019329-2030758	+	0	0	0	0	0	0	0	NA	NA	NA
PRKCZ	ENSG00000067606.17	chr1:2050411-2185395	+	166	180	143	166	168	215	173	0.166972	0.373912	0.552492
FAAP20	ENSG00000162585.17	chr1:2184461-2212720	-	307	307	311	316	302	377	320	0.105243	0.472577	0.644978
SKI	ENSG00000157933.10	chr1:2228319-2310213	+	901	1007	865	1379	1218	1452	1137	0.546118	2.01733e-06	2.21495e-05
MORN1	ENSG00000116151.14	chr1:2321253-2391707	-	112	94	70	65	70	59	78.3333	-0.508611	0.0498566	0.125744
RER1	ENSG00000157916.20	chr1:2391775-2405442	+	789	925	826	889	770	826	837.5	-0.0315826	0.787906	0.877139
PEX10	ENSG00000157911.11	chr1:2403964-2413797	-	419	399	467	339	367	316	384.5	-0.330373	0.0169061	0.0529307
PLCH2	ENSG00000149527.18	chr1:2425980-2505532	+	13	15	10	27	29	22	19.3333	1.03747	0.0293734	0.0826982
PANK4	ENSG00000157881.16	chr1:2508537-2526597	-	236	203	192	165	152	127	179.167	-0.50708	0.00561658	0.0214704
HES5	ENSG00000197921.6	chr1:2528745-2530263	-	0	0	0	0	3	0	0.5	2.44265	0.457494	NA
TNFRSF14	ENSG00000157873.17	chr1:2555639-2565382	+	6	3	0	5	6	2	3.66667	0.530515	0.642529	NA
PRXL2B	ENSG00000157870.17	chr1:2586491-2591469	+	60	66	67	63	46	74	62.6667	-0.076757	0.78324	0.873863
MMEL1	ENSG00000142606.16	chr1:2590639-2633016	-	12	26	12	8	14	10	13.6667	-0.643855	0.270247	0.441953
TTC34	ENSG00000215912.12	chr1:2635976-2801717	-	0	0	0	0	0	0	0	NA	NA	NA
ACTRT2	ENSG00000169717.7	chr1:3021467-3022903	+	0	0	0	0	0	0	0	NA	NA	NA
PRDM16	ENSG00000142611.17	chr1:3069168-3438621	+	0	0	0	1	0	0	0.166667	0.96176	0.813667	NA
ARHGEF16	ENSG00000130762.15	chr1:3454665-3481113	+	230	168	171	204	261	235	211.5	0.298926	0.101134	0.217214
MEGF6	ENSG00000162591.16	chr1:3487951-3611508	-	159	145	110	57	85	78	105.667	-0.912127	0.000131055	0.000858824
TPRG1L	ENSG00000158109.15	chr1:3625015-3630127	+	285	344	293	265	280	278	290.833	-0.163874	0.271254	0.443155
WRAP73	ENSG00000116213.16	chr1:3630767-3652761	-	200	154	183	173	193	175	179.667	0.0107066	0.952222	0.974749
TP73	ENSG00000078900.15	chr1:3652516-3736201	+	6	7	10	11	12	12	9.66667	0.605721	0.352318	0.530695
CCDC27	ENSG00000162592.10	chr1:3746460-3771645	+	35	40	63	51	40	37	44.3333	-0.108524	0.747984	0.853377
SMIM1	ENSG00000235169.10	chr1:3772655-3775982	+	2	5	10	2	3	9	5.16667	-0.280107	0.770713	NA
LRRC47	ENSG00000130764.10	chr1:3778559-3796498	-	676	663	807	902	1043	912	833.833	0.412851	0.000810775	0.00413348
CEP104	ENSG00000116198.14	chr1:3812086-3857396	-	261	338	290	286	293	290	293	-0.0328271	0.828971	0.902907
DFFB	ENSG00000169598.17	chr1:3857267-3885429	+	99	122	101	125	110	122	113.167	0.148864	0.478474	0.650037
C1orf174	ENSG00000198912.11	chr1:3889125-3900293	-	150	157	192	178	182	129	164.667	-0.0292052	0.882666	0.935354
AJAP1	ENSG00000196581.11	chr1:4654609-4792534	+	3	1	2	1	4	0	1.83333	-0.263033	0.865064	NA
NPHP4	ENSG00000131697.18	chr1:5862811-5992473	-	244	202	205	226	208	207	215.333	-0.0223331	0.892249	0.940933
KCNAB2	ENSG00000069424.15	chr1:5990927-6101193	+	390	419	432	740	695	849	587.5	0.88006	5.53351e-12	2.11882e-10
CHD5	ENSG00000116254.18	chr1:6101787-6180321	-	9	6	0	0	11	2	4.66667	-0.206449	0.864081	NA
AL031847.1	ENSG00000285629.1	chr1:6159430-6197757	-	560	696	532	651	639	601	613.167	0.0808027	0.54137	0.702605
RPL22	ENSG00000116251.11	chr1:6185020-6209389	-	1157	1350	1108	1201	1202	1030	1174.67	-0.0745257	0.528765	0.693116
RNF207	ENSG00000158286.13	chr1:6205475-6221299	+	279	231	196	195	247	191	223.167	-0.157463	0.387851	0.566126
ICMT	ENSG00000116237.16	chr1:6221193-6235972	-	1583	1659	1621	1522	1570	1195	1525	-0.181878	0.124442	0.252961
HES3	ENSG00000173673.8	chr1:6244179-6245578	+	0	3	0	0	2	2	1.16667	0.415036	0.840809	NA
GPR153	ENSG00000158292.7	chr1:6247353-6261098	-	329	355	316	236	215	285	289.333	-0.442222	0.00471323	0.0185919
ACOT7	ENSG00000097021.19	chr1:6264269-6394391	-	545	587	601	714	719	637	633.833	0.256359	0.0315074	0.0875064
HES2	ENSG00000069812.11	chr1:6412418-6424670	-	97	108	78	73	55	85	82.6667	-0.409948	0.108945	0.229473
ESPN	ENSG00000187017.17	chr1:6424776-6461367	+	33	32	21	26	14	32	26.3333	-0.256339	0.552552	0.711607
TNFRSF25	ENSG00000215788.11	chr1:6460786-6466175	-	75	47	47	59	63	58	58.1667	0.0909739	0.755851	0.857564
PLEKHG5	ENSG00000171680.23	chr1:6467122-6520074	-	197	195	129	176	142	174	168.833	-0.0826249	0.684105	0.808809
NOL9	ENSG00000162408.11	chr1:6521347-6554513	-	730	728	740	586	624	462	645	-0.394616	0.00281292	0.0119844
TAS1R1	ENSG00000173662.21	chr1:6555307-6579755	+	1	0	5	2	0	0	1.33333	-1.58495	0.439163	NA
ZBTB48	ENSG00000204859.13	chr1:6579994-6589280	+	117	116	116	132	125	127	122.167	0.137879	0.484293	0.655358
KLHL21	ENSG00000162413.16	chr1:6590724-6614607	-	1053	984	1143	1768	1782	1475	1367.5	0.660097	9.92447e-09	1.87073e-07
PHF13	ENSG00000116273.6	chr1:6613731-6624030	+	388	398	418	369	333	375	380.167	-0.160817	0.229365	0.393004
THAP3	ENSG00000041988.15	chr1:6624866-6635586	+	491	565	523	736	702	781	633	0.490899	4.24731e-05	0.000323911
DNAJC11	ENSG00000007923.16	chr1:6634168-6701924	-	712	744	727	1141	981	1115	903.333	0.568345	3.71799e-07	4.90984e-06
CAMTA1	ENSG00000171735.19	chr1:6785454-7769706	+	198	252	217	143	130	144	180.667	-0.677639	0.000153129	0.000984795
VAMP3	ENSG00000049245.13	chr1:7771296-7781432	+	743	900	796	651	619	494	700.5	-0.467439	0.000543459	0.00292041
PER3	ENSG00000049246.14	chr1:7784320-7845177	+	89	64	89	105	110	74	88.5	0.256063	0.308198	0.48441
UTS2	ENSG00000049247.14	chr1:7843083-7853512	-	13	9	16	16	27	17	16.3333	0.658963	0.207729	0.366005
TNFRSF9	ENSG00000049249.9	chr1:7915871-7943165	-	0	2	9	10	3	10	5.66667	1.06413	0.290173	NA
PARK7	ENSG00000116288.13	chr1:7954291-7985505	+	1125	1167	1136	1261	1105	1010	1134	-0.0220521	0.845795	0.913579
ERRFI1	ENSG00000116285.13	chr1:8004404-8026309	-	156	190	126	108	128	85	132.167	-0.556213	0.0128794	0.0423978
SLC45A1	ENSG00000162426.15	chr1:8317826-8344167	+	1	4	0	0	0	0	0.833333	-3.17964	0.207376	NA
RERE	ENSG00000142599.19	chr1:8352397-8848921	-	476	465	396	421	394	443	432.5	-0.0878675	0.514848	0.681093
ENO1	ENSG00000074800.16	chr1:8861000-8879190	-	12237	13028	12115	14997	14341	13975	13448.8	0.212534	0.0136536	0.0445776
CA6	ENSG00000131686.15	chr1:8945867-8975092	+	0	0	0	0	0	0	0	NA	NA	NA
SLC2A7	ENSG00000197241.3	chr1:9003300-9026345	-	0	0	1	0	0	0	0.166667	-0.961793	0.813661	NA
SLC2A5	ENSG00000142583.18	chr1:9035106-9088478	-	2	3	1	3	4	2	2.5	0.584962	0.643292	NA
GPR157	ENSG00000180758.12	chr1:9100305-9129102	-	599	493	677	529	571	596	577.5	-0.0607978	0.659881	0.791572
H6PD	ENSG00000049239.13	chr1:9234774-9271337	+	302	230	239	150	180	148	208.167	-0.68972	0.000113729	0.000759145
SPSB1	ENSG00000171621.14	chr1:9292894-9369532	+	185	160	186	225	222	190	194.667	0.262582	0.126146	0.255347
SLC25A33	ENSG00000171612.7	chr1:9539465-9585173	+	407	391	438	270	344	227	346.167	-0.555501	0.000603232	0.00319657
TMEM201	ENSG00000188807.13	chr1:9588911-9614877	+	595	523	565	597	649	516	574.167	0.0661788	0.610965	0.756597
PIK3CD	ENSG00000171608.16	chr1:9651731-9729114	+	1205	1090	1063	714	690	613	895.833	-0.735391	1.85476e-10	5.22051e-09
CLSTN1	ENSG00000171603.18	chr1:9728926-9823984	-	1098	1192	1177	1459	1294	1289	1251.5	0.221382	0.036746	0.0988149
CTNNBIP1	ENSG00000178585.15	chr1:9848276-9910336	-	94	108	97	80	53	93	87.5	-0.403822	0.109989	0.231209
LZIC	ENSG00000162441.12	chr1:9922113-9943407	-	248	266	296	186	158	140	215.667	-0.742915	1.72128e-05	0.000146601
NMNAT1	ENSG00000173614.14	chr1:9943428-9985501	+	93	92	112	62	76	59	82.3333	-0.592267	0.0152872	0.0488906
RBP7	ENSG00000162444.12	chr1:9997206-10016021	+	2	0	0	0	0	0	0.333333	-1.85771	0.6307	NA
UBE4B	ENSG00000130939.20	chr1:10032832-10181239	+	537	602	529	583	617	488	559.333	0.0171957	0.896635	0.943539
KIF1B	ENSG00000054523.18	chr1:10210570-10381603	+	854	917	806	829	841	812	843.167	-0.0541894	0.622466	0.765504
PGD	ENSG00000142657.21	chr1:10398592-10420511	+	857	1001	839	1181	1092	969	989.833	0.265529	0.0284346	0.0806256
CENPS-CORT	ENSG00000251503.8	chr1:10430102-10452153	+	90	110	118	120	130	100	111.333	0.138328	0.526219	0.691066
CENPS	ENSG00000175279.22	chr1:10430433-10442808	+	92	117	118	130	142	109	118	0.220501	0.302533	0.478943
CORT	ENSG00000241563.4	chr1:10450031-10451998	+	6	9	8	4	7	7	6.83333	-0.353636	0.646169	NA
DFFA	ENSG00000160049.12	chr1:10456522-10472529	-	1500	1379	1547	1029	993	985	1238.83	-0.557679	6.32798e-08	1.01154e-06
PEX14	ENSG00000142655.13	chr1:10472288-10630758	+	316	367	349	294	232	335	315.5	-0.261358	0.105403	0.224143
CASZ1	ENSG00000130940.15	chr1:10636604-10796650	-	121	128	95	148	145	197	139	0.510373	0.0150349	0.0482759
C1orf127	ENSG00000175262.14	chr1:10946471-10982037	-	0	0	2	0	1	1	0.666667	-1.98969e-06	0.999999	NA
TARDBP	ENSG00000120948.18	chr1:11012344-11025739	+	1200	1352	1234	1133	1030	1026	1162.5	-0.24757	0.0209276	0.0630099
AL109811.3	ENSG00000277726.4	chr1:11012662-11030528	+	764	809	796	702	622	651	724	-0.262425	0.0207984	0.0626829
MASP2	ENSG00000009724.17	chr1:11026523-11047239	-	8	7	5	12	12	5	8.16667	0.536053	0.460021	0.633541
SRM	ENSG00000116649.10	chr1:11054584-11060020	-	1292	1547	1641	2292	2328	2229	1888.17	0.612395	2.84056e-08	4.93739e-07
EXOSC10	ENSG00000171824.14	chr1:11066618-11099869	-	437	480	347	511	533	432	456.667	0.223696	0.136296	0.270039
MTOR	ENSG00000198793.13	chr1:11106535-11262551	-	830	872	725	796	822	843	814.667	0.0200706	0.862541	0.922897
ANGPTL7	ENSG00000171819.5	chr1:11189355-11195981	+	6	4	2	5	9	4	5	0.584963	0.525856	NA
UBIAD1	ENSG00000120942.14	chr1:11273198-11296049	+	190	212	214	198	220	147	196.833	-0.124679	0.500379	0.669329
DISP3	ENSG00000204624.8	chr1:11479155-11537551	+	2	0	3	2	4	2	2.16667	0.678071	0.630837	NA
FBXO2	ENSG00000116661.11	chr1:11637018-11655785	-	152	195	215	98	90	93	140.5	-1	1.02146e-06	1.20852e-05
FBXO44	ENSG00000132879.14	chr1:11654375-11663327	+	121	150	168	190	196	172	166.167	0.346044	0.0656999	0.155987
FBXO6	ENSG00000116663.11	chr1:11664200-11674354	+	5	10	7	3	8	3	6	-0.652075	0.443473	NA
MAD2L2	ENSG00000116670.15	chr1:11674480-11691650	-	581	619	569	669	597	740	629.167	0.181388	0.146211	0.284238
DRAXIN	ENSG00000162490.7	chr1:11691710-11725857	+	0	0	0	0	0	1	0.166667	0.96176	0.813667	NA
AGTRAP	ENSG00000177674.16	chr1:11736084-11754802	+	147	145	118	164	125	176	145.833	0.181607	0.370246	0.54898
C1orf167	ENSG00000215910.7	chr1:11761787-11789585	+	39	30	50	74	51	64	51.3333	0.667425	0.0333044	0.0914721
MTHFR	ENSG00000177000.13	chr1:11785723-11806455	-	187	137	184	218	172	244	190.333	0.319654	0.0984018	0.212534
CLCN6	ENSG00000011021.23	chr1:11806096-11848079	+	105	127	117	101	124	76	108.333	-0.213463	0.355023	0.533605
NPPA	ENSG00000175206.10	chr1:11845709-11848345	-	6	10	6	3	4	2	5.16667	-1.2895	0.159778	NA
NPPB	ENSG00000120937.9	chr1:11857464-11858945	-	0	0	0	0	0	0	0	NA	NA	NA
KIAA2013	ENSG00000116685.16	chr1:11919591-11926428	-	1101	1006	1202	1396	1507	1478	1281.67	0.404865	0.000183272	0.00115191
PLOD1	ENSG00000083444.17	chr1:11934205-11975538	+	978	1065	943	1170	1030	1284	1078.33	0.222531	0.0575927	0.14097
MFN2	ENSG00000116688.18	chr1:11980181-12015211	+	1532	1546	1546	2234	2056	1870	1797.33	0.413789	5.87474e-05	0.000427876
MIIP	ENSG00000116691.11	chr1:12019466-12032045	+	312	285	354	452	492	491	397.667	0.593534	1.79983e-05	0.00015251
TNFRSF8	ENSG00000120949.15	chr1:12063303-12144207	+	0	0	1	1	2	0	0.666667	1.48088	0.567687	NA
TNFRSF1B	ENSG00000028137.19	chr1:12166991-12209228	+	0	1	0	0	0	2	0.5	0.89592	0.772011	NA
VPS13D	ENSG00000048707.15	chr1:12230030-12512047	+	734	639	605	583	579	562	617	-0.198283	0.106534	0.225761
DHRS3	ENSG00000162496.9	chr1:12567910-12618210	-	425	420	443	270	238	292	348	-0.687061	1.18937e-06	1.38304e-05
AADACL4	ENSG00000204518.2	chr1:12644547-12667086	+	0	0	0	0	0	0	0	NA	NA	NA
AADACL3	ENSG00000188984.12	chr1:12716110-12728760	+	0	0	0	0	0	0	0	NA	NA	NA
C1orf158	ENSG00000157330.10	chr1:12746200-12763699	+	0	0	0	0	0	0	0	NA	NA	NA
PRAMEF12	ENSG00000116726.5	chr1:12773738-12777906	+	0	0	0	0	0	0	0	NA	NA	NA
PRAMEF1	ENSG00000116721.9	chr1:12791397-12796628	+	0	0	0	0	0	0	0	NA	NA	NA
PRAMEF11	ENSG00000239810.3	chr1:12824605-12831410	-	0	0	0	0	0	0	0	NA	NA	NA
HNRNPCL1	ENSG00000179172.10	chr1:12847377-12848720	-	1	3	3	1	1	2	1.83333	-0.807352	0.585106	NA
PRAMEF2	ENSG00000120952.4	chr1:12857086-12861909	+	0	0	0	0	0	0	0	NA	NA	NA
PRAMEF4	ENSG00000243073.4	chr1:12879212-12886201	-	0	0	0	0	0	0	0	NA	NA	NA
PRAMEF10	ENSG00000187545.5	chr1:12892896-12898270	-	0	0	0	0	0	0	0	NA	NA	NA
PRAMEF7	ENSG00000204510.5	chr1:12916610-12920482	+	0	0	0	0	0	0	0	NA	NA	NA
PRAMEF6	ENSG00000232423.6	chr1:12938472-12947580	-	0	0	0	0	0	0	0	NA	NA	NA
PRAMEF27	ENSG00000274764.5	chr1:13049476-13056491	-	0	0	0	0	0	0	0	NA	NA	NA
HNRNPCL3	ENSG00000277058.2	chr1:13060869-13062229	+	0	0	0	0	0	0	0	NA	NA	NA
PRAMEF25	ENSG00000229571.7	chr1:13068677-13077884	+	0	0	0	0	0	0	0	NA	NA	NA
HNRNPCL2	ENSG00000275774.3	chr1:13115488-13116854	-	0	1	0	0	0	0	0.166667	-0.961793	0.813661	NA
PRAMEF26	ENSG00000280267.4	chr1:13148905-13155961	-	0	0	0	0	0	0	0	NA	NA	NA
HNRNPCL4	ENSG00000179412.11	chr1:13163914-13165631	-	0	4	3	0	0	3	1.66667	-1.22239	0.50112	NA
PRAMEF9	ENSG00000204505.4	chr1:13172455-13179464	+	0	0	0	0	0	0	0	NA	NA	NA
PRAMEF13	ENSG00000279169.3	chr1:13196188-13201409	-	0	0	0	0	0	0	0	NA	NA	NA
PRAMEF18	ENSG00000279804.2	chr1:13222705-13226106	-	0	0	0	0	0	0	0	NA	NA	NA
PRAMEF5	ENSG00000270601.4	chr1:13254212-13263314	+	0	0	0	0	0	0	0	NA	NA	NA
PRAMEF8	ENSG00000182330.10	chr1:13281035-13285174	-	0	0	0	0	0	0	0	NA	NA	NA
PRAMEF33	ENSG00000237700.2	chr1:13303539-13308907	+	0	0	0	0	0	0	0	NA	NA	NA
PRAMEF15	ENSG00000204501.7	chr1:13315581-13322598	+	0	0	0	0	0	0	0	NA	NA	NA
PRAMEF14	ENSG00000204481.8	chr1:13341892-13347134	-	0	0	0	0	0	0	0	NA	NA	NA
PRAMEF19	ENSG00000204480.8	chr1:13369067-13371900	-	0	0	0	0	0	0	0	NA	NA	NA
PRAMEF17	ENSG00000204479.4	chr1:13389632-13392629	+	0	0	0	0	0	0	0	NA	NA	NA
PRAMEF20	ENSG00000204478.9	chr1:13410450-13421328	+	0	0	0	0	0	0	0	NA	NA	NA
LRRC38	ENSG00000162494.6	chr1:13474973-13514003	-	0	0	0	0	0	0	0	NA	NA	NA
PDPN	ENSG00000162493.16	chr1:13583465-13617957	+	0	0	0	0	0	0	0	NA	NA	NA
PRDM2	ENSG00000116731.22	chr1:13700198-13825079	+	158	173	149	243	230	212	194.167	0.51307	0.00249078	0.0108133
KAZN	ENSG00000189337.17	chr1:13892792-15118043	+	34	35	21	35	36	32	32.1667	0.194648	0.6017	0.749229
TMEM51	ENSG00000171729.14	chr1:15152532-15220478	+	49	45	63	75	47	61	56.6667	0.221079	0.457859	0.631732
FHAD1	ENSG00000142621.19	chr1:15247272-15400283	+	40	38	22	25	34	28	31.1667	-0.200912	0.604194	0.750957
EFHD2	ENSG00000142634.13	chr1:15409888-15430339	+	1739	1731	1876	2167	2056	2137	1951	0.250567	0.00863376	0.0304775
CTRC	ENSG00000162438.12	chr1:15438442-15449242	+	1	2	1	2	0	0	1	-0.999995	0.634785	NA
CELA2A	ENSG00000142615.8	chr1:15456728-15472091	+	1	1	8	1	2	12	4.16667	0.584963	0.618744	NA
CELA2B	ENSG00000215704.10	chr1:15465909-15491395	+	12	13	12	9	9	9	10.6667	-0.454565	0.457835	0.631732
CASP9	ENSG00000132906.18	chr1:15490832-15526534	-	518	499	524	493	486	387	484.5	-0.173909	0.197653	0.353562
DNAJC16	ENSG00000116138.13	chr1:15526813-15592379	+	325	368	331	361	406	267	343	0.0140206	0.931997	0.96511
AGMAT	ENSG00000116771.6	chr1:15571699-15585051	-	453	456	538	401	517	315	446.667	-0.230892	0.168377	0.315662
DDI2	ENSG00000197312.12	chr1:15617458-15669044	+	731	871	829	691	656	589	727.833	-0.328471	0.00736795	0.0267841
RSC1A1	ENSG00000215695.1	chr1:15659869-15661722	+	103	163	153	156	144	153	145.333	0.112561	0.58762	0.737927
PLEKHM2	ENSG00000116786.13	chr1:15684320-15734769	+	1033	1095	1143	1019	1008	952	1041.67	-0.134904	0.200523	0.35727
SLC25A34	ENSG00000162461.8	chr1:15736258-15741392	+	6	13	2	12	10	8	8.5	0.514574	0.492246	0.662308
TMEM82	ENSG00000162460.7	chr1:15742499-15747982	+	5	7	5	1	6	0	4	-1.2801	0.255512	NA
FBLIM1	ENSG00000162458.13	chr1:15756607-15786594	+	93	96	89	32	54	52	69.3333	-1.01042	0.000227253	0.00139313
UQCRHL	ENSG00000233954.6	chr1:15807169-15809348	-	13	27	23	17	5	9	15.6667	-1.02308	0.0744634	0.171932
SPEN	ENSG00000065526.12	chr1:15836095-15940456	+	784	770	677	1011	986	1150	896.333	0.496287	2.41746e-05	0.000197003
ZBTB17	ENSG00000116809.12	chr1:15941869-15976132	-	168	159	168	181	160	151	164.5	-0.00877009	0.960915	0.979321
SRARP	ENSG00000183888.4	chr1:16004236-16008807	+	0	0	0	0	0	0	0	NA	NA	NA
HSPB7	ENSG00000173641.17	chr1:16014028-16019594	-	312	362	337	416	376	432	372.5	0.275821	0.0460737	0.118273
CLCNKA	ENSG00000186510.12	chr1:16018875-16034050	+	7	2	2	2	5	6	4	0.241009	0.817152	NA
CLCNKB	ENSG00000184908.18	chr1:16043736-16057308	+	9	2	7	5	2	7	5.33333	-0.362569	0.693941	NA
FAM131C	ENSG00000185519.9	chr1:16057769-16073651	-	264	300	238	184	171	242	233.167	-0.425871	0.0167856	0.0526255
EPHA2	ENSG00000142627.13	chr1:16124337-16156069	-	950	916	871	698	712	641	798	-0.416268	0.000197083	0.00122444
ARHGEF19	ENSG00000142632.17	chr1:16197854-16212652	-	191	183	217	286	278	300	242.5	0.547873	0.000469675	0.00258159
CPLANE2	ENSG00000132881.12	chr1:16231692-16237183	-	64	68	64	73	64	87	70	0.192645	0.455329	0.629399
FBXO42	ENSG00000037637.11	chr1:16246840-16352480	-	247	261	237	219	250	232	241	-0.0878259	0.570994	0.725405
SZRD1	ENSG00000055070.17	chr1:16352575-16398145	+	1718	1835	1873	1554	1569	1205	1625.67	-0.326188	0.00611611	0.022991
SPATA21	ENSG00000187144.11	chr1:16387117-16437424	-	634	722	685	592	566	426	604.167	-0.365704	0.00933429	0.0324863
NECAP2	ENSG00000157191.20	chr1:16440721-16460078	+	300	266	285	280	299	264	282.333	-0.0136264	0.926473	0.960968
NBPF1	ENSG00000219481.10	chr1:16562319-16613562	-	752	750	752	944	842	867	817.833	0.235137	0.0323343	0.0892733
CROCC	ENSG00000058453.17	chr1:16740273-16972964	+	119	104	81	90	92	126	102	0.0188592	0.936844	0.968319
MFAP2	ENSG00000117122.14	chr1:16974502-16980632	-	0	0	0	0	0	2	0.333333	1.85769	0.630704	NA
ATP13A2	ENSG00000159363.19	chr1:16985958-17011928	-	709	708	633	540	500	528	603	-0.386698	0.00120235	0.00580957
AL049569.3	ENSG00000288636.1	chr1:17005068-17011757	-	89	104	74	68	74	94	83.8333	-0.178053	0.475581	0.647547
SDHB	ENSG00000117118.10	chr1:17018722-17054032	-	914	903	915	909	890	728	876.5	-0.112532	0.343831	0.521905
PADI2	ENSG00000117115.13	chr1:17066761-17119451	-	0	0	0	1	0	0	0.166667	0.96176	0.813667	NA
PADI1	ENSG00000142623.11	chr1:17205128-17246007	+	1	0	3	2	1	1	1.33333	6.45127e-07	1	NA
PADI3	ENSG00000142619.4	chr1:17249098-17284233	+	4	0	3	1	0	2	1.66667	-1.22239	0.476499	NA
PADI4	ENSG00000159339.13	chr1:17308195-17364004	+	0	1	0	2	0	0	0.5	0.89592	0.772011	NA
PADI6	ENSG00000276747.1	chr1:17372196-17401699	+	0	0	0	0	0	0	0	NA	NA	NA
RCC2	ENSG00000179051.14	chr1:17406760-17439677	-	2333	2592	2520	2305	2049	1902	2283.5	-0.251031	0.0175399	0.0545048
ARHGEF10L	ENSG00000074964.17	chr1:17539698-17697874	+	225	220	192	206	242	252	222.833	0.136062	0.410935	0.58897
ACTL8	ENSG00000117148.8	chr1:17755333-17827063	+	771	895	983	866	845	714	845.667	-0.127463	0.321615	0.498264
IGSF21	ENSG00000117154.12	chr1:18107798-18378483	+	0	0	0	0	0	0	0	NA	NA	NA
KLHDC7A	ENSG00000179023.8	chr1:18480982-18486126	+	1	0	0	0	0	1	0.333333	-9.54476e-06	0.999998	NA
PAX7	ENSG00000009709.12	chr1:18630846-18748866	+	0	0	0	0	0	0	0	NA	NA	NA
TAS1R2	ENSG00000179002.5	chr1:18839599-18859682	-	0	0	0	0	0	0	0	NA	NA	NA
ALDH4A1	ENSG00000159423.17	chr1:18871430-18902724	-	151	196	192	185	183	192	183.167	0.0551417	0.755914	0.857564
IFFO2	ENSG00000169991.11	chr1:18904280-18956676	-	199	275	260	287	227	337	264.167	0.213379	0.241785	0.408247
UBR4	ENSG00000127481.15	chr1:19074510-19210266	-	2257	2011	1648	2028	1920	1648	1918.67	-0.080226	0.530417	0.694504
EMC1	ENSG00000127463.15	chr1:19215660-19251527	-	775	791	726	782	832	777	780.5	0.0610071	0.581242	0.733081
MRTO4	ENSG00000053372.5	chr1:19251805-19260128	+	833	853	976	1368	1419	1190	1106.5	0.57917	7.04331e-07	8.62299e-06
AKR7A3	ENSG00000162482.5	chr1:19282573-19288770	-	8	9	0	12	8	6	7.16667	0.612977	0.477929	NA
AKR7A2	ENSG00000053371.12	chr1:19303965-19312146	-	422	450	408	457	437	437	435.167	0.0563668	0.657261	0.789641
SLC66A1	ENSG00000040487.13	chr1:19312326-19329300	+	188	150	195	172	198	226	188.167	0.161177	0.381207	0.559118
CAPZB	ENSG00000077549.19	chr1:19338775-19485539	-	1158	1239	1343	1338	1363	1169	1268.33	0.0492954	0.658235	0.790218
MICOS10	ENSG00000173436.15	chr1:19484403-19629821	+	1008	785	924	625	684	521	757.833	-0.570171	3.16306e-05	0.000249111
NBL1	ENSG00000158747.15	chr1:19596979-19658456	+	606	600	643	572	646	637	617.333	0.00467403	0.968548	0.98364
MICOS10-NBL1	ENSG00000270136.6	chr1:19597067-19656927	+	999	832	935	690	718	593	794.5	-0.46708	0.00016723	0.00106315
HTR6	ENSG00000158748.4	chr1:19664875-19680966	+	0	1	0	0	2	0	0.5	0.89592	0.772011	NA
TMCO4	ENSG00000162542.13	chr1:19682213-19799945	-	144	159	164	296	292	272	221.167	0.880914	4.83088e-08	7.98731e-07
RNF186	ENSG00000178828.7	chr1:19814029-19815283	-	0	0	0	0	0	0	0	NA	NA	NA
OTUD3	ENSG00000169914.6	chr1:19882395-19912945	+	182	262	191	216	256	164	211.833	0.00227033	0.990972	0.99839
PLA2G2E	ENSG00000188784.4	chr1:19920009-19923617	-	0	0	0	0	0	0	0	NA	NA	NA
PLA2G2A	ENSG00000188257.11	chr1:19975431-19980416	-	0	0	0	0	0	0	0	NA	NA	NA
PLA2G5	ENSG00000127472.11	chr1:20028179-20091911	+	0	0	0	0	0	0	0	NA	NA	NA
PLA2G2D	ENSG00000117215.15	chr1:20111939-20119566	-	0	0	0	1	0	0	0.166667	0.96176	0.813667	NA
PLA2G2F	ENSG00000158786.5	chr1:20139323-20150381	+	0	0	0	0	0	0	0	NA	NA	NA
PLA2G2C	ENSG00000187980.6	chr1:20161253-20177424	-	0	0	0	0	0	0	0	NA	NA	NA
UBXN10	ENSG00000162543.6	chr1:20186096-20196050	+	0	0	0	0	0	0	0	NA	NA	NA
VWA5B1	ENSG00000158816.15	chr1:20290919-20354894	+	0	0	0	0	0	0	0	NA	NA	NA
CAMK2N1	ENSG00000162545.6	chr1:20482391-20486210	-	172	144	137	124	108	116	133.5	-0.380424	0.0553086	0.136664
MUL1	ENSG00000090432.7	chr1:20499448-20508151	-	237	234	289	351	408	433	325.333	0.649313	2.33557e-05	0.00019144
FAM43B	ENSG00000183114.8	chr1:20552573-20555020	+	0	0	0	0	0	0	0	NA	NA	NA
CDA	ENSG00000158825.6	chr1:20589086-20618903	+	326	293	352	264	258	354	307.833	-0.14854	0.36273	0.541517
PINK1	ENSG00000158828.8	chr1:20633458-20651511	+	1110	1334	1347	889	858	1061	1099.83	-0.433035	0.000493575	0.00269991
DDOST	ENSG00000244038.11	chr1:20651767-20661544	-	713	814	661	877	830	865	793.333	0.233278	0.0487266	0.123575
KIF17	ENSG00000117245.12	chr1:20664014-20718017	-	0	1	0	1	3	1	1	2.21785	0.301408	NA
SH2D5	ENSG00000189410.12	chr1:20719731-20732837	-	2	0	4	3	2	0	1.83333	-0.263032	0.87041	NA
HP1BP3	ENSG00000127483.19	chr1:20740266-20787323	-	1134	1344	1010	779	1027	843	1022.83	-0.396952	0.00383264	0.0156408
EIF4G3	ENSG00000075151.20	chr1:20806292-21176888	-	435	509	442	317	307	263	378.833	-0.643921	6.37143e-06	6.0706e-05
ECE1	ENSG00000117298.16	chr1:21217247-21345572	-	640	688	586	1066	885	972	806.167	0.610859	4.71558e-07	6.0653e-06
NBPF3	ENSG00000142794.18	chr1:21440128-21485005	+	61	54	54	75	85	75	67.3333	0.475638	0.066136	0.156902
ALPL	ENSG00000162551.14	chr1:21509397-21578410	+	0	0	0	0	0	0	0	NA	NA	NA
RAP1GAP	ENSG00000076864.19	chr1:21596215-21669363	-	164	188	191	214	216	225	199.667	0.270543	0.102954	0.219983
USP48	ENSG00000090686.16	chr1:21678298-21783606	-	424	499	435	341	364	344	401.167	-0.372469	0.00574884	0.0218391
LDLRAD2	ENSG00000187942.12	chr1:21812265-21825225	+	236	180	154	122	176	148	169.333	-0.353918	0.0891071	0.197171
HSPG2	ENSG00000142798.20	chr1:21822244-21937310	-	1714	1438	1143	929	1039	992	1209.17	-0.537061	9.49719e-05	0.000649335
CELA3B	ENSG00000219073.8	chr1:21977022-21998642	+	0	0	0	0	0	0	0	NA	NA	NA
CELA3A	ENSG00000142789.20	chr1:22001657-22012542	+	1	0	0	0	0	0	0.166667	-0.961793	0.813661	NA
CDC42	ENSG00000070831.17	chr1:22025511-22101360	+	1124	1405	1234	846	731	608	991.333	-0.78425	8.63215e-09	1.64235e-07
WNT4	ENSG00000162552.15	chr1:22117313-22143969	-	3	7	2	9	12	3	6	1	0.262569	NA
ZBTB40	ENSG00000184677.18	chr1:22428838-22531157	+	347	395	307	448	434	445	396	0.339154	0.0150722	0.0483721
EPHA8	ENSG00000070886.12	chr1:22563489-22603595	+	0	0	1	0	0	1	0.333333	-9.54476e-06	0.999998	NA
C1QA	ENSG00000173372.17	chr1:22636628-22639678	+	0	0	0	0	0	0	0	NA	NA	NA
C1QC	ENSG00000159189.12	chr1:22643633-22648110	+	0	0	0	0	0	0	0	NA	NA	NA
C1QB	ENSG00000173369.17	chr1:22652762-22661637	+	0	0	0	0	0	0	0	NA	NA	NA
EPHB2	ENSG00000133216.16	chr1:22710839-22921500	+	97	112	100	121	103	117	108.333	0.142165	0.502055	0.670689
LACTBL1	ENSG00000215906.8	chr1:22953043-22965338	-	0	0	0	0	0	0	0	NA	NA	NA
TEX46	ENSG00000227868.6	chr1:23010834-23015852	-	3	1	0	1	0	0	0.833333	-1.89592	0.430899	NA
KDM1A	ENSG00000004487.17	chr1:23019443-23083689	+	1255	1356	1310	965	932	855	1112.17	-0.510741	1.44102e-06	1.64125e-05
LUZP1	ENSG00000169641.13	chr1:23084023-23177808	-	578	598	512	615	555	501	559.833	-0.0146031	0.910795	0.95053
HTR1D	ENSG00000179546.4	chr1:23191895-23194729	-	30	44	63	30	28	26	36.8333	-0.705714	0.0572368	0.140242
HNRNPR	ENSG00000125944.21	chr1:23303771-23344336	-	1167	1421	1176	1291	1090	852	1166.17	-0.219393	0.128894	0.259145
ZNF436	ENSG00000125945.15	chr1:23359448-23369836	-	175	198	211	282	273	313	242	0.571727	0.00033796	0.00195255
TCEA3	ENSG00000204219.11	chr1:23380909-23424748	-	2	9	0	2	0	1	2.33333	-1.87446	0.239593	NA
ASAP3	ENSG00000088280.19	chr1:23428563-23484568	-	92	108	54	52	50	62	69.6667	-0.631132	0.0308895	0.0861321
E2F2	ENSG00000007968.7	chr1:23506438-23531233	-	738	679	645	888	949	881	796.667	0.398501	0.000426988	0.00238161
ID3	ENSG00000117318.9	chr1:23557926-23559501	-	1240	1235	1574	1503	1295	1326	1362.17	0.0264788	0.82962	0.90325
RPL11	ENSG00000142676.14	chr1:23691742-23696835	+	1222	1610	972	1453	1592	1197	1341	0.157228	0.322649	0.499279
ELOA	ENSG00000011007.12	chr1:23743155-23762059	+	434	507	439	569	491	477	486.167	0.155449	0.245891	0.413234
PITHD1	ENSG00000057757.10	chr1:23778418-23788232	+	342	406	472	438	421	382	410.167	0.0246221	0.867976	0.926276
LYPLA2	ENSG00000011009.11	chr1:23791145-23795539	+	495	475	540	513	508	476	501.167	-0.0124743	0.92028	0.956767
GALE	ENSG00000117308.15	chr1:23795599-23800781	-	225	244	197	247	226	231	228.333	0.0800534	0.62036	0.763786
HMGCL	ENSG00000117305.15	chr1:23801885-23838620	-	144	103	77	52	57	76	84.8333	-0.808468	0.00342436	0.0141865
FUCA1	ENSG00000179163.12	chr1:23845077-23868290	-	67	81	83	84	99	111	87.5	0.347923	0.144005	0.281084
CNR2	ENSG00000188822.8	chr1:23870515-23913362	-	0	0	0	0	0	1	0.166667	0.96176	0.813667	NA
PNRC2	ENSG00000189266.13	chr1:23956839-23963462	+	524	696	634	547	613	600	602.333	-0.0750657	0.575195	0.728617
SRSF10	ENSG00000188529.15	chr1:23964347-23980927	-	1183	1214	1097	874	1068	698	1022.33	-0.404342	0.00405748	0.0163757
MYOM3	ENSG00000142661.19	chr1:24056035-24112135	-	1	2	1	0	0	0	0.666667	-2.85771	0.258288	NA
IL22RA1	ENSG00000142677.4	chr1:24119771-24143140	-	20	20	7	23	18	20	18	0.376149	0.463715	0.636521
IFNLR1	ENSG00000185436.12	chr1:24154168-24187959	-	0	0	0	0	0	0	0	NA	NA	NA
GRHL3	ENSG00000158055.16	chr1:24319357-24364482	+	4	6	6	1	2	2	3.5	-1.67807	0.13819	NA
STPG1	ENSG00000001460.18	chr1:24356999-24416934	-	59	71	36	40	38	61	50.8333	-0.256098	0.443145	0.618632
NIPAL3	ENSG00000001461.17	chr1:24415802-24472976	+	507	575	554	604	536	512	548	0.014041	0.911673	0.950952
RCAN3	ENSG00000117602.12	chr1:24502351-24541040	+	251	274	226	116	149	116	188.667	-0.979022	7.61113e-08	1.18964e-06
NCMAP	ENSG00000184454.7	chr1:24556087-24609328	+	0	0	0	0	0	0	0	NA	NA	NA
SRRM1	ENSG00000133226.17	chr1:24631716-24673281	+	616	810	598	695	660	542	653.5	-0.0934895	0.523617	0.688477
CLIC4	ENSG00000169504.15	chr1:24745382-24844321	+	1280	1555	1436	782	862	692	1101.17	-0.870534	8.8652e-13	4.09747e-11
RUNX3	ENSG00000020633.19	chr1:24899511-24965121	-	123	119	102	174	148	141	134.5	0.428604	0.031242	0.0869162
SYF2	ENSG00000117614.10	chr1:25222276-25232502	-	48	69	52	82	63	58	62	0.264457	0.351788	0.530334
RSRP1	ENSG00000117616.18	chr1:25242249-25338213	-	248	308	271	218	296	231	262	-0.150647	0.371927	0.55058
RHD	ENSG00000187010.21	chr1:25272393-25330445	+	24	19	19	15	18	16	18.5	-0.339486	0.471859	0.644318
TMEM50A	ENSG00000183726.11	chr1:25338317-25362361	+	394	405	339	296	288	235	326.167	-0.474565	0.00179998	0.00824864
RHCE	ENSG00000188672.19	chr1:25362249-25430192	-	13	20	23	11	12	12	15.1667	-0.678071	0.20197	0.358968
MACO1	ENSG00000204178.11	chr1:25430858-25500209	+	126	118	96	159	128	156	130.5	0.381772	0.062933	0.15059
LDLRAP1	ENSG00000157978.12	chr1:25543606-25568886	+	425	432	456	498	479	482	462	0.152113	0.219491	0.381023
MAN1C1	ENSG00000117643.14	chr1:25617468-25786207	+	5	1	4	8	7	3	4.66667	0.847997	0.385369	NA
SELENON	ENSG00000162430.17	chr1:25800176-25818221	+	549	528	442	505	488	556	511.333	0.0282154	0.832136	0.904695
AL020996.2	ENSG00000255054.3	chr1:25811470-25823744	+	204	212	198	153	177	162	184.333	-0.31958	0.0606953	0.146461
MTFR1L	ENSG00000117640.18	chr1:25818640-25832942	+	375	380	382	267	284	241	321.5	-0.52166	0.000232052	0.00141764
AUNIP	ENSG00000127423.11	chr1:25831913-25859458	-	313	275	301	287	271	279	287.667	-0.0869557	0.549743	0.709598
PAQR7	ENSG00000182749.6	chr1:25861484-25875708	-	160	152	130	150	167	166	154.167	0.127977	0.49066	0.661161
STMN1	ENSG00000117632.23	chr1:25884181-25906991	-	1227	1372	1148	1425	1283	1110	1260.83	0.0270812	0.824024	0.900296
PAFAH2	ENSG00000158006.14	chr1:25959767-25998117	-	73	78	104	95	108	103	93.5	0.263035	0.261008	0.430885
EXTL1	ENSG00000158008.10	chr1:26019884-26036464	+	6	2	6	1	6	7	4.66667	1.08071e-06	0.999999	NA
SLC30A2	ENSG00000158014.15	chr1:26037252-26046118	-	0	0	0	1	0	0	0.166667	0.96176	0.813667	NA
TRIM63	ENSG00000158022.7	chr1:26051301-26068436	-	0	0	0	0	0	0	0	NA	NA	NA
PDIK1L	ENSG00000175087.10	chr1:26111165-26125555	+	131	163	144	159	166	120	147.167	0.0228746	0.909008	0.949741
FAM110D	ENSG00000197245.6	chr1:26159079-26163962	+	80	49	98	60	60	63	68.3333	-0.310848	0.280104	0.453614
C1orf232	ENSG00000282872.2	chr1:26164101-26168963	-	0	0	0	1	0	1	0.333333	1.85769	0.600268	NA
AL391650.1	ENSG00000236782.7	chr1:26169516-26171831	-	390	403	473	614	598	655	522.167	0.560445	1.42169e-05	0.000123323
ZNF593	ENSG00000142684.9	chr1:26169908-26170873	+	384	400	470	605	589	647	515.833	0.553952	2.07404e-05	0.000173014
CNKSR1	ENSG00000142675.18	chr1:26177484-26189884	+	14	10	9	15	18	21	14.5	0.710494	0.189148	0.342669
CATSPER4	ENSG00000188782.9	chr1:26190561-26202968	+	0	0	0	0	0	0	0	NA	NA	NA
CEP85	ENSG00000130695.15	chr1:26234200-26278808	+	270	283	237	394	349	367	316.667	0.490635	0.000759804	0.00390857
SH3BGRL3	ENSG00000142669.15	chr1:26280086-26281522	+	179	204	122	200	194	195	182.333	0.221984	0.261314	0.431197
UBXN11	ENSG00000158062.20	chr1:26281328-26318363	-	248	266	279	339	358	343	305.5	0.391191	0.00596166	0.0225045
CD52	ENSG00000169442.9	chr1:26317958-26320523	+	1	0	0	1	0	0	0.333333	-9.54476e-06	0.999998	NA
CRYBG2	ENSG00000176092.15	chr1:26321698-26360080	-	4	7	4	3	7	6	5.16667	0.0931103	0.916653	NA
ZNF683	ENSG00000176083.18	chr1:26361634-26374522	-	0	0	0	0	0	0	0	NA	NA	NA
LIN28A	ENSG00000131914.11	chr1:26410817-26429728	+	0	0	0	1	0	0	0.166667	0.96176	0.813667	NA
DHDDS	ENSG00000117682.17	chr1:26432282-26471306	+	223	197	211	256	253	251	231.833	0.26836	0.0844811	0.189245
HMGN2	ENSG00000198830.11	chr1:26472440-26476642	+	1416	1662	1578	2976	3053	2590	2212.5	0.888429	2.29587e-16	2.07001e-14
RPS6KA1	ENSG00000117676.14	chr1:26529761-26575030	+	1015	1002	1037	1448	1418	1490	1235	0.512304	2.37894e-07	3.31873e-06
ARID1A	ENSG00000117713.20	chr1:26693236-26782104	+	719	807	568	746	700	767	717.833	0.0797421	0.559997	0.717159
PIGV	ENSG00000060642.11	chr1:26787054-26800659	+	97	111	65	86	81	66	84.3333	-0.228571	0.378896	0.557127
ZDHHC18	ENSG00000204160.12	chr1:26826688-26857604	+	182	241	190	246	240	263	227	0.289079	0.0855988	0.191203
SFN	ENSG00000175793.12	chr1:26863149-26864456	+	1158	1160	1274	1958	1874	2405	1638.17	0.796065	1.30166e-11	4.62171e-10
GPN2	ENSG00000142751.15	chr1:26876132-26890283	-	325	279	254	241	275	229	267.167	-0.203737	0.204076	0.361274
GPATCH3	ENSG00000198746.13	chr1:26890488-26900467	-	104	106	130	232	254	277	183.833	1.16615	1.36308e-10	3.96007e-09
NUDC	ENSG00000090273.14	chr1:26900238-26946871	+	763	837	782	1248	1072	1003	950.833	0.480313	5.04093e-05	0.000374601
NR0B2	ENSG00000131910.5	chr1:26911489-26913975	-	0	1	0	0	2	1	0.666667	1.48088	0.567687	NA
KDF1	ENSG00000175707.9	chr1:26949562-26960468	-	0	0	1	0	1	0	0.333333	-9.54476e-06	0.999998	NA
TRNP1	ENSG00000253368.4	chr1:26993692-27000886	+	2	1	1	0	0	4	1.33333	7.40691e-07	1	NA
TENT5B	ENSG00000158246.8	chr1:27005020-27012850	-	232	246	290	437	475	457	356.167	0.833944	5.99619e-09	1.18391e-07
SLC9A1	ENSG00000090020.11	chr1:27098809-27166981	-	112	116	130	206	202	218	164	0.806203	7.57388e-06	7.04752e-05
WDTC1	ENSG00000142784.16	chr1:27234632-27308636	+	370	395	284	282	236	290	309.5	-0.376587	0.0217637	0.065046
TMEM222	ENSG00000186501.14	chr1:27322145-27336400	+	236	248	242	373	431	451	330.167	0.789646	4.61516e-08	7.66528e-07
SYTL1	ENSG00000142765.18	chr1:27342020-27353937	+	2	4	6	2	3	2	3.16667	-0.777605	0.494452	NA
MAP3K6	ENSG00000142733.17	chr1:27354067-27366961	-	177	128	167	183	195	164	169	0.199506	0.291245	0.465926
FCN3	ENSG00000142748.13	chr1:27369110-27374824	-	0	0	1	0	0	0	0.166667	-0.961793	0.813661	NA
CD164L2	ENSG00000174950.11	chr1:27379176-27383333	-	0	0	0	0	0	0	0	NA	NA	NA
GPR3	ENSG00000181773.7	chr1:27392622-27395814	+	40	21	15	23	16	15	21.6667	-0.493039	0.309817	0.485995
WASF2	ENSG00000158195.11	chr1:27404230-27490167	-	1559	1640	1538	1963	1940	1905	1757.5	0.294068	0.0018799	0.00855914
AHDC1	ENSG00000126705.15	chr1:27534035-27604431	-	408	476	384	531	523	724	507.667	0.487701	0.00147078	0.00692022
FGR	ENSG00000000938.13	chr1:27612064-27635185	-	0	0	0	0	0	0	0	NA	NA	NA
IFI6	ENSG00000126709.15	chr1:27666064-27672198	-	151	103	117	148	149	161	138.167	0.303929	0.135481	0.268833
FAM76A	ENSG00000009780.16	chr1:27725961-27763116	+	65	71	62	75	80	87	73.3333	0.289507	0.244325	0.411396
STX12	ENSG00000117758.14	chr1:27773219-27824443	+	180	192	175	136	104	127	152.333	-0.575761	0.00237485	0.0103913
PPP1R8	ENSG00000117751.18	chr1:27830782-27851676	+	328	322	320	447	373	414	367.333	0.347286	0.0116109	0.0389222
THEMIS2	ENSG00000130775.16	chr1:27872543-27886685	+	1	4	1	0	0	0	1	-3.44268	0.121183	NA
RPA2	ENSG00000117748.10	chr1:27891524-27914746	-	285	318	254	471	439	380	357.833	0.590004	7.58257e-05	0.000535163
SMPDL3B	ENSG00000130768.15	chr1:27935000-27959157	+	35	40	45	39	61	77	49.5	0.560715	0.0864523	0.192639
XKR8	ENSG00000158156.9	chr1:27959588-27968093	+	40	33	36	65	61	48	47.1667	0.674759	0.0299649	0.0840147
EYA3	ENSG00000158161.16	chr1:27970344-28088637	-	291	334	337	395	393	377	354.5	0.276221	0.0448827	0.115816
PTAFR	ENSG00000169403.12	chr1:28147166-28193936	-	5	2	6	8	5	7	5.5	0.621489	0.476221	NA
DNAJC8	ENSG00000126698.11	chr1:28199456-28233029	-	592	723	609	527	506	375	555.333	-0.450461	0.0024857	0.0107964
ATP5IF1	ENSG00000130770.18	chr1:28236109-28246906	+	228	268	211	298	334	281	270	0.368905	0.0201976	0.0612352
SESN2	ENSG00000130766.5	chr1:28259518-28282491	+	119	165	141	181	208	265	179.833	0.621828	0.00179028	0.00821034
MED18	ENSG00000130772.14	chr1:28329002-28335965	+	136	126	174	111	128	103	129.667	-0.350332	0.094431	0.205939
PHACTR4	ENSG00000204138.13	chr1:28369582-28500364	+	577	596	611	588	636	595	600.5	0.02803	0.809751	0.891159
RCC1	ENSG00000180198.16	chr1:28505943-28539300	+	1185	1308	1219	1170	1008	932	1137	-0.255282	0.0280859	0.0798099
TRNAU1AP	ENSG00000180098.9	chr1:28553085-28578545	+	146	183	149	110	100	91	129.833	-0.667247	0.0010667	0.00523569
TAF12	ENSG00000120656.12	chr1:28589323-28643085	-	73	79	43	92	70	122	79.8333	0.542417	0.0592259	0.143787
RAB42	ENSG00000188060.7	chr1:28592200-28595443	+	337	350	294	369	370	402	353.667	0.217974	0.119749	0.246156
GMEB1	ENSG00000162419.12	chr1:28668732-28719353	+	185	184	166	187	205	135	177	-0.0217358	0.909999	0.950126
YTHDF2	ENSG00000198492.16	chr1:28736621-28769775	+	713	839	707	680	615	485	673.167	-0.343807	0.0150387	0.0482759
OPRD1	ENSG00000116329.11	chr1:28812142-28871267	+	0	3	0	2	0	1	1	-1.16119e-13	1	NA
EPB41	ENSG00000159023.21	chr1:28887091-29120046	+	719	716	667	699	768	731	716.667	0.0644288	0.569049	0.72394
TMEM200B	ENSG00000253304.2	chr1:29119429-29123903	-	51	44	28	40	40	51	42.3333	0.0909088	0.788552	0.877591
SRSF4	ENSG00000116350.17	chr1:29147743-29181900	-	410	464	366	480	402	387	418.167	0.033352	0.818892	0.897174
MECR	ENSG00000116353.16	chr1:29192657-29230942	-	183	151	122	124	146	157	147.167	-0.0947976	0.644906	0.781186
PTPRU	ENSG00000060656.20	chr1:29236516-29326813	+	184	222	137	216	181	227	194.5	0.200594	0.307081	0.483363
MATN1	ENSG00000162510.6	chr1:30711277-30723585	-	30	28	18	24	16	23	23.1667	-0.270647	0.537149	0.699199
LAPTM5	ENSG00000162511.8	chr1:30732469-30757774	-	1	1	0	1	1	2	1	0.999995	0.619581	NA
SDC3	ENSG00000162512.16	chr1:30869466-30908758	-	897	850	795	1205	1040	1304	1015.17	0.481449	5.09332e-05	0.000377583
PUM1	ENSG00000134644.16	chr1:30931506-31065991	-	1076	1223	940	1222	1276	1236	1162.17	0.205174	0.0805835	0.182372
NKAIN1	ENSG00000084628.10	chr1:31179745-31239887	-	8	6	7	4	10	9	7.33333	0.131245	0.861592	NA
SNRNP40	ENSG00000060688.13	chr1:31259568-31296788	-	762	914	959	1050	1019	957	943.5	0.199609	0.0944337	0.205939
ZCCHC17	ENSG00000121766.16	chr1:31296982-31364953	+	378	458	366	479	462	426	428.167	0.185576	0.181484	0.332469
FABP3	ENSG00000121769.8	chr1:31365253-31376850	-	31	38	26	43	30	31	33.1667	0.130584	0.723063	0.83573
SERINC2	ENSG00000168528.12	chr1:31409565-31434680	+	328	331	209	232	239	212	258.5	-0.345809	0.0607391	0.146509
TINAGL1	ENSG00000142910.16	chr1:31576485-31587686	+	311	231	210	118	128	160	193	-0.889253	7.50184e-06	6.99827e-05
HCRTR1	ENSG00000121764.11	chr1:31617686-31632518	+	62	79	48	98	124	69	80	0.622633	0.0266072	0.076523
PEF1	ENSG00000162517.13	chr1:31629866-31644896	-	380	389	401	625	603	489	481.167	0.553382	4.71053e-05	0.000353638
COL16A1	ENSG00000084636.18	chr1:31652263-31704319	-	33	35	33	32	37	33	33.8333	0.0142142	0.967711	0.983182
ADGRB2	ENSG00000121753.12	chr1:31727117-31764893	-	415	368	321	225	211	220	293.333	-0.750972	1.09706e-06	1.28962e-05
SPOCD1	ENSG00000134668.12	chr1:31790422-31816051	-	9	5	4	6	5	8	6.16667	0.0780033	0.923845	NA
PTP4A2	ENSG00000184007.22	chr1:31906421-31944856	-	5683	6244	5823	3446	3417	2699	4552	-0.892435	8.90983e-16	7.15249e-14
KHDRBS1	ENSG00000121774.18	chr1:32013868-32060850	+	1854	2134	2172	1216	1197	895	1578	-0.896971	3.21946e-12	1.30367e-10
TMEM39B	ENSG00000121775.18	chr1:32072031-32102866	+	189	197	180	286	299	279	238.333	0.610229	7.84688e-05	0.000549221
KPNA6	ENSG00000025800.14	chr1:32108056-32176563	+	2425	2776	2354	2221	2187	1913	2312.67	-0.257279	0.0170979	0.0534122
TXLNA	ENSG00000084652.16	chr1:32179675-32198285	+	1128	1284	1045	2310	1946	1946	1609.83	0.843213	5.97974e-13	2.84278e-11
CCDC28B	ENSG00000160050.15	chr1:32200595-32205387	+	6	9	5	5	4	2	5.16667	-0.862495	0.339472	NA
IQCC	ENSG00000160051.12	chr1:32205671-32208682	+	64	75	54	81	58	81	68.8333	0.188903	0.484313	0.655358
DCDC2B	ENSG00000222046.2	chr1:32209094-32216196	+	27	4	21	11	10	16	14.8333	-0.490985	0.429447	0.606635
TMEM234	ENSG00000160055.20	chr1:32214472-32222359	-	53	35	45	40	38	55	44.3333	2.92739e-07	0.999999	0.999999
EIF3I	ENSG00000084623.11	chr1:32221928-32231604	+	2525	2567	2539	3305	2971	2885	2798.67	0.263633	0.00590704	0.0223428
FAM167B	ENSG00000183615.6	chr1:32247222-32248856	+	54	68	49	15	19	32	39.5	-1.37346	0.000195456	0.00121533
LCK	ENSG00000182866.17	chr1:32251239-32286165	+	0	0	0	0	0	0	0	NA	NA	NA
HDAC1	ENSG00000116478.12	chr1:32292083-32333635	+	1090	1262	1175	1418	1470	1264	1279.83	0.235365	0.0330735	0.0909607
MARCKSL1	ENSG00000175130.7	chr1:32333839-32336233	-	1038	1105	1228	1425	1379	1366	1256.83	0.306871	0.00400331	0.0162136
TSSK3	ENSG00000162526.7	chr1:32351521-32364312	+	45	46	24	13	28	14	28.3333	-1.06413	0.0158067	0.0502274
FAM229A	ENSG00000225828.1	chr1:32361270-32364278	-	111	83	50	27	71	46	64.6667	-0.760812	0.0299546	0.0839985
BSDC1	ENSG00000160058.19	chr1:32364633-32394731	-	463	519	447	547	476	561	502.167	0.148566	0.256219	0.425358
AL033529.1	ENSG00000254553.1	chr1:32465057-32600792	+	120	108	69	101	112	110	103.333	0.121071	0.612765	0.758056
ZBTB8B	ENSG00000273274.2	chr1:32465072-32496686	+	0	0	0	1	0	2	0.5	2.44266	0.418567	NA
ZBTB8A	ENSG00000160062.15	chr1:32539427-32605941	+	280	247	215	206	260	197	234.167	-0.16241	0.351299	0.529902
ZBTB8OS	ENSG00000176261.15	chr1:32600172-32650903	-	230	259	205	198	217	183	215.333	-0.21479	0.20318	0.360508
RBBP4	ENSG00000162521.19	chr1:32651142-32686211	+	2568	2529	2437	1930	1982	1423	2144.83	-0.497928	6.39821e-05	0.000461541
SYNC	ENSG00000162520.15	chr1:32679906-32703596	-	739	857	639	559	543	446	630.5	-0.529869	0.000181977	0.00114419
KIAA1522	ENSG00000162522.11	chr1:32741830-32774970	+	1671	1782	1486	1487	1476	1552	1575.67	-0.129493	0.219771	0.381228
YARS1	ENSG00000134684.11	chr1:32775237-32818153	-	1726	1965	1844	2051	1936	2146	1944.67	0.14801	0.141557	0.277697
S100PBP	ENSG00000116497.18	chr1:32816767-32858875	+	364	378	365	213	263	217	300	-0.675728	6.05829e-06	5.81766e-05
FNDC5	ENSG00000160097.19	chr1:32862268-32872482	-	5	2	5	3	5	2	3.66667	-0.263033	0.803148	NA
HPCA	ENSG00000121905.10	chr1:32885994-32898441	+	5	2	3	1	2	2	2.5	-0.999997	0.435548	NA
TMEM54	ENSG00000121900.19	chr1:32894594-32901438	-	6	1	2	1	3	5	3	1.16149e-06	0.999999	NA
RNF19B	ENSG00000116514.16	chr1:32936445-32964685	-	151	165	170	210	214	232	190.333	0.43274	0.0103266	0.0352696
AK2	ENSG00000004455.17	chr1:33007940-33080996	-	3539	3609	4114	3489	3574	2797	3520.33	-0.191803	0.096033	0.208752
AZIN2	ENSG00000142920.17	chr1:33081104-33123492	+	3	4	3	0	3	4	2.83333	-0.514571	0.678847	NA
TRIM62	ENSG00000116525.14	chr1:33145399-33182059	-	99	142	91	126	123	146	121.167	0.25067	0.259842	0.429697
ZNF362	ENSG00000160094.15	chr1:33256492-33300719	+	236	258	215	195	181	279	227.333	-0.114291	0.539975	0.701281
A3GALT2	ENSG00000184389.9	chr1:33306766-33321098	-	19	16	22	15	14	10	16	-0.547487	0.285684	0.459601
PHC2	ENSG00000134686.18	chr1:33323623-33431052	-	631	666	672	899	934	831	772.167	0.436131	0.000104561	0.00070567
ZSCAN20	ENSG00000121903.14	chr1:33472645-33496507	+	105	124	114	95	94	130	110.333	-0.104652	0.635588	0.775183
CSMD2	ENSG00000121904.17	chr1:33513999-34165842	-	1	1	0	0	0	1	0.5	-0.895931	0.75629	NA
HMGB4	ENSG00000176256.10	chr1:33860475-33864791	+	0	0	0	0	0	0	0	NA	NA	NA
C1orf94	ENSG00000142698.15	chr1:34166883-34219131	+	0	0	0	0	0	0	0	NA	NA	NA
SMIM12	ENSG00000163866.9	chr1:34712737-34859755	-	422	478	449	554	599	497	499.833	0.290576	0.0256529	0.0743273
GJB5	ENSG00000189280.3	chr1:34755047-34758512	+	4	1	2	8	14	11	6.66667	2.23704	0.011945	NA
GJB4	ENSG00000189433.7	chr1:34759740-34762327	+	0	0	0	0	0	0	0	NA	NA	NA
GJB3	ENSG00000188910.8	chr1:34781214-34786369	+	66	91	81	109	86	81	85.6667	0.213707	0.384227	0.562151
GJA4	ENSG00000187513.9	chr1:34792999-34795747	+	0	0	0	0	1	0	0.166667	0.96176	0.813667	NA
DLGAP3	ENSG00000116544.12	chr1:34865436-34929650	-	1	0	0	0	0	0	0.166667	-0.961793	0.813661	NA
AC114490.3	ENSG00000284773.1	chr1:34974356-34985313	-	29	21	15	16	14	22	19.5	-0.321928	0.502975	0.671572
AC114490.2	ENSG00000271741.1	chr1:34981533-35031741	-	141	140	110	134	145	111	130.167	-0.00369433	0.985745	0.994438
TMEM35B	ENSG00000243749.1	chr1:34981535-34985353	-	42	36	29	23	30	28	31.3333	-0.401617	0.283082	0.456852
ZMYM6	ENSG00000163867.17	chr1:34986165-35031945	-	165	176	144	180	188	143	166	0.0753387	0.688883	0.811993
ZMYM1	ENSG00000197056.11	chr1:35032172-35115859	+	254	345	275	227	212	198	251.833	-0.45634	0.00632077	0.0236245
SFPQ	ENSG00000116560.11	chr1:35176378-35193145	-	1987	2116	1957	1939	2038	1458	1915.83	-0.157038	0.210596	0.369705
ZMYM4	ENSG00000146463.12	chr1:35268709-35422058	+	853	1028	951	815	753	765	860.833	-0.279635	0.0156975	0.0499673
KIAA0319L	ENSG00000142687.18	chr1:35433492-35557950	-	505	492	497	604	530	604	538.667	0.218248	0.0747759	0.172501
NCDN	ENSG00000020129.16	chr1:35557473-35567274	+	388	366	346	794	745	714	558.833	1.03434	4.27634e-17	4.44715e-15
TFAP2E	ENSG00000116819.8	chr1:35573314-35595328	+	15	11	13	8	8	13	11.3333	-0.42742	0.480344	0.651577
PSMB2	ENSG00000126067.12	chr1:35599541-35641526	-	1585	1612	1821	1677	1655	1327	1612.83	-0.107092	0.365341	0.544176
C1orf216	ENSG00000142686.8	chr1:35713877-35718894	-	326	392	422	462	469	439	418.333	0.265142	0.0570147	0.139862
CLSPN	ENSG00000092853.14	chr1:35720218-35769978	-	529	453	396	588	539	370	479.167	0.119498	0.482902	0.654127
AGO4	ENSG00000134698.11	chr1:35808016-35857890	+	167	178	122	87	100	99	125.5	-0.707407	0.00100796	0.00498343
AGO1	ENSG00000092847.13	chr1:35869808-35930532	+	1111	1322	1068	1008	1002	875	1064.33	-0.279196	0.0203564	0.0616452
AGO3	ENSG00000126070.20	chr1:35930718-36072500	+	517	519	463	405	393	394	448.5	-0.330616	0.00940106	0.0326504
TEKT2	ENSG00000092850.12	chr1:36084094-36088275	+	2	2	0	5	2	2	2.16667	1.16992	0.415043	NA
ADPRS	ENSG00000116863.11	chr1:36088892-36093932	+	413	410	426	366	391	347	392.167	-0.178033	0.175742	0.325139
COL8A2	ENSG00000171812.13	chr1:36095239-36125222	-	4	5	0	1	3	2	2.5	-0.58496	0.666201	NA
TRAPPC3	ENSG00000054116.12	chr1:36136570-36156053	-	667	637	678	812	745	687	704.333	0.179116	0.127412	0.25717
MAP7D1	ENSG00000116871.15	chr1:36155579-36180849	+	1412	1424	1215	1432	1166	1425	1345.67	-0.0100063	0.932918	0.965768
THRAP3	ENSG00000054118.15	chr1:36224432-36305357	+	835	958	661	975	841	686	826	0.0279467	0.856073	0.919579
SH3D21	ENSG00000214193.11	chr1:36306368-36329340	+	79	71	39	63	87	76	69.1667	0.257937	0.379137	0.557268
EVA1B	ENSG00000142694.6	chr1:36322031-36324154	-	21	18	12	12	21	18	17	5.26615e-07	0.999999	0.999999
STK40	ENSG00000196182.11	chr1:36339624-36385924	-	336	457	361	621	505	687	494.5	0.651736	2.71961e-05	0.000218562
LSM10	ENSG00000181817.6	chr1:36391238-36397908	-	456	544	483	728	678	640	588.167	0.464288	0.000216305	0.0013339
OSCP1	ENSG00000116885.18	chr1:36415827-36450451	-	13	24	19	21	28	16	20.1667	0.215013	0.649767	0.784584
MRPS15	ENSG00000116898.12	chr1:36455718-36464384	-	506	556	448	578	527	479	515.667	0.0690239	0.609029	0.754933
CSF3R	ENSG00000119535.18	chr1:36466043-36483278	-	3	0	0	0	1	1	0.833333	-0.584959	0.807616	NA
GRIK3	ENSG00000163873.10	chr1:36795527-37034515	-	0	0	0	0	0	0	0	NA	NA	NA
ZC3H12A	ENSG00000163874.11	chr1:37474580-37484377	+	193	241	243	209	246	222	225.667	1.09389e-07	0.999999	0.999999
MEAF6	ENSG00000163875.16	chr1:37489993-37514766	-	313	399	298	431	441	383	377.5	0.313332	0.0373724	0.100165
SNIP1	ENSG00000163877.11	chr1:37534449-37554293	-	153	142	125	237	217	205	179.833	0.649889	0.000242651	0.00147354
DNALI1	ENSG00000163879.11	chr1:37556919-37566857	+	7	12	5	5	12	3	7.33333	-0.263033	0.740535	NA
GNL2	ENSG00000134697.13	chr1:37566816-37595937	-	413	434	435	627	688	565	527	0.552336	1.52267e-05	0.000130842
RSPO1	ENSG00000169218.14	chr1:37611350-37634892	-	0	0	0	0	0	0	0	NA	NA	NA
C1orf109	ENSG00000116922.14	chr1:37681570-37692249	-	479	422	460	373	398	293	404.167	-0.355169	0.0159172	0.0504997
CDCA8	ENSG00000134690.11	chr1:37692481-37709719	+	314	325	319	475	430	381	374	0.424793	0.00241362	0.0105383
EPHA10	ENSG00000183317.17	chr1:37713880-37765133	-	0	0	0	0	0	0	0	NA	NA	NA
MANEAL	ENSG00000185090.14	chr1:37793802-37801137	+	298	351	313	561	508	406	406.167	0.616606	4.7324e-05	0.000354844
YRDC	ENSG00000196449.4	chr1:37802945-37808208	-	829	703	902	1100	1150	835	919.833	0.341941	0.015207	0.0487366
C1orf122	ENSG00000197982.14	chr1:37806979-37809454	+	844	695	972	1270	1440	1153	1062.33	0.62146	4.81067e-06	4.76717e-05
MTF1	ENSG00000188786.10	chr1:37809574-37859592	-	245	275	250	416	367	417	328.333	0.640104	7.55907e-06	7.03732e-05
INPP5B	ENSG00000204084.13	chr1:37860697-37947057	-	369	348	341	303	347	356	344	-0.0727092	0.60379	0.750861
SF3A3	ENSG00000183431.12	chr1:37956975-37990075	-	831	860	860	1137	1082	850	936.667	0.266706	0.0342135	0.0934524
FHL3	ENSG00000183386.10	chr1:37996770-38005606	-	155	144	120	121	133	137	135	-0.0997815	0.613756	0.758769
UTP11	ENSG00000183520.12	chr1:38009258-38024820	+	304	404	290	292	311	232	305.5	-0.257263	0.134491	0.267565
POU3F1	ENSG00000185668.8	chr1:38043829-38046793	-	0	0	0	0	0	0	0	NA	NA	NA
RRAGC	ENSG00000116954.8	chr1:38838198-38859772	-	365	425	399	267	315	260	338.5	-0.497856	0.000656759	0.00344234
MYCBP	ENSG00000214114.9	chr1:38862493-38873368	-	496	569	563	308	312	240	414.667	-0.920692	2.36714e-10	6.49562e-09
AL139260.3	ENSG00000274944.4	chr1:38864501-38881617	-	244	290	316	168	174	138	221.667	-0.824428	2.24149e-06	2.42903e-05
GJA9	ENSG00000131233.10	chr1:38874069-38881587	-	8	7	9	11	6	4	7.5	-0.192644	0.796897	NA
RHBDL2	ENSG00000158315.11	chr1:38885807-38941830	-	14	16	10	7	10	16	12.1667	-0.277533	0.642827	0.779699
AKIRIN1	ENSG00000174574.16	chr1:38991276-39006059	+	1267	1413	1356	907	883	769	1099.17	-0.657346	4.06022e-09	8.34054e-08
NDUFS5	ENSG00000168653.11	chr1:39026318-39034636	+	235	324	239	315	367	350	305	0.370982	0.0227358	0.0674775
MACF1	ENSG00000127603.29	chr1:39081316-39487177	+	1413	1290	1070	1174	1067	1045	1176.5	-0.19938	0.103853	0.221566
BMP8A	ENSG00000183682.8	chr1:39491636-39529869	+	67	62	38	61	94	68	65	0.417196	0.159012	0.302414
PABPC4	ENSG00000090621.14	chr1:39560816-39576790	-	4208	4877	4633	6081	6012	4718	5088.17	0.293335	0.0107098	0.0363676
HEYL	ENSG00000163909.8	chr1:39623435-39639643	-	0	0	0	0	0	0	0	NA	NA	NA
NT5C1A	ENSG00000116981.3	chr1:39659121-39672038	-	0	0	0	0	0	0	0	NA	NA	NA
HPCAL4	ENSG00000116983.13	chr1:39678648-39691485	-	15	17	14	3	7	8	10.6667	-1.35364	0.0382507	0.102096
PPIE	ENSG00000084072.17	chr1:39692182-39763914	+	350	379	343	479	444	454	408.167	0.361224	0.00562262	0.021489
BMP8B	ENSG00000116985.12	chr1:39757182-39788865	-	197	181	129	189	243	161	183.333	0.226047	0.276496	0.449537
OXCT2	ENSG00000198754.5	chr1:39769523-39771348	-	30	14	3	7	6	16	12.6667	-0.696607	0.328456	0.505668
TRIT1	ENSG00000043514.17	chr1:39838110-39883511	-	309	280	283	253	310	242	279.5	-0.115339	0.459687	0.633129
MYCL	ENSG00000116990.11	chr1:39895426-39902256	-	63	49	65	62	50	63	58.6667	-0.0163942	0.953524	0.975319
MFSD2A	ENSG00000168389.18	chr1:39955112-39969968	+	29	23	18	42	23	26	26.8333	0.378512	0.368363	0.547385
CAP1	ENSG00000131236.17	chr1:40040233-40072649	+	1576	2002	1503	1781	1608	1353	1637.17	-0.0996167	0.456975	0.630961
PPT1	ENSG00000131238.18	chr1:40072710-40097260	-	1282	1400	1142	2020	1848	1866	1593	0.584459	8.50388e-08	1.31681e-06
RLF	ENSG00000117000.9	chr1:40161387-40240921	+	383	386	388	497	472	392	419.667	0.234278	0.0886514	0.196317
TMCO2	ENSG00000188800.6	chr1:40245947-40251684	+	0	1	0	2	1	1	0.833333	1.89592	0.403049	NA
ZMPSTE24	ENSG00000084073.10	chr1:40258041-40294180	+	1094	1136	1228	744	789	583	929	-0.708598	3.70449e-08	6.31904e-07
COL9A2	ENSG00000049089.15	chr1:40300489-40317813	-	9	11	7	21	23	22	15.5	1.28951	0.0155899	0.0497233
SMAP2	ENSG00000084070.12	chr1:40344850-40423326	+	397	357	395	439	402	461	408.5	0.180351	0.175948	0.32539
ZFP69B	ENSG00000187801.15	chr1:40450102-40463718	+	17	11	15	15	31	25	19	0.723483	0.142199	0.278492
ZFP69	ENSG00000187815.10	chr1:40477290-40496343	+	54	63	55	55	56	65	58	0.0331671	0.904555	0.946927
EXO5	ENSG00000164002.11	chr1:40508741-40516556	+	0	0	0	2	0	2	0.666667	2.8577	0.289568	NA
ZNF684	ENSG00000117010.17	chr1:40531573-40548167	+	30	43	36	61	81	43	49	0.763197	0.0207682	0.0626125
RIMS3	ENSG00000117016.10	chr1:40620680-40665682	-	260	234	235	188	200	316	238.833	-0.0503432	0.796274	0.882691
NFYC	ENSG00000066136.20	chr1:40691648-40771603	+	323	427	332	524	505	489	433.333	0.488471	0.000626325	0.00329983
KCNQ4	ENSG00000117013.17	chr1:40783787-40840452	+	12	11	7	5	0	3	6.33333	-1.90689	0.037487	NA
CITED4	ENSG00000179862.7	chr1:40861054-40862363	-	3085	2223	3002	1448	1683	1639	2180	-0.800859	5.20673e-10	1.32115e-08
CTPS1	ENSG00000171793.16	chr1:40979688-41012565	+	1223	1195	1131	1097	1193	863	1117	-0.170687	0.179462	0.329986
SLFNL1	ENSG00000171790.15	chr1:41015597-41023237	-	133	105	72	65	125	36	89.3333	-0.455944	0.411309	0.58929
SCMH1	ENSG00000010803.16	chr1:41027200-41242154	-	231	297	223	188	238	194	228.5	-0.276545	0.117333	0.242331
FOXO6	ENSG00000204060.7	chr1:41361922-41383590	+	66	42	58	62	50	93	61.8333	0.304441	0.319866	0.496339
EDN2	ENSG00000127129.10	chr1:41478775-41484683	-	3	9	10	8	5	28	10.5	0.898121	0.230227	0.393965
HIVEP3	ENSG00000127124.16	chr1:41506365-42035925	-	120	93	78	143	151	133	119.667	0.553217	0.0110008	0.0372246
AC119676.1	ENSG00000284895.1	chr1:41585306-41628816	-	4	3	4	2	12	8	5.5	1	0.276997	NA
GUCA2B	ENSG00000044012.4	chr1:42153410-42155820	+	2	0	0	0	0	0	0.333333	-1.85771	0.6307	NA
GUCA2A	ENSG00000197273.4	chr1:42162690-42164745	-	0	0	0	0	0	0	0	NA	NA	NA
FOXJ3	ENSG00000198815.9	chr1:42176539-42335877	-	805	800	759	858	848	765	805.833	0.063865	0.566737	0.722655
RIMKLA	ENSG00000177181.15	chr1:42380792-42424232	+	0	0	0	0	0	0	0	NA	NA	NA
ZMYND12	ENSG00000066185.13	chr1:42430329-42456253	-	1	0	2	2	0	2	1.16667	0.415036	0.830901	NA
PPCS	ENSG00000127125.9	chr1:42456117-42473385	+	266	265	250	221	147	147	216	-0.60075	0.00120731	0.00583044
CCDC30	ENSG00000186409.18	chr1:42463221-42657190	+	18	14	13	4	8	11	11.3333	-0.96829	0.123291	0.251432
PPIH	ENSG00000171960.11	chr1:42658423-42676758	+	185	183	195	324	329	276	248.667	0.722544	4.33771e-06	4.33369e-05
YBX1	ENSG00000065978.19	chr1:42682418-42703805	+	2909	5757	3514	6267	5141	6352	4990	0.544118	0.0910286	0.200348
CLDN19	ENSG00000164007.11	chr1:42733093-42740254	-	0	2	0	0	0	2	0.666667	-2.26036e-06	0.999999	NA
P3H1	ENSG00000117385.16	chr1:42746335-42767084	-	698	652	747	755	757	1033	773.667	0.279339	0.0450505	0.11607
C1orf50	ENSG00000164008.16	chr1:42767249-42779491	+	96	127	106	118	102	138	114.5	0.121872	0.577002	0.729998
AC098484.3	ENSG00000283580.3	chr1:42767292-42794493	+	45	66	68	56	60	81	62.6667	0.138236	0.630351	0.771215
TMEM269	ENSG00000274386.5	chr1:42785007-42816619	+	15	14	13	10	19	13	14	5.71309e-07	0.999999	0.999999
SVBP	ENSG00000177868.12	chr1:42807052-42817397	-	32	30	27	30	47	17	30.5	0.0788558	0.848866	0.915329
ERMAP	ENSG00000164010.15	chr1:42817122-42844991	+	106	79	71	121	122	117	102.667	0.491853	0.030415	0.0850292
ZNF691	ENSG00000164011.18	chr1:42846573-42852477	+	92	128	103	113	93	117	107.667	1.67387e-07	0.999999	0.999999
SLC2A1	ENSG00000117394.24	chr1:42925353-42958893	-	1615	1630	1793	1976	1972	1669	1775.83	0.156949	0.146244	0.284272
FAM183A	ENSG00000186973.11	chr1:43145153-43156396	+	0	1	1	1	3	2	1.33333	1.58496	0.385705	NA
EBNA1BP2	ENSG00000117395.13	chr1:43164175-43270936	-	1901	1531	2179	1919	2007	1568	1850.83	-0.0304009	0.823324	0.899852
CFAP57	ENSG00000243710.8	chr1:43172330-43254358	+	10	13	13	14	25	6	13.5	0.321929	0.594288	0.743388
TMEM125	ENSG00000179178.11	chr1:43269983-43274002	+	0	0	1	0	0	0	0.166667	-0.961793	0.813661	NA
C1orf210	ENSG00000253313.6	chr1:43281877-43285617	-	0	0	0	0	0	0	0	NA	NA	NA
TIE1	ENSG00000066056.14	chr1:43300982-43323108	+	0	0	0	0	2	0	0.333333	1.85769	0.630704	NA
MPL	ENSG00000117400.18	chr1:43337818-43354466	+	15	21	12	18	19	10	15.8333	-0.0303731	0.954196	0.975352
CDC20	ENSG00000117399.14	chr1:43358981-43363203	+	1357	1426	1389	1694	1665	1394	1487.5	0.188099	0.0851112	0.190369
ELOVL1	ENSG00000066322.15	chr1:43363398-43368074	-	552	594	537	878	818	841	703.333	0.592088	2.04296e-07	2.88967e-06
MED8	ENSG00000159479.17	chr1:43383917-43389808	-	471	537	518	578	553	583	540	0.167612	0.168924	0.316362
SZT2	ENSG00000198198.17	chr1:43389882-43454247	+	661	643	587	618	707	671	647.833	0.0779624	0.514719	0.681066
HYI	ENSG00000178922.16	chr1:43451003-43453989	-	264	264	284	325	340	336	302.167	0.30189	0.0327526	0.0902273
PTPRF	ENSG00000142949.17	chr1:43525187-43623666	+	2699	2761	2268	2203	1848	2025	2300.67	-0.346973	0.00202037	0.00906122
KDM4A	ENSG00000066135.13	chr1:43650149-43705518	+	617	657	576	919	945	1087	800.167	0.673679	1.67712e-08	3.02724e-07
AL451062.3	ENSG00000284989.1	chr1:43650149-43931014	+	504	528	479	617	651	747	587.667	0.415276	0.000963358	0.0047875
ST3GAL3	ENSG00000126091.21	chr1:43705824-43931165	+	195	171	162	105	108	119	143.333	-0.669355	0.000488038	0.00267522
ARTN	ENSG00000117407.17	chr1:43933320-43937240	+	12	12	13	13	15	19	14	0.345136	0.52319	0.688125
IPO13	ENSG00000117408.11	chr1:43946950-43968022	+	533	560	588	783	829	735	671.333	0.481498	3.86134e-05	0.000297575
DPH2	ENSG00000132768.14	chr1:43970000-43973369	+	1012	1030	1213	1417	1448	1196	1219.33	0.319178	0.00771611	0.0278337
ATP6V0B	ENSG00000117410.14	chr1:43974487-43978295	+	1902	1896	1828	2054	1738	1612	1838.33	-0.0580818	0.601469	0.749145
B4GALT2	ENSG00000117411.16	chr1:43978943-43991170	+	1200	1334	1283	1528	1427	1436	1368	0.20211	0.0466344	0.119344
CCDC24	ENSG00000159214.13	chr1:43991359-43996528	+	75	55	67	65	55	37	59	-0.327431	0.269806	0.44135
SLC6A9	ENSG00000196517.13	chr1:43991500-44031467	-	558	627	585	581	584	596	588.5	-0.00735439	0.950268	0.973947
KLF17	ENSG00000171872.5	chr1:44118821-44135140	+	30	30	34	35	30	27	31	-0.0310266	0.932948	0.965768
KLF18	ENSG00000283039.1	chr1:44137821-44141631	-	0	4	3	5	1	1	2.33333	1.22502e-06	0.999999	NA
DMAP1	ENSG00000178028.14	chr1:44213455-44220681	+	642	688	717	959	932	1085	837.167	0.539863	3.10008e-06	3.22941e-05
ERI3	ENSG00000117419.16	chr1:44221070-44355260	-	851	835	836	909	1004	913	891.333	0.164193	0.127469	0.257256
RNF220	ENSG00000187147.18	chr1:44405194-44651724	+	639	754	751	904	770	845	777.167	0.232546	0.0558839	0.137701
TMEM53	ENSG00000126106.14	chr1:44635238-44674481	-	265	330	343	435	391	417	363.5	0.406167	0.0054081	0.0208038
ARMH1	ENSG00000198520.12	chr1:44674692-44725591	+	16	6	6	5	2	7	7	-0.999998	0.225527	NA
KIF2C	ENSG00000142945.13	chr1:44739818-44767767	+	1189	1298	1189	1440	1384	1197	1282.83	0.129418	0.242898	0.409596
RPS8	ENSG00000142937.12	chr1:44775251-44778779	+	16948	17797	18189	16292	15690	15795	16785.2	-0.147878	0.0776775	0.177406
BEST4	ENSG00000142959.5	chr1:44783585-44788170	-	0	4	1	2	3	4	2.33333	0.847996	0.541958	NA
PLK3	ENSG00000173846.13	chr1:44800377-44805990	+	87	89	94	41	72	81	77.3333	-0.476902	0.0804108	0.182148
TCTEX1D4	ENSG00000188396.4	chr1:44805893-44807351	-	4	6	8	4	14	7	7.16667	0.473932	0.548784	NA
BTBD19	ENSG00000222009.8	chr1:44808482-44815585	+	61	58	33	15	21	21	34.8333	-1.41504	0.000284845	0.0016938
PTCH2	ENSG00000117425.14	chr1:44819844-44843253	-	22	22	23	20	36	17	23.3333	0.123736	0.781113	0.872177
EIF2B3	ENSG00000070785.17	chr1:44850522-44986722	-	323	328	401	380	333	305	345	-0.047397	0.75474	0.856736
HECTD3	ENSG00000126107.15	chr1:45002540-45011324	-	553	600	579	708	640	726	634.333	0.259977	0.0279144	0.079394
UROD	ENSG00000126088.14	chr1:45010950-45015575	+	1165	1139	1168	1321	1369	1335	1249.5	0.213222	0.0299948	0.08406
ZSWIM5	ENSG00000162415.7	chr1:45016399-45306209	-	100	102	85	121	121	94	103.833	0.227411	0.305283	0.481897
HPDL	ENSG00000186603.6	chr1:45326895-45328679	+	1371	1116	1228	891	979	914	1083.17	-0.416203	0.000277469	0.00165532
MUTYH	ENSG00000132781.19	chr1:45329163-45340893	-	281	256	231	195	195	175	222.167	-0.442855	0.00681398	0.0251039
AL451136.1	ENSG00000288208.1	chr1:45329262-45491155	-	238	224	212	177	183	177	201.833	-0.327826	0.045105	0.116194
TOE1	ENSG00000132773.12	chr1:45340052-45343973	+	381	354	409	418	434	328	387.333	0.0446999	0.762545	0.861704
TESK2	ENSG00000070759.17	chr1:45343883-45491163	-	141	147	135	138	162	155	146.333	0.105209	0.572823	0.726628
CCDC163	ENSG00000280670.3	chr1:45493866-45500079	-	39	39	44	30	34	22	34.6667	-0.504472	0.157898	0.300574
MMACHC	ENSG00000132763.15	chr1:45500300-45513382	+	3773	3940	3641	2262	2109	1674	2899.83	-0.909386	6.84907e-15	4.73051e-13
PRDX1	ENSG00000117450.14	chr1:45511036-45523047	-	8280	8396	8501	4212	3954	2831	6029	-1.195	1.30985e-20	2.24057e-18
AKR1A1	ENSG00000117448.13	chr1:45550543-45570049	+	858	824	947	685	765	768	807.833	-0.245255	0.0340712	0.0931728
NASP	ENSG00000132780.17	chr1:45583846-45618904	+	798	737	619	1021	1046	892	852.167	0.458092	0.0003077	0.00181263
CCDC17	ENSG00000159588.15	chr1:45620044-45624057	-	12	13	13	7	9	3	9.5	-0.999999	0.141778	0.278042
GPBP1L1	ENSG00000159592.11	chr1:45627304-45688113	-	995	1218	967	1326	1309	1094	1151.5	0.229762	0.0677489	0.159919
TMEM69	ENSG00000159596.7	chr1:45688181-45694436	+	297	312	231	120	110	145	202.5	-1.1635	4.68685e-10	1.20822e-08
IPP	ENSG00000197429.11	chr1:45694324-45750653	-	185	170	177	88	130	106	142.667	-0.715432	0.000374717	0.00212929
MAST2	ENSG00000086015.22	chr1:45786987-46036122	+	1316	1336	1357	1748	1791	1731	1546.5	0.394561	3.37618e-05	0.00026453
PIK3R3	ENSG00000117461.15	chr1:46040140-46133036	-	354	422	401	424	402	409	402	0.0693968	0.604692	0.751421
P3R3URF-PIK3R3	ENSG00000278139.1	chr1:46043661-46176488	-	90	121	85	115	109	113	105.5	0.187152	0.40082	0.579253
TSPAN1	ENSG00000117472.10	chr1:46175073-46185962	+	17	23	15	12	13	10	15	-0.652076	0.219198	0.38068
P3R3URF	ENSG00000250719.2	chr1:46175486-46176488	-	0	0	0	0	1	0	0.166667	0.96176	0.813667	NA
POMGNT1	ENSG00000085998.14	chr1:46188682-46220305	-	926	961	959	1153	1148	1048	1032.5	0.234795	0.02527	0.073427
LURAP1	ENSG00000171357.6	chr1:46203334-46221256	+	0	0	0	0	0	0	0	NA	NA	NA
RAD54L	ENSG00000085999.13	chr1:46246461-46278480	+	586	448	414	437	521	430	472.667	-0.0610539	0.690762	0.813056
LRRC41	ENSG00000132128.16	chr1:46261196-46303608	-	1004	930	906	1135	1028	1056	1009.83	0.180722	0.0933684	0.204517
UQCRH	ENSG00000173660.12	chr1:46303698-46316776	+	1954	2285	1626	2244	1806	1896	1968.5	0.0197884	0.880619	0.934051
NSUN4	ENSG00000117481.10	chr1:46340177-46365152	+	457	436	432	389	482	372	428	-0.092166	0.51108	0.678163
FAAH	ENSG00000117480.16	chr1:46394317-46413848	+	16	16	3	5	8	5	8.83333	-0.959357	0.205072	0.362545
DMBX1	ENSG00000197587.11	chr1:46489836-46516216	+	144	120	79	95	80	96	102.333	-0.339916	0.169508	0.31697
TMEM275	ENSG00000282881.2	chr1:46532166-46543969	-	0	0	0	0	0	0	0	NA	NA	NA
KNCN	ENSG00000162456.10	chr1:46545641-46551647	-	0	0	0	0	0	0	0	NA	NA	NA
MKNK1	ENSG00000079277.22	chr1:46557407-46616843	-	214	261	219	258	232	240	237.333	0.0729609	0.649224	0.784288
MOB3C	ENSG00000142961.14	chr1:46607715-46616891	-	144	211	185	233	235	273	213.5	0.456514	0.0112768	0.0380232
ATPAF1	ENSG00000123472.12	chr1:46632737-46673867	-	643	655	664	631	664	517	629	-0.114742	0.368512	0.547385
TEX38	ENSG00000186118.9	chr1:46668855-46673594	+	2	0	2	0	1	2	1.16667	-0.415035	0.830901	NA
EFCAB14	ENSG00000159658.13	chr1:46674659-46719146	-	1325	1537	1417	1363	1417	1281	1390	-0.0754386	0.475848	0.647832
CYP4B1	ENSG00000142973.14	chr1:46757838-46819413	+	5	1	0	5	1	0	2	1.3243e-06	0.999999	NA
CYP4A11	ENSG00000187048.13	chr1:46929177-46941484	-	0	0	0	0	0	0	0	NA	NA	NA
CYP4X1	ENSG00000186377.8	chr1:47023669-47050751	+	0	0	0	0	0	0	0	NA	NA	NA
CYP4Z1	ENSG00000186160.5	chr1:47067231-47118318	+	0	1	0	0	0	0	0.166667	-0.961793	0.813661	NA
CYP4A22	ENSG00000162365.12	chr1:47137435-47149735	+	1	0	0	0	1	0	0.333333	-9.54476e-06	0.999998	NA
PDZK1IP1	ENSG00000162366.8	chr1:47183582-47191044	-	1	1	0	2	0	2	1	0.999994	0.634785	NA
TAL1	ENSG00000162367.11	chr1:47216290-47232220	-	1	0	0	0	0	0	0.166667	-0.961793	0.813661	NA
STIL	ENSG00000123473.16	chr1:47250139-47314147	-	594	589	488	658	683	505	586.167	0.143691	0.318367	0.494994
CMPK1	ENSG00000162368.13	chr1:47333797-47378839	+	1525	1850	1838	527	668	420	1138	-1.69058	9.34904e-30	7.77798e-27
FOXE3	ENSG00000186790.6	chr1:47416285-47418052	+	1	0	0	0	0	0	0.166667	-0.961793	0.813661	NA
FOXD2	ENSG00000186564.6	chr1:47438044-47440691	+	15	17	15	23	33	33	22.6667	0.921145	0.0362235	0.0976435
TRABD2B	ENSG00000269113.4	chr1:47760528-47997385	-	1	1	2	3	5	1	2.16667	1.16992	0.405622	NA
SLC5A9	ENSG00000117834.13	chr1:48222685-48248644	+	0	0	0	0	0	0	0	NA	NA	NA
SPATA6	ENSG00000132122.12	chr1:48295373-48472208	-	0	0	0	0	2	0	0.333333	1.85769	0.630704	NA
AGBL4	ENSG00000186094.17	chr1:48532854-50023954	-	0	0	0	0	0	0	0	NA	NA	NA
BEND5	ENSG00000162373.13	chr1:48727519-48776969	-	0	0	0	0	0	0	0	NA	NA	NA
ELAVL4	ENSG00000162374.18	chr1:50024029-50203772	+	0	0	0	0	0	0	0	NA	NA	NA
DMRTA2	ENSG00000142700.12	chr1:50417550-50423443	-	0	0	2	0	0	0	0.333333	-1.85771	0.6307	NA
FAF1	ENSG00000185104.20	chr1:50437028-50960267	-	1225	1313	1459	933	931	859	1120	-0.553721	6.26199e-07	7.78741e-06
CDKN2C	ENSG00000123080.12	chr1:50960745-50974634	+	380	447	485	530	595	567	500.667	0.366962	0.00623185	0.0233572
C1orf185	ENSG00000204006.10	chr1:51102221-51148086	+	1	0	0	0	0	0	0.166667	-0.961793	0.813661	NA
RNF11	ENSG00000123091.5	chr1:51236273-51273447	+	753	1071	943	500	493	398	693	-0.9922	1.68366e-11	5.83636e-10
TTC39A	ENSG00000085831.15	chr1:51287258-51345116	-	8	11	15	5	4	8	8.5	-0.999999	0.163495	0.308889
EPS15	ENSG00000085832.17	chr1:51354263-51519266	-	817	884	687	457	444	424	618.833	-0.84981	6.5186e-11	1.99849e-09
OSBPL9	ENSG00000117859.19	chr1:51577179-51798427	+	1027	1167	1062	746	873	652	921.167	-0.519773	4.33636e-05	0.000330151
NRDC	ENSG00000078618.22	chr1:51789191-51878937	-	1615	1701	1425	1054	1141	834	1295	-0.64635	5.58223e-07	7.03661e-06
RAB3B	ENSG00000169213.7	chr1:51907956-51990700	-	2	0	0	0	0	0	0.333333	-1.85771	0.6307	NA
TXNDC12	ENSG00000117862.13	chr1:52020131-52055191	-	576	590	601	922	817	815	720.167	0.531457	3.85819e-06	3.91401e-05
AL445685.3	ENSG00000285839.1	chr1:52020153-52033350	-	521	558	521	823	801	754	663	0.571677	6.83756e-07	8.39355e-06
KTI12	ENSG00000198841.4	chr1:52032103-52033810	-	340	244	330	338	435	300	331.167	0.231384	0.186767	0.339632
BTF3L4	ENSG00000134717.18	chr1:52056199-52090716	+	405	412	343	367	420	353	383.333	-0.0250909	0.860196	0.921682
ZFYVE9	ENSG00000157077.14	chr1:52142094-52346686	+	443	449	432	501	459	441	454.167	0.0815539	0.520166	0.685428
CC2D1B	ENSG00000154222.14	chr1:52345723-52366193	-	448	468	412	457	453	577	469.167	0.16315	0.243526	0.410353
ORC1	ENSG00000085840.13	chr1:52372829-52404423	-	377	450	405	583	653	507	495.833	0.50057	0.00031624	0.00185393
PRPF38A	ENSG00000134748.13	chr1:52404602-52420836	+	643	720	702	569	525	463	603.667	-0.407373	0.00124333	0.00597758
TUT4	ENSG00000134744.14	chr1:52408282-52553487	-	725	748	619	558	641	582	645.5	-0.232195	0.0645708	0.153725
GPX7	ENSG00000116157.6	chr1:52602371-52609051	+	0	0	0	0	0	0	0	NA	NA	NA
SHISAL2A	ENSG00000182183.15	chr1:52633168-52669683	+	2	6	1	2	1	5	2.83333	-0.169924	0.891614	NA
COA7	ENSG00000162377.6	chr1:52684449-52698347	-	1243	1281	1194	2222	2054	1626	1603.33	0.666677	5.46292e-08	8.91156e-07
ZYG11B	ENSG00000162378.13	chr1:52726453-52827336	+	681	759	652	533	509	490	604	-0.449466	0.000216001	0.00133248
ZYG11A	ENSG00000203995.10	chr1:52842511-52894998	+	559	469	395	444	467	410	457.333	-0.107305	0.467043	0.639794
ECHDC2	ENSG00000121310.17	chr1:52895910-52927212	-	414	375	264	295	326	311	330.833	-0.176103	0.297582	0.473404
SCP2	ENSG00000116171.19	chr1:52927276-53051698	+	469	538	458	264	295	271	382.5	-0.819717	3.71801e-09	7.80398e-08
PODN	ENSG00000174348.14	chr1:53062052-53085501	+	0	0	0	0	0	0	0	NA	NA	NA
SLC1A7	ENSG00000162383.13	chr1:53087179-53142638	-	0	0	0	0	1	0	0.166667	0.96176	0.813667	NA
CPT2	ENSG00000157184.7	chr1:53196792-53214197	+	214	228	204	161	160	119	181	-0.55403	0.00244591	0.0106589
CZIB	ENSG00000162384.14	chr1:53214099-53220634	-	130	154	117	144	170	117	138.667	0.104086	0.618558	0.762799
MAGOH	ENSG00000162385.11	chr1:53226900-53238518	-	60	73	57	96	78	91	75.8333	0.479993	0.05606	0.137986
LRP8	ENSG00000157193.18	chr1:53242364-53328469	-	1473	1288	1300	1452	1452	1199	1360.67	0.0148442	0.897814	0.943853
DMRTB1	ENSG00000143006.7	chr1:53459399-53467488	+	0	0	0	0	0	0	0	NA	NA	NA
GLIS1	ENSG00000174332.5	chr1:53506237-53738106	-	55	39	34	45	57	43	45.5	0.179909	0.579388	0.731634
NDC1	ENSG00000058804.12	chr1:53765478-53838463	-	1682	1998	1777	1530	1508	940	1572.5	-0.456065	0.00324561	0.0135751
YIPF1	ENSG00000058799.15	chr1:53851719-53889798	-	202	235	223	254	264	191	228.167	0.10332	0.551037	0.710206
DIO1	ENSG00000211452.11	chr1:53891239-53911086	+	6	7	12	1	4	2	5.33333	-1.8365	0.0553803	NA
HSPB11	ENSG00000081870.11	chr1:53916574-53945929	-	182	273	206	182	167	122	188.667	-0.488923	0.0170228	0.0532321
LRRC42	ENSG00000116212.15	chr1:53946085-53968168	+	652	621	623	356	359	272	480.5	-0.941837	1.26505e-11	4.51595e-10
LDLRAD1	ENSG00000203985.11	chr1:54007298-54018186	-	0	2	0	0	1	1	0.666667	-1.98969e-06	0.999999	NA
TMEM59	ENSG00000116209.12	chr1:54026681-54053504	-	1610	1529	1610	1250	1354	1195	1424.67	-0.322004	0.00155599	0.00727441
TCEANC2	ENSG00000116205.14	chr1:54053584-54112519	+	149	175	177	117	99	102	136.5	-0.655784	0.000855644	0.00432979
AL357673.1	ENSG00000256407.2	chr1:54132686-54200073	-	54	64	77	66	49	84	65.6667	0.0292946	0.9184	0.955164
CDCP2	ENSG00000157211.11	chr1:54132968-54153770	-	3	0	3	5	0	2	2.16667	0.222393	0.883151	NA
CYB5RL	ENSG00000215883.10	chr1:54169651-54200036	-	166	218	196	188	165	271	200.667	0.105493	0.601889	0.749328
MRPL37	ENSG00000116221.15	chr1:54184041-54225464	+	2390	2345	2613	1773	1759	1703	2097.17	-0.489162	3.78548e-07	4.98817e-06
SSBP3	ENSG00000157216.15	chr1:54225432-54413479	-	272	363	298	392	313	367	334.167	0.200356	0.203405	0.360733
ACOT11	ENSG00000162390.17	chr1:54542257-54639192	+	63	66	55	95	97	106	80.3333	0.695607	0.00395746	0.0160549
FAM151A	ENSG00000162391.12	chr1:54609181-54623556	-	12	18	10	25	43	31	23.1667	1.30743	0.00452168	0.017964
MROH7	ENSG00000184313.20	chr1:54641754-54710266	+	6	5	6	0	4	2	3.83333	-1.5025	0.17801	NA
MROH7-TTC4	ENSG00000271723.5	chr1:54641786-54742308	+	264	261	290	239	285	238	262.833	-0.097009	0.531389	0.695167
TTC4	ENSG00000243725.7	chr1:54715861-54742657	+	268	269	292	242	288	241	266.667	-0.104641	0.495634	0.66517
PARS2	ENSG00000162396.6	chr1:54756898-54764523	-	92	102	101	104	88	95	97	-0.0396641	0.857212	0.9201
TTC22	ENSG00000006555.11	chr1:54779712-54801323	-	3	1	0	1	0	0	0.833333	-1.89592	0.430899	NA
LEXM	ENSG00000162398.11	chr1:54806063-54842252	+	3	3	1	0	1	0	1.33333	-2.70328	0.166296	NA
DHCR24	ENSG00000116133.13	chr1:54849627-54887195	-	3566	4128	3824	6683	6293	5350	4974	0.670002	6.35361e-10	1.57361e-08
TMEM61	ENSG00000143001.5	chr1:54980628-54992288	+	6	1	5	0	0	4	2.66667	-1.58496	0.274086	NA
BSND	ENSG00000162399.9	chr1:54998933-55017172	+	8	10	3	2	7	2	5.33333	-0.932884	0.319766	NA
PCSK9	ENSG00000169174.11	chr1:55039447-55064852	+	1688	1444	1345	870	880	674	1150.17	-0.885143	1.88744e-11	6.48139e-10
USP24	ENSG00000162402.14	chr1:55066359-55215364	-	1379	1585	1233	1175	1105	951	1238	-0.377378	0.00256066	0.0110694
AC119674.2	ENSG00000284686.1	chr1:56173433-56524495	-	35	47	40	32	39	27	36.6667	-0.316027	0.365005	0.543986
PLPP3	ENSG00000162407.9	chr1:56494761-56645301	-	125	135	141	149	165	112	137.833	0.0872513	0.670206	0.799347
PRKAA2	ENSG00000162409.11	chr1:56645314-56715335	+	849	970	864	326	353	265	604.5	-1.50699	1.47792e-28	1.1271e-25
FYB2	ENSG00000187889.13	chr1:56718789-56819696	-	4	1	4	1	3	1	2.33333	-0.847994	0.52893	NA
C8A	ENSG00000157131.11	chr1:56854797-56918223	+	0	0	0	0	0	0	0	NA	NA	NA
C8B	ENSG00000021852.13	chr1:56929207-56966140	-	0	0	0	0	0	0	0	NA	NA	NA
DAB1	ENSG00000173406.15	chr1:56994778-58546734	-	66	67	46	80	41	57	59.5	-0.00808206	0.979113	0.989657
OMA1	ENSG00000162600.12	chr1:58415384-58546802	-	234	263	234	306	213	232	247	0.0389416	0.821565	0.899069
TACSTD2	ENSG00000184292.7	chr1:58575433-58577252	-	0	0	0	0	0	0	0	NA	NA	NA
MYSM1	ENSG00000162601.11	chr1:58643440-58700077	-	443	527	361	490	570	501	482	0.22996	0.126621	0.256025
JUN	ENSG00000177606.7	chr1:58780791-58784047	-	115	104	112	108	104	155	116.333	0.148949	0.501324	0.670055
FGGY	ENSG00000172456.18	chr1:59296638-59810647	+	65	61	68	75	50	77	66	0.0582989	0.830959	0.904009
HOOK1	ENSG00000134709.12	chr1:59814786-59876322	+	142	136	125	67	90	62	103.667	-0.879849	0.00011023	0.000738218
CYP2J2	ENSG00000134716.11	chr1:59893308-59926773	-	0	0	0	0	0	0	0	NA	NA	NA
C1orf87	ENSG00000162598.13	chr1:59987269-60073770	-	0	0	0	0	0	0	0	NA	NA	NA
NFIA	ENSG00000162599.17	chr1:60865259-61462788	+	1405	1629	1091	961	1216	856	1193	-0.443648	0.00398331	0.0161405
TM2D1	ENSG00000162604.12	chr1:61681046-61725423	-	380	405	373	248	329	277	335.333	-0.439327	0.00327055	0.01367
PATJ	ENSG00000132849.21	chr1:61742477-62178675	+	567	630	507	465	424	436	504.833	-0.362933	0.00568673	0.0216661
L1TD1	ENSG00000240563.2	chr1:62194849-62212328	+	0	0	0	0	0	0	0	NA	NA	NA
KANK4	ENSG00000132854.19	chr1:62236165-62319434	-	1	5	4	7	5	5	4.5	0.765535	0.431641	NA
USP1	ENSG00000162607.13	chr1:62436297-62451804	+	2168	2366	2258	1891	2058	1469	2035	-0.326076	0.00847687	0.030045
DOCK7	ENSG00000116641.18	chr1:62454298-62688386	-	818	918	756	575	613	501	696.833	-0.561135	1.16177e-05	0.000103123
ANGPTL3	ENSG00000132855.5	chr1:62597520-62606313	+	4	17	5	3	12	8	8.16667	-0.176877	0.824207	0.900338
ATG4C	ENSG00000125703.15	chr1:62784132-62865516	+	181	208	196	115	163	112	162.5	-0.584962	0.00301367	0.0127447
FOXD3	ENSG00000187140.6	chr1:63322567-63325128	+	4	4	6	9	6	12	6.83333	0.947533	0.229793	NA
ALG6	ENSG00000088035.18	chr1:63367575-63438553	+	110	110	123	151	160	152	134.333	0.432804	0.0241637	0.0708423
ITGB3BP	ENSG00000142856.17	chr1:63440770-63593721	-	786	890	736	708	685	732	756.167	-0.182767	0.122172	0.249817
EFCAB7	ENSG00000203965.13	chr1:63523372-63572693	+	51	76	52	52	50	54	55.8333	-0.198413	0.496911	0.666054
PGM1	ENSG00000079739.17	chr1:63593411-63660245	+	1925	2064	1858	2154	1961	2267	2038.17	0.126312	0.215386	0.375413
ROR1	ENSG00000185483.12	chr1:63774017-64181498	+	238	178	158	156	176	113	169.833	-0.367245	0.0851706	0.190479
UBE2U	ENSG00000177414.13	chr1:64203627-64267368	+	0	0	0	0	1	0	0.166667	0.96176	0.813667	NA
CACHD1	ENSG00000158966.16	chr1:64470129-64693058	+	32	27	42	45	53	29	38	0.330474	0.360857	0.53965
RAVER2	ENSG00000162437.14	chr1:64745095-64833232	+	610	711	563	369	411	338	500.333	-0.752879	6.09753e-08	9.81557e-07
JAK1	ENSG00000162434.13	chr1:64833229-65067754	-	2982	3180	2962	2731	2645	1917	2736.17	-0.323154	0.011025	0.0372788
AK4	ENSG00000162433.15	chr1:65147549-65232145	+	1322	1433	1375	712	668	527	1006.17	-1.11484	6.72755e-19	9.5453e-17
DNAJC6	ENSG00000116675.16	chr1:65248219-65415871	+	473	586	462	425	409	426	463.5	-0.271596	0.0470188	0.12011
LEPROT	ENSG00000213625.9	chr1:65420587-65436007	+	626	635	529	320	371	287	461.333	-0.872053	1.00239e-09	2.36427e-08
LEPR	ENSG00000116678.20	chr1:65420652-65641559	+	155	187	155	74	97	46	119	-1.19555	1.20645e-06	1.40027e-05
PDE4B	ENSG00000184588.18	chr1:65792514-66374579	+	192	242	202	168	207	134	190.833	-0.321361	0.0967539	0.210003
SGIP1	ENSG00000118473.22	chr1:66533383-66751139	+	1	0	1	0	0	0	0.333333	-1.85771	0.600264	NA
TCTEX1D1	ENSG00000152760.10	chr1:66752459-66779047	+	0	0	0	0	0	0	0	NA	NA	NA
INSL5	ENSG00000172410.4	chr1:66797741-66801256	-	0	0	0	0	0	0	0	NA	NA	NA
WDR78	ENSG00000152763.17	chr1:66812885-66924856	-	9	23	12	7	12	12	12.5	-0.505234	0.405865	0.58387
MIER1	ENSG00000198160.14	chr1:66924895-66988619	+	654	928	599	859	860	779	779.833	0.195784	0.194967	0.350075
SLC35D1	ENSG00000116704.8	chr1:66999350-67054148	-	721	764	709	1134	1042	870	873.333	0.473352	0.000132126	0.000864606
C1orf141	ENSG00000203963.11	chr1:67092165-67231853	-	0	0	0	0	0	0	0	NA	NA	NA
IL23R	ENSG00000162594.16	chr1:67138907-67259979	+	0	0	0	0	0	2	0.333333	1.85769	0.630704	NA
IL12RB2	ENSG00000081985.13	chr1:67307364-67398724	+	58	61	55	35	55	23	47.8333	-0.622764	0.0655808	0.155745
SERBP1	ENSG00000142864.14	chr1:67407810-67430415	-	6531	8520	7753	5168	5144	4007	6187.17	-0.671356	7.53796e-08	1.18224e-06
GADD45A	ENSG00000116717.13	chr1:67685201-67688334	+	110	120	135	201	231	277	179	0.957889	4.28804e-07	5.57019e-06
GNG12	ENSG00000172380.6	chr1:67701475-67833467	-	2964	3900	2805	1313	1425	879	2214.33	-1.41857	9.89209e-19	1.32157e-16
DIRAS3	ENSG00000162595.7	chr1:68045886-68051631	-	2	0	1	2	2	2	1.5	0.999997	0.549064	NA
WLS	ENSG00000116729.14	chr1:68098473-68233120	-	920	1026	867	1297	1169	1075	1059	0.332047	0.00473011	0.0186384
RPE65	ENSG00000116745.7	chr1:68428822-68449954	-	0	0	0	0	0	0	0	NA	NA	NA
DEPDC1	ENSG00000024526.17	chr1:68474152-68497221	-	1010	1263	967	599	598	445	813.667	-0.98054	1.43636e-11	5.01713e-10
LRRC7	ENSG00000033122.21	chr1:69567922-70151945	+	24	51	17	18	11	12	22.1667	-1.16601	0.021488	0.0643689
LRRC40	ENSG00000066557.6	chr1:70144805-70205579	-	466	508	463	191	238	188	342.333	-1.21972	2.53832e-16	2.25528e-14
SRSF11	ENSG00000116754.13	chr1:70205682-70253052	+	1369	1528	1156	962	1329	986	1221.67	-0.306614	0.0314609	0.0874189
ANKRD13C	ENSG00000118454.13	chr1:70258999-70354734	-	970	1064	1053	874	897	692	925	-0.325789	0.00877805	0.030903
HHLA3	ENSG00000197568.14	chr1:70354805-70385339	+	79	110	104	105	100	93	98.5	0.0244118	0.914408	0.952614
CTH	ENSG00000116761.12	chr1:70411218-70439851	+	756	901	719	564	546	412	649.667	-0.642566	8.99468e-06	8.20686e-05
PTGER3	ENSG00000050628.20	chr1:70852353-71047808	-	0	0	0	0	0	0	0	NA	NA	NA
ZRANB2	ENSG00000132485.14	chr1:71063291-71081289	-	1269	1534	1119	883	1046	988	1139.83	-0.427104	0.00104295	0.00513699
NEGR1	ENSG00000172260.15	chr1:71395943-72282539	-	7	2	3	0	0	2	2.33333	-2.58495	0.106692	NA
LRRIQ3	ENSG00000162620.16	chr1:74026015-74198187	-	6	13	6	10	6	6	7.83333	-0.184424	0.802872	NA
FPGT	ENSG00000254685.6	chr1:74198212-74234086	+	180	201	179	87	86	105	139.667	-1.01034	2.69855e-07	3.68319e-06
FPGT-TNNI3K	ENSG00000259030.7	chr1:74198235-74544393	+	49	40	48	33	22	30	37	-0.688641	0.0485167	0.123197
TNNI3K	ENSG00000116783.15	chr1:74235387-74544428	+	0	0	0	0	0	0	0	NA	NA	NA
LRRC53	ENSG00000162621.6	chr1:74469878-74512614	-	0	0	0	0	0	0	0	NA	NA	NA
ERICH3	ENSG00000178965.14	chr1:74568117-74673792	-	0	0	0	0	0	0	0	NA	NA	NA
CRYZ	ENSG00000116791.14	chr1:74705482-74733408	-	797	1001	956	402	396	339	648.5	-1.2763	9.90914e-22	2.10892e-19
TYW3	ENSG00000162623.16	chr1:74733152-74766678	+	1079	1206	1169	704	697	481	889.333	-0.876001	6.91032e-10	1.6909e-08
LHX8	ENSG00000162624.14	chr1:75128434-75161533	+	0	0	0	0	0	0	0	NA	NA	NA
SLC44A5	ENSG00000137968.16	chr1:75202131-75611116	-	0	0	1	0	1	1	0.5	0.895922	0.756292	NA
ACADM	ENSG00000117054.14	chr1:75724347-75787575	+	1195	1334	1301	659	610	615	952.333	-1.02355	8.48724e-21	1.49367e-18
RABGGTB	ENSG00000137955.16	chr1:75786197-75795086	+	2929	3065	3069	2495	2905	2316	2796.5	-0.232135	0.02899	0.0818581
MSH4	ENSG00000057468.7	chr1:75796882-75913242	+	5	7	7	15	18	11	10.5	1.2115	0.0607868	0.146585
ASB17	ENSG00000154007.7	chr1:75918873-75932404	-	0	0	1	0	0	0	0.166667	-0.961793	0.813661	NA
ST6GALNAC3	ENSG00000184005.11	chr1:76074746-76634603	+	0	0	0	0	0	0	0	NA	NA	NA
ST6GALNAC5	ENSG00000117069.15	chr1:76867480-77067546	+	0	0	1	0	0	0	0.166667	-0.961793	0.813661	NA
PIGK	ENSG00000142892.15	chr1:77088989-77219430	-	894	1032	929	803	787	763	868	-0.278989	0.0122983	0.0408365
AK5	ENSG00000154027.19	chr1:77282019-77559966	+	2	2	0	3	1	4	2	0.999998	0.501108	NA
ZZZ3	ENSG00000036549.13	chr1:77562416-77683419	-	1323	1562	1392	1304	1411	1097	1348.17	-0.166051	0.16943	0.31689
USP33	ENSG00000077254.14	chr1:77695987-77759852	-	1517	1616	1350	821	978	768	1175	-0.804381	5.83284e-11	1.81254e-09
MIGA1	ENSG00000180488.15	chr1:77779624-77879539	+	789	816	781	425	428	365	600.667	-0.97008	1.92523e-15	1.46823e-13
NEXN	ENSG00000162614.19	chr1:77888513-77943895	+	50	55	32	39	61	24	43.5	-0.143835	0.69892	0.818919
FUBP1	ENSG00000162613.17	chr1:77944055-77979110	-	728	932	641	639	736	610	714.333	-0.213122	0.143832	0.280835
DNAJB4	ENSG00000162616.9	chr1:77979175-78017964	+	484	658	471	299	306	248	411	-0.919129	1.01879e-08	1.91644e-07
GIPC2	ENSG00000137960.6	chr1:77979542-78138444	+	29	21	17	15	32	19	22.1667	-0.0216946	0.962724	0.980338
PTGFR	ENSG00000122420.10	chr1:78303884-78540701	+	0	0	0	0	0	0	0	NA	NA	NA
IFI44L	ENSG00000137959.16	chr1:78619922-78646145	+	0	0	0	0	1	0	0.166667	0.96176	0.813667	NA
IFI44	ENSG00000137965.11	chr1:78649796-78664078	+	57	31	23	93	69	55	54.6667	0.967136	0.00534411	0.0206009
ADGRL4	ENSG00000162618.15	chr1:78889764-79282124	-	0	0	0	0	0	0	0	NA	NA	NA
ADGRL2	ENSG00000117114.20	chr1:81306147-81992436	+	0	2	0	1	1	0	0.666667	-1.98969e-06	0.999999	NA
TTLL7	ENSG00000137941.17	chr1:83865024-83999150	-	96	111	102	60	59	61	81.5	-0.77961	0.00110713	0.00539936
PRKACB	ENSG00000142875.19	chr1:84078062-84238498	+	789	849	757	556	520	466	656.167	-0.635223	1.9404e-07	2.75739e-06
SAMD13	ENSG00000203943.9	chr1:84298366-84389957	+	31	28	13	24	22	14	22	-0.263034	0.577786	0.730433
DNASE2B	ENSG00000137976.7	chr1:84398532-84415018	+	3	0	0	0	0	0	0.5	-2.44267	0.457492	NA
RPF1	ENSG00000117133.11	chr1:84479259-84498352	+	247	387	247	293	259	227	276.667	-0.177519	0.349203	0.527719
GNG5	ENSG00000174021.11	chr1:84498325-84506581	-	281	405	226	359	343	333	324.5	0.182525	0.323155	0.499933
SPATA1	ENSG00000122432.18	chr1:84506300-84566194	+	186	174	120	63	99	83	120.833	-0.970252	4.48841e-05	0.000339048
CTBS	ENSG00000117151.13	chr1:84549611-84574480	-	342	351	271	103	133	130	221.667	-1.39719	8.73161e-15	5.94107e-13
SSX2IP	ENSG00000117155.16	chr1:84643707-84690803	-	717	937	813	600	657	483	701.167	-0.50367	0.000435382	0.00242395
LPAR3	ENSG00000171517.6	chr1:84811602-84893206	-	0	0	0	0	0	0	0	NA	NA	NA
MCOLN2	ENSG00000153898.13	chr1:84925583-84997113	-	0	0	0	2	0	0	0.333333	1.85769	0.630704	NA
WDR63	ENSG00000162643.13	chr1:84999147-85133138	+	0	3	4	0	0	0	1.16667	-3.66507	0.0994404	NA
MCOLN3	ENSG00000055732.13	chr1:85018082-85048500	-	1	0	0	0	0	0	0.166667	-0.961793	0.813661	NA
SYDE2	ENSG00000097096.9	chr1:85156889-85201016	-	470	407	370	349	477	382	409.167	-0.0458409	0.766553	0.864262
C1orf52	ENSG00000162642.14	chr1:85249953-85259672	-	359	436	422	387	435	364	400.5	-0.0372251	0.79216	0.880108
BCL10	ENSG00000142867.14	chr1:85265776-85276632	-	511	543	526	288	384	306	426.333	-0.692018	1.20648e-06	1.40027e-05
DDAH1	ENSG00000153904.21	chr1:85318481-85578363	-	1120	1341	1045	748	675	421	891.667	-0.926987	6.05157e-08	9.75017e-07
CCN1	ENSG00000142871.18	chr1:85580761-85584589	+	851	687	648	692	639	423	656.667	-0.317645	0.0585677	0.142643
ZNHIT6	ENSG00000117174.11	chr1:85649417-85708433	-	372	470	391	568	471	441	452.167	0.263424	0.0731905	0.169742
COL24A1	ENSG00000171502.15	chr1:85729233-86156943	-	0	0	0	1	2	0	0.5	2.44266	0.418567	NA
ODF2L	ENSG00000122417.15	chr1:86346824-86396342	-	453	444	395	342	384	351	394.833	-0.262588	0.0520161	0.130055
CLCA2	ENSG00000137975.8	chr1:86424171-86456553	+	10	6	3	13	10	23	10.8333	1.27563	0.0596368	0.144555
CLCA1	ENSG00000016490.16	chr1:86468368-86500259	+	0	0	0	1	0	0	0.166667	0.96176	0.813667	NA
CLCA4	ENSG00000016602.9	chr1:86547078-86580754	+	0	0	0	0	0	0	0	NA	NA	NA
SH3GLB1	ENSG00000097033.14	chr1:86704570-86748184	+	1112	1299	1019	771	739	766	951	-0.591708	7.31249e-07	8.92866e-06
SELENOF	ENSG00000183291.17	chr1:86862445-86914424	-	3768	3689	4198	3495	3684	2995	3638.17	-0.196062	0.0674008	0.159343
HS2ST1	ENSG00000153936.17	chr1:86914635-87109982	+	1215	1427	1352	913	958	829	1115.67	-0.564875	5.76403e-07	7.25578e-06
AC093155.3	ENSG00000267561.2	chr1:86993009-87169204	+	240	326	262	224	218	191	243.5	-0.387425	0.022171	0.0660905
LMO4	ENSG00000143013.13	chr1:87328880-87348923	+	1060	1054	939	1012	895	721	946.833	-0.216262	0.102661	0.219561
PKN2	ENSG00000065243.20	chr1:88684222-88836255	+	1626	1901	1525	1023	1105	910	1348.33	-0.733733	1.06938e-09	2.50612e-08
GTF2B	ENSG00000137947.12	chr1:88852633-88891944	-	322	341	316	290	297	244	301.667	-0.23646	0.109787	0.230889
KYAT3	ENSG00000137944.18	chr1:88935773-88992953	-	371	411	351	251	273	212	311.5	-0.62237	4.68584e-05	0.000352218
RBMXL1	ENSG00000213516.10	chr1:88979456-88992960	-	408	440	426	545	616	560	499.167	0.433882	0.000512406	0.00278958
GBP3	ENSG00000117226.12	chr1:89006679-89022894	-	5	14	3	20	12	16	11.6667	1.12553	0.0884508	0.195947
GBP1	ENSG00000117228.10	chr1:89052319-89065230	-	1	2	0	2	0	2	1.16667	0.415036	0.830901	NA
GBP2	ENSG00000162645.13	chr1:89106132-89150456	-	5	2	4	19	21	27	13	2.60666	9.0878e-05	0.000623674
GBP7	ENSG00000213512.3	chr1:89131742-89176009	-	0	0	0	0	0	0	0	NA	NA	NA
GBP4	ENSG00000162654.9	chr1:89181144-89198942	-	0	0	0	1	1	1	0.5	2.44267	0.384915	NA
GBP5	ENSG00000154451.14	chr1:89258950-89272804	-	0	0	1	1	0	0	0.333333	-9.54476e-06	0.999998	NA
GBP6	ENSG00000183347.15	chr1:89364059-89388160	+	0	0	0	0	0	0	0	NA	NA	NA
LRRC8B	ENSG00000197147.14	chr1:89524829-89597864	+	133	192	111	129	157	123	140.833	-0.0922271	0.681039	0.8068
AC099569.1	ENSG00000288629.1	chr1:89579592-89579654	+	6	4	4	11	4	4	5.5	0.440573	0.61739	NA
LRRC8C	ENSG00000171488.15	chr1:89633072-89769903	+	0	1	1	0	0	0	0.333333	-1.85771	0.600264	NA
AC093423.3	ENSG00000271949.1	chr1:89633140-89933250	+	167	142	145	140	120	101	135.833	-0.330693	0.102417	0.219219
LRRC8D	ENSG00000171492.14	chr1:89821014-89936611	+	512	612	477	527	466	446	506.667	-0.153907	0.265857	0.436372
ZNF326	ENSG00000162664.17	chr1:89995110-90035533	+	422	557	325	307	357	258	371	-0.500105	0.00721942	0.0263287
BARHL2	ENSG00000143032.8	chr1:90711539-90717302	-	0	0	0	0	0	0	0	NA	NA	NA
ZNF644	ENSG00000122482.21	chr1:90915298-91022272	-	735	1016	749	1015	1073	865	908.833	0.240253	0.0902065	0.19909
HFM1	ENSG00000162669.16	chr1:91260766-91404856	-	0	1	0	0	0	0	0.166667	-0.961793	0.813661	NA
CDC7	ENSG00000097046.13	chr1:91500851-91525764	+	298	383	314	256	243	218	285.333	-0.472723	0.00280444	0.0119566
TGFBR3	ENSG00000069702.11	chr1:91680343-91906335	-	616	611	503	456	545	455	531	-0.248762	0.0687393	0.161527
BRDT	ENSG00000137948.18	chr1:91949371-92014426	+	1	0	0	0	0	0	0.166667	-0.961793	0.813661	NA
EPHX4	ENSG00000172031.7	chr1:92029985-92063538	+	0	0	0	0	0	0	0	NA	NA	NA
SETSIP	ENSG00000230667.5	chr1:92074533-92075441	-	4	5	0	3	3	4	3.16667	0.152004	0.89824	NA
BTBD8	ENSG00000189195.14	chr1:92080305-92184725	+	12	12	12	4	5	16	10.1667	-0.526068	0.441862	0.617623
C1orf146	ENSG00000203910.9	chr1:92217915-92245813	+	0	2	1	0	4	0	1.16667	0.415036	0.843029	NA
GLMN	ENSG00000174842.17	chr1:92246402-92298987	-	264	258	272	242	268	162	244.333	-0.240678	0.1912	0.345428
RPAP2	ENSG00000122484.9	chr1:92299059-92402056	+	372	334	355	309	313	281	327.333	-0.232627	0.0976541	0.211331
GFI1	ENSG00000162676.12	chr1:92473043-92486925	-	4	2	0	1	3	0	1.66667	-0.584959	0.73076	NA
EVI5	ENSG00000067208.14	chr1:92508696-92792404	-	610	646	594	435	457	397	523.167	-0.521273	2.76101e-05	0.000221449
RPL5	ENSG00000122406.14	chr1:92832013-92841924	+	8592	8893	9465	5155	5528	4274	6984.5	-0.849464	5.3582e-15	3.75751e-13
DIPK1A	ENSG00000154511.12	chr1:92832737-92961522	-	238	232	223	131	135	124	180.5	-0.829381	1.38763e-06	1.58637e-05
MTF2	ENSG00000143033.18	chr1:93079235-93139079	+	512	600	480	513	575	491	528.5	-0.0118291	0.929716	0.963567
TMED5	ENSG00000117500.13	chr1:93149742-93180516	-	964	1298	1060	799	941	637	949.833	-0.48291	0.00128653	0.00615629
CCDC18	ENSG00000122483.17	chr1:93179919-93278730	+	352	382	305	297	267	226	304.833	-0.395271	0.0127502	0.0420633
DR1	ENSG00000117505.13	chr1:93345907-93369493	+	1753	2153	1946	1205	1349	1016	1570.33	-0.713006	1.19073e-08	2.19697e-07
FNBP1L	ENSG00000137942.16	chr1:93448131-93554661	+	671	748	580	446	456	369	545	-0.653314	3.18519e-06	3.31242e-05
BCAR3	ENSG00000137936.18	chr1:93561741-93847150	-	951	847	912	742	782	632	811	-0.329936	0.00638393	0.0238216
DNTTIP2	ENSG00000067334.14	chr1:93866284-93879918	-	528	596	591	708	787	660	645	0.329479	0.0075957	0.0275023
GCLM	ENSG00000023909.10	chr1:93885199-93909456	-	832	1023	887	447	554	346	681.5	-1.02548	5.31593e-11	1.66891e-09
ABCA4	ENSG00000198691.13	chr1:93992834-94121148	-	12	9	7	13	10	6	9.5	0.0506268	0.939502	0.969482
ARHGAP29	ENSG00000137962.13	chr1:94148988-94275068	-	666	611	449	494	497	315	505.333	-0.402277	0.0261961	0.0755638
ABCD3	ENSG00000117528.14	chr1:94418389-94518666	+	2754	2931	2821	1156	1217	1145	2004	-1.27373	5.84742e-41	1.33782e-37
F3	ENSG00000117525.14	chr1:94529173-94541759	-	158	147	138	115	141	148	141.167	-0.132951	0.49463	0.664359
SLC44A3	ENSG00000143036.17	chr1:94820342-94895246	+	5	4	2	1	0	2	2.33333	-1.87446	0.194118	NA
CNN3	ENSG00000117519.16	chr1:94896949-94927223	-	0	0	0	1	0	1	0.333333	1.85769	0.600268	NA
ALG14	ENSG00000172339.10	chr1:94974405-95072951	-	150	187	187	111	95	76	134.333	-0.893871	2.27996e-05	0.000187466
TLCD4	ENSG00000152078.10	chr1:95117355-95197607	+	830	914	723	429	497	415	634.667	-0.879448	3.7136e-11	1.20943e-09
TLCD4-RWDD3	ENSG00000271092.5	chr1:95117923-95247225	+	476	392	365	235	258	245	328.5	-0.74048	1.08027e-06	1.27234e-05
RWDD3	ENSG00000122481.17	chr1:95234210-95247225	+	216	211	181	126	127	121	163.667	-0.701033	0.000110762	0.000740836
PTBP2	ENSG00000117569.19	chr1:96721665-96823738	+	352	398	332	186	250	165	280.5	-0.848263	1.01922e-06	1.20743e-05
DPYD	ENSG00000188641.14	chr1:97077743-97995000	-	173	160	152	122	120	93	136.667	-0.533823	0.00732819	0.026655
SNX7	ENSG00000162627.17	chr1:98661701-98760500	+	0	0	3	0	0	0	0.5	-2.44267	0.457492	NA
PLPPR5	ENSG00000117598.13	chr1:98890245-99005032	-	0	0	0	0	0	0	0	NA	NA	NA
PLPPR4	ENSG00000117600.12	chr1:99263953-99309590	+	0	0	0	0	0	0	0	NA	NA	NA
PALMD	ENSG00000099260.11	chr1:99646113-99694541	+	163	168	131	159	115	137	145.5	-0.168754	0.402855	0.581045
FRRS1	ENSG00000156869.14	chr1:99703970-99766635	-	253	240	189	160	196	175	202.167	-0.36106	0.0434065	0.112803
AGL	ENSG00000162688.17	chr1:99850361-99924023	+	1037	1110	935	698	743	471	832.333	-0.688784	6.73052e-06	6.37622e-05
SLC35A3	ENSG00000117620.15	chr1:99969351-100035634	+	1553	1530	1384	931	1106	869	1228.83	-0.620271	1.57976e-07	2.28392e-06
AC118553.2	ENSG00000283761.1	chr1:99970011-100083321	+	2366	2540	2393	2803	3137	2555	2632.33	0.218915	0.0361522	0.0974686
MFSD14A	ENSG00000156875.14	chr1:100038095-100083377	+	1703	1901	1779	2345	2586	2167	2080.17	0.399002	0.000144578	0.000937711
SASS6	ENSG00000156876.10	chr1:100083563-100132955	-	426	554	357	474	548	485	474	0.17268	0.275989	0.448936
TRMT13	ENSG00000122435.10	chr1:100133150-100150498	+	237	245	151	156	184	154	187.833	-0.357694	0.077192	0.176694
LRRC39	ENSG00000122477.13	chr1:100148448-100178273	-	63	84	45	35	60	37	54	-0.540568	0.100248	0.215671
DBT	ENSG00000137992.14	chr1:100186919-100249834	-	984	1055	1078	780	731	713	890.167	-0.487001	8.05004e-06	7.4527e-05
RTCA	ENSG00000137996.13	chr1:100266216-100292769	+	710	770	764	585	535	454	636.333	-0.511637	6.36656e-05	0.000459855
CDC14A	ENSG00000079335.20	chr1:100345001-100520277	+	105	91	87	50	47	36	69.3333	-1.08938	4.59745e-05	0.000346285
GPR88	ENSG00000181656.7	chr1:100538139-100542021	+	0	0	0	0	0	0	0	NA	NA	NA
VCAM1	ENSG00000162692.12	chr1:100719742-100739045	+	0	0	0	0	0	0	0	NA	NA	NA
EXTL2	ENSG00000162694.14	chr1:100872372-100895179	-	438	403	359	225	209	187	303.5	-0.950369	5.28793e-10	1.33681e-08
SLC30A7	ENSG00000162695.12	chr1:100896076-100981757	+	1139	1227	949	1134	1322	895	1111	0.0155829	0.914295	0.952614
DPH5	ENSG00000117543.21	chr1:100989623-101026088	-	803	907	760	565	608	606	708.167	-0.473444	7.44739e-05	0.00052731
S1PR1	ENSG00000170989.10	chr1:101236865-101243713	+	0	0	0	0	0	0	0	NA	NA	NA
OLFM3	ENSG00000118733.17	chr1:101802560-101996926	-	0	0	0	0	0	0	0	NA	NA	NA
COL11A1	ENSG00000060718.22	chr1:102876467-103108872	-	0	0	0	2	0	0	0.333333	1.85769	0.630704	NA
RNPC3	ENSG00000185946.16	chr1:103525691-103555239	+	162	196	151	129	169	127	155.667	-0.260203	0.189376	0.343013
AMY2B	ENSG00000240038.6	chr1:103553815-103579534	+	70	86	63	40	65	57	63.5	-0.434937	0.12662	0.256025
AMY2A	ENSG00000243480.7	chr1:103616811-103625780	+	2	1	0	1	0	2	1	5.17249e-14	1	NA
AMY1A	ENSG00000237763.9	chr1:103655290-103664554	+	0	3	2	0	0	2	1.16667	-1.32192	0.529154	NA
AMY1B	ENSG00000174876.16	chr1:103687415-103696680	-	0	1	0	0	0	1	0.333333	-9.54476e-06	0.999998	NA
AMY1C	ENSG00000187733.6	chr1:103750406-103758690	+	0	3	2	0	0	2	1.16667	-1.32192	0.529154	NA
PRMT6	ENSG00000198890.9	chr1:107056674-107067636	+	503	456	580	544	549	491	520.5	0.0415792	0.755083	0.856913
NTNG1	ENSG00000162631.18	chr1:107140007-107483458	+	0	0	0	0	0	0	0	NA	NA	NA
VAV3	ENSG00000134215.16	chr1:107571161-107965180	-	82	116	100	76	85	108	94.5	-0.147706	0.539257	0.7008
SLC25A24	ENSG00000085491.17	chr1:108134043-108200849	-	830	952	903	408	499	310	650.333	-1.14159	1.05068e-13	5.82745e-12
NBPF4	ENSG00000196427.13	chr1:108223341-108244081	-	26	48	36	31	35	37	35.5	-0.0948588	0.793589	0.88084
NBPF6	ENSG00000186086.18	chr1:108450282-108471002	+	63	99	73	73	83	67	76.3333	-0.0756168	0.772076	0.866935
FAM102B	ENSG00000162636.16	chr1:108560089-108644900	+	3543	4085	3567	2658	2718	1910	3080.17	-0.619656	2.06907e-06	2.26624e-05
HENMT1	ENSG00000162639.16	chr1:108648290-108661526	-	553	580	623	440	436	357	498.167	-0.51012	0.000130961	0.00085852
PRPF38B	ENSG00000134186.12	chr1:108692310-108702928	+	745	814	572	575	699	521	654.333	-0.247547	0.104008	0.221845
FNDC7	ENSG00000143107.10	chr1:108712908-108742749	+	3	4	9	10	7	5	6.33333	0.459432	0.578511	NA
STXBP3	ENSG00000116266.11	chr1:108746674-108809523	+	398	471	405	432	514	411	438.5	0.0910555	0.518937	0.684105
AKNAD1	ENSG00000162641.20	chr1:108815898-108963484	-	41	48	33	37	40	45	40.6667	2.908e-07	0.999999	0.999999
GPSM2	ENSG00000121957.15	chr1:108875350-108934545	+	1826	2049	1897	1319	1470	1338	1649.83	-0.483978	2.39918e-06	2.58916e-05
CLCC1	ENSG00000121940.16	chr1:108927361-108963504	-	1130	1204	1074	955	1031	959	1058.83	-0.210658	0.048014	0.122191
WDR47	ENSG00000085433.15	chr1:108970214-109042113	-	237	257	215	298	311	269	264.5	0.308435	0.0457524	0.117645
TAF13	ENSG00000197780.10	chr1:109062486-109076003	-	919	876	985	533	563	441	719.5	-0.854968	1.39456e-11	4.89918e-10
TMEM167B	ENSG00000215717.7	chr1:109090764-109096934	+	394	513	447	380	379	306	403.167	-0.346374	0.0208423	0.0627841
C1orf194	ENSG00000179902.13	chr1:109105951-109113857	-	31	26	23	15	18	14	21.1667	-0.767339	0.0878118	0.19495
ELAPOR1	ENSG00000116299.17	chr1:109113679-109206781	+	65	61	58	66	101	75	71	0.395301	0.136829	0.270772
SARS1	ENSG00000031698.13	chr1:109213918-109238182	+	1636	1856	1673	2274	2124	2219	1963.67	0.357409	0.000316716	0.0018548
CELSR2	ENSG00000143126.8	chr1:109249539-109275751	+	3051	3126	2508	3070	2791	3469	3002.5	0.103351	0.378503	0.556955
PSRC1	ENSG00000134222.16	chr1:109279556-109283186	-	533	506	614	698	719	820	648.333	0.436479	0.000617073	0.00325859
MYBPHL	ENSG00000221986.7	chr1:109292365-109307011	-	0	0	0	0	0	1	0.166667	0.96176	0.813667	NA
SORT1	ENSG00000134243.12	chr1:109309568-109397918	-	1619	1693	1599	1130	1060	1090	1365.17	-0.582321	3.94939e-09	8.18638e-08
PSMA5	ENSG00000143106.13	chr1:109399042-109426448	-	1549	1842	1921	2071	1918	1884	1864.17	0.144843	0.188996	0.342529
SYPL2	ENSG00000143028.9	chr1:109466546-109482134	+	450	518	414	608	524	609	520.5	0.333159	0.0132949	0.0436088
ATXN7L2	ENSG00000162650.16	chr1:109483479-109492804	+	218	185	182	225	308	202	220	0.329308	0.0784909	0.178817
CYB561D1	ENSG00000174151.15	chr1:109494052-109502932	+	229	162	186	263	251	287	229.667	0.473231	0.00601153	0.0226654
AMIGO1	ENSG00000181754.7	chr1:109504178-109509738	-	406	397	338	271	253	285	325	-0.496087	0.000676388	0.00352504
GPR61	ENSG00000156097.12	chr1:109539872-109548406	+	11	11	6	8	5	7	8	-0.485426	0.500587	NA
GNAI3	ENSG00000065135.12	chr1:109548615-109600195	+	1313	1621	1408	1018	954	786	1183.33	-0.654737	2.47382e-07	3.42499e-06
GNAT2	ENSG00000134183.12	chr1:109603254-109619929	-	106	116	96	83	80	65	91	-0.479993	0.0388069	0.103239
AMPD2	ENSG00000116337.19	chr1:109616104-109632053	+	1333	1350	1208	1305	1279	1130	1267.5	-0.0671671	0.536231	0.698551
GSTM4	ENSG00000168765.17	chr1:109656099-109674836	+	172	181	157	159	191	155	169.167	-0.0142137	0.93749	0.968607
GSTM2	ENSG00000213366.13	chr1:109668022-109709551	+	7	10	11	7	11	11	9.5	0.0506268	0.938533	0.969156
GSTM1	ENSG00000134184.13	chr1:109687814-109709039	+	1	0	3	0	0	1	0.833333	-1.89592	0.430899	NA
GSTM5	ENSG00000134201.12	chr1:109711780-109775428	+	0	2	2	2	1	0	1.16667	-0.415035	0.830901	NA
GSTM3	ENSG00000134202.11	chr1:109733932-109741038	-	2026	1563	2125	1485	1749	1398	1724.33	-0.302866	0.0211979	0.0636771
EPS8L3	ENSG00000198758.11	chr1:109750080-109764027	-	1	1	0	0	0	0	0.333333	-1.85771	0.600264	NA
CSF1	ENSG00000184371.14	chr1:109910242-109930992	+	0	1	0	0	1	2	0.666667	1.48088	0.567687	NA
AHCYL1	ENSG00000168710.18	chr1:109984765-110023742	+	4563	4460	4335	2586	2529	1783	3376	-0.953454	1.31517e-13	7.16417e-12
STRIP1	ENSG00000143093.15	chr1:110031577-110074641	+	616	704	549	829	817	854	728.167	0.419662	0.000666904	0.00348554
ALX3	ENSG00000156150.9	chr1:110059870-110070672	-	146	114	101	118	102	126	117.833	-0.0612266	0.77876	0.870665
UBL4B	ENSG00000186150.5	chr1:110112443-110113947	+	2	2	2	1	1	0	1.33333	-1.58496	0.38121	NA
SLC6A17	ENSG00000197106.7	chr1:110150494-110202202	+	72	75	41	106	110	97	83.5	0.73543	0.00502718	0.0196189
KCNC4	ENSG00000116396.15	chr1:110210314-110283100	+	669	687	600	557	590	471	595.667	-0.273695	0.0350184	0.0951375
RBM15	ENSG00000162775.16	chr1:110338506-110346681	+	883	914	737	759	809	695	799.5	-0.16318	0.189061	0.342612
SLC16A4	ENSG00000168679.18	chr1:110362851-110391082	-	101	88	47	28	65	34	60.5	-0.893958	0.0113792	0.0382983
LAMTOR5	ENSG00000134248.13	chr1:110401249-110407942	-	1256	1302	1322	1002	1060	751	1115.5	-0.463947	0.000365034	0.00208593
PROK1	ENSG00000143125.6	chr1:110451149-110457358	+	0	0	0	0	0	0	0	NA	NA	NA
KCNA10	ENSG00000143105.7	chr1:110517217-110519175	-	0	0	0	0	0	0	0	NA	NA	NA
KCNA2	ENSG00000177301.16	chr1:110519837-110631474	-	0	0	0	0	0	0	0	NA	NA	NA
KCNA3	ENSG00000177272.9	chr1:110672465-110674940	-	0	0	0	0	0	0	0	NA	NA	NA
CD53	ENSG00000143119.14	chr1:110871188-110899922	+	0	1	0	0	0	0	0.166667	-0.961793	0.813661	NA
LRIF1	ENSG00000121931.16	chr1:110947190-110963965	-	95	85	72	110	111	94	94.5	0.321928	0.159812	0.303561
DRAM2	ENSG00000156171.14	chr1:111117333-111140216	-	370	432	353	355	314	321	357.5	-0.222392	0.12081	0.24789
CEPT1	ENSG00000134255.14	chr1:111139627-111185104	+	610	644	649	614	681	575	628.833	-0.0252372	0.834025	0.90589
DENND2D	ENSG00000162777.17	chr1:111185969-111204535	-	4	2	1	1	8	11	4.5	1.51457	0.161501	NA
CHI3L2	ENSG00000064886.14	chr1:111200771-111243440	+	0	0	0	0	1	0	0.166667	0.96176	0.813667	NA
CHIA	ENSG00000134216.19	chr1:111290851-111320566	+	0	0	0	0	0	0	0	NA	NA	NA
PIFO	ENSG00000173947.14	chr1:111346600-111353013	+	0	0	0	0	0	0	0	NA	NA	NA
OVGP1	ENSG00000085465.13	chr1:111414319-111427735	-	59	69	55	40	53	34	51.6667	-0.527015	0.0828753	0.186622
WDR77	ENSG00000116455.14	chr1:111439890-111449256	-	1706	1590	1979	1771	1823	1415	1714	-0.0746484	0.550168	0.709735
ATP5PB	ENSG00000116459.11	chr1:111448864-111462773	+	4458	4675	5026	3458	3561	2781	3993.17	-0.530866	2.05781e-06	2.25534e-05
C1orf162	ENSG00000143110.11	chr1:111473792-111478512	+	13	6	5	5	1	1	5.16667	-1.7776	0.0760241	NA
TMIGD3	ENSG00000121933.19	chr1:111483348-111563962	-	0	0	0	0	0	0	0	NA	NA	NA
ADORA3	ENSG00000282608.2	chr1:111499429-111503633	-	0	0	0	0	0	0	0	NA	NA	NA
RAP1A	ENSG00000116473.14	chr1:111542218-111716691	+	460	653	514	264	305	228	404	-1.02956	2.96349e-10	7.98834e-09
INKA2	ENSG00000197852.12	chr1:111680630-111755824	-	332	323	240	377	336	436	340.667	0.360419	0.0276008	0.078823
DDX20	ENSG00000064703.12	chr1:111755245-111768000	+	497	540	545	595	624	482	547.167	0.104634	0.434426	0.610565
KCND3	ENSG00000171385.9	chr1:111770662-111989155	-	0	9	2	7	7	1	4.33333	0.44746	0.695624	NA
CTTNBP2NL	ENSG00000143079.15	chr1:112396214-112463456	+	268	367	302	298	323	293	308.5	-0.0358548	0.818685	0.897083
WNT2B	ENSG00000134245.18	chr1:112466541-112530165	+	79	70	72	87	114	109	88.5	0.488222	0.0379422	0.10144
ST7L	ENSG00000007341.19	chr1:112523514-112620825	-	257	289	245	327	307	277	283.667	0.203773	0.179039	0.329474
CAPZA1	ENSG00000116489.13	chr1:112619805-112671616	+	2787	3394	2692	2131	2182	1675	2476.83	-0.567348	7.4935e-06	6.99406e-05
MOV10	ENSG00000155363.18	chr1:112673141-112700746	+	884	933	690	772	831	868	829.667	-0.0208669	0.873492	0.930081
RHOC	ENSG00000155366.17	chr1:112701127-112707434	-	1275	1515	1223	1676	1479	1725	1482.17	0.2822	0.0154746	0.0494297
AL603832.3	ENSG00000271810.5	chr1:112702614-112711433	-	768	852	809	946	903	1040	886.333	0.250208	0.0263042	0.0757826
PPM1J	ENSG00000155367.15	chr1:112709994-112715477	-	41	32	23	15	14	15	23.3333	-1.12553	0.0115369	0.0387379
TAFA3	ENSG00000184599.13	chr1:112720419-112727235	+	0	0	1	1	1	0	0.5	0.895922	0.756292	NA
SLC16A1	ENSG00000155380.12	chr1:112911847-112957013	-	2543	2416	2288	2205	2422	1631	2250.83	-0.211682	0.109154	0.229797
LRIG2	ENSG00000198799.12	chr1:113073198-113132260	+	385	440	380	594	634	571	500.667	0.578162	6.06658e-06	5.81953e-05
MAGI3	ENSG00000081026.19	chr1:113390515-113685923	+	526	518	413	407	471	371	451	-0.222227	0.129504	0.260056
PHTF1	ENSG00000116793.16	chr1:113696831-113759489	-	477	622	579	427	475	393	495.5	-0.373791	0.00822766	0.0293492
RSBN1	ENSG00000081019.13	chr1:113761832-113812476	-	391	491	466	364	416	417	424.167	-0.171397	0.221577	0.382922
PTPN22	ENSG00000134242.16	chr1:113813811-113871753	-	0	3	0	4	1	0	1.33333	0.736963	0.711998	NA
BCL2L15	ENSG00000188761.13	chr1:113876816-113887581	-	6	9	8	12	5	7	7.83333	0.0614013	0.933069	NA
AP4B1	ENSG00000134262.13	chr1:113894194-113905201	-	251	228	274	258	260	233	250.667	-0.00383686	0.980387	0.990398
DCLRE1B	ENSG00000118655.7	chr1:113905213-113914086	+	256	300	235	360	376	361	314.667	0.471814	0.00144687	0.00682771
HIPK1	ENSG00000163349.22	chr1:113929324-113977869	+	1338	1713	1298	1134	1171	1044	1283	-0.376953	0.00252118	0.0109297
OLFML3	ENSG00000116774.12	chr1:113979391-114035572	+	0	1	0	0	1	0	0.333333	-9.54476e-06	0.999998	NA
SYT6	ENSG00000134207.17	chr1:114089291-114153880	-	0	0	0	0	0	0	0	NA	NA	NA
TRIM33	ENSG00000197323.12	chr1:114392790-114511203	-	1025	1225	1028	1007	981	819	1014.17	-0.223787	0.0707497	0.165339
BCAS2	ENSG00000116752.6	chr1:114567557-114581629	-	355	490	421	298	252	219	339.167	-0.719222	1.3848e-05	0.000120466
DENND2C	ENSG00000175984.15	chr1:114582848-114670422	-	191	129	105	189	221	209	174	0.542477	0.0105823	0.0359937
AMPD1	ENSG00000116748.21	chr1:114673090-114695618	-	0	3	0	0	0	2	0.833333	-0.584959	0.818776	NA
NRAS	ENSG00000213281.5	chr1:114704469-114716771	-	2513	2885	2725	1180	1275	917	1915.83	-1.26841	4.42696e-24	1.37333e-21
CSDE1	ENSG00000009307.16	chr1:114716913-114758676	-	6640	8440	7122	6075	5597	4452	6387.67	-0.46148	0.000261656	0.00157336
SIKE1	ENSG00000052723.12	chr1:114769479-114780685	-	693	719	627	483	483	383	564.667	-0.595971	8.44962e-06	7.77153e-05
SYCP1	ENSG00000198765.12	chr1:114854863-114995370	+	0	0	0	0	0	0	0	NA	NA	NA
TSHB	ENSG00000134200.4	chr1:115029826-115034302	+	0	0	0	0	0	0	0	NA	NA	NA
TSPAN2	ENSG00000134198.10	chr1:115048011-115089503	-	0	0	0	0	2	0	0.333333	1.85769	0.630704	NA
NGF	ENSG00000134259.5	chr1:115285917-115338256	-	0	0	0	0	0	0	0	NA	NA	NA
VANGL1	ENSG00000173218.15	chr1:115641970-115698224	+	884	914	765	803	867	619	808.667	-0.163116	0.239082	0.405139
CASQ2	ENSG00000118729.12	chr1:115700021-115768714	-	0	0	0	0	0	0	0	NA	NA	NA
NHLH2	ENSG00000177551.5	chr1:115836377-115843917	-	0	0	0	0	0	0	0	NA	NA	NA
SLC22A15	ENSG00000163393.13	chr1:115976513-116070054	+	198	209	171	213	241	218	208.333	0.217392	0.193645	0.348333
MAB21L3	ENSG00000173212.4	chr1:116111755-116135240	+	73	35	44	59	62	39	52	0.0740009	0.825476	0.900936
ATP1A1	ENSG00000163399.16	chr1:116372668-116410261	+	5940	6086	5489	6233	5357	5884	5831.5	-0.00338103	0.972131	0.985484
CD58	ENSG00000116815.16	chr1:116514534-116571039	-	137	164	166	200	216	158	173.5	0.297628	0.114403	0.237864
IGSF3	ENSG00000143061.18	chr1:116574399-116667755	-	1159	1135	991	1156	986	960	1064.5	-0.0826946	0.484902	0.655961
CD2	ENSG00000116824.5	chr1:116754430-116769229	+	0	0	0	0	0	0	0	NA	NA	NA
PTGFRN	ENSG00000134247.10	chr1:116909916-116990353	+	2105	2105	1870	3501	3157	3403	2690.17	0.726631	2.03741e-13	1.07466e-11
CD101	ENSG00000134256.12	chr1:117001750-117036476	+	45	46	45	49	66	44	49.1667	0.22542	0.460883	0.634347
TTF2	ENSG00000116830.12	chr1:117060326-117107453	+	980	906	878	777	879	558	829.667	-0.320102	0.0311021	0.0865798
TRIM45	ENSG00000134253.10	chr1:117111060-117122587	-	97	91	72	115	99	128	100.333	0.395485	0.0831706	0.187129
VTCN1	ENSG00000134258.17	chr1:117143587-117210960	-	0	0	0	0	1	1	0.333333	1.85769	0.600268	NA
MAN1A2	ENSG00000198162.12	chr1:117367449-117528872	+	969	1130	942	923	817	628	901.5	-0.360877	0.0112057	0.037806
TENT5C	ENSG00000183508.5	chr1:117606048-117628389	+	1139	1200	1123	1101	1241	960	1127.33	-0.0682655	0.562308	0.718958
GDAP2	ENSG00000196505.11	chr1:117863485-117929621	-	560	657	510	383	389	343	473.667	-0.631224	5.44666e-06	5.30486e-05
WDR3	ENSG00000065183.16	chr1:117929720-117966543	+	878	863	891	837	781	660	818.333	-0.208392	0.083079	0.186966
SPAG17	ENSG00000155761.14	chr1:117953590-118185228	-	59	68	47	48	47	42	51.8333	-0.344911	0.246474	0.41391
TBX15	ENSG00000092607.15	chr1:118883046-118989556	-	0	2	0	0	6	2	1.66667	1.99999	0.291195	NA
WARS2	ENSG00000116874.12	chr1:119031216-119140654	-	441	554	454	471	452	377	458.167	-0.156546	0.278415	0.451798
HAO2	ENSG00000116882.15	chr1:119368779-119394130	+	0	0	0	0	0	0	0	NA	NA	NA
HSD3B2	ENSG00000203859.10	chr1:119414931-119423035	+	3	2	0	1	0	0	1	-2.21785	0.324425	NA
HSD3B1	ENSG00000203857.10	chr1:119507198-119515054	+	0	3	0	2	4	0	1.5	0.999996	0.596976	NA
ZNF697	ENSG00000143067.5	chr1:119619377-119648266	-	163	167	148	264	274	237	208.833	0.697186	2.59787e-05	0.000209743
PHGDH	ENSG00000092621.13	chr1:119648411-119744218	+	4169	4114	4332	4856	4497	5043	4501.83	0.190528	0.0370807	0.0995874
HMGCS2	ENSG00000134240.12	chr1:119748002-119768905	-	0	0	0	2	0	0	0.333333	1.85769	0.630704	NA
REG4	ENSG00000134193.15	chr1:119794017-119811580	-	0	0	0	0	0	0	0	NA	NA	NA
ADAM30	ENSG00000134249.7	chr1:119893533-119896515	-	0	0	0	0	0	1	0.166667	0.96176	0.813667	NA
NOTCH2	ENSG00000134250.20	chr1:119911553-120100779	-	5367	5117	4621	7147	7140	5873	5877.5	0.41647	0.000110783	0.000740836
SEC22B	ENSG00000265808.4	chr1:120150898-120176520	-	1762	2186	1514	1005	931	817	1369.17	-0.988425	6.45705e-13	3.04596e-11
NOTCH2NLR	ENSG00000286106.1	chr1:120723946-120793874	+	11	9	4	13	4	5	7.66667	-0.12553	0.871761	NA
NBPF26	ENSG00000273136.7	chr1:120723949-120842110	+	1665	1420	1491	1348	1400	1524	1474.67	-0.0991753	0.358048	0.536589
PPIAL4A	ENSG00000263353.3	chr1:120889746-120890405	+	0	0	0	0	0	0	0	NA	NA	NA
FCGR1B	ENSG00000198019.13	chr1:121087345-121097161	+	0	1	2	0	0	0	0.5	-2.44267	0.418565	NA
FAM72B	ENSG00000188610.12	chr1:121167646-121185539	-	162	256	187	160	123	134	170.333	-0.536888	0.00934388	0.0325073
SRGAP2C	ENSG00000171943.12	chr1:121184811-121392874	+	1488	1613	1446	992	968	824	1221.83	-0.707756	3.3062e-10	8.82841e-09
H3-2	ENSG00000273213.3	chr1:143894544-143905966	-	11	37	24	25	21	19	22.8333	-0.147557	0.757502	0.858237
FAM72C	ENSG00000263513.5	chr1:143955364-143971965	-	106	211	130	102	78	82	118.167	-0.770708	0.00265793	0.0114331
PPIAL4E	ENSG00000271567.1	chr1:144372875-144373659	-	0	0	0	1	1	0	0.333333	1.85769	0.600268	NA
NBPF15	ENSG00000266338.6	chr1:144421386-144461674	-	1321	1181	1034	1009	1024	1140	1118.17	-0.156271	0.191616	0.345873
PPIAL4F	ENSG00000279782.2	chr1:144592868-144593652	+	0	0	1	1	0	0	0.333333	-9.54476e-06	0.999998	NA
SRGAP2B	ENSG00000196369.11	chr1:144887265-145095528	-	1454	1572	1447	909	892	846	1186.67	-0.756885	2.38796e-13	1.24586e-11
FAM72D	ENSG00000215784.6	chr1:145095974-145112696	+	92	171	121	81	71	76	102	-0.752072	0.00279979	0.0119396
PPIAL4D	ENSG00000256374.2	chr1:145241630-145242124	-	0	0	0	1	3	0	0.666667	2.8577	0.293245	NA
NBPF20	ENSG00000162825.16	chr1:145289900-145405778	-	492	468	437	481	457	452	464.5	-0.00724707	0.954129	0.975352
GPR89A	ENSG00000117262.19	chr1:145607988-145670650	+	425	450	375	481	527	396	442.333	0.167615	0.249388	0.416931
PDZK1	ENSG00000174827.14	chr1:145670852-145708148	-	13	15	14	8	13	10	12.1667	-0.43812	0.450697	0.625092
CD160	ENSG00000117281.16	chr1:145719471-145739288	+	36	33	25	25	24	16	26.5	-0.532221	0.194677	0.349871
RNF115	ENSG00000265491.5	chr1:145738868-145824095	-	392	450	440	335	354	325	382.667	-0.338339	0.0122855	0.0408098
POLR3C	ENSG00000186141.9	chr1:145824088-145844402	+	358	358	332	365	356	285	342.333	-0.0590083	0.68858	0.811845
NUDT17	ENSG00000186364.12	chr1:145845630-145848954	+	47	55	42	35	53	55	47.8333	-0.0100534	0.974589	0.987101
PIAS3	ENSG00000131788.16	chr1:145848522-145859836	-	206	216	179	178	167	202	191.333	-0.135824	0.435191	0.61123
ANKRD35	ENSG00000198483.13	chr1:145866560-145885866	-	2	0	0	1	1	0	0.666667	-1.98969e-06	0.999999	NA
ITGA10	ENSG00000143127.13	chr1:145891208-145910111	-	3	2	1	5	6	5	3.66667	1.41504	0.193279	NA
PEX11B	ENSG00000131779.11	chr1:145911350-145918717	-	255	192	183	171	183	207	198.5	-0.167351	0.362527	0.541307
RBM8A	ENSG00000265241.7	chr1:145917714-145927678	-	1008	993	1226	995	1060	940	1037	-0.107638	0.366569	0.545424
AC243547.3	ENSG00000280778.1	chr1:145927258-145977811	+	76	125	93	104	95	127	103.333	0.149056	0.535618	0.698051
LIX1L	ENSG00000271601.4	chr1:145933423-145958017	-	832	936	831	728	824	622	795.5	-0.257605	0.045033	0.116041
ANKRD34A	ENSG00000272031.3	chr1:145959441-145964575	-	36	37	34	35	27	47	36	0.0267177	0.940146	0.969655
POLR3GL	ENSG00000121851.13	chr1:145964690-145978848	+	35	63	32	37	21	30	36.3333	-0.562936	0.144917	0.282443
TXNIP	ENSG00000265972.6	chr1:145992435-145996579	-	181	262	187	323	261	541	292.5	0.836502	0.0202749	0.0614491
HJV	ENSG00000168509.20	chr1:146017468-146036746	-	0	0	0	1	0	3	0.666667	2.8577	0.293245	NA
NBPF10	ENSG00000271425.9	chr1:146064711-146229000	-	1446	1256	1307	1413	1325	1399	1357.67	0.0453426	0.663702	0.794333
NOTCH2NLA	ENSG00000264343.6	chr1:146146203-146229026	-	698	584	670	634	714	633	655.5	0.0212759	0.863427	0.923467
PPIAL4H	ENSG00000270339.3	chr1:146344131-146344790	-	0	0	0	0	0	0	0	NA	NA	NA
NBPF12	ENSG00000268043.7	chr1:146938744-146996202	+	436	473	460	558	487	593	501.167	0.258813	0.0456461	0.117406
PRKAB2	ENSG00000131791.8	chr1:147155106-147172550	-	338	361	264	417	420	397	366.167	0.357735	0.0163662	0.0515571
FMO5	ENSG00000131781.13	chr1:147175351-147243050	-	47	40	60	35	32	33	41.1667	-0.555816	0.0939713	0.2053
CHD1L	ENSG00000131778.19	chr1:147242654-147295765	+	607	628	571	418	437	421	513.667	-0.501169	3.86561e-05	0.000297749
BCL9	ENSG00000116128.11	chr1:147541501-147626216	+	448	488	424	635	644	674	552.167	0.522085	1.86931e-05	0.000157813
AC242628.1	ENSG00000288626.1	chr1:147611590-147611796	+	59	61	52	81	74	85	68.6667	0.480626	0.061472	0.147848
ACP6	ENSG00000162836.12	chr1:147629652-147670524	-	29	27	23	8	9	8	17.3333	-1.65992	0.00132217	0.00630694
GJA5	ENSG00000265107.3	chr1:147756199-147773362	-	7	3	2	3	5	2	3.66667	-0.263033	0.805669	NA
GJA8	ENSG00000121634.6	chr1:147902795-147909269	+	0	0	0	0	0	0	0	NA	NA	NA
GPR89B	ENSG00000188092.15	chr1:147928393-147993592	+	417	431	373	482	493	393	431.5	0.164005	0.242565	0.409148
NBPF11	ENSG00000263956.6	chr1:148102046-148152322	-	466	479	367	564	529	543	491.333	0.318405	0.0199035	0.0604839
PPIAL4G	ENSG00000236334.2	chr1:148479824-148483679	-	1	1	1	3	1	0	1.16667	0.415036	0.824995	NA
NBPF14	ENSG00000270629.6	chr1:148531385-148679742	-	1898	1634	1635	1804	1788	1645	1734	0.0194138	0.854112	0.918227
NOTCH2NLB	ENSG00000286019.1	chr1:148607040-148679779	-	213	191	219	188	197	170	196.333	-0.166744	0.322475	0.499176
NUDT4B	ENSG00000177144.7	chr1:148748894-148750099	+	201	299	230	207	258	188	230.5	-0.160813	0.393035	0.571292
PDE4DIP	ENSG00000178104.19	chr1:148808181-149048286	+	300	360	289	495	464	558	411	0.676741	2.42317e-06	2.6089e-05
NBPF9	ENSG00000269713.7	chr1:149054027-149103561	-	1343	1380	1231	1301	1179	1314	1291.33	-0.0595931	0.572468	0.726447
NOTCH2NLC	ENSG00000286219.1	chr1:149390614-149468030	+	681	571	618	599	641	581	615.167	-0.0383073	0.754793	0.856743
AC242842.3	ENSG00000286185.1	chr1:149390623-149556361	+	1333	1137	1233	1251	1211	1316	1246.83	0.0289282	0.787199	0.876725
NBPF19	ENSG00000271383.7	chr1:149475338-149556361	+	758	685	676	740	646	801	717.667	0.0455697	0.712459	0.828629
PPIAL4C	ENSG00000263464.2	chr1:149583865-149584464	+	1	0	2	1	0	1	0.833333	-0.58496	0.795526	NA
FCGR1A	ENSG00000150337.13	chr1:149782671-149792518	+	0	2	2	0	0	0	0.666667	-2.85771	0.289567	NA
H2BC18	ENSG00000203814.6	chr1:149782689-149812373	-	481	888	507	1010	675	850	735.167	0.434326	0.190445	0.344472
H3C13	ENSG00000183598.4	chr1:149813225-149813693	-	1214	1547	1745	1212	1212	1299	1371.5	-0.275382	0.0339322	0.0929175
H4C14	ENSG00000270882.2	chr1:149832659-149839767	+	4506	4958	5275	6852	5851	6557	5666.5	0.385969	0.000152901	0.000983674
H3C14	ENSG00000203811.1	chr1:149839538-149841193	-	8357	8898	12043	10481	10338	11079	10199.3	0.122664	0.328868	0.506076
H2AC18	ENSG00000203812.2	chr1:149842188-149842736	-	15569	16602	23405	21331	22694	18650	19708.5	0.173428	0.20718	0.365214
H2AC19	ENSG00000272196.2	chr1:149851061-149851624	+	15690	16734	23561	21437	22826	18725	19828.8	0.170037	0.215924	0.3761
H3C15	ENSG00000203852.3	chr1:149852619-149854274	+	8236	8778	11921	10364	10240	10976	10085.8	0.126196	0.3179	0.494654
H4C15	ENSG00000270276.2	chr1:149854045-149861210	-	4465	4894	5223	6798	5810	6512	5617	0.390894	0.000123116	0.000815264
H2BC21	ENSG00000184678.10	chr1:149884459-149886652	-	254	556	321	570	385	471	426.167	0.334376	0.369671	0.548482
H2AC20	ENSG00000184260.6	chr1:149886918-149887411	+	2420	2674	2215	2891	3107	2170	2579.5	0.160309	0.222673	0.384308
H2AC21	ENSG00000184270.6	chr1:149887469-149887965	-	655	717	975	1029	960	962	883	0.330386	0.019848	0.0603652
BOLA1	ENSG00000178096.9	chr1:149887890-149900798	+	480	523	776	659	719	693	641.667	0.219261	0.17103	0.318741
SV2A	ENSG00000159164.10	chr1:149903318-149917844	-	6	3	0	4	7	3	3.83333	0.63743	0.567448	NA
SF3B4	ENSG00000143368.10	chr1:149923317-149927803	-	376	383	311	694	634	694	515.333	0.918172	3.04298e-12	1.24044e-10
MTMR11	ENSG00000014914.21	chr1:149928651-149936879	-	53	47	32	27	37	48	40.6667	-0.237039	0.501209	0.67
OTUD7B	ENSG00000264522.6	chr1:149937812-150010726	-	580	680	598	625	506	568	592.833	-0.129065	0.320598	0.497153
VPS45	ENSG00000136631.15	chr1:150067279-150145329	+	317	363	294	254	265	294	297.833	-0.260666	0.0854078	0.190916
PLEKHO1	ENSG00000023902.14	chr1:150149183-150164720	+	3	12	4	4	3	2	4.66667	-1.078	0.277355	NA
ANP32E	ENSG00000143401.15	chr1:150218417-150236156	-	1372	1579	1307	700	733	525	1036	-1.1208	2.04267e-16	1.86935e-14
CA14	ENSG00000118298.12	chr1:150257251-150265078	+	38	30	21	7	13	16	20.8333	-1.30581	0.00773592	0.0278941
APH1A	ENSG00000117362.13	chr1:150265399-150269580	-	1333	1531	1537	1922	1687	1863	1645.5	0.314237	0.00334189	0.0138984
C1orf54	ENSG00000118292.9	chr1:150268200-150280916	+	224	293	258	357	290	312	289	0.307335	0.0539166	0.134045
CIART	ENSG00000159208.16	chr1:150282543-150287093	+	0	1	0	0	0	0	0.166667	-0.961793	0.813661	NA
MRPS21	ENSG00000266472.6	chr1:150293861-150308979	+	632	651	665	864	853	691	726	0.305842	0.0136351	0.0445297
PRPF3	ENSG00000117360.13	chr1:150321479-150353233	+	318	383	342	684	672	524	487.167	0.849994	4.05852e-09	8.34054e-08
RPRD2	ENSG00000163125.15	chr1:150363091-150476566	+	579	572	498	788	753	741	655.167	0.468707	8.11504e-05	0.000565827
TARS2	ENSG00000143374.17	chr1:150487364-150507609	+	512	486	425	568	536	548	512.5	0.215278	0.0902281	0.199113
ECM1	ENSG00000143369.15	chr1:150508062-150513789	+	6	11	4	6	13	9	8.16667	0.415038	0.57221	0.726394
ADAMTSL4	ENSG00000143382.15	chr1:150549369-150560937	+	853	661	628	278	254	329	500.5	-1.31487	1.23201e-17	1.41821e-15
MCL1	ENSG00000143384.13	chr1:150574551-150579738	-	2713	2975	2859	2406	2724	2074	2625.17	-0.24662	0.0291327	0.0821215
ENSA	ENSG00000143420.19	chr1:150600851-150629612	-	888	1046	1023	1270	1196	1290	1118.83	0.345063	0.0016981	0.00783877
GOLPH3L	ENSG00000143457.11	chr1:150646230-150697154	-	376	415	383	272	274	315	339.167	-0.447347	0.00155842	0.00728016
HORMAD1	ENSG00000143452.16	chr1:150698060-150720895	-	75	126	80	58	48	74	76.8333	-0.642573	0.0223976	0.0666251
CTSS	ENSG00000163131.11	chr1:150730188-150765792	-	1	6	2	5	12	7	5.5	1.41504	0.132815	NA
CTSK	ENSG00000143387.13	chr1:150796208-150808260	-	19	15	6	15	34	12	16.8333	0.60881	0.289435	0.464045
ARNT	ENSG00000143437.21	chr1:150809713-150876708	-	484	602	474	598	564	547	544.833	0.131606	0.323059	0.499826
CTXND2	ENSG00000283324.1	chr1:150887136-150913292	+	1	0	0	0	2	0	0.5	0.89592	0.772011	NA
SETDB1	ENSG00000143379.12	chr1:150926263-150964744	+	448	479	430	513	458	466	465.667	0.0826394	0.517279	0.682706
CERS2	ENSG00000143418.20	chr1:150960583-150975003	-	2182	2378	2133	2052	1929	1530	2034	-0.280339	0.0192494	0.0589462
ANXA9	ENSG00000143412.10	chr1:150982249-150995634	+	70	39	35	38	23	47	42	-0.415037	0.268427	0.439683
MINDY1	ENSG00000143409.15	chr1:150996086-151008375	-	203	154	145	143	149	217	168.5	0.0199785	0.924591	0.959832
PRUNE1	ENSG00000143363.17	chr1:151008420-151035713	+	288	367	287	331	322	387	330.333	0.142785	0.357268	0.535902
BNIPL	ENSG00000163141.20	chr1:151036321-151047720	+	25	37	14	13	36	32	26.1667	0.091923	0.846233	0.913793
C1orf56	ENSG00000143443.10	chr1:151047751-151051986	+	203	261	168	220	218	180	208.333	-0.0323176	0.864647	0.924341
CDC42SE1	ENSG00000197622.13	chr1:151050971-151070325	-	1000	1261	1079	1226	1162	1071	1133.17	0.050507	0.670673	0.799747
MLLT11	ENSG00000213190.4	chr1:151060397-151069544	+	21	22	14	19	14	9	16.5	-0.440572	0.396965	0.575291
GABPB2	ENSG00000143458.12	chr1:151070578-151125542	+	275	293	258	294	261	312	282.167	0.0698903	0.642558	0.779529
SEMA6C	ENSG00000143434.16	chr1:151131685-151146664	-	88	81	77	57	87	72	77	-0.187627	0.460869	0.634347
TNFAIP8L2	ENSG00000163154.6	chr1:151156649-151159749	+	13	17	9	8	6	6	9.83333	-0.963473	0.14576	0.283602
SCNM1	ENSG00000163156.12	chr1:151156664-151170296	+	170	169	166	225	238	287	209.167	0.570607	0.000766089	0.00393537
LYSMD1	ENSG00000163155.12	chr1:151159748-151165948	-	142	168	119	139	135	157	143.333	0.00671036	0.973178	0.986217
TMOD4	ENSG00000163157.15	chr1:151169986-151176284	-	11	26	11	13	15	4	13.3333	-0.584962	0.351134	0.52974
VPS72	ENSG00000163159.14	chr1:151176304-151195321	-	337	441	363	626	488	529	464	0.526034	0.000387099	0.00218877
PIP5K1A	ENSG00000143398.20	chr1:151197949-151249536	+	1230	1344	1175	1489	1323	1226	1297.83	0.107135	0.343468	0.521657
PSMD4	ENSG00000159352.16	chr1:151254709-151267479	+	1591	1505	1556	2097	2190	2092	1838.5	0.455479	1.35018e-06	1.54937e-05
ZNF687	ENSG00000143373.18	chr1:151281618-151292176	+	914	814	792	906	936	861	870.5	0.101138	0.368843	0.547621
PI4KB	ENSG00000143393.16	chr1:151291797-151327715	-	896	1063	982	1425	1268	1262	1149.33	0.427371	0.000144716	0.000938273
RFX5	ENSG00000143390.17	chr1:151340640-151347357	-	1618	1935	1608	1572	1404	1406	1590.5	-0.236061	0.0352629	0.0957025
SELENBP1	ENSG00000143416.21	chr1:151364304-151372707	-	815	776	826	708	733	890	791.333	-0.0522684	0.669615	0.799111
PSMB4	ENSG00000159377.11	chr1:151399560-151401937	+	2721	2736	2983	1769	1898	1399	2251	-0.736396	7.58057e-10	1.83771e-08
POGZ	ENSG00000143442.22	chr1:151402724-151459494	-	885	975	766	971	958	789	890.667	0.0496786	0.700966	0.820476
CGN	ENSG00000143375.15	chr1:151510510-151538692	+	64	50	51	65	58	42	55	2.53966e-07	0.999999	0.999999
TUFT1	ENSG00000143367.16	chr1:151540305-151583583	+	326	291	266	305	316	295	299.833	0.0529342	0.719649	0.833496
SNX27	ENSG00000143376.14	chr1:151612006-151699091	+	1135	1467	982	824	853	896	1026.17	-0.478119	0.000601572	0.00319081
CELF3	ENSG00000159409.15	chr1:151700058-151716803	-	1	5	3	0	1	0	1.66667	-3.06585	0.0968316	NA
RIIAD1	ENSG00000178796.13	chr1:151710433-151729805	+	0	0	0	0	0	0	0	NA	NA	NA
MRPL9	ENSG00000143436.11	chr1:151759647-151763496	-	440	470	492	612	577	539	521.667	0.301617	0.0154733	0.0494297
OAZ3	ENSG00000143450.17	chr1:151762899-151771334	+	233	249	279	305	299	309	279	0.262718	0.0776058	0.177353
TDRKH	ENSG00000182134.16	chr1:151770107-151791416	-	117	110	85	70	86	125	98.8333	-0.150976	0.551417	0.710445
LINGO4	ENSG00000213171.3	chr1:151800264-151805419	-	1	0	2	5	4	20	5.33333	3.27301	0.00680453	NA
RORC	ENSG00000143365.19	chr1:151806071-151831845	-	53	55	51	90	103	204	92.6667	1.32011	8.66361e-06	7.94838e-05
C2CD4D	ENSG00000225556.1	chr1:151837819-151840557	-	1	7	13	4	5	2	5.33333	-0.932884	0.338821	NA
THEM5	ENSG00000196407.12	chr1:151847101-151853712	-	6	6	3	15	19	27	12.6667	2.02385	0.00153551	0.00718231
THEM4	ENSG00000159445.13	chr1:151870866-151909637	-	646	667	671	490	525	347	557.667	-0.542685	0.000280351	0.00167088
S100A10	ENSG00000197747.9	chr1:151982915-151993859	-	725	931	654	615	562	450	656.167	-0.505678	0.00105432	0.00518465
S100A11	ENSG00000163191.6	chr1:152032506-152047907	-	676	924	604	950	816	774	790.667	0.204704	0.179263	0.32972
TCHHL1	ENSG00000182898.4	chr1:152084141-152089064	-	0	0	0	0	0	0	0	NA	NA	NA
TCHH	ENSG00000159450.12	chr1:152106317-152115454	-	0	0	0	0	0	0	0	NA	NA	NA
RPTN	ENSG00000215853.3	chr1:152153595-152159228	-	0	0	0	0	0	0	0	NA	NA	NA
HRNR	ENSG00000197915.7	chr1:152212076-152224193	-	0	0	0	0	0	0	0	NA	NA	NA
FLG	ENSG00000143631.11	chr1:152302165-152325239	-	0	0	0	0	0	0	0	NA	NA	NA
FLG2	ENSG00000143520.6	chr1:152348735-152360006	-	0	0	0	0	0	0	0	NA	NA	NA
CRNN	ENSG00000143536.7	chr1:152409243-152414263	-	0	0	0	0	0	0	0	NA	NA	NA
LCE5A	ENSG00000186207.5	chr1:152510803-152512177	+	0	0	0	0	0	0	0	NA	NA	NA
CRCT1	ENSG00000169509.6	chr1:152514482-152516008	+	0	0	0	0	0	0	0	NA	NA	NA
LCE3E	ENSG00000185966.4	chr1:152565654-152566780	-	0	0	0	0	0	0	0	NA	NA	NA
LCE3D	ENSG00000163202.5	chr1:152579381-152580516	-	0	0	0	0	0	0	0	NA	NA	NA
LCE3C	ENSG00000244057.4	chr1:152600662-152601086	+	0	0	0	0	0	0	0	NA	NA	NA
LCE3B	ENSG00000187238.5	chr1:152613811-152614098	+	0	0	0	0	0	0	0	NA	NA	NA
LCE3A	ENSG00000185962.1	chr1:152622834-152623103	-	0	0	0	0	0	0	0	NA	NA	NA
LCE2D	ENSG00000187223.4	chr1:152663380-152664659	+	0	0	0	0	0	0	0	NA	NA	NA
LCE2C	ENSG00000187180.3	chr1:152675295-152676574	+	0	0	0	0	0	0	0	NA	NA	NA
LCE2B	ENSG00000159455.9	chr1:152686123-152687397	+	0	0	0	0	0	0	0	NA	NA	NA
LCE2A	ENSG00000187173.4	chr1:152698345-152699442	+	0	0	0	0	0	0	0	NA	NA	NA
LCE4A	ENSG00000187170.4	chr1:152708160-152709491	+	0	0	0	0	0	0	0	NA	NA	NA
C1orf68	ENSG00000198854.5	chr1:152719522-152720470	+	0	0	0	0	0	0	0	NA	NA	NA
KPRP	ENSG00000203786.6	chr1:152759561-152762052	+	0	0	0	0	0	0	0	NA	NA	NA
LCE1F	ENSG00000240386.3	chr1:152776372-152776728	+	0	0	0	0	0	0	0	NA	NA	NA
LCE1E	ENSG00000186226.9	chr1:152786214-152788426	+	0	0	0	0	0	0	0	NA	NA	NA
LCE1D	ENSG00000172155.10	chr1:152796721-152798181	+	0	0	0	0	0	0	0	NA	NA	NA
LCE1C	ENSG00000197084.5	chr1:152804835-152806628	-	0	0	0	0	2	0	0.333333	1.85769	0.630704	NA
LCE1B	ENSG00000196734.9	chr1:152811971-152813108	+	0	0	0	0	0	0	0	NA	NA	NA
LCE1A	ENSG00000186844.6	chr1:152827473-152828097	+	0	0	0	0	0	0	0	NA	NA	NA
LCE6A	ENSG00000235942.3	chr1:152842856-152843983	+	0	0	0	0	0	0	0	NA	NA	NA
AL162596.1	ENSG00000285946.1	chr1:152859996-152860985	+	0	0	0	0	0	0	0	NA	NA	NA
SMCP	ENSG00000163206.6	chr1:152878322-152885047	+	0	0	0	0	0	0	0	NA	NA	NA
IVL	ENSG00000163207.7	chr1:152908546-152911886	+	0	0	0	0	0	0	0	NA	NA	NA
SPRR5	ENSG00000283227.1	chr1:152947154-152949258	+	0	0	0	0	0	0	0	NA	NA	NA
SPRR4	ENSG00000184148.4	chr1:152970648-152972574	+	0	0	0	0	0	0	0	NA	NA	NA
SPRR1A	ENSG00000169474.4	chr1:152985231-152985500	+	0	0	0	0	0	0	0	NA	NA	NA
SPRR3	ENSG00000163209.15	chr1:153001747-153003856	+	0	0	0	0	0	0	0	NA	NA	NA
SPRR1B	ENSG00000169469.9	chr1:153031203-153032900	+	0	0	0	0	0	0	0	NA	NA	NA
SPRR2D	ENSG00000163216.7	chr1:153039732-153041931	-	0	0	0	0	0	0	0	NA	NA	NA
SPRR2A	ENSG00000241794.2	chr1:153056120-153057512	-	0	0	0	0	0	0	0	NA	NA	NA
SPRR2B	ENSG00000196805.7	chr1:153070224-153070840	-	0	0	0	0	0	0	0	NA	NA	NA
SPRR2E	ENSG00000203785.9	chr1:153093135-153106184	-	0	0	0	0	0	0	0	NA	NA	NA
SPRR2F	ENSG00000244094.2	chr1:153112121-153113516	-	0	0	0	0	0	0	0	NA	NA	NA
SPRR2G	ENSG00000159516.9	chr1:153149582-153150890	-	0	0	0	0	0	0	0	NA	NA	NA
LELP1	ENSG00000203784.3	chr1:153203430-153205120	+	0	0	0	0	0	0	0	NA	NA	NA
PRR9	ENSG00000203783.5	chr1:153217584-153219310	+	0	0	0	0	0	0	0	NA	NA	NA
LORICRIN	ENSG00000203782.6	chr1:153259687-153262124	+	0	0	0	0	0	0	0	NA	NA	NA
PGLYRP3	ENSG00000159527.3	chr1:153297862-153310718	-	0	0	0	0	0	0	0	NA	NA	NA
PGLYRP4	ENSG00000163218.15	chr1:153330120-153348841	-	0	0	0	0	0	0	0	NA	NA	NA
S100A9	ENSG00000163220.11	chr1:153357854-153361023	+	0	0	0	1	0	2	0.5	2.44266	0.418567	NA
S100A12	ENSG00000163221.9	chr1:153373711-153375621	-	0	0	0	0	0	0	0	NA	NA	NA
S100A8	ENSG00000143546.10	chr1:153390032-153391073	-	0	0	0	0	1	3	0.666667	2.8577	0.293245	NA
S100A7A	ENSG00000184330.12	chr1:153416520-153423222	+	0	0	0	0	0	0	0	NA	NA	NA
S100A7L2	ENSG00000197364.7	chr1:153437058-153439949	-	0	0	0	0	0	0	0	NA	NA	NA
S100A7	ENSG00000143556.9	chr1:153457744-153460651	-	0	0	0	0	0	0	0	NA	NA	NA
S100A6	ENSG00000197956.10	chr1:153534599-153536244	-	3818	3684	3269	4286	3630	3544	3705.17	0.0894549	0.409155	0.58696
S100A5	ENSG00000196420.7	chr1:153537147-153541765	-	3	5	1	1	3	2	2.5	-0.58496	0.650304	NA
S100A4	ENSG00000196154.12	chr1:153543613-153550136	-	4297	4674	5342	4608	4248	4957	4687.67	-0.0512993	0.635294	0.774979
S100A3	ENSG00000188015.10	chr1:153547329-153549258	-	47	63	25	31	34	34	39	-0.447459	0.230806	0.394697
S100A2	ENSG00000196754.13	chr1:153561108-153567890	-	27	19	14	18	22	15	19.1667	-0.12553	0.793882	0.880898
S100A16	ENSG00000188643.11	chr1:153606886-153613145	-	1347	1506	1464	1548	1467	1594	1487.67	0.0944247	0.351973	0.530523
S100A14	ENSG00000189334.9	chr1:153614255-153616986	-	22	16	25	16	20	38	22.8333	0.232174	0.617896	0.76224
S100A13	ENSG00000189171.14	chr1:153618787-153631360	-	357	429	458	454	483	534	452.5	0.241811	0.0846394	0.189476
S100A1	ENSG00000160678.12	chr1:153627926-153632039	+	16	19	22	38	28	35	26.3333	0.825322	0.0432866	0.112619
CHTOP	ENSG00000160679.13	chr1:153633982-153646306	+	850	885	776	807	780	751	808.167	-0.102987	0.358939	0.537484
SNAPIN	ENSG00000143553.11	chr1:153658703-153661852	+	304	428	392	285	243	220	312	-0.587532	0.000450153	0.00249309
ILF2	ENSG00000143621.17	chr1:153661788-153671028	-	2903	3235	3345	3380	3306	2993	3193.67	0.0295145	0.768745	0.865175
NPR1	ENSG00000169418.10	chr1:153678688-153693992	+	1480	1325	1419	1492	1497	1224	1406.17	-0.00376185	0.973618	0.986369
INTS3	ENSG00000143624.14	chr1:153728050-153774808	+	944	1004	903	1421	1250	1160	1113.67	0.426253	0.000197371	0.00122581
SLC27A3	ENSG00000143554.14	chr1:153774354-153780157	+	31	19	27	41	54	24	32.6667	0.628032	0.117626	0.242855
GATAD2B	ENSG00000143614.10	chr1:153789030-153923360	-	1101	1260	932	1118	991	1120	1087	-0.028315	0.822882	0.899709
DENND4B	ENSG00000198837.10	chr1:153929501-153946718	-	1055	1010	927	1241	1273	1418	1154	0.394153	0.000328988	0.00190915
CRTC2	ENSG00000160741.17	chr1:153947669-153958615	-	389	395	427	409	402	425	407.833	0.02948	0.819955	0.897807
SLC39A1	ENSG00000143570.19	chr1:153959099-153968184	-	2191	2474	2695	2090	1966	1742	2193	-0.34415	0.00232849	0.010208
AL358472.7	ENSG00000285779.1	chr1:153959151-153975887	-	3879	4306	4687	4343	4309	4183	4284.5	-0.00415288	0.966439	0.982556
CREB3L4	ENSG00000143578.16	chr1:153967534-153974361	+	131	130	111	86	69	109	106	-0.494764	0.0314692	0.0874289
JTB	ENSG00000143543.15	chr1:153974269-153977674	-	5579	5349	6987	6430	7422	7267	6505.67	0.237374	0.0400289	0.105784
AL358472.6	ENSG00000285641.1	chr1:153975850-153986246	-	5259	5025	6582	5820	6769	6668	6020.5	0.191265	0.101409	0.217647
RAB13	ENSG00000143545.10	chr1:153981617-153986358	-	586	676	554	598	415	618	574.5	-0.155007	0.317919	0.494654
RPS27	ENSG00000177954.14	chr1:153990762-153992155	+	232	325	188	355	329	429	309.667	0.579141	0.00212804	0.00946526
NUP210L	ENSG00000143552.9	chr1:153992685-154155116	-	31	36	21	26	34	22	28.3333	-0.101879	0.80017	0.884513
TPM3	ENSG00000143549.21	chr1:154155304-154194648	-	2408	2786	2642	3337	3151	2454	2796.33	0.19048	0.118455	0.244125
C1orf189	ENSG00000163263.7	chr1:154199085-154206333	-	4	0	1	4	2	2	2.16667	0.678071	0.636876	NA
C1orf43	ENSG00000143612.21	chr1:154206696-154220637	-	3787	4465	4417	3349	3196	2834	3674.67	-0.433797	4.71511e-05	0.000353837
UBAP2L	ENSG00000143569.19	chr1:154220179-154271510	+	935	1230	884	1664	1475	1316	1250.67	0.547089	7.19317e-05	0.000511486
HAX1	ENSG00000143575.15	chr1:154272589-154275875	+	899	1072	979	1054	1033	986	1003.83	0.0589329	0.596411	0.7451
AQP10	ENSG00000143595.13	chr1:154321090-154325325	+	0	0	0	0	0	0	0	NA	NA	NA
ATP8B2	ENSG00000143515.18	chr1:154325553-154351304	+	277	306	255	228	181	258	250.833	-0.329263	0.0536582	0.133529
IL6R	ENSG00000160712.13	chr1:154405193-154469450	+	180	166	230	305	278	355	252.333	0.703519	5.00904e-05	0.000372382
SHE	ENSG00000169291.10	chr1:154469772-154502412	-	0	0	0	1	0	0	0.166667	0.96176	0.813667	NA
TDRD10	ENSG00000163239.12	chr1:154502219-154548147	+	0	0	0	2	2	1	0.833333	3.17964	0.171829	NA
UBE2Q1	ENSG00000160714.10	chr1:154548577-154559028	-	792	962	843	979	925	800	883.5	0.0582492	0.638449	0.777121
CHRNB2	ENSG00000160716.6	chr1:154567778-154580013	+	9	5	8	8	12	7	8.16667	0.295456	0.678004	0.804857
ADAR	ENSG00000160710.17	chr1:154582057-154628013	-	3660	4077	3550	5774	5438	4830	4554.83	0.507192	9.51048e-07	1.1318e-05
KCNN3	ENSG00000143603.19	chr1:154697455-154870281	-	0	0	2	4	1	2	1.5	1.80735	0.324853	NA
PMVK	ENSG00000163344.6	chr1:154924740-154936719	-	374	392	383	448	397	458	408.667	0.181458	0.168862	0.316311
PBXIP1	ENSG00000163346.17	chr1:154944076-154956123	-	144	126	105	152	118	157	133.667	0.187346	0.370425	0.5492
PYGO2	ENSG00000163348.4	chr1:154957026-154963853	-	1209	1195	1333	1439	1461	1401	1339.67	0.202792	0.0459613	0.118018
SHC1	ENSG00000160691.19	chr1:154962298-154974395	-	1500	1712	1625	1681	1624	1537	1613.17	0.0014906	0.988352	0.996574
CKS1B	ENSG00000173207.13	chr1:154974653-154979251	+	1198	1167	1441	1651	1645	1456	1426.33	0.320259	0.00570319	0.0217127
FLAD1	ENSG00000160688.19	chr1:154983338-154993111	+	774	831	740	869	835	878	821.167	0.138901	0.207525	0.365787
LENEP	ENSG00000163352.5	chr1:154993586-154994315	+	6	5	2	3	0	4	3.33333	-0.893082	0.450111	NA
ZBTB7B	ENSG00000160685.13	chr1:155002630-155018522	+	1217	1299	1334	1246	1130	1509	1289.17	0.0130562	0.914692	0.952689
DCST2	ENSG00000163354.15	chr1:155018520-155033781	-	12	13	6	11	6	5	8.83333	-0.494764	0.482876	0.654127
DCST1	ENSG00000163357.11	chr1:155033824-155050930	+	53	47	55	50	38	44	47.8333	-0.23173	0.445569	0.620926
ADAM15	ENSG00000143537.14	chr1:155050566-155062775	+	3916	3657	4265	3676	3465	4110	3848.17	-0.0733721	0.480838	0.652103
EFNA4	ENSG00000243364.8	chr1:155063737-155069553	+	125	119	117	220	194	216	165.167	0.803353	7.36568e-06	6.89586e-05
AL691442.2	ENSG00000251246.1	chr1:155063748-155086807	+	146	151	151	198	164	232	173.667	0.406964	0.0289211	0.0817014
EFNA3	ENSG00000143590.14	chr1:155078837-155087538	+	147	169	146	223	162	235	180.333	0.424375	0.0261994	0.0755638
EFNA1	ENSG00000169242.12	chr1:155127876-155134899	+	568	508	494	566	602	640	563	0.20363	0.100732	0.216574
SLC50A1	ENSG00000169241.19	chr1:155135344-155138857	+	452	496	513	233	218	229	356.833	-1.10335	2.05843e-15	1.56329e-13
DPM3	ENSG00000179085.8	chr1:155139891-155140595	-	437	334	341	423	399	530	410.667	0.281938	0.0731389	0.169668
KRTCAP2	ENSG00000163463.13	chr1:155169408-155173475	-	683	661	550	900	741	863	733	0.402798	0.00186713	0.00850524
AL713999.1	ENSG00000273088.2	chr1:155169409-155187272	-	617	595	501	874	694	823	684	0.481089	0.000294256	0.0017424
TRIM46	ENSG00000163462.18	chr1:155173787-155184971	+	5	1	10	5	15	5	6.83333	0.643857	0.461138	NA
MUC1	ENSG00000185499.16	chr1:155185824-155192916	-	37	56	36	70	46	72	52.8333	0.543362	0.0854658	0.190999
THBS3	ENSG00000169231.13	chr1:155195588-155209051	-	123	124	93	79	106	68	98.8333	-0.426397	0.0777542	0.177515
MTX1	ENSG00000173171.14	chr1:155208699-155213824	+	1047	925	1037	978	1093	1174	1042.33	0.108934	0.342714	0.520987
GBA	ENSG00000177628.16	chr1:155234452-155244699	-	600	626	595	1178	1005	1065	844.833	0.834821	2.28424e-13	1.20139e-11
FAM189B	ENSG00000160767.21	chr1:155247205-155255483	-	1801	1729	1917	1405	1645	1677	1695.67	-0.204537	0.0575036	0.140826
SCAMP3	ENSG00000116521.11	chr1:155255979-155262430	-	683	853	712	1188	1108	1137	946.833	0.610828	2.38441e-07	3.3213e-06
CLK2	ENSG00000176444.19	chr1:155262868-155278491	-	174	193	143	136	137	110	148.833	-0.413153	0.0373382	0.100103
HCN3	ENSG00000143630.10	chr1:155277463-155289848	+	118	116	94	89	89	141	107.833	-0.0401392	0.866682	0.92563
PKLR	ENSG00000143627.19	chr1:155289293-155301438	-	8	5	8	6	10	8	7.5	0.192646	0.793467	NA
FDPS	ENSG00000160752.15	chr1:155308748-155320666	+	1929	2038	1936	1924	1668	1484	1829.83	-0.217756	0.0538014	0.133813
RUSC1	ENSG00000160753.16	chr1:155320894-155331114	+	937	887	960	1290	1359	1300	1122.17	0.504328	8.76606e-07	1.0521e-05
ASH1L	ENSG00000116539.13	chr1:155335268-155562807	-	1059	1139	857	1032	1041	1034	1027	0.0243499	0.84208	0.91134
MSTO1	ENSG00000125459.17	chr1:155610205-155614951	+	580	635	548	725	738	759	664.167	0.333826	0.0043121	0.0172625
YY1AP1	ENSG00000163374.19	chr1:155659443-155689000	-	939	996	931	1084	999	1050	999.833	0.128506	0.221707	0.383052
DAP3	ENSG00000132676.16	chr1:155687960-155739010	+	1281	1415	1297	1531	1426	1303	1375.5	0.0933804	0.38471	0.562722
GON4L	ENSG00000116580.18	chr1:155749662-155859400	-	758	758	682	830	814	928	795	0.226699	0.0496757	0.125374
SYT11	ENSG00000132718.9	chr1:155859567-155885199	+	2	3	1	0	1	1	1.33333	-1.58496	0.385705	NA
RIT1	ENSG00000143622.11	chr1:155897808-155911404	-	136	163	104	118	96	143	126.667	-0.174856	0.442943	0.618397
KHDC4	ENSG00000132680.11	chr1:155913045-155934413	-	850	1040	698	613	766	588	759.167	-0.395841	0.00964049	0.033305
RXFP4	ENSG00000173080.6	chr1:155941638-155943087	+	4	4	4	0	5	5	3.66667	-0.263033	0.813135	NA
ARHGEF2	ENSG00000116584.20	chr1:155946851-156007070	-	838	951	859	591	522	794	759.167	-0.473598	0.00130428	0.00623132
SSR2	ENSG00000163479.14	chr1:156009048-156020951	-	1501	1613	1496	2307	2366	2830	2018.83	0.702701	1.3153e-10	3.83344e-09
UBQLN4	ENSG00000160803.8	chr1:156035299-156053798	-	882	1093	848	1493	1402	1478	1199.33	0.631394	1.12658e-07	1.68326e-06
LAMTOR2	ENSG00000116586.12	chr1:156054782-156058506	+	307	324	337	241	227	258	282.333	-0.415037	0.00481431	0.0189091
RAB25	ENSG00000132698.15	chr1:156061160-156070504	+	0	2	0	1	0	0	0.5	-0.89593	0.772008	NA
MEX3A	ENSG00000254726.3	chr1:156072013-156082465	-	97	106	98	72	82	71	87.6667	-0.419838	0.0682137	0.160705
LMNA	ENSG00000160789.21	chr1:156082573-156140089	+	3914	3874	3826	6039	4632	6293	4763	0.546612	2.69826e-06	2.87129e-05
SEMA4A	ENSG00000196189.13	chr1:156147366-156177752	+	2	2	0	2	2	2	1.66667	0.584962	0.709288	NA
SLC25A44	ENSG00000160785.13	chr1:156193932-156212796	+	747	889	755	1165	1224	1139	986.5	0.561236	7.83293e-07	9.50074e-06
PMF1-BGLAP	ENSG00000260238.6	chr1:156212982-156243332	+	376	397	391	470	489	361	414	0.181447	0.213389	0.372998
PMF1	ENSG00000160783.19	chr1:156212993-156240042	+	676	694	719	840	805	616	725	0.114149	0.391544	0.569623
BGLAP	ENSG00000242252.2	chr1:156242184-156243317	+	10	11	8	23	23	23	16.3333	1.25054	0.0154529	0.0493849
PAQR6	ENSG00000160781.17	chr1:156243320-156248117	-	62	46	31	27	54	37	42.8333	-0.236298	0.516975	0.682501
SMG5	ENSG00000198952.8	chr1:156249224-156282825	-	1873	2026	2021	3047	2819	2963	2458.17	0.576653	9.99861e-10	2.36135e-08
TMEM79	ENSG00000163472.19	chr1:156282935-156293185	+	179	212	247	266	204	333	240.167	0.331844	0.0873554	0.194131
GLMP	ENSG00000198715.13	chr1:156290089-156295689	-	299	345	344	396	334	525	373.833	0.345105	0.0397755	0.105204
VHLL	ENSG00000189030.10	chr1:156298624-156299307	-	4	2	2	1	2	0	1.83333	-1.41503	0.364973	NA
CCT3	ENSG00000163468.15	chr1:156308968-156367873	-	4585	5172	4788	5935	5291	4138	4984.83	0.0790307	0.524536	0.68935
TSACC	ENSG00000163467.12	chr1:156337314-156346995	+	34	38	12	29	44	20	29.5	0.146842	0.746842	0.852582
RHBG	ENSG00000132677.13	chr1:156369211-156385219	+	0	0	0	0	0	0	0	NA	NA	NA
C1orf61	ENSG00000125462.18	chr1:156404250-156456763	-	5	4	3	5	4	6	4.5	0.321929	0.731066	NA
MEF2D	ENSG00000116604.18	chr1:156463727-156500779	-	642	641	528	816	777	800	700.667	0.402034	0.000940651	0.00469249
IQGAP3	ENSG00000183856.11	chr1:156525405-156572604	-	574	583	435	438	449	385	477.333	-0.323742	0.0262737	0.0757302
TTC24	ENSG00000187862.12	chr1:156579727-156586770	+	3	2	0	3	0	5	2.16667	0.678071	0.654587	NA
NAXE	ENSG00000163382.12	chr1:156591762-156594299	+	1158	1280	1290	1356	1382	1550	1336	0.201903	0.0595819	0.144441
GPATCH4	ENSG00000160818.17	chr1:156594301-156601496	-	337	374	342	699	596	482	471.667	0.754938	5.12745e-07	6.5433e-06
HAPLN2	ENSG00000132702.13	chr1:156619331-156625725	+	0	2	2	0	4	0	1.33333	8.17686e-07	1	NA
BCAN	ENSG00000132692.19	chr1:156641390-156659532	+	325	343	320	146	131	214	246.5	-1.00879	4.22125e-08	7.08821e-07
NES	ENSG00000132688.11	chr1:156668763-156677407	-	210	164	87	149	104	130	140.667	-0.267422	0.309759	0.485986
CRABP2	ENSG00000143320.9	chr1:156699606-156705816	-	127	147	184	79	93	176	134.333	-0.39626	0.134593	0.267625
ISG20L2	ENSG00000143319.17	chr1:156721891-156728766	-	1107	1053	1041	1420	1230	1356	1201.17	0.32364	0.00227415	0.0100081
RRNAD1	ENSG00000143303.12	chr1:156728442-156736960	+	386	328	320	309	322	341	334.333	-0.0892079	0.535682	0.698083
MRPL24	ENSG00000143314.12	chr1:156737303-156741590	-	212	270	227	256	247	298	251.667	0.176017	0.281966	0.455661
HDGF	ENSG00000143321.19	chr1:156742109-156766925	-	6167	7873	7254	5791	4734	4241	6010	-0.528168	2.92203e-05	0.000232631
PRCC	ENSG00000143294.15	chr1:156750610-156800815	+	997	1155	1227	1537	1464	1314	1282.33	0.352764	0.00239563	0.0104697
SH2D2A	ENSG00000027869.12	chr1:156806243-156816848	-	235	300	327	259	271	254	274.333	-0.136834	0.398286	0.576818
NTRK1	ENSG00000198400.12	chr1:156815640-156881850	+	18	20	17	17	19	12	17.1667	-0.196397	0.689923	0.812487
INSRR	ENSG00000027644.5	chr1:156840063-156859117	-	10	12	7	15	10	3	9.5	-0.0506252	0.942725	0.970838
PEAR1	ENSG00000187800.13	chr1:156893698-156916434	+	11	7	1	5	5	10	6.5	0.0740015	0.931935	NA
LRRC71	ENSG00000160838.14	chr1:156920632-156933094	+	3	1	2	1	7	2	2.66667	0.736965	0.566536	NA
ARHGEF11	ENSG00000132694.19	chr1:156934840-157045742	-	548	632	541	1121	1006	976	804	0.850417	1.13126e-12	4.98927e-11
ETV3L	ENSG00000253831.3	chr1:157092043-157112412	-	3	2	0	4	7	2	3	1.37851	0.274475	NA
ETV3	ENSG00000117036.12	chr1:157121191-157138474	-	303	417	335	517	437	410	403.167	0.370601	0.0169226	0.0529733
FCRL5	ENSG00000143297.19	chr1:157513377-157552515	-	0	0	0	0	0	0	0	NA	NA	NA
FCRL4	ENSG00000163518.11	chr1:157573747-157598085	-	0	0	0	0	0	0	0	NA	NA	NA
FCRL3	ENSG00000160856.21	chr1:157674321-157700769	-	0	0	0	0	0	0	0	NA	NA	NA
FCRL2	ENSG00000132704.16	chr1:157745733-157777132	-	0	0	0	0	0	0	0	NA	NA	NA
FCRL1	ENSG00000163534.15	chr1:157794403-157820120	-	0	0	0	0	0	0	0	NA	NA	NA
CD5L	ENSG00000073754.6	chr1:157830911-157898256	-	0	0	0	0	0	0	0	NA	NA	NA
KIRREL1	ENSG00000183853.18	chr1:157993273-158100262	+	1674	1666	1546	1833	1829	1512	1676.67	0.0826263	0.45208	0.626248
AL138899.3	ENSG00000288460.1	chr1:158127287-158128301	-	0	0	0	0	0	0	0	NA	NA	NA
CD1D	ENSG00000158473.8	chr1:158178030-158186427	+	1	1	1	1	0	0	0.666667	-1.48089	0.545653	NA
CD1A	ENSG00000158477.7	chr1:158254424-158258269	+	0	0	0	0	0	0	0	NA	NA	NA
CD1C	ENSG00000158481.13	chr1:158289923-158294774	+	0	0	0	0	0	0	0	NA	NA	NA
CD1B	ENSG00000158485.11	chr1:158327951-158331531	-	0	0	1	0	0	0	0.166667	-0.961793	0.813661	NA
CD1E	ENSG00000158488.16	chr1:158353696-158357553	+	0	0	0	0	0	0	0	NA	NA	NA
OR10T2	ENSG00000186306.1	chr1:158398522-158399466	-	0	0	0	0	0	0	0	NA	NA	NA
OR10K2	ENSG00000180708.5	chr1:158418210-158426237	-	0	0	0	0	0	0	0	NA	NA	NA
OR10K1	ENSG00000173285.4	chr1:158461574-158470857	+	0	0	0	0	0	0	0	NA	NA	NA
OR10R2	ENSG00000198965.4	chr1:158472220-158480936	+	0	0	0	0	0	0	0	NA	NA	NA
OR6Y1	ENSG00000197532.2	chr1:158544550-158554405	-	0	0	0	0	0	0	0	NA	NA	NA
OR6P1	ENSG00000186440.2	chr1:158560606-158570580	-	0	0	0	0	0	0	0	NA	NA	NA
OR10X1	ENSG00000279111.2	chr1:158578919-158579899	-	0	0	0	0	0	0	0	NA	NA	NA
OR10Z1	ENSG00000198967.4	chr1:158605268-158612514	+	0	0	1	2	0	0	0.5	0.89592	0.772011	NA
SPTA1	ENSG00000163554.15	chr1:158610704-158686715	-	13	21	5	17	11	3	11.6667	-0.331205	0.635033	0.774831
OR6K2	ENSG00000196171.3	chr1:158699678-158700652	-	0	0	0	0	0	0	0	NA	NA	NA
OR6K3	ENSG00000203757.2	chr1:158716327-158720720	-	0	0	0	0	0	0	0	NA	NA	NA
OR6N1	ENSG00000197403.4	chr1:158747814-158772195	-	0	0	0	0	0	0	0	NA	NA	NA
OR6K6	ENSG00000180433.5	chr1:158754720-158755891	+	0	0	0	0	0	0	0	NA	NA	NA
OR6N2	ENSG00000188340.2	chr1:158774222-158781204	-	0	0	0	0	0	0	0	NA	NA	NA
MNDA	ENSG00000163563.8	chr1:158831351-158849506	+	0	0	0	0	0	0	0	NA	NA	NA
PYHIN1	ENSG00000163564.15	chr1:158930796-158977059	+	0	1	0	0	0	0	0.166667	-0.961793	0.813661	NA
IFI16	ENSG00000163565.18	chr1:158999968-159055155	+	144	230	134	213	197	176	182.333	0.206072	0.328044	0.505191
AIM2	ENSG00000163568.15	chr1:159062484-159147096	-	0	0	0	2	1	0	0.5	2.44266	0.418567	NA
CADM3	ENSG00000162706.13	chr1:159171609-159203313	+	0	0	0	0	0	0	0	NA	NA	NA
ACKR1	ENSG00000213088.12	chr1:159203307-159206500	+	0	0	0	0	0	0	0	NA	NA	NA
FCER1A	ENSG00000179639.10	chr1:159289714-159308224	+	0	0	0	0	0	0	0	NA	NA	NA
OR10J1	ENSG00000196184.10	chr1:159437845-159443078	+	0	0	0	0	0	0	0	NA	NA	NA
OR10J5	ENSG00000184155.8	chr1:159535078-159536007	-	0	0	0	0	0	0	0	NA	NA	NA
APCS	ENSG00000132703.4	chr1:159587826-159588865	+	0	0	0	0	0	0	0	NA	NA	NA
CRP	ENSG00000132693.12	chr1:159712289-159714589	-	0	0	0	0	0	0	0	NA	NA	NA
DUSP23	ENSG00000158716.9	chr1:159780932-159782543	+	252	162	229	264	239	247	232.167	0.222072	0.218332	0.379499
FCRL6	ENSG00000181036.14	chr1:159800511-159816257	+	0	0	0	0	0	0	0	NA	NA	NA
SLAMF8	ENSG00000158714.11	chr1:159826811-159837492	+	7	3	8	3	5	3	4.83333	-0.710492	0.446022	NA
AL590560.2	ENSG00000256029.6	chr1:159834474-159873053	-	16	6	11	13	18	8	12	0.241009	0.697372	0.817681
VSIG8	ENSG00000243284.1	chr1:159854316-159862657	-	6	3	5	8	7	4	5.5	0.440573	0.61002	NA
CFAP45	ENSG00000213085.10	chr1:159872364-159900165	-	11	3	4	5	12	5	6.66667	0.289507	0.728707	NA
TAGLN2	ENSG00000158710.15	chr1:159918107-159925507	-	4433	3882	4358	5870	6146	5180	4978.17	0.440315	1.71458e-05	0.000146098
IGSF9	ENSG00000085552.17	chr1:159927039-159945613	-	3	3	8	16	9	4	7.16667	1.05063	0.204424	NA
SLAMF9	ENSG00000162723.10	chr1:159951492-159954237	-	0	0	0	0	0	0	0	NA	NA	NA
KCNJ10	ENSG00000177807.10	chr1:159998651-160070160	-	1	0	2	2	0	2	1.16667	0.415036	0.830901	NA
PIGM	ENSG00000143315.8	chr1:160024953-160031990	-	94	112	70	71	78	75	83.3333	-0.301169	0.229894	0.39366
KCNJ9	ENSG00000162728.5	chr1:160081538-160090563	+	1	0	1	1	1	2	1	0.999995	0.619581	NA
IGSF8	ENSG00000162729.14	chr1:160091340-160098943	-	719	662	745	745	679	791	723.5	0.0591652	0.61649	0.760916
ATP1A2	ENSG00000018625.15	chr1:160115759-160143591	+	0	0	1	0	0	2	0.5	0.89592	0.772011	NA
ATP1A4	ENSG00000132681.17	chr1:160151586-160186980	+	0	0	0	0	0	0	0	NA	NA	NA
CASQ1	ENSG00000143318.13	chr1:160190575-160201886	+	1	0	1	1	2	1	1	0.999995	0.619581	NA
PEA15	ENSG00000162734.13	chr1:160205380-160215376	+	479	586	451	810	692	572	598.333	0.452146	0.00269006	0.0115388
DCAF8	ENSG00000132716.19	chr1:160215715-160262549	-	1255	1441	1228	1282	1277	1137	1270	-0.0863602	0.437633	0.613652
AL139011.2	ENSG00000258465.8	chr1:160216800-160285130	-	1247	1440	1243	1281	1349	1166	1287.67	-0.0500493	0.653359	0.787138
PEX19	ENSG00000162735.19	chr1:160276807-160286348	-	861	1036	875	791	856	746	860.833	-0.212107	0.0776069	0.177353
COPA	ENSG00000122218.16	chr1:160288594-160343273	-	3607	3420	3270	3883	3941	3964	3680.83	0.195095	0.030104	0.0843141
NCSTN	ENSG00000162736.17	chr1:160343316-160358952	+	700	755	583	940	874	851	783.833	0.386982	0.00199068	0.00896321
NHLH1	ENSG00000171786.6	chr1:160367071-160372846	+	29	18	15	10	30	13	19.1667	-0.226275	0.6671	0.797045
VANGL2	ENSG00000162738.6	chr1:160400564-160428670	+	0	0	0	1	2	0	0.5	2.44266	0.418567	NA
SLAMF6	ENSG00000162739.14	chr1:160485030-160523262	-	0	0	0	0	0	0	0	NA	NA	NA
CD84	ENSG00000066294.15	chr1:160541095-160579516	-	0	0	0	0	0	0	0	NA	NA	NA
SLAMF1	ENSG00000117090.15	chr1:160608106-160647295	-	0	0	0	0	0	0	0	NA	NA	NA
CD48	ENSG00000117091.10	chr1:160678746-160711831	-	0	0	0	0	0	0	0	NA	NA	NA
SLAMF7	ENSG00000026751.17	chr1:160739057-160754821	+	0	0	1	1	5	3	1.66667	3.06585	0.0968314	NA
LY9	ENSG00000122224.18	chr1:160796074-160828261	+	0	0	0	0	0	0	0	NA	NA	NA
CD244	ENSG00000122223.13	chr1:160830160-160862887	-	0	0	0	0	0	0	0	NA	NA	NA
ITLN1	ENSG00000179914.5	chr1:160876540-160885180	-	0	0	0	0	1	0	0.166667	0.96176	0.813667	NA
ITLN2	ENSG00000158764.7	chr1:160945025-160954809	-	0	0	0	0	1	2	0.5	2.44266	0.418567	NA
F11R	ENSG00000158769.18	chr1:160995211-161021343	-	368	313	305	521	525	686	453	0.812779	5.99076e-08	9.6607e-07
AL591806.3	ENSG00000270149.5	chr1:160997957-161038962	-	174	164	140	272	267	315	222	0.837226	6.48305e-07	8.02294e-06
TSTD1	ENSG00000215845.11	chr1:161037631-161038977	-	0	3	0	0	2	0	0.833333	-0.584959	0.818776	NA
USF1	ENSG00000158773.14	chr1:161039251-161045977	-	330	387	325	578	451	441	418.667	0.496461	0.000904072	0.00454344
ARHGAP30	ENSG00000186517.14	chr1:161046946-161069970	-	5	5	9	15	10	7	8.5	0.752073	0.29348	0.468683
NECTIN4	ENSG00000143217.9	chr1:161070998-161089558	-	1	3	1	1	2	7	2.5	0.999999	0.457209	NA
KLHDC9	ENSG00000162755.14	chr1:161098361-161100346	+	2	0	0	1	0	1	0.666667	-1.98969e-06	0.999999	NA
PFDN2	ENSG00000143256.5	chr1:161100556-161118055	-	177	212	159	214	174	158	182.333	-0.00527481	0.977773	0.988848
NIT1	ENSG00000158793.14	chr1:161118086-161125445	+	519	525	516	511	551	596	536.333	0.087898	0.473741	0.64602
DEDD	ENSG00000158796.17	chr1:161120974-161132688	-	427	474	410	547	556	540	492.333	0.325665	0.00923771	0.0322053
UFC1	ENSG00000143222.12	chr1:161152776-161158856	+	254	309	332	495	477	475	390.333	0.693105	1.05212e-06	1.24078e-05
USP21	ENSG00000143258.16	chr1:161159450-161165723	+	285	333	268	379	361	452	346.333	0.428006	0.00478789	0.0188174
PPOX	ENSG00000143224.18	chr1:161166056-161178013	+	263	228	213	175	152	185	202.667	-0.459431	0.0078526	0.0282481
B4GALT3	ENSG00000158850.15	chr1:161171310-161177968	-	510	593	545	862	861	937	718	0.69071	3.91426e-09	8.15047e-08
ADAMTS4	ENSG00000158859.10	chr1:161184302-161199054	-	180	224	170	153	142	143	168.667	-0.39012	0.0347387	0.0945321
NDUFS2	ENSG00000158864.12	chr1:161197104-161214395	+	1466	1426	1467	1337	1296	1004	1332.67	-0.261248	0.031109	0.0865857
FCER1G	ENSG00000158869.11	chr1:161215234-161220699	+	0	2	0	5	1	2	1.66667	1.99999	0.262692	NA
APOA2	ENSG00000158874.11	chr1:161222292-161223631	-	0	1	0	5	0	2	1.33333	2.70328	0.192629	NA
TOMM40L	ENSG00000158882.15	chr1:161225939-161230746	+	484	595	552	697	702	721	625.167	0.378308	0.00204376	0.00915715
NR1I3	ENSG00000143257.12	chr1:161229666-161238244	-	124	198	181	236	215	227	196.833	0.430727	0.0236155	0.0696589
PCP4L1	ENSG00000248485.2	chr1:161258745-161285450	+	0	0	0	0	0	1	0.166667	0.96176	0.813667	NA
MPZ	ENSG00000158887.19	chr1:161304735-161309968	-	0	6	1	1	2	1	1.83333	-0.807351	0.61438	NA
SDHC	ENSG00000143252.15	chr1:161314381-161371964	+	972	1069	1068	912	757	741	919.833	-0.367417	0.00210829	0.00939108
CFAP126	ENSG00000188931.4	chr1:161364733-161367876	-	98	108	84	50	57	64	76.8333	-0.762056	0.00253181	0.0109654
FCGR2A	ENSG00000143226.15	chr1:161505430-161524013	+	0	0	0	2	0	1	0.5	2.44266	0.418567	NA
HSPA6	ENSG00000173110.8	chr1:161524540-161526894	+	7	10	9	5	19	19	11.5	0.725825	0.265415	0.435986
FCGR3A	ENSG00000203747.12	chr1:161541759-161550737	-	6	1	0	5	1	2	2.5	0.192646	0.890698	NA
FCGR3B	ENSG00000162747.12	chr1:161623196-161631963	-	1	1	1	3	2	0	1.33333	0.736963	0.677972	NA
FCGR2B	ENSG00000072694.21	chr1:161663147-161678654	+	0	0	0	0	0	2	0.333333	1.85769	0.630704	NA
FCRLA	ENSG00000132185.18	chr1:161706972-161714352	+	0	0	0	0	0	0	0	NA	NA	NA
FCRLB	ENSG00000162746.14	chr1:161721563-161728143	+	8	7	10	13	16	7	10.1667	0.526069	0.418414	0.596242
DUSP12	ENSG00000081721.12	chr1:161749758-161757238	+	343	359	371	298	346	322	339.833	-0.151555	0.276652	0.449655
ATF6	ENSG00000118217.6	chr1:161766320-161964070	+	835	941	735	1035	971	901	903	0.211269	0.0858875	0.191614
OLFML2B	ENSG00000162745.10	chr1:161983192-162023854	-	0	1	0	0	0	0	0.166667	-0.961793	0.813661	NA
NOS1AP	ENSG00000198929.13	chr1:162069691-162370475	+	116	126	123	87	68	97	102.833	-0.534473	0.0168225	0.0527141
AL512785.2	ENSG00000254706.3	chr1:162365407-162383531	+	79	77	81	57	47	53	65.6667	-0.594122	0.0233412	0.0689723
SPATA46	ENSG00000171722.13	chr1:162373203-162376854	-	21	4	4	1	3	7	6.66667	-1.39855	0.137536	NA
C1orf226	ENSG00000239887.6	chr1:162378841-162386812	+	238	239	202	184	164	132	193.167	-0.500377	0.00593511	0.0224258
SH2D1B	ENSG00000198574.6	chr1:162395268-162412138	-	0	0	0	0	0	0	0	NA	NA	NA
UHMK1	ENSG00000152332.16	chr1:162497251-162529631	+	2946	3578	3358	2456	2576	1736	2775	-0.546073	7.21952e-05	0.000512961
UAP1	ENSG00000117143.13	chr1:162561506-162599842	+	1104	1087	1113	933	1071	811	1019.83	-0.231079	0.0553037	0.136664
DDR2	ENSG00000162733.19	chr1:162631373-162787405	+	1364	1383	1235	1439	1411	1180	1335.33	0.0172867	0.879202	0.933467
HSD17B7	ENSG00000132196.15	chr1:162790702-162812817	+	160	159	174	139	148	93	145.5	-0.375588	0.0706538	0.165154
CCDC190	ENSG00000185860.13	chr1:162824458-162868815	-	0	0	0	0	0	0	0	NA	NA	NA
RGS4	ENSG00000117152.13	chr1:163068775-163076802	+	1	0	0	0	0	0	0.166667	-0.961793	0.813661	NA
RGS5	ENSG00000143248.13	chr1:163111121-163321791	-	34	27	19	11	12	15	19.6667	-1.074	0.0260754	0.0752774
NUF2	ENSG00000143228.13	chr1:163266576-163355764	+	200	282	167	145	145	119	176.333	-0.666117	0.00151268	0.00708824
PBX1	ENSG00000185630.19	chr1:164555584-164899296	+	651	824	577	445	410	431	556.333	-0.67414	3.14799e-06	3.27559e-05
LMX1A	ENSG00000162761.14	chr1:165201867-165356715	-	0	0	0	0	0	0	0	NA	NA	NA
RXRG	ENSG00000143171.13	chr1:165400922-165445355	-	0	0	0	0	2	1	0.5	2.44266	0.418567	NA
LRRC52	ENSG00000162763.4	chr1:165544000-165563957	+	0	0	0	0	0	0	0	NA	NA	NA
MGST3	ENSG00000143198.13	chr1:165631213-165661796	+	1883	2129	1668	1116	1125	905	1471	-0.852372	9.7395e-12	3.55813e-10
ALDH9A1	ENSG00000143149.12	chr1:165662216-165698863	-	988	1015	1040	1143	1129	883	1033	0.0521457	0.669299	0.798786
TMCO1	ENSG00000143183.17	chr1:165724293-165827755	-	1095	1062	1144	768	878	634	930.167	-0.533869	3.16059e-05	0.000249024
UCK2	ENSG00000143179.16	chr1:165827614-165911618	+	2352	2444	2268	2981	2779	2683	2584.5	0.25727	0.00676081	0.0249432
FAM78B	ENSG00000188859.7	chr1:166057426-166167001	-	6	7	2	3	7	3	4.66667	-0.20645	0.829489	NA
POGK	ENSG00000143157.12	chr1:166839447-166856359	+	1639	1715	1478	1902	1803	1564	1683.5	0.124909	0.263769	0.433995
TADA1	ENSG00000152382.6	chr1:166856510-166876264	-	221	230	165	268	266	238	231.333	0.325671	0.0583175	0.142166
ILDR2	ENSG00000143195.13	chr1:166895711-166975540	-	2	0	0	0	1	0	0.5	-0.89593	0.772008	NA
MAEL	ENSG00000143194.13	chr1:166975582-167022214	+	0	0	0	0	0	0	0	NA	NA	NA
GPA33	ENSG00000143167.12	chr1:167052836-167166479	-	0	0	0	0	0	0	0	NA	NA	NA
DUSP27	ENSG00000198842.10	chr1:167094075-167129165	+	0	0	0	0	0	0	0	NA	NA	NA
POU2F1	ENSG00000143190.23	chr1:167220876-167427345	+	722	978	660	541	568	581	675	-0.481764	0.00101353	0.00500557
CD247	ENSG00000198821.11	chr1:167430640-167518610	-	0	0	0	0	1	0	0.166667	0.96176	0.813667	NA
CREG1	ENSG00000143162.9	chr1:167529117-167553805	-	1200	1202	1265	1104	1235	923	1154.83	-0.168843	0.163968	0.309503
RCSD1	ENSG00000198771.11	chr1:167630093-167708696	+	2	0	0	0	3	2	1.16667	1.32192	0.529154	NA
MPZL1	ENSG00000197965.12	chr1:167721192-167791919	+	1819	2281	1830	2022	1873	1614	1906.5	-0.106242	0.388366	0.566396
ADCY10	ENSG00000143199.18	chr1:167809386-167914215	-	3	6	6	5	10	18	8	1.1375	0.141596	NA
MPC2	ENSG00000143158.11	chr1:167916675-167937072	-	457	654	514	296	253	257	405.167	-1.01159	1.39219e-10	4.03184e-09
DCAF6	ENSG00000143164.15	chr1:167935783-168075843	+	939	1144	849	601	549	526	768	-0.806863	1.37927e-09	3.15165e-08
GPR161	ENSG00000143147.14	chr1:168079543-168137667	-	265	260	215	120	114	127	183.5	-1.03553	7.16368e-09	1.38455e-07
TIPRL	ENSG00000143155.13	chr1:168178962-168202109	+	586	770	663	388	413	326	524.333	-0.841153	5.42677e-09	1.07957e-07
SFT2D2	ENSG00000213064.10	chr1:168225938-168253021	+	2431	2495	2272	2162	2153	1629	2190.33	-0.276162	0.0215917	0.0646375
TBX19	ENSG00000143178.13	chr1:168280877-168314426	+	9	5	4	9	5	2	5.66667	-0.169924	0.847408	NA
XCL2	ENSG00000143185.4	chr1:168540768-168543997	-	0	0	0	0	0	0	0	NA	NA	NA
XCL1	ENSG00000143184.5	chr1:168576605-168582069	+	0	0	0	0	0	0	0	NA	NA	NA
DPT	ENSG00000143196.5	chr1:168695468-168729206	-	0	0	0	0	0	0	0	NA	NA	NA
ATP1B1	ENSG00000143153.13	chr1:169105697-169132722	+	2019	2097	1982	1396	1369	924	1631.17	-0.725106	1.80996e-07	2.58608e-06
NME7	ENSG00000143156.14	chr1:169132531-169367948	-	257	306	247	170	212	137	221.5	-0.642187	0.000544659	0.00292601
BLZF1	ENSG00000117475.14	chr1:169367970-169396540	+	166	192	156	148	136	122	153.333	-0.340288	0.0718996	0.167427
CCDC181	ENSG00000117477.12	chr1:169394870-169460669	-	1	5	1	2	3	0	2	-0.485424	0.747481	NA
SLC19A2	ENSG00000117479.15	chr1:169463909-169485944	-	346	383	298	367	380	300	345.667	0.0278254	0.856726	0.919951
F5	ENSG00000198734.12	chr1:169511951-169586588	-	0	0	0	0	0	0	0	NA	NA	NA
SELP	ENSG00000174175.17	chr1:169588849-169630193	-	0	0	0	0	0	0	0	NA	NA	NA
C1orf112	ENSG00000000460.17	chr1:169662007-169854080	+	251	300	248	261	288	199	257.833	-0.0951571	0.582751	0.73444
SELL	ENSG00000188404.10	chr1:169690665-169711702	-	0	0	0	0	1	1	0.333333	1.85769	0.600268	NA
SELE	ENSG00000007908.16	chr1:169722640-169764705	-	0	0	0	2	0	0	0.333333	1.85769	0.630704	NA
METTL18	ENSG00000171806.12	chr1:169792529-169794963	-	53	62	50	68	63	59	59.1667	0.203534	0.458934	0.632568
SCYL3	ENSG00000000457.14	chr1:169849631-169894267	-	207	194	205	160	220	156	190.333	-0.177085	0.33522	0.513047
KIFAP3	ENSG00000075945.13	chr1:169921326-170085208	-	358	374	347	205	213	183	280	-0.844258	1.56717e-08	2.84562e-07
METTL11B	ENSG00000203740.4	chr1:170145959-170168866	+	0	0	0	0	0	0	0	NA	NA	NA
GORAB	ENSG00000120370.13	chr1:170532131-170553834	+	131	147	133	153	167	123	142.333	0.108168	0.582761	0.73444
PRRX1	ENSG00000116132.12	chr1:170662728-170739421	+	0	0	0	0	0	0	0	NA	NA	NA
MROH9	ENSG00000117501.14	chr1:170935471-171064765	+	4	0	0	0	0	0	0.666667	-2.85771	0.333246	NA
FMO3	ENSG00000007933.13	chr1:171090901-171117819	+	0	0	0	0	0	0	0	NA	NA	NA
FMO2	ENSG00000094963.14	chr1:171185249-171212686	+	0	0	0	0	0	0	0	NA	NA	NA
FMO1	ENSG00000010932.17	chr1:171248471-171285978	+	0	0	0	0	1	0	0.166667	0.96176	0.813667	NA
FMO4	ENSG00000076258.10	chr1:171314183-171342084	+	1	1	0	0	1	2	0.833333	0.584958	0.795526	NA
PRRC2C	ENSG00000117523.16	chr1:171485551-171593511	+	1505	1618	1260	1896	1705	1693	1612.83	0.27244	0.0190683	0.0584796
MYOCOS	ENSG00000283683.1	chr1:171600621-171638799	+	0	0	0	0	1	1	0.333333	1.85769	0.600268	NA
MYOC	ENSG00000034971.17	chr1:171635417-171652688	-	0	0	0	0	0	0	0	NA	NA	NA
VAMP4	ENSG00000117533.15	chr1:171700160-171742074	-	144	159	105	83	86	83	110	-0.695145	0.00206607	0.00923227
EEF1AKNMT	ENSG00000010165.20	chr1:171781660-171814023	+	748	735	879	1241	1062	1037	950.333	0.499839	4.27244e-05	0.000325555
DNM3	ENSG00000197959.14	chr1:171841498-172418466	+	17	20	14	13	25	14	17.1667	0.0280149	0.955987	0.976419
PIGC	ENSG00000135845.10	chr1:172370189-172444086	-	207	203	146	199	152	193	183.333	-0.0314781	0.871055	0.928371
C1orf105	ENSG00000180999.11	chr1:172420685-172468831	+	1	0	0	0	4	0	0.833333	1.89592	0.462804	NA
SUCO	ENSG00000094975.14	chr1:172532349-172611833	+	395	429	436	437	429	318	407.333	-0.0897546	0.54849	0.708474
FASLG	ENSG00000117560.8	chr1:172659103-172666876	+	0	0	0	0	0	1	0.166667	0.96176	0.813667	NA
TNFSF18	ENSG00000120337.8	chr1:173039960-173050963	-	0	1	0	0	1	0	0.333333	-9.54476e-06	0.999998	NA
TNFSF4	ENSG00000117586.11	chr1:173183731-173207331	-	11	9	9	8	6	4	7.83333	-0.688055	0.343551	NA
PRDX6	ENSG00000117592.9	chr1:173477330-173488815	+	4237	4613	4482	3581	3549	2980	3907	-0.39911	0.000100679	0.000682747
SLC9C2	ENSG00000162753.13	chr1:173500460-173603072	-	0	0	0	1	1	0	0.333333	1.85769	0.600268	NA
AL139142.2	ENSG00000285777.1	chr1:173596060-173669837	-	1	3	0	0	2	0	1	-0.999994	0.654627	NA
ANKRD45	ENSG00000183831.7	chr1:173608336-173669851	-	1	3	1	0	2	1	1.33333	-0.736962	0.677972	NA
TEX50	ENSG00000232113.3	chr1:173635338-173637130	+	0	0	0	0	0	0	0	NA	NA	NA
KLHL20	ENSG00000076321.11	chr1:173714941-173786692	+	123	141	114	172	160	182	148.667	0.443382	0.0189593	0.0582041
CENPL	ENSG00000120334.15	chr1:173799550-173824720	-	466	519	460	373	403	309	421.667	-0.413374	0.00359014	0.0147863
DARS2	ENSG00000117593.12	chr1:173824653-173858808	+	564	639	570	312	354	231	445	-0.983013	3.29409e-10	8.81457e-09
ZBTB37	ENSG00000185278.15	chr1:173868082-173903549	+	348	373	299	235	267	177	283.167	-0.587086	0.000699539	0.00363121
SERPINC1	ENSG00000117601.13	chr1:173903804-173917378	-	2	1	5	0	4	0	2	-0.999996	0.532889	NA
RC3H1	ENSG00000135870.12	chr1:173931084-174022357	-	663	880	702	1015	1044	901	867.5	0.398882	0.00224017	0.00987998
RABGAP1L	ENSG00000152061.23	chr1:174159410-174995308	+	373	389	296	222	220	204	284	-0.711733	7.21341e-06	6.77409e-05
GPR52	ENSG00000203737.5	chr1:174447964-174449545	+	7	1	3	2	6	6	4.16667	0.347924	0.73785	NA
CACYBP	ENSG00000116161.18	chr1:174999163-175012027	+	1619	1872	1893	1342	1299	1040	1510.83	-0.548581	6.62958e-06	6.28386e-05
MRPS14	ENSG00000120333.4	chr1:175010789-175023425	-	155	179	166	114	100	134	141.333	-0.522841	0.00793358	0.0284722
TNN	ENSG00000120332.16	chr1:175067833-175148075	+	0	1	0	0	0	1	0.333333	-9.54476e-06	0.999998	NA
KIAA0040	ENSG00000235750.10	chr1:175156986-175192999	-	324	377	314	306	262	234	302.833	-0.339805	0.030342	0.0848768
TNR	ENSG00000116147.17	chr1:175315194-175743616	-	1	0	0	0	1	0	0.333333	-9.54476e-06	0.999998	NA
COP1	ENSG00000143207.21	chr1:175944831-176207286	-	634	703	790	454	533	408	587	-0.608555	1.18121e-05	0.000104342
PAPPA2	ENSG00000116183.11	chr1:176463171-176845601	+	0	0	0	0	4	0	0.666667	2.8577	0.333247	NA
ASTN1	ENSG00000152092.16	chr1:176857302-177164973	-	0	0	0	0	0	1	0.166667	0.96176	0.813667	NA
BRINP2	ENSG00000198797.7	chr1:177170958-177282422	+	0	0	0	0	0	0	0	NA	NA	NA
SEC16B	ENSG00000120341.18	chr1:177923956-177984303	-	1	0	0	1	1	2	0.833333	1.89592	0.403049	NA
RASAL2	ENSG00000075391.17	chr1:178094104-178484147	+	491	519	364	484	494	464	469.333	0.0696893	0.636385	0.775742
CLEC20A	ENSG00000188585.9	chr1:178479247-178499634	-	3	5	4	3	3	2	3.33333	-0.584961	0.59087	NA
TEX35	ENSG00000240021.10	chr1:178513109-178548602	+	6	9	9	4	6	7	6.83333	-0.497499	0.519315	NA
RALGPS2	ENSG00000116191.17	chr1:178725147-178921841	+	668	686	608	282	309	241	465.667	-1.23767	2.81781e-19	4.19304e-17
ANGPTL1	ENSG00000116194.13	chr1:178849535-178871077	-	2	0	0	0	1	1	0.666667	-1.98969e-06	0.999999	NA
FAM20B	ENSG00000116199.12	chr1:179025804-179076567	+	2616	2801	2756	2670	2649	2263	2625.83	-0.108287	0.287482	0.461592
TOR3A	ENSG00000186283.14	chr1:179082070-179098023	+	602	680	757	1347	1325	1411	1020.33	1.00177	5.58295e-18	6.72268e-16
ABL2	ENSG00000143322.21	chr1:179099330-179229684	-	1768	1942	1609	2152	2286	1853	1935	0.242134	0.0350449	0.0951955
SOAT1	ENSG00000057252.13	chr1:179293714-179358680	+	1491	1644	1489	969	1067	863	1253.83	-0.673586	2.96808e-09	6.33894e-08
AXDND1	ENSG00000162779.22	chr1:179365720-179554735	+	2	1	8	5	1	1	3	-0.652074	0.605995	NA
NPHS2	ENSG00000116218.13	chr1:179550539-179575952	-	0	0	1	1	0	0	0.333333	-9.54476e-06	0.999998	NA
TDRD5	ENSG00000162782.16	chr1:179591613-179691272	+	0	0	0	0	0	0	0	NA	NA	NA
FAM163A	ENSG00000143340.6	chr1:179743163-179816198	+	0	0	0	0	1	0	0.166667	0.96176	0.813667	NA
TOR1AIP2	ENSG00000169905.12	chr1:179839967-179877803	-	3695	3854	3333	2597	2805	1889	3028.83	-0.577755	1.43162e-05	0.000124008
TOR1AIP1	ENSG00000143337.18	chr1:179882042-179925000	+	761	755	799	863	942	668	798	0.0952501	0.4778	0.649426
CEP350	ENSG00000135837.16	chr1:179954773-180114875	+	870	956	816	1053	1088	987	961.667	0.24361	0.0294989	0.082975
QSOX1	ENSG00000116260.17	chr1:180154869-180204030	+	819	725	674	790	815	898	786.833	0.174399	0.148186	0.286829
LHX4	ENSG00000121454.6	chr1:180230264-180278984	+	259	273	231	204	210	225	233.667	-0.255867	0.106613	0.225876
ACBD6	ENSG00000230124.8	chr1:180269653-180502954	-	426	453	465	342	422	336	407.333	-0.28903	0.0393873	0.104403
XPR1	ENSG00000143324.14	chr1:180632022-180890279	+	1115	1136	979	658	692	601	863.5	-0.72732	4.97731e-10	1.27234e-08
KIAA1614	ENSG00000135835.12	chr1:180912897-180951614	+	50	51	49	27	43	19	39.8333	-0.753085	0.0353503	0.0958542
STX6	ENSG00000135823.14	chr1:180972712-181023121	-	551	667	595	418	421	407	509.833	-0.541075	2.34378e-05	0.000191938
MR1	ENSG00000153029.14	chr1:181033425-181061938	+	140	114	68	136	123	192	128.833	0.486067	0.0576265	0.14097
IER5	ENSG00000162783.11	chr1:181088700-181092900	+	560	690	651	638	686	761	664.333	0.133289	0.298158	0.474043
CACNA1E	ENSG00000198216.12	chr1:181317690-181808084	+	0	0	0	0	0	0	0	NA	NA	NA
ZNF648	ENSG00000179930.6	chr1:182054570-182061712	-	0	0	0	0	0	0	0	NA	NA	NA
GLUL	ENSG00000135821.19	chr1:182378098-182392206	-	615	684	647	319	314	270	474.833	-1.10771	3.8165e-17	3.99162e-15
TEDDM1	ENSG00000203730.3	chr1:182398117-182400667	-	0	2	1	3	0	0	1	1.15194e-13	1	NA
RGSL1	ENSG00000121446.20	chr1:182409192-182560599	+	0	0	0	0	1	0	0.166667	0.96176	0.813667	NA
RNASEL	ENSG00000135828.11	chr1:182573634-182589256	-	52	38	23	66	57	47	47.1667	0.589212	0.0836159	0.18783
RGS16	ENSG00000143333.7	chr1:182598623-182604389	-	89	70	75	138	125	138	105.833	0.777094	0.00035587	0.00204121
RGS8	ENSG00000135824.12	chr1:182641816-182684576	-	0	0	0	0	0	0	0	NA	NA	NA
NPL	ENSG00000135838.13	chr1:182789293-182830384	+	51	66	69	75	61	62	64	0.090198	0.739561	0.847866
DHX9	ENSG00000135829.17	chr1:182839347-182887982	+	2044	2176	2128	2372	2284	1449	2075.5	-0.0563107	0.706118	0.824187
SHCBP1L	ENSG00000157060.16	chr1:182899865-182953525	-	3	0	0	0	0	0	0.5	-2.44267	0.457492	NA
LAMC1	ENSG00000135862.6	chr1:183023420-183145592	+	1741	1797	1643	1395	1352	1314	1540.33	-0.351396	0.000357837	0.00205056
LAMC2	ENSG00000058085.15	chr1:183186238-183245127	+	6	9	6	2	3	2	4.66667	-1.58496	0.104589	NA
NMNAT2	ENSG00000157064.11	chr1:183248237-183418380	-	0	0	0	0	0	0	0	NA	NA	NA
SMG7	ENSG00000116698.21	chr1:183472216-183598246	+	1184	1429	1240	1763	1603	1520	1456.5	0.342672	0.00237719	0.0103991
NCF2	ENSG00000116701.15	chr1:183555562-183590876	-	9	0	6	21	22	9	11.1667	1.79355	0.0162746	0.0513576
ARPC5	ENSG00000162704.16	chr1:183620846-183635783	-	1850	2006	2051	1597	1618	1215	1722.83	-0.415119	0.000677114	0.00352681
RGL1	ENSG00000143344.16	chr1:183636085-183928532	+	3	1	5	6	3	7	4.16667	0.830075	0.416786	NA
APOBEC4	ENSG00000173627.8	chr1:183646275-183653316	-	1	1	0	1	0	0	0.5	-0.895931	0.75629	NA
COLGALT2	ENSG00000198756.12	chr1:183929854-184037729	-	2	0	0	0	0	0	0.333333	-1.85771	0.6307	NA
TSEN15	ENSG00000198860.13	chr1:184051651-184123978	+	239	324	294	205	231	172	244.167	-0.495224	0.00469004	0.0185243
C1orf21	ENSG00000116667.15	chr1:184387029-184629019	+	0	0	0	0	0	0	0	NA	NA	NA
EDEM3	ENSG00000116406.19	chr1:184690237-184754907	-	709	751	603	596	632	518	634.833	-0.24069	0.0681763	0.160658
NIBAN1	ENSG00000135842.17	chr1:184790724-184974508	-	243	222	122	156	160	148	175.167	-0.339235	0.131385	0.263044
RNF2	ENSG00000121481.11	chr1:185045526-185102603	+	193	308	227	156	170	139	198.833	-0.646708	0.00100842	0.00498435
TRMT1L	ENSG00000121486.12	chr1:185118101-185157072	-	304	344	282	131	141	161	227.167	-1.10286	6.33567e-11	1.94567e-09
SWT1	ENSG00000116668.13	chr1:185157080-185291781	+	39	61	26	40	43	52	43.5	0.099536	0.77847	0.870448
IVNS1ABP	ENSG00000116679.16	chr1:185296388-185317273	-	1789	1886	1979	1053	1102	1209	1503	-0.749094	7.18117e-13	3.37018e-11
HMCN1	ENSG00000143341.12	chr1:185734391-186190949	+	10	6	6	8	7	7	7.33333	7.78486e-07	0.999999	NA
PRG4	ENSG00000116690.13	chr1:186296279-186314567	+	122	157	112	81	76	84	105.333	-0.698135	0.00191294	0.0086772
TPR	ENSG00000047410.14	chr1:186311652-186375693	-	1067	968	712	980	1017	689	905.5	-0.0323975	0.843324	0.911902
ODR4	ENSG00000157181.16	chr1:186375838-186421378	+	217	248	141	230	237	172	207.5	0.0764983	0.715132	0.830982
PDC	ENSG00000116703.14	chr1:186443566-186461114	-	0	0	0	0	0	1	0.166667	0.96176	0.813667	NA
PTGS2	ENSG00000073756.12	chr1:186671791-186680423	-	53	34	27	50	55	35	42.3333	0.296393	0.400807	0.579253
PLA2G4A	ENSG00000116711.10	chr1:186828949-186988981	+	356	354	334	278	295	225	307	-0.387661	0.0106763	0.036274
BRINP3	ENSG00000162670.11	chr1:190097658-190478404	-	91	129	97	59	72	65	85.5	-0.693629	0.00496878	0.0194117
RGS18	ENSG00000150681.10	chr1:192158462-192185815	+	0	0	0	0	0	0	0	NA	NA	NA
RGS21	ENSG00000253148.1	chr1:192316992-192367285	+	0	0	0	0	0	0	0	NA	NA	NA
RGS1	ENSG00000090104.12	chr1:192575763-192580024	+	0	0	0	0	0	0	0	NA	NA	NA
RGS13	ENSG00000127074.14	chr1:192636138-192660306	+	0	0	0	0	0	0	0	NA	NA	NA
RPS27AP5	ENSG00000231767.4	chr1:192716132-192716653	+	41	48	43	48	30	37	41.1667	-0.198904	0.549715	0.709598
RGS2	ENSG00000116741.8	chr1:192809039-192812275	+	466	471	422	823	746	671	599.833	0.720953	1.4589e-08	2.65958e-07
UCHL5	ENSG00000116750.13	chr1:193012250-193060080	-	908	1281	971	540	491	412	767.167	-1.13085	3.59621e-14	2.2237e-12
RO60	ENSG00000116747.13	chr1:193059454-193091777	+	1306	1520	1203	794	914	749	1081	-0.713524	1.09377e-08	2.03242e-07
GLRX2	ENSG00000023572.10	chr1:193090866-193106114	-	443	567	433	407	400	321	428.5	-0.355304	0.0200344	0.0608008
CDC73	ENSG00000134371.14	chr1:193121983-193254815	+	696	967	780	513	477	431	644	-0.781747	3.56739e-08	6.10224e-07
B3GALT2	ENSG00000162630.6	chr1:193178730-193186613	-	8	5	2	8	9	7	6.5	0.678072	0.405161	NA
KCNT2	ENSG00000162687.18	chr1:196225779-196609225	-	0	0	0	0	0	0	0	NA	NA	NA
CFH	ENSG00000000971.16	chr1:196652043-196747504	+	1	0	0	0	1	0	0.333333	-9.54476e-06	0.999998	NA
CFHR3	ENSG00000116785.14	chr1:196774813-196795407	+	0	0	0	0	0	1	0.166667	0.96176	0.813667	NA
CFHR1	ENSG00000244414.6	chr1:196819757-196832189	+	0	0	0	0	0	0	0	NA	NA	NA
CFHR4	ENSG00000134365.13	chr1:196888014-196918713	+	0	0	0	0	0	0	0	NA	NA	NA
CFHR2	ENSG00000080910.13	chr1:196943738-196959622	+	0	0	0	0	0	0	0	NA	NA	NA
CFHR5	ENSG00000134389.10	chr1:196977556-197009678	+	0	0	0	0	0	0	0	NA	NA	NA
F13B	ENSG00000143278.5	chr1:197038741-197067260	-	0	0	1	2	1	0	0.666667	1.48088	0.567687	NA
ASPM	ENSG00000066279.18	chr1:197084127-197146694	-	1216	1208	892	952	1125	878	1045.17	-0.166286	0.235443	0.400494
ZBTB41	ENSG00000177888.8	chr1:197153682-197201293	-	394	456	309	175	254	192	296.667	-0.900215	8.70945e-07	1.04737e-05
CRB1	ENSG00000134376.16	chr1:197268204-197478455	+	17	15	8	15	18	6	13.1667	-0.0365252	0.951547	0.974348
DENND1B	ENSG00000213047.13	chr1:197504748-197775696	-	352	379	360	231	274	250	307.667	-0.531102	0.000246603	0.00149456
C1orf53	ENSG00000203724.11	chr1:197902630-197907367	+	59	53	52	72	60	55	58.5	0.189343	0.495911	0.665475
LHX9	ENSG00000143355.16	chr1:197911902-197935478	+	0	0	0	2	0	0	0.333333	1.85769	0.630704	NA
NEK7	ENSG00000151414.15	chr1:198156994-198322420	+	765	972	908	465	620	441	695.167	-0.793513	7.55875e-08	1.184e-06
ATP6V1G3	ENSG00000151418.12	chr1:198523222-198540945	-	0	0	0	0	0	0	0	NA	NA	NA
PTPRC	ENSG00000081237.20	chr1:198638457-198757476	+	0	0	0	0	2	0	0.333333	1.85769	0.630704	NA
NR5A2	ENSG00000116833.14	chr1:200027614-200177420	+	6	3	3	1	3	6	3.66667	-0.263033	0.807434	NA
ZNF281	ENSG00000162702.8	chr1:200404940-200410056	-	320	389	267	327	304	233	306.667	-0.17585	0.318558	0.495051
KIF14	ENSG00000118193.12	chr1:200551497-200620751	-	631	685	600	417	532	414	546.5	-0.491312	0.000329247	0.00191005
DDX59	ENSG00000118197.14	chr1:200623896-200669907	-	245	316	278	218	244	182	247.167	-0.38161	0.0253166	0.0735275
CAMSAP2	ENSG00000118200.14	chr1:200739558-200860704	+	877	1049	887	939	980	766	916.333	-0.0671874	0.601032	0.748773
GPR25	ENSG00000170128.5	chr1:200872981-200874178	+	1	0	0	1	0	0	0.333333	-9.54476e-06	0.999998	NA
INAVA	ENSG00000163362.11	chr1:200891048-200915742	+	1	2	6	4	2	1	2.66667	-0.362568	0.775744	NA
KIF21B	ENSG00000116852.14	chr1:200969390-201023700	-	158	147	115	268	249	462	233.167	1.22092	4.35331e-08	7.27658e-07
CACNA1S	ENSG00000081248.11	chr1:201039512-201112451	-	0	0	0	0	0	0	0	NA	NA	NA
ASCL5	ENSG00000232237.3	chr1:201113953-201127184	-	0	2	4	1	1	1	1.5	-0.999996	0.559281	NA
TMEM9	ENSG00000116857.17	chr1:201134772-201171574	-	1116	1078	1127	1060	1116	1008	1084.17	-0.0607773	0.558133	0.715572
IGFN1	ENSG00000163395.17	chr1:201190824-201228952	+	0	0	0	0	0	0	0	NA	NA	NA
PKP1	ENSG00000081277.13	chr1:201283452-201332993	+	0	0	0	0	2	0	0.333333	1.85769	0.630704	NA
TNNT2	ENSG00000118194.20	chr1:201359008-201377764	-	1	0	0	0	0	0	0.166667	-0.961793	0.813661	NA
LAD1	ENSG00000159166.15	chr1:201380833-201399915	-	0	0	0	0	0	0	0	NA	NA	NA
TNNI1	ENSG00000159173.19	chr1:201403768-201429866	-	0	0	0	0	2	0	0.333333	1.85769	0.630704	NA
PHLDA3	ENSG00000174307.7	chr1:201464278-201469237	-	666	592	650	1027	899	1210	840.667	0.716864	3.49353e-08	6.00395e-07
CSRP1	ENSG00000159176.14	chr1:201483530-201509456	-	3904	4103	4674	4359	4385	3111	4089.33	-0.0971728	0.458199	0.631979
NAV1	ENSG00000134369.15	chr1:201622885-201826969	+	733	788	671	904	976	811	813.833	0.295895	0.0142934	0.0462539
IPO9	ENSG00000198700.10	chr1:201829149-201884291	+	2176	2356	1998	1482	1500	1237	1791.5	-0.630182	2.78559e-08	4.86032e-07
SHISA4	ENSG00000198892.7	chr1:201888680-201892587	+	4	15	14	14	7	14	11.3333	0.0848896	0.896374	0.943376
LMOD1	ENSG00000163431.13	chr1:201896456-201946588	-	0	3	3	0	1	1	1.33333	-1.58496	0.408604	NA
TIMM17A	ENSG00000134375.11	chr1:201955503-201970664	+	1765	2007	2047	1175	1165	922	1513.5	-0.835014	4.25981e-12	1.66953e-10
RNPEP	ENSG00000176393.11	chr1:201982372-202006147	+	1646	1580	1574	1596	1596	1917	1651.5	0.0900066	0.405373	0.583527
ELF3	ENSG00000163435.16	chr1:202007945-202017183	+	529	686	698	957	958	1406	872.333	0.795781	5.52638e-07	6.98545e-06
GPR37L1	ENSG00000170075.9	chr1:202122917-202133592	+	24	24	30	25	19	23	24.1667	-0.219313	0.598808	0.747102
ARL8A	ENSG00000143862.8	chr1:202133404-202144743	-	238	289	222	248	204	281	247	-0.0311524	0.857854	0.92052
PTPN7	ENSG00000143851.15	chr1:202147013-202161588	-	5	4	0	1	0	1	1.83333	-2.16992	0.21609	NA
LGR6	ENSG00000133067.17	chr1:202193901-202319781	+	0	0	0	0	0	0	0	NA	NA	NA
UBE2T	ENSG00000077152.11	chr1:202331657-202341980	-	306	333	243	192	183	137	232.333	-0.784635	1.8927e-05	0.000159339
PPP1R12B	ENSG00000077157.22	chr1:202348699-202592706	+	409	493	354	638	654	546	515.667	0.5493	0.000164489	0.00104718
SYT2	ENSG00000143858.12	chr1:202590596-202710454	-	7	10	8	22	11	10	11.3333	0.782409	0.213543	0.37312
KDM5B	ENSG00000117139.18	chr1:202724495-202808487	-	1480	1634	1422	1446	1425	1620	1504.5	-0.0143839	0.893163	0.941572
RABIF	ENSG00000183155.5	chr1:202878282-202889149	-	179	181	229	239	198	183	201.5	0.0740007	0.682673	0.807726
KLHL12	ENSG00000117153.16	chr1:202891116-202928636	-	337	330	349	208	230	233	281.167	-0.598516	4.50659e-05	0.00034014
ADIPOR1	ENSG00000159346.13	chr1:202940826-202958572	-	1992	2033	1931	2721	2538	2446	2276.83	0.371451	9.49177e-05	0.000649208
CYB5R1	ENSG00000159348.13	chr1:202961873-202967275	-	339	345	352	505	550	576	444.5	0.654733	3.5442e-07	4.71093e-06
TMEM183A	ENSG00000163444.12	chr1:203007374-203024848	+	3095	3251	3541	3249	3492	2756	3230.67	-0.0580609	0.59972	0.747831
PPFIA4	ENSG00000143847.15	chr1:203026498-203078740	+	13	15	4	8	10	12	10.3333	-0.0931086	0.888758	0.938766
MYOG	ENSG00000122180.5	chr1:203083129-203086012	-	0	0	0	0	0	0	0	NA	NA	NA
ADORA1	ENSG00000163485.17	chr1:203090654-203167405	+	205	242	253	263	283	312	259.667	0.293623	0.0640712	0.152768
MYBPH	ENSG00000133055.9	chr1:203167811-203175826	-	1	3	0	0	2	2	1.33333	7.04497e-07	1	NA
CHI3L1	ENSG00000133048.13	chr1:203178931-203186704	-	1	0	0	0	1	0	0.333333	-9.54476e-06	0.999998	NA
CHIT1	ENSG00000133063.16	chr1:203212827-203273641	-	0	2	0	1	0	0	0.5	-0.89593	0.772008	NA
BTG2	ENSG00000159388.6	chr1:203305491-203309602	+	210	390	270	432	311	801	402.333	0.827586	0.08055	0.182351
FMOD	ENSG00000122176.12	chr1:203340628-203351758	-	0	1	0	0	0	0	0.166667	-0.961793	0.813661	NA
PRELP	ENSG00000188783.6	chr1:203475806-203491352	+	1	0	3	0	2	7	2.16667	1.16992	0.45868	NA
OPTC	ENSG00000188770.10	chr1:203494153-203508949	+	1	0	0	1	0	0	0.333333	-9.54476e-06	0.999998	NA
ATP2B4	ENSG00000058668.15	chr1:203626787-203744081	+	1195	1211	1090	763	767	747	962.167	-0.618571	7.07737e-09	1.36931e-07
LAX1	ENSG00000122188.13	chr1:203765177-203776372	+	0	0	0	0	0	0	0	NA	NA	NA
ZC3H11A	ENSG00000058673.16	chr1:203795654-203854999	+	2474	2797	2099	2623	2708	2397	2516.33	0.0684306	0.558054	0.715521
ZBED6	ENSG00000257315.3	chr1:203795714-203854999	+	2467	2801	2103	2626	2705	2400	2517	0.0687948	0.555305	0.713603
AC114402.3	ENSG00000288644.1	chr1:203802094-203802192	+	131	122	117	146	134	125	129.167	0.130397	0.506259	0.674377
SNRPE	ENSG00000182004.13	chr1:203861599-203871152	+	659	792	765	651	622	606	682.5	-0.237993	0.0485452	0.123238
SOX13	ENSG00000143842.15	chr1:204073115-204127743	+	555	609	531	578	504	566	557.167	-0.040569	0.745781	0.852141
ETNK2	ENSG00000143845.15	chr1:204131062-204152044	-	53	48	54	29	36	41	43.5	-0.548204	0.0865462	0.192801
REN	ENSG00000143839.15	chr1:204154819-204190324	-	1	1	0	0	1	0	0.5	-0.895931	0.75629	NA
KISS1	ENSG00000170498.9	chr1:204190341-204196491	-	0	0	0	2	0	0	0.333333	1.85769	0.630704	NA
GOLT1A	ENSG00000174567.8	chr1:204198163-204213988	-	0	0	0	0	0	0	0	NA	NA	NA
PLEKHA6	ENSG00000143850.16	chr1:204218853-204377665	-	377	445	402	352	307	283	361	-0.377804	0.00926201	0.0322716
PPP1R15B	ENSG00000158615.9	chr1:204403381-204411817	-	4621	4350	3788	2917	3192	2296	3527.33	-0.602195	1.86409e-06	2.06278e-05
PIK3C2B	ENSG00000133056.13	chr1:204422628-204494724	-	2156	2108	1930	1723	1728	1401	1841	-0.352292	0.00172961	0.00796433
MDM4	ENSG00000198625.13	chr1:204516379-204558120	+	1310	1160	929	718	902	772	965.167	-0.506893	0.000283077	0.00168383
LRRN2	ENSG00000170382.12	chr1:204617170-204685738	-	209	187	192	149	165	198	183.333	-0.199672	0.264714	0.435237
NFASC	ENSG00000163531.15	chr1:204828651-205022822	+	3	6	5	3	4	2	3.83333	-0.637428	0.535037	NA
CNTN2	ENSG00000184144.12	chr1:205042937-205078289	+	8	9	5	2	2	4	5	-1.45943	0.122298	NA
TMEM81	ENSG00000174529.7	chr1:205083129-205084460	-	33	33	35	21	20	22	27.3333	-0.680931	0.0821034	0.185081
RBBP5	ENSG00000117222.14	chr1:205086142-205122015	-	488	579	454	656	644	467	548	0.216282	0.157672	0.300306
DSTYK	ENSG00000133059.17	chr1:205142505-205211702	-	534	557	573	729	749	702	640.667	0.389673	0.000669724	0.00349895
TMCC2	ENSG00000133069.17	chr1:205227946-205285632	+	112	169	119	181	183	249	168.833	0.615887	0.00334846	0.0139162
NUAK2	ENSG00000163545.11	chr1:205302063-205321745	-	267	257	245	229	292	246	256	-0.00375692	0.981062	0.990751
KLHDC8A	ENSG00000162873.15	chr1:205336061-205357090	-	1	0	1	0	0	0	0.333333	-1.85771	0.600264	NA
LEMD1	ENSG00000186007.10	chr1:205381378-205455954	-	49	33	47	3	2	12	24.3333	-2.92376	1.08458e-07	1.62675e-06
BLACAT1	ENSG00000281406.2	chr1:205434885-205457091	-	74	98	69	25	30	33	54.8333	-1.45346	2.17657e-06	2.37271e-05
CDK18	ENSG00000117266.15	chr1:205504595-205532793	+	388	445	382	316	328	455	385.667	-0.144765	0.366713	0.545509
MFSD4A	ENSG00000174514.13	chr1:205568885-205602918	+	9	11	8	8	4	10	8.33333	-0.347922	0.623721	0.76648
ELK4	ENSG00000158711.14	chr1:205597556-205632011	-	1276	1392	1246	863	918	555	1041.67	-0.744603	1.54902e-06	1.75227e-05
SLC45A3	ENSG00000158715.6	chr1:205657851-205680509	-	245	185	214	179	192	209	204	-0.151008	0.385533	0.563514
NUCKS1	ENSG00000069275.13	chr1:205712822-205750182	-	4802	5652	4454	4405	4141	3865	4553.17	-0.264467	0.0157293	0.0500197
RAB29	ENSG00000117280.13	chr1:205767986-205775482	-	857	920	1000	468	438	379	677	-1.11176	1.98673e-18	2.54287e-16
SLC41A1	ENSG00000133065.11	chr1:205789094-205813748	-	725	825	722	971	955	811	834.833	0.268633	0.0260893	0.0753055
PM20D1	ENSG00000162877.13	chr1:205828025-205850132	-	1	0	0	0	0	0	0.166667	-0.961793	0.813661	NA
SLC26A9	ENSG00000174502.19	chr1:205913048-205943460	-	0	0	0	1	1	1	0.5	2.44267	0.384915	NA
RAB7B	ENSG00000276600.5	chr1:205976740-206003461	-	1	0	0	0	0	0	0.166667	-0.961793	0.813661	NA
CTSE	ENSG00000196188.11	chr1:206009264-206023895	-	0	0	0	0	0	0	0	NA	NA	NA
RHEX	ENSG00000263961.8	chr1:206053173-206102449	+	1	0	0	0	0	0	0.166667	-0.961793	0.813661	NA
AVPR1B	ENSG00000198049.7	chr1:206106936-206117699	-	0	0	0	0	0	0	0	NA	NA	NA
FAM72A	ENSG00000196550.10	chr1:206186179-206204414	-	143	231	168	157	140	134	162.167	-0.330605	0.10876	0.229178
SRGAP2	ENSG00000266028.7	chr1:206203345-206464443	+	1562	1669	1553	1216	1202	1110	1385.33	-0.439367	1.42089e-05	0.000123312
IKBKE	ENSG00000263528.8	chr1:206470476-206496889	+	118	131	127	178	196	188	156.333	0.579838	0.00139581	0.00661167
RASSF5	ENSG00000266094.8	chr1:206507531-206589448	+	322	383	377	387	422	415	384.333	0.177903	0.194952	0.350075
EIF2D	ENSG00000143486.16	chr1:206571292-206612465	-	684	785	676	636	649	620	675	-0.171187	0.147103	0.285431
DYRK3	ENSG00000143479.17	chr1:206635536-206684419	+	750	781	751	737	756	636	735.167	-0.100123	0.393308	0.5716
MAPKAPK2	ENSG00000162889.11	chr1:206684905-206734281	+	1427	1592	1460	1673	1694	1597	1573.83	0.148327	0.137225	0.271322
IL10	ENSG00000136634.7	chr1:206767602-206774541	-	0	0	0	0	0	0	0	NA	NA	NA
IL19	ENSG00000142224.16	chr1:206770764-206842981	+	0	0	0	1	2	0	0.5	2.44266	0.418567	NA
IL20	ENSG00000162891.10	chr1:206865354-206869223	+	0	0	0	0	0	0	0	NA	NA	NA
IL24	ENSG00000162892.16	chr1:206897443-206904139	+	0	0	0	5	0	0	0.833333	3.17963	0.244366	NA
FCMR	ENSG00000162894.12	chr1:206903317-206923247	-	6	3	1	7	2	3	3.66667	0.263035	0.810541	NA
PIGR	ENSG00000162896.6	chr1:206928522-206946466	-	0	0	0	0	0	0	0	NA	NA	NA
FCAMR	ENSG00000162897.16	chr1:206957965-206970625	-	0	0	0	0	0	0	0	NA	NA	NA
C1orf116	ENSG00000182795.13	chr1:207018522-207032756	-	6	1	0	0	3	2	2	-0.485424	0.762315	NA
PFKFB2	ENSG00000123836.15	chr1:207034366-207081024	+	801	849	759	719	819	676	770.5	-0.121779	0.3092	0.485526
YOD1	ENSG00000180667.10	chr1:207043849-207052980	-	1108	1291	1008	753	1032	611	967.167	-0.507874	0.00176343	0.0080994
C4BPB	ENSG00000123843.13	chr1:207088860-207099993	+	1781	1685	1863	1290	1298	919	1472.67	-0.603627	4.69648e-06	4.66919e-05
C4BPA	ENSG00000123838.11	chr1:207104233-207144972	+	21	21	34	15	13	14	19.6667	-0.855609	0.072022	0.167563
CD55	ENSG00000196352.16	chr1:207321532-207386804	+	3721	4045	3529	5014	5100	4321	4288.33	0.353887	0.000591306	0.00314521
CR2	ENSG00000117322.18	chr1:207454230-207489895	+	0	0	0	0	0	0	0	NA	NA	NA
CR1	ENSG00000203710.11	chr1:207496147-207641765	+	0	0	0	0	0	0	0	NA	NA	NA
CR1L	ENSG00000197721.17	chr1:207645113-207738416	+	0	0	0	0	0	0	0	NA	NA	NA
CD46	ENSG00000117335.20	chr1:207752054-207795513	+	2782	2921	2691	2081	2274	1810	2426.5	-0.445257	3.59497e-05	0.000279757
CD34	ENSG00000174059.17	chr1:207880972-207911402	-	0	0	0	0	0	1	0.166667	0.96176	0.813667	NA
PLXNA2	ENSG00000076356.7	chr1:208022242-208244384	-	301	310	289	447	429	421	366.167	0.527182	7.73226e-05	0.00054286
CAMK1G	ENSG00000008118.10	chr1:209583714-209613939	+	9	4	3	3	1	6	4.33333	-0.67807	0.506977	NA
LAMB3	ENSG00000196878.15	chr1:209614870-209652425	-	589	568	479	715	653	552	592.667	0.230934	0.0934327	0.204582
G0S2	ENSG00000123689.6	chr1:209675412-209676390	+	0	0	0	0	0	0	0	NA	NA	NA
HSD11B1	ENSG00000117594.10	chr1:209686178-209734949	+	0	0	0	0	0	0	0	NA	NA	NA
TRAF3IP3	ENSG00000009790.15	chr1:209756032-209782320	+	39	32	31	15	18	35	28.3333	-0.584962	0.163422	0.308839
C1orf74	ENSG00000162757.4	chr1:209779208-209784559	-	100	125	107	74	59	123	98	-0.375039	0.158239	0.301159
IRF6	ENSG00000117595.12	chr1:209785617-209806175	-	0	0	1	0	1	0	0.333333	-9.54476e-06	0.999998	NA
UTP25	ENSG00000117597.18	chr1:209827972-209857565	+	487	459	425	426	403	327	421.167	-0.246087	0.0843263	0.188983
SYT14	ENSG00000143469.20	chr1:209900923-210171389	+	0	0	0	2	2	2	1	3.44267	0.112986	NA
SERTAD4	ENSG00000082497.12	chr1:210232796-210246631	+	477	600	407	207	181	177	341.5	-1.39317	8.86927e-17	8.77483e-15
HHAT	ENSG00000054392.13	chr1:210328252-210676296	+	78	42	42	46	37	53	49.6667	-0.252387	0.449668	0.624284
KCNH1	ENSG00000143473.13	chr1:210676823-211134165	-	2	12	2	2	1	1	3.33333	-2	0.116716	NA
AL590132.1	ENSG00000284299.1	chr1:210858125-211134146	-	3	6	3	3	5	0	3.33333	-0.58496	0.618414	NA
AC092017.2	ENSG00000283952.1	chr1:211082872-211188533	-	0	0	0	0	0	0	0	NA	NA	NA
RCOR3	ENSG00000117625.14	chr1:211258377-211316385	+	241	292	228	275	293	250	263.167	0.104204	0.515456	0.681486
TRAF5	ENSG00000082512.15	chr1:211326615-211374946	+	257	338	243	213	211	232	249	-0.353254	0.0375053	0.100477
RD3	ENSG00000198570.6	chr1:211476522-211492162	-	0	0	0	0	0	0	0	NA	NA	NA
SLC30A1	ENSG00000170385.10	chr1:211571568-211579161	-	2409	2301	2469	2098	2347	1795	2236.5	-0.202237	0.0727067	0.168898
NEK2	ENSG00000117650.13	chr1:211658657-211675630	-	612	822	791	482	494	403	600.667	-0.690183	1.47754e-06	1.67555e-05
LPGAT1	ENSG00000123684.13	chr1:211743457-211830763	-	2191	2480	2170	1597	1634	1328	1900	-0.58549	2.19277e-07	3.08015e-06
INTS7	ENSG00000143493.13	chr1:211940399-212035557	-	799	868	896	847	793	621	804	-0.180872	0.170465	0.318014
DTL	ENSG00000143476.18	chr1:212035553-212107400	+	870	934	792	1008	1014	785	900.5	0.112739	0.382373	0.56011
PPP2R5A	ENSG00000066027.12	chr1:212285410-212361853	+	1008	1176	1223	911	880	910	1018	-0.335008	0.00305517	0.0128824
PACC1	ENSG00000065600.13	chr1:212363928-212414901	-	180	160	167	155	171	157	165	-0.0699624	0.693115	0.815039
NENF	ENSG00000117691.10	chr1:212432920-212446379	+	770	758	796	798	894	906	820.333	0.160791	0.149747	0.289085
ATF3	ENSG00000162772.17	chr1:212565334-212620777	+	141	188	123	246	187	227	185.333	0.546143	0.00566029	0.0215897
FAM71A	ENSG00000162771.8	chr1:212624474-212626775	+	0	0	0	0	1	0	0.166667	0.96176	0.813667	NA
BATF3	ENSG00000123685.9	chr1:212686417-212699840	-	11	9	10	15	13	7	10.8333	0.222393	0.721122	0.834199
NSL1	ENSG00000117697.15	chr1:212726153-212791782	-	547	761	579	229	232	217	427.5	-1.47674	9.18971e-22	1.97882e-19
TATDN3	ENSG00000203705.11	chr1:212791828-212816830	+	303	301	335	202	190	174	250.833	-0.730323	2.66427e-06	2.84007e-05
SPATA45	ENSG00000185523.6	chr1:212830141-212847649	-	2	1	0	1	3	0	1.16667	0.415036	0.832572	NA
FLVCR1	ENSG00000162769.13	chr1:212858275-212899363	+	533	611	520	857	918	662	683.5	0.550451	8.9795e-05	0.000617614
VASH2	ENSG00000143494.15	chr1:212950520-212992037	+	30	24	14	15	14	19	19.3333	-0.5025	0.300575	0.476768
ANGEL2	ENSG00000174606.14	chr1:212992182-213015867	-	348	408	321	223	249	178	287.833	-0.728506	1.35909e-05	0.000118355
RPS6KC1	ENSG00000136643.12	chr1:213051233-213274774	+	841	970	845	716	648	595	769.167	-0.439138	0.000320139	0.00187205
PROX1	ENSG00000117707.16	chr1:213983181-214041510	+	0	0	0	0	0	0	0	NA	NA	NA
SMYD2	ENSG00000143499.14	chr1:214281102-214337131	+	693	821	850	731	760	597	742	-0.179108	0.176486	0.32612
PTPN14	ENSG00000152104.12	chr1:214348700-214552449	-	2788	2940	2593	2757	2707	2457	2707	-0.0710743	0.473516	0.645809
CENPF	ENSG00000117724.13	chr1:214603195-214664571	+	1927	1862	1578	1929	2019	1890	1867.5	0.121358	0.257563	0.42697
KCNK2	ENSG00000082482.14	chr1:215005775-215237090	+	0	0	0	0	0	0	0	NA	NA	NA
KCTD3	ENSG00000136636.13	chr1:215567304-215621807	+	1241	1501	1236	628	686	576	978	-1.07366	2.69033e-18	3.32711e-16
USH2A	ENSG00000042781.14	chr1:215622891-216423448	-	5	1	1	1	2	4	2.33333	1.11822e-06	0.999999	NA
ESRRG	ENSG00000196482.18	chr1:216503246-217137755	-	1	2	0	4	6	3	2.66667	2.11547	0.125097	NA
GPATCH2	ENSG00000092978.11	chr1:217426992-217631090	-	197	193	150	156	152	162	168.333	-0.200299	0.276514	0.449537
SPATA17	ENSG00000162814.11	chr1:217631324-217871696	+	10	9	10	7	14	5	9.16667	-0.15754	0.818069	0.896701
RRP15	ENSG00000067533.6	chr1:218285293-218337983	+	246	388	251	179	208	175	241.167	-0.655107	0.000691822	0.00359524
TGFB2	ENSG00000092969.12	chr1:218345336-218444619	+	29	40	36	21	16	17	26.5	-0.959357	0.0190599	0.0584637
LYPLAL1	ENSG00000143353.12	chr1:219173869-219212865	+	99	96	87	44	43	45	69	-1.09516	2.57224e-05	0.000207949
ZC3H11B	ENSG00000215817.7	chr1:219608010-219613145	-	21	22	33	26	23	27	25.3333	3.989e-07	0.999999	0.999999
SLC30A10	ENSG00000196660.11	chr1:219685427-219958647	-	0	0	1	1	0	0	0.333333	-9.54476e-06	0.999998	NA
EPRS1	ENSG00000136628.18	chr1:219968600-220046530	-	2300	2553	2307	2756	2582	2466	2494	0.124254	0.206768	0.364865
BPNT1	ENSG00000162813.18	chr1:220057482-220090462	-	742	684	814	441	418	415	585.667	-0.814133	4.85079e-11	1.53872e-09
IARS2	ENSG00000067704.10	chr1:220094132-220148041	+	2221	2928	2161	1965	2057	1516	2141.33	-0.400506	0.00419404	0.0168637
RAB3GAP2	ENSG00000118873.16	chr1:220148293-220272453	-	1075	1142	939	962	975	781	979	-0.215552	0.0866846	0.193016
MARK1	ENSG00000116141.16	chr1:220528136-220664461	+	188	224	204	159	146	120	173.5	-0.535467	0.00366399	0.0150363
C1orf115	ENSG00000162817.7	chr1:220690363-220699153	+	60	60	60	65	65	89	66.5	0.282934	0.288958	0.463453
MTARC2	ENSG00000117791.16	chr1:220748225-220784815	+	304	306	329	241	230	219	271.5	-0.444529	0.0026609	0.0114432
MTARC1	ENSG00000186205.13	chr1:220786913-220819659	+	2244	2397	2421	2072	2040	1594	2128	-0.307597	0.00804451	0.0288364
AL445423.3	ENSG00000286231.1	chr1:220786990-220884503	+	968	1108	1086	990	962	803	986.167	-0.198785	0.0970353	0.210381
HLX	ENSG00000136630.13	chr1:220879431-220885059	+	8	28	13	18	25	14	17.6667	0.218181	0.687803	0.811436
DUSP10	ENSG00000143507.18	chr1:221701424-221742089	-	40	47	43	55	54	42	46.8333	0.216037	0.48242	0.653715
HHIPL2	ENSG00000143512.13	chr1:222522258-222548104	-	10	4	9	16	6	13	9.66667	0.605722	0.379673	0.557671
TAF1A	ENSG00000143498.18	chr1:222557902-222589933	-	68	83	89	96	106	96	89.6667	0.312278	0.178087	0.328256
MIA3	ENSG00000154305.18	chr1:222618097-222668007	+	502	476	359	381	419	393	421.667	-0.164405	0.270982	0.442885
AIDA	ENSG00000186063.13	chr1:222668013-222713210	-	987	1112	903	453	432	345	705.333	-1.28727	3.54995e-21	6.83945e-19
BROX	ENSG00000162819.12	chr1:222712553-222735196	+	712	900	733	519	595	377	639.333	-0.653308	4.24272e-05	0.000323696
FAM177B	ENSG00000197520.10	chr1:222737207-222750805	+	0	0	4	0	0	2	1	-0.999993	0.676722	NA
DISP1	ENSG00000154309.9	chr1:222815022-223005995	+	333	349	262	384	413	303	340.667	0.220645	0.178324	0.328589
TLR5	ENSG00000187554.14	chr1:223109404-223143248	-	0	1	1	0	1	2	0.833333	0.584958	0.795526	NA
SUSD4	ENSG00000143502.15	chr1:223220819-223364178	-	0	0	0	0	1	0	0.166667	0.96176	0.813667	NA
CCDC185	ENSG00000178395.7	chr1:223393415-223395465	+	0	0	0	0	0	0	0	NA	NA	NA
CAPN8	ENSG00000203697.12	chr1:223538007-223665723	-	0	0	0	0	0	0	0	NA	NA	NA
CAPN2	ENSG00000162909.18	chr1:223701593-223776018	+	3614	3478	3781	3385	3604	2546	3401.33	-0.189445	0.125831	0.254879
TP53BP2	ENSG00000143514.17	chr1:223779893-223845954	-	397	382	349	378	451	393	391.667	0.115477	0.403212	0.581422
FBXO28	ENSG00000143756.12	chr1:224114111-224162047	+	903	989	813	571	539	432	707.833	-0.810826	1.97832e-09	4.38369e-08
DEGS1	ENSG00000143753.13	chr1:224175756-224193441	+	1285	1354	961	858	757	512	954.5	-0.759177	7.7601e-06	7.2098e-05
NVL	ENSG00000143748.18	chr1:224227334-224330189	-	516	624	610	516	507	447	536.667	-0.251539	0.0551754	0.136414
CNIH4	ENSG00000143771.12	chr1:224356858-224379459	+	699	652	648	397	477	372	540.833	-0.681974	2.49883e-07	3.45178e-06
WDR26	ENSG00000162923.16	chr1:224385143-224437033	-	1564	1654	1421	738	716	670	1127.17	-1.12703	1.31823e-24	4.70524e-22
CNIH3	ENSG00000143786.8	chr1:224434660-224740554	+	16	27	14	7	10	14	14.6667	-0.878693	0.118105	0.243513
DNAH14	ENSG00000185842.15	chr1:224896262-225399292	+	42	49	48	41	37	61	46.3333	2.84532e-07	0.999999	0.999999
LBR	ENSG00000143815.15	chr1:225401502-225428925	-	1391	1580	1396	923	989	743	1170.33	-0.717931	9.0363e-09	1.71568e-07
ENAH	ENSG00000154380.17	chr1:225486835-225653142	-	2137	2399	1989	1221	1172	1052	1661.67	-0.921474	1.30725e-16	1.2527e-14
SRP9	ENSG00000143742.14	chr1:225777813-225790468	+	2682	3262	3317	929	1222	1005	2069.5	-1.55307	5.08429e-35	6.64698e-32
EPHX1	ENSG00000143819.12	chr1:225810092-225845563	+	447	398	440	507	524	556	478.667	0.304534	0.0158815	0.0504038
TMEM63A	ENSG00000196187.12	chr1:225845536-225882380	-	892	785	651	643	689	643	717.167	-0.237238	0.0729426	0.169382
LEFTY1	ENSG00000243709.1	chr1:225886282-225911382	-	3	3	2	2	4	2	2.66667	1.00965e-06	0.999999	NA
AL117348.2	ENSG00000255835.1	chr1:225886696-225924278	-	209	267	206	207	230	259	229.667	0.0293157	0.864896	0.924444
PYCR2	ENSG00000143811.19	chr1:225919877-225924340	-	411	477	414	400	396	463	426.833	-0.0484511	0.722737	0.83554
LEFTY2	ENSG00000143768.13	chr1:225936598-225941383	-	0	3	2	0	1	1	1.16667	-1.32192	0.509166	NA
SDE2	ENSG00000143751.10	chr1:225982702-225999343	-	629	723	651	518	571	456	591.333	-0.374555	0.00386315	0.0157384
H3-3A	ENSG00000163041.12	chr1:226061851-226073212	+	3548	3797	3628	2680	2740	2270	3110.5	-0.512902	5.99111e-07	7.50036e-06
ACBD3	ENSG00000182827.9	chr1:226144679-226186741	-	644	759	579	686	690	858	702.667	0.172672	0.213305	0.372887
MIXL1	ENSG00000185155.12	chr1:226223618-226227060	+	5	3	1	1	4	2	2.66667	-0.362568	0.772967	NA
LIN9	ENSG00000183814.15	chr1:226231149-226309869	-	251	313	204	247	230	222	244.5	-0.135814	0.442416	0.618085
PARP1	ENSG00000143799.13	chr1:226360691-226408093	-	2924	3185	2809	3092	2753	2149	2818.67	-0.157803	0.213269	0.372859
STUM	ENSG00000203685.10	chr1:226548764-226609230	+	0	0	0	0	0	0	0	NA	NA	NA
ITPKB	ENSG00000143772.9	chr1:226631690-226739323	-	513	544	523	724	709	601	602.333	0.364395	0.00334057	0.0138984
PSEN2	ENSG00000143801.17	chr1:226870184-226896105	+	602	602	642	457	497	459	543.167	-0.385641	0.00136359	0.00647412
COQ8A	ENSG00000163050.17	chr1:226897536-226987545	+	784	802	716	1122	1042	923	898.167	0.423318	0.000317637	0.0018592
CDC42BPA	ENSG00000143776.18	chr1:226989865-227318474	-	1187	1224	1013	805	924	673	971	-0.511446	0.000124829	0.000824816
ZNF678	ENSG00000181450.18	chr1:227563543-227677443	+	64	60	49	54	66	67	60	0.112266	0.685325	0.809676
SNAP47	ENSG00000143740.14	chr1:227728539-227781231	+	1233	1213	1292	1158	1219	1071	1197.67	-0.116507	0.265604	0.436112
JMJD4	ENSG00000081692.12	chr1:227730425-227735411	-	916	784	886	821	940	819	861	-0.00335114	0.977302	0.988481
PRSS38	ENSG00000185888.5	chr1:227815693-227846470	+	0	0	0	0	0	0	0	NA	NA	NA
WNT9A	ENSG00000143816.8	chr1:227918656-227947932	-	150	134	165	67	72	72	110	-1.08947	4.4789e-07	5.80576e-06
WNT3A	ENSG00000154342.6	chr1:228006998-228061271	+	0	0	1	2	0	1	0.666667	1.48088	0.567687	NA
ARF1	ENSG00000143761.16	chr1:228082660-228099212	+	3074	3371	2896	3893	3518	3714	3411	0.252156	0.0105839	0.0359937
C1orf35	ENSG00000143793.13	chr1:228100726-228105411	-	177	162	201	254	222	216	205.333	0.357813	0.0359447	0.0971208
MRPL55	ENSG00000162910.19	chr1:228106679-228109312	-	379	364	377	449	497	606	445.333	0.47063	0.000962562	0.00478484
GUK1	ENSG00000143774.16	chr1:228139962-228148984	+	1999	2128	2289	2439	2401	2467	2287.17	0.187605	0.0520604	0.130119
GJC2	ENSG00000198835.4	chr1:228149930-228159826	+	27	34	36	26	16	36	29.1667	-0.31451	0.439348	0.615255
IBA57	ENSG00000181873.13	chr1:228165804-228182257	+	412	346	372	502	518	462	435.333	0.391223	0.00332206	0.0138505
OBSCN	ENSG00000154358.21	chr1:228208063-228378876	+	1467	1310	1042	1051	1094	1159	1187.17	-0.208981	0.105646	0.224479
TRIM11	ENSG00000154370.16	chr1:228393673-228406835	-	868	807	825	998	966	1054	919.667	0.271665	0.0112411	0.0379185
TRIM17	ENSG00000162931.12	chr1:228407935-228416861	-	53	64	44	37	36	34	44.6667	-0.58945	0.0644387	0.153481
H3-4	ENSG00000168148.4	chr1:228424845-228425360	-	8	5	10	14	17	11	10.8333	0.868756	0.168848	0.316311
H2AW	ENSG00000181218.5	chr1:228456979-228457873	-	1133	875	1367	1802	2340	1722	1539.83	0.796998	2.33585e-07	3.26359e-06
H2BU1	ENSG00000196890.4	chr1:228458107-228460470	+	176	261	192	426	373	486	319	1.03064	2.40814e-09	5.27228e-08
RNF187	ENSG00000168159.13	chr1:228487382-228496188	+	2114	2266	2491	3086	3027	3003	2664.5	0.407881	3.30785e-05	0.000259843
RHOU	ENSG00000116574.6	chr1:228735479-228746664	+	737	902	716	553	508	518	655.667	-0.576716	7.15122e-06	6.72259e-05
RAB4A	ENSG00000168118.12	chr1:229271062-229305894	+	442	555	539	573	451	485	507.5	-0.0255853	0.857087	0.920098
CCSAP	ENSG00000154429.11	chr1:229321011-229343294	-	671	800	696	438	413	429	574.5	-0.759555	1.2483e-09	2.8667e-08
ACTA1	ENSG00000143632.14	chr1:229431245-229434098	-	6	2	8	3	9	3	5.16667	-0.0931083	0.920612	NA
NUP133	ENSG00000069248.12	chr1:229440259-229508341	-	1175	1210	1256	1160	1292	958	1175.17	-0.0945629	0.439744	0.615669
ABCB10	ENSG00000135776.5	chr1:229516582-229558707	-	494	637	527	317	309	272	426	-0.884657	9.82867e-10	2.33326e-08
TAF5L	ENSG00000135801.9	chr1:229593111-229626047	-	525	591	523	757	630	547	595.5	0.238772	0.0873416	0.194124
URB2	ENSG00000135763.10	chr1:229626247-229660200	+	952	874	1038	1155	1151	868	1006.33	0.148271	0.260758	0.430662
GALNT2	ENSG00000143641.10	chr1:230057990-230282122	+	4882	5156	5036	6505	5737	5589	5484.17	0.242325	0.0110373	0.0373068
PGBD5	ENSG00000177614.11	chr1:230314490-230426332	-	78	110	98	173	131	147	122.833	0.657112	0.00238718	0.0104353
COG2	ENSG00000135775.14	chr1:230642481-230693982	+	565	620	580	345	372	304	464.333	-0.789685	2.50481e-09	5.45779e-08
AGT	ENSG00000135744.8	chr1:230702523-230714122	-	0	0	0	0	0	1	0.166667	0.96176	0.813667	NA
CAPN9	ENSG00000135773.13	chr1:230747384-230802003	+	0	0	0	3	4	1	1.33333	3.85771	0.0544753	NA
C1orf198	ENSG00000119280.17	chr1:230837119-230869589	-	349	350	299	286	280	236	300	-0.315437	0.037887	0.101354
TTC13	ENSG00000143643.13	chr1:230906243-230978875	-	336	392	352	318	301	327	337.667	-0.191119	0.173462	0.322028
ARV1	ENSG00000173409.14	chr1:230978981-231000733	+	286	311	279	266	203	217	260.333	-0.352722	0.0280181	0.0796544
FAM89A	ENSG00000182118.8	chr1:231018958-231040254	-	1	1	4	3	0	1	1.66667	-0.58496	0.719791	NA
TRIM67	ENSG00000119283.15	chr1:231162112-231221556	+	0	0	1	1	0	1	0.5	0.895922	0.756292	NA
C1orf131	ENSG00000143633.13	chr1:231223763-231241187	-	105	111	126	126	116	97	113.5	-0.0127109	0.952374	0.974844
GNPAT	ENSG00000116906.13	chr1:231241207-231277973	+	723	773	755	482	534	469	622.667	-0.600103	4.26629e-07	5.54981e-06
EXOC8	ENSG00000116903.7	chr1:231332753-231337852	-	565	523	440	483	456	421	481.333	-0.168038	0.220759	0.382138
SPRTN	ENSG00000010072.16	chr1:231337104-231355023	+	363	367	339	254	291	263	312.833	-0.403835	0.00470644	0.0185751
EGLN1	ENSG00000135766.9	chr1:231363751-231422287	-	1448	1691	1871	1503	1698	1174	1564.17	-0.195527	0.160013	0.30384
AL445524.2	ENSG00000287856.1	chr1:231363797-231528603	-	1061	1253	1242	1047	1201	791	1099.17	-0.226659	0.113484	0.236518
TSNAX	ENSG00000116918.15	chr1:231528541-231566524	+	322	465	403	162	132	132	269.333	-1.48204	6.69569e-17	6.73358e-15
TSNAX-DISC1	ENSG00000270106.6	chr1:231528653-231819244	+	80	129	70	54	26	32	65.1667	-1.31677	6.05009e-05	0.000439773
DISC1	ENSG00000162946.23	chr1:231626790-232041272	+	12	2	2	9	9	1	5.83333	0.247928	0.800089	NA
SIPA1L2	ENSG00000116991.11	chr1:232397965-232630571	-	771	899	685	779	776	727	772.833	-0.0454282	0.718259	0.832623
MAP10	ENSG00000212916.4	chr1:232804892-232808407	+	0	0	0	0	0	0	0	NA	NA	NA
NTPCR	ENSG00000135778.12	chr1:232950605-232983882	+	257	302	296	276	262	270	277.167	-0.081569	0.584153	0.735434
PCNX2	ENSG00000135749.19	chr1:232983435-233295725	-	142	170	111	123	112	154	135.333	-0.120887	0.578473	0.730798
MAP3K21	ENSG00000143674.11	chr1:233327724-233385148	+	771	813	701	589	619	711	700.667	-0.251839	0.0418738	0.109802
KCNK1	ENSG00000135750.15	chr1:233614106-233672514	+	393	403	426	306	383	351	377	-0.232661	0.0968986	0.210159
SLC35F3	ENSG00000183780.13	chr1:233904676-234324511	+	73	55	91	75	59	50	67.1667	-0.251225	0.377308	0.555849
COA6	ENSG00000168275.16	chr1:234373456-234385080	+	224	262	225	181	188	202	213.667	-0.316359	0.0542254	0.134556
TARBP1	ENSG00000059588.10	chr1:234391313-234479179	-	697	649	614	547	660	334	583.5	-0.346987	0.0589936	0.143385
IRF2BP2	ENSG00000168264.10	chr1:234604269-234609525	-	1946	1973	1874	1517	1544	1364	1703	-0.388633	0.000100128	0.000679513
TOMM20	ENSG00000173726.11	chr1:235109341-235128837	-	3152	3214	3376	3019	3138	2210	3018.17	-0.219507	0.0805891	0.182372
RBM34	ENSG00000188739.15	chr1:235131183-235161283	-	204	260	188	284	276	277	248.167	0.360356	0.0295433	0.0830742
ARID4B	ENSG00000054267.22	chr1:235131634-235328219	-	466	540	436	576	624	637	546.5	0.349281	0.00687869	0.0253016
GGPS1	ENSG00000152904.11	chr1:235327350-235344532	+	441	605	516	286	269	259	396	-0.940294	3.46926e-10	9.18926e-09
TBCE	ENSG00000285053.1	chr1:235328570-235448952	+	716	938	785	493	460	412	634	-0.837389	7.65377e-10	1.853e-08
TBCE	ENSG00000284770.2	chr1:235367360-235452443	+	646	799	753	517	521	418	609	-0.594181	1.22069e-05	0.000107363
B3GALNT2	ENSG00000162885.14	chr1:235447190-235504452	-	1156	1283	1305	879	907	724	1042.33	-0.576893	1.44599e-06	1.64385e-05
GNG4	ENSG00000168243.11	chr1:235547685-235650754	-	0	0	1	0	0	0	0.166667	-0.961793	0.813661	NA
LYST	ENSG00000143669.14	chr1:235661041-235883640	-	297	317	223	388	400	380	334.167	0.480741	0.00205227	0.0091858
NID1	ENSG00000116962.15	chr1:235975830-236065109	-	0	0	0	0	0	4	0.666667	2.8577	0.333247	NA
GPR137B	ENSG00000077585.14	chr1:236142505-236221865	+	0	0	0	0	0	0	0	NA	NA	NA
ERO1B	ENSG00000086619.14	chr1:236215101-236281958	-	0	0	0	0	0	0	0	NA	NA	NA
EDARADD	ENSG00000186197.15	chr1:236348257-236502915	+	5	5	3	7	7	8	5.83333	0.758992	0.362867	NA
LGALS8	ENSG00000116977.19	chr1:236518000-236552981	+	266	270	280	319	330	248	285.5	0.136539	0.385327	0.563354
HEATR1	ENSG00000119285.11	chr1:236549005-236604516	-	1690	1892	1637	2182	2132	1629	1860.33	0.187418	0.132077	0.263939
ACTN2	ENSG00000077522.13	chr1:236664141-236764631	+	1	0	0	0	2	1	0.666667	1.48088	0.567687	NA
MTR	ENSG00000116984.14	chr1:236795292-236921278	+	736	798	663	491	475	347	585	-0.742668	4.13212e-07	5.40216e-06
MT1HL1	ENSG00000244020.3	chr1:237004103-237004441	-	0	0	0	0	0	0	0	NA	NA	NA
RYR2	ENSG00000198626.17	chr1:237042184-237833988	+	2	0	0	1	0	0	0.5	-0.89593	0.772008	NA
ZP4	ENSG00000116996.9	chr1:237877864-237890922	-	0	0	0	0	0	0	0	NA	NA	NA
MTRNR2L11	ENSG00000270188.1	chr1:237943724-237945275	-	0	0	0	0	0	0	0	NA	NA	NA
CHRM3	ENSG00000133019.12	chr1:239386565-239915452	+	0	0	0	0	0	0	0	NA	NA	NA
FMN2	ENSG00000155816.20	chr1:240014348-240475187	+	22	18	25	19	12	22	19.6667	-0.294447	0.531789	0.695437
GREM2	ENSG00000180875.5	chr1:240489573-240612155	-	0	0	0	0	0	0	0	NA	NA	NA
RGS7	ENSG00000182901.17	chr1:240775514-241357230	-	2	2	2	0	0	0	1	-3.44268	0.112986	NA
FH	ENSG00000091483.7	chr1:241497603-241519755	-	1616	1622	1420	1095	1082	871	1284.33	-0.611848	3.21042e-07	4.32061e-06
KMO	ENSG00000117009.12	chr1:241532134-241595642	+	503	524	435	326	296	316	400	-0.640283	3.21371e-06	3.33261e-05
OPN3	ENSG00000054277.14	chr1:241590102-241677376	-	1155	1061	1011	616	663	627	855.5	-0.759645	1.24322e-11	4.46171e-10
CHML	ENSG00000203668.2	chr1:241628853-241640254	-	1673	1741	1556	858	1087	731	1274.33	-0.893168	4.22692e-11	1.35254e-09
WDR64	ENSG00000162843.17	chr1:241652278-241802133	+	1	2	0	0	1	1	0.833333	-0.58496	0.795526	NA
EXO1	ENSG00000174371.17	chr1:241847967-241895148	+	1101	1245	1029	1341	1080	913	1118.17	-0.0176333	0.899513	0.94462
BECN2	ENSG00000196289.7	chr1:241957767-241959062	+	0	0	0	0	0	0	0	NA	NA	NA
MAP1LC3C	ENSG00000197769.6	chr1:241995490-241999098	-	2	0	0	0	1	0	0.5	-0.89593	0.772008	NA
PLD5	ENSG00000180287.17	chr1:242082986-242524697	-	0	0	0	0	0	0	0	NA	NA	NA
CEP170	ENSG00000143702.16	chr1:243124428-243255348	-	547	613	448	519	470	506	517.167	-0.105122	0.45219	0.626301
SDCCAG8	ENSG00000054282.16	chr1:243256034-243500091	+	99	78	76	94	59	59	77.5	-0.255073	0.342087	0.520423
AKT3	ENSG00000117020.18	chr1:243488233-243851079	-	301	390	292	163	136	164	241	-1.08618	5.10426e-10	1.29935e-08
ZBTB18	ENSG00000179456.10	chr1:244048939-244057476	+	199	309	251	151	146	175	205.167	-0.685313	0.000326647	0.00189881
C1orf100	ENSG00000173728.11	chr1:244352635-244389663	+	1	0	2	1	0	0	0.666667	-1.48089	0.567685	NA
ADSS2	ENSG00000035687.10	chr1:244408494-244451909	-	674	753	803	532	450	423	605.833	-0.666473	4.79154e-07	6.15868e-06
CATSPERE	ENSG00000179397.18	chr1:244454377-244641177	+	3	11	3	4	8	5	5.66667	9.76954e-07	0.999999	NA
DESI2	ENSG00000121644.19	chr1:244653103-244709033	+	853	1136	874	685	662	539	791.5	-0.602198	2.13058e-05	0.000177093
AL451007.3	ENSG00000284188.2	chr1:244729898-244730962	-	0	0	0	0	0	0	0	NA	NA	NA
COX20	ENSG00000203667.10	chr1:244835616-244845057	+	473	650	493	315	373	308	435.333	-0.698209	6.25008e-06	5.96741e-05
HNRNPU	ENSG00000153187.20	chr1:244840638-244864560	-	3503	4244	3545	3630	3436	2812	3528.33	-0.19301	0.106025	0.224915
EFCAB2	ENSG00000203666.12	chr1:244969705-245127164	+	65	89	67	54	59	61	65.8333	-0.344959	0.198593	0.354758
KIF26B	ENSG00000162849.16	chr1:245154985-245709432	+	0	3	0	0	0	1	0.666667	-1.48089	0.594565	NA
SMYD3	ENSG00000185420.19	chr1:245749342-246507312	-	170	196	180	97	131	103	146.167	-0.72207	0.000243625	0.00147863
TFB2M	ENSG00000162851.8	chr1:246540561-246566261	-	348	357	390	347	379	214	339.167	-0.220198	0.230931	0.39478
CNST	ENSG00000162852.14	chr1:246566444-246668595	+	352	443	394	289	272	224	329	-0.598984	0.000117814	0.000784415
SCCPDH	ENSG00000143653.10	chr1:246724409-246768137	+	201	219	243	146	137	131	179.5	-0.679378	0.000115569	0.000770588
AHCTF1	ENSG00000153207.16	chr1:246839098-246931948	-	1985	2060	1582	1865	2045	1614	1858.5	-0.0266526	0.832917	0.905116
ZNF695	ENSG00000197472.15	chr1:246945547-247008093	-	42	31	38	61	57	59	48	0.67319	0.0273091	0.0781363
ZNF670-ZNF695	ENSG00000135747.11	chr1:246945547-247078811	-	44	29	31	42	48	42	39.3333	0.343955	0.309715	0.485959
ZNF670	ENSG00000277462.2	chr1:247034637-247078811	-	73	70	60	85	82	77	74.5	0.265402	0.283602	0.457457
ZNF669	ENSG00000188295.14	chr1:247099962-247104372	-	1	0	0	1	1	0	0.5	0.895922	0.756292	NA
ZNF124	ENSG00000196418.12	chr1:247121975-247172016	-	569	630	580	701	749	636	644.167	0.229673	0.0578115	0.141234
ZNF496	ENSG00000162714.12	chr1:247297412-247331846	-	768	799	794	1060	1065	945	905.167	0.378841	0.000533103	0.00287659
[truncated: 17,956 more rows]

## Sheet: dPAM2
Supplementary Data 5B. RNA-seq analysis of uninduced and UNKdPAM2-expressing HeLa cells (DESeq2 results for the UNKdPAM2/Uninduced comparison).
Gene Symbol	Ensembl ID	Genomic Location	Strand	Uninduced_1	Uninduced_2	Uninduced_3	dPAM2_1	dPAM2_2	dPAM2_3	baseMean	log2FC.dPAM2.Uninduced	pvalue	padj
OR4F5	ENSG00000186092.6	chr1:65419-71585	+	0	0	0	0	0	0	0	NA	NA	NA
OR4F29	ENSG00000284733.1	chr1:450703-451697	-	2	3	1	4	1	1	2	-1.07829e-06	0.999999	NA
OR4F16	ENSG00000284662.1	chr1:685679-686673	-	2	3	1	4	1	1	2	-1.07829e-06	0.999999	NA
SAMD11	ENSG00000187634.12	chr1:923928-944581	+	742	719	785	628	953	962	798.167	0.179173	0.320963	0.547958
NOC2L	ENSG00000188976.11	chr1:944203-959309	-	2045	2243	2010	2636	2596	2512	2340.33	0.298185	0.0198069	0.0845486
KLHL17	ENSG00000187961.14	chr1:960584-965719	+	281	304	291	196	126	157	225.833	-0.870905	2.42286e-05	0.000460635
PLEKHN1	ENSG00000187583.11	chr1:966482-975865	+	32	28	18	21	35	41	29.1667	0.31451	0.471049	0.68306
PERM1	ENSG00000187642.9	chr1:975204-982093	-	9	17	17	19	27	24	18.8333	0.703018	0.169712	0.369416
HES4	ENSG00000188290.11	chr1:998962-1000172	-	377	279	301	125	249	237	261.333	-0.647347	0.0082468	0.0446564
ISG15	ENSG00000187608.10	chr1:1001138-1014540	+	468	252	375	826	920	727	594.667	1.17533	1.58389e-08	9.49746e-07
AGRN	ENSG00000188157.15	chr1:1020120-1056118	+	2354	1742	1619	1389	1202	1346	1608.67	-0.537657	0.00127397	0.0110841
RNF223	ENSG00000237330.3	chr1:1070967-1074306	-	1	4	6	10	17	14	8.66667	1.89812	0.0179231	NA
C1orf159	ENSG00000131591.17	chr1:1081818-1116361	-	300	246	251	278	248	262	264.167	-0.0163842	0.928181	0.966739
TTLL10	ENSG00000162571.14	chr1:1173880-1197936	+	0	0	1	0	0	0	0.166667	-0.96176	0.813667	NA
TNFRSF18	ENSG00000186891.14	chr1:1203508-1206592	-	0	0	0	0	0	0	0	NA	NA	NA
TNFRSF4	ENSG00000186827.11	chr1:1211340-1214153	-	0	2	0	0	3	1	1	0.999994	0.668117	NA
SDF4	ENSG00000078808.18	chr1:1216908-1232067	-	1607	1546	1677	2022	1814	1768	1739	0.214434	0.108015	0.275058
B3GALT6	ENSG00000176022.7	chr1:1232237-1235041	+	561	430	636	517	487	391	503.667	-0.221949	0.239697	0.461329
C1QTNF12	ENSG00000184163.3	chr1:1242446-1246722	-	5	2	4	1	4	6	3.66667	-1.14536e-06	0.999999	NA
UBE2J2	ENSG00000160087.21	chr1:1253909-1273864	-	513	508	498	471	389	289	444.667	-0.402743	0.0342212	0.125287
SCNN1D	ENSG00000162572.21	chr1:1280436-1292029	+	16	12	13	11	16	16	14	0.0687121	0.903583	0.954227
ACAP3	ENSG00000131584.19	chr1:1292390-1309609	-	707	660	652	682	835	731	711.167	0.155001	0.304141	0.531074
PUSL1	ENSG00000169972.12	chr1:1308597-1311677	+	497	486	598	495	535	477	514.667	-0.0691581	0.667388	0.823804
INTS11	ENSG00000127054.21	chr1:1311585-1324687	-	682	693	650	708	622	744	683.167	0.0344939	0.816772	0.910273
CPTP	ENSG00000224051.7	chr1:1324756-1328896	+	383	372	379	386	453	508	413.5	0.248329	0.140877	0.32634
TAS1R3	ENSG00000169962.5	chr1:1331280-1335314	+	58	42	27	63	28	49	44.5	0.140598	0.724255	0.857559
DVL1	ENSG00000107404.20	chr1:1335276-1349418	-	1335	1443	1248	1411	1509	1526	1412	0.143161	0.291364	0.517716
MXRA8	ENSG00000162576.17	chr1:1352689-1361777	-	25	21	18	28	21	28	23.5	0.266786	0.551687	0.744832
AURKAIP1	ENSG00000175756.13	chr1:1373730-1375495	-	845	860	1052	862	848	766	872.167	-0.155088	0.310669	0.537748
CCNL2	ENSG00000221978.12	chr1:1385711-1399335	-	589	574	475	431	364	377	468.333	-0.482963	0.00384441	0.0256288
MRPL20	ENSG00000242485.6	chr1:1401909-1407293	-	383	292	372	270	217	195	288.167	-0.618418	0.00178384	0.014307
ANKRD65	ENSG00000235098.8	chr1:1418420-1421769	-	0	1	0	0	0	0	0.166667	-0.96176	0.813667	NA
TMEM88B	ENSG00000205116.3	chr1:1426128-1427787	+	0	0	0	0	0	0	0	NA	NA	NA
VWA1	ENSG00000179403.12	chr1:1434861-1442882	+	0	0	0	1	0	1	0.333333	1.85771	0.618601	NA
ATAD3C	ENSG00000215915.10	chr1:1449689-1470163	+	85	68	93	95	84	79	84	0.0687125	0.795153	0.900362
ATAD3B	ENSG00000160072.20	chr1:1471765-1497848	+	1313	1387	1442	1503	1254	1162	1343.5	-0.0798421	0.590489	0.773929
ATAD3A	ENSG00000197785.14	chr1:1512162-1534685	+	939	855	940	1037	1093	1138	1000.33	0.257395	0.0622997	0.190971
TMEM240	ENSG00000205090.9	chr1:1534778-1540624	-	5	2	5	1	3	1	2.83333	-1.26303	0.325133	NA
SSU72	ENSG00000160075.12	chr1:1541673-1574863	-	707	777	665	991	741	846	787.833	0.262587	0.102726	0.266116
FNDC10	ENSG00000228594.4	chr1:1598012-1600135	-	0	0	0	0	0	0	0	NA	NA	NA
MIB2	ENSG00000197530.12	chr1:1615415-1630610	+	429	368	350	446	450	505	424.667	0.288591	0.0814415	0.228937
MMP23B	ENSG00000189409.14	chr1:1632163-1635263	+	3	3	8	2	5	2	3.83333	-0.63743	0.56095	NA
CDK11B	ENSG00000248333.8	chr1:1635227-1659012	-	149	190	146	174	151	175	164.167	0.0439432	0.836364	0.921169
SLC35E2B	ENSG00000189339.12	chr1:1659529-1692795	-	1065	920	977	950	1115	1093	1020	0.0924394	0.524662	0.724912
CDK11A	ENSG00000008128.23	chr1:1702379-1724357	-	109	127	91	135	115	133	118.333	0.228054	0.33543	0.561445
SLC35E2A	ENSG00000215790.7	chr1:1724838-1745999	-	461	400	400	371	406	407	407.5	-0.0908993	0.574668	0.761802
NADK	ENSG00000008130.15	chr1:1751232-1780457	-	1024	1050	962	860	835	842	928.833	-0.259048	0.0573878	0.180952
GNB1	ENSG00000078369.18	chr1:1785285-1891117	-	1313	1411	1213	1513	1288	1365	1350.5	0.081566	0.564389	0.754431
CALML6	ENSG00000169885.10	chr1:1915108-1917296	+	2	1	0	1	2	2	1.33333	0.736962	0.684915	NA
TMEM52	ENSG00000178821.13	chr1:1917590-1919279	-	17	13	6	11	17	12	12.6667	0.152002	0.807665	0.906142
CFAP74	ENSG00000142609.18	chr1:1921951-2003837	-	1	0	2	1	2	2	1.33333	0.736962	0.684915	NA
GABRD	ENSG00000187730.9	chr1:2019329-2030758	+	0	0	0	0	0	0	0	NA	NA	NA
PRKCZ	ENSG00000067606.17	chr1:2050411-2185395	+	166	180	143	172	187	262	185	0.344759	0.123368	0.299625
FAAP20	ENSG00000162585.17	chr1:2184461-2212720	-	307	307	311	296	332	307	310	0.0155129	0.926121	0.96594
SKI	ENSG00000157933.10	chr1:2228319-2310213	+	901	1007	865	1293	1284	1433	1130.5	0.532155	0.000168069	0.00219181
MORN1	ENSG00000116151.14	chr1:2321253-2391707	-	112	94	70	116	99	101	98.6667	0.195256	0.453438	0.667613
RER1	ENSG00000157916.20	chr1:2391775-2405442	+	789	925	826	949	942	968	899.833	0.170682	0.227783	0.446879
PEX10	ENSG00000157911.11	chr1:2403964-2413797	-	419	399	467	365	370	355	395.833	-0.23744	0.14048	0.325804
PLCH2	ENSG00000149527.18	chr1:2425980-2505532	+	13	15	10	29	24	23	19	0.999999	0.0463288	0.155766
PANK4	ENSG00000157881.16	chr1:2508537-2526597	-	236	203	192	145	149	144	178.167	-0.526709	0.00865603	0.0461369
HES5	ENSG00000197921.6	chr1:2528745-2530263	-	0	0	0	0	0	0	0	NA	NA	NA
TNFRSF14	ENSG00000157873.17	chr1:2555639-2565382	+	6	3	0	6	8	3	4.33333	0.917535	0.409155	NA
PRXL2B	ENSG00000157870.17	chr1:2586491-2591469	+	60	66	67	39	83	81	66	0.0728786	0.82327	0.914178
MMEL1	ENSG00000142606.16	chr1:2590639-2633016	-	12	26	12	18	16	13	16.1667	-0.0892679	0.872917	0.940693
TTC34	ENSG00000215912.12	chr1:2635976-2801717	-	0	0	0	0	1	0	0.166667	0.961793	0.813661	NA
ACTRT2	ENSG00000169717.7	chr1:3021467-3022903	+	0	0	0	0	0	0	0	NA	NA	NA
PRDM16	ENSG00000142611.17	chr1:3069168-3438621	+	0	0	0	0	0	0	0	NA	NA	NA
ARHGEF16	ENSG00000130762.15	chr1:3454665-3481113	+	230	168	171	213	219	240	206.833	0.240032	0.239254	0.460899
MEGF6	ENSG00000162591.16	chr1:3487951-3611508	-	159	145	110	88	121	146	128.167	-0.221812	0.385652	0.60736
TPRG1L	ENSG00000158109.15	chr1:3625015-3630127	+	285	344	293	356	300	338	319.333	0.108479	0.537673	0.735413
WRAP73	ENSG00000116213.16	chr1:3630767-3652761	-	200	154	183	231	163	167	183	0.0630785	0.774261	0.887864
TP73	ENSG00000078900.15	chr1:3652516-3736201	+	6	7	10	19	17	11	11.6667	1.03103	0.107806	0.274755
CCDC27	ENSG00000162592.10	chr1:3746460-3771645	+	35	40	63	33	51	36	43	-0.201634	0.58765	0.771633
SMIM1	ENSG00000235169.10	chr1:3772655-3775982	+	2	5	10	3	11	4	5.83333	0.0824609	0.930276	NA
LRRC47	ENSG00000130764.10	chr1:3778559-3796498	-	676	663	807	880	972	820	803	0.31627	0.0402997	0.141639
CEP104	ENSG00000116198.14	chr1:3812086-3857396	-	261	338	290	361	265	274	298.167	0.0177414	0.927563	0.966554
DFFB	ENSG00000169598.17	chr1:3857267-3885429	+	99	122	101	97	107	99	104.167	-0.0877431	0.713855	0.851089
C1orf174	ENSG00000198912.11	chr1:3889125-3900293	-	150	157	192	157	129	128	152.167	-0.269409	0.218029	0.43558
AJAP1	ENSG00000196581.11	chr1:4654609-4792534	+	3	1	2	1	0	0	1.16667	-2.48088	0.237197	NA
NPHP4	ENSG00000131697.18	chr1:5862811-5992473	-	244	202	205	202	185	234	212	-0.0680644	0.730325	0.86107
KCNAB2	ENSG00000069424.15	chr1:5990927-6101193	+	390	419	432	656	656	730	547.167	0.71848	2.27188e-06	6.37023e-05
CHD5	ENSG00000116254.18	chr1:6101787-6180321	-	9	6	0	2	2	6	4.16667	-0.584963	0.618254	NA
AL031847.1	ENSG00000285629.1	chr1:6159430-6197757	-	560	696	532	572	557	557	579	-0.0847423	0.600029	0.779892
RPL22	ENSG00000116251.11	chr1:6185020-6209389	-	1157	1350	1108	1244	1111	1102	1178.67	-0.0644752	0.658712	0.817672
RNF207	ENSG00000158286.13	chr1:6205475-6221299	+	279	231	196	219	178	142	207.5	-0.389383	0.0812983	0.228606
ICMT	ENSG00000116237.16	chr1:6221193-6235972	-	1583	1659	1621	2099	1588	1714	1710.67	0.15138	0.306233	0.533138
HES3	ENSG00000173673.8	chr1:6244179-6245578	+	0	3	0	1	0	0	0.666667	-1.48088	0.611958	NA
GPR153	ENSG00000158292.7	chr1:6247353-6261098	-	329	355	316	153	331	361	307.5	-0.242977	0.341434	0.566683
ACOT7	ENSG00000097021.19	chr1:6264269-6394391	-	545	587	601	596	660	682	611.833	0.161297	0.280451	0.505918
HES2	ENSG00000069812.11	chr1:6412418-6424670	-	97	108	78	69	126	136	102.333	0.226029	0.433022	0.650173
ESPN	ENSG00000187017.17	chr1:6424776-6461367	+	33	32	21	19	42	41	31.3333	0.24616	0.569402	0.758277
TNFRSF25	ENSG00000215788.11	chr1:6460786-6466175	-	75	47	47	33	50	34	47.6667	-0.530515	0.135309	0.317903
PLEKHG5	ENSG00000171680.23	chr1:6467122-6520074	-	197	195	129	179	187	207	182.333	0.137252	0.534836	0.733153
NOL9	ENSG00000162408.11	chr1:6521347-6554513	-	730	728	740	863	385	443	648.167	-0.378315	0.116473	0.288982
TAS1R1	ENSG00000173662.21	chr1:6555307-6579755	+	1	0	5	1	0	3	1.66667	-0.584961	0.74616	NA
ZBTB48	ENSG00000204859.13	chr1:6579994-6589280	+	117	116	116	117	141	127	122.333	0.141631	0.526026	0.726231
KLHL21	ENSG00000162413.16	chr1:6590724-6614607	-	1053	984	1143	1927	1060	1005	1195.33	0.328085	0.130475	0.310305
PHF13	ENSG00000116273.6	chr1:6613731-6624030	+	388	398	418	252	390	416	377	-0.186496	0.351965	0.577146
THAP3	ENSG00000041988.15	chr1:6624866-6635586	+	491	565	523	708	662	709	609.667	0.396878	0.00760292	0.0420467
DNAJC11	ENSG00000007923.16	chr1:6634168-6701924	-	712	744	727	1110	903	972	861.333	0.451419	0.00211569	0.0163908
CAMTA1	ENSG00000171735.19	chr1:6785454-7769706	+	198	252	217	162	143	183	192.5	-0.450806	0.0279311	0.10836
VAMP3	ENSG00000049245.13	chr1:7771296-7781432	+	743	900	796	950	606	614	768.167	-0.168595	0.378673	0.60121
PER3	ENSG00000049246.14	chr1:7784320-7845177	+	89	64	89	119	64	83	84.6667	0.136419	0.64505	0.809139
UTS2	ENSG00000049247.14	chr1:7843083-7853512	-	13	9	16	19	11	10	13	0.0739999	0.902834	0.95372
TNFRSF9	ENSG00000049249.9	chr1:7915871-7943165	-	0	2	9	3	9	12	5.83333	1.12553	0.283227	NA
PARK7	ENSG00000116288.13	chr1:7954291-7985505	+	1125	1167	1136	1305	1105	1191	1171.5	0.0710304	0.607126	0.785185
ERRFI1	ENSG00000116285.13	chr1:8004404-8026309	-	156	190	126	177	122	91	143.667	-0.275313	0.304229	0.531159
SLC45A1	ENSG00000162426.15	chr1:8317826-8344167	+	1	4	0	1	0	1	1.16667	-1.32192	0.529968	NA
RERE	ENSG00000142599.19	chr1:8352397-8848921	-	476	465	396	567	502	637	507.167	0.351618	0.0348933	0.127066
ENO1	ENSG00000074800.16	chr1:8861000-8879190	-	12237	13028	12115	14981	12963	14489	13302.2	0.18292	0.146833	0.336232
CA6	ENSG00000131686.15	chr1:8945867-8975092	+	0	0	0	0	0	0	0	NA	NA	NA
SLC2A7	ENSG00000197241.3	chr1:9003300-9026345	-	0	0	1	0	3	3	1.16667	2.48088	0.265385	NA
SLC2A5	ENSG00000142583.18	chr1:9035106-9088478	-	2	3	1	0	2	0	1.33333	-1.58496	0.420525	NA
GPR157	ENSG00000180758.12	chr1:9100305-9129102	-	599	493	677	631	819	677	649.333	0.265886	0.128119	0.306674
H6PD	ENSG00000049239.13	chr1:9234774-9271337	+	302	230	239	189	293	303	259.333	0.0259616	0.905685	0.955601
SPSB1	ENSG00000171621.14	chr1:9292894-9369532	+	185	160	186	222	184	218	192.5	0.232834	0.240346	0.461828
SLC25A33	ENSG00000171612.7	chr1:9539465-9585173	+	407	391	438	392	210	222	343.333	-0.584963	0.0100938	0.0515369
TMEM201	ENSG00000188807.13	chr1:9588911-9614877	+	595	523	565	648	464	452	541.167	-0.105795	0.555217	0.747405
PIK3CD	ENSG00000171608.16	chr1:9651731-9729114	+	1205	1090	1063	764	851	944	986.167	-0.392022	0.00813805	0.044199
CLSTN1	ENSG00000171603.18	chr1:9728926-9823984	-	1098	1192	1177	1595	1362	1318	1290.33	0.302236	0.0336113	0.123667
CTNNBIP1	ENSG00000178585.15	chr1:9848276-9910336	-	94	108	97	67	93	91	91.6667	-0.252458	0.327475	0.554137
LZIC	ENSG00000162441.12	chr1:9922113-9943407	-	248	266	296	275	160	123	228	-0.537657	0.0364256	0.131379
NMNAT1	ENSG00000173614.14	chr1:9943428-9985501	+	93	92	112	80	108	145	105	0.165059	0.540831	0.737129
RBP7	ENSG00000162444.12	chr1:9997206-10016021	+	2	0	0	0	0	0	0.333333	-1.85768	0.64546	NA
UBE4B	ENSG00000130939.20	chr1:10032832-10181239	+	537	602	529	648	501	576	565.5	0.048477	0.765303	0.883585
KIF1B	ENSG00000054523.18	chr1:10210570-10381603	+	854	917	806	915	957	1120	928.167	0.215418	0.148525	0.338444
PGD	ENSG00000142657.21	chr1:10398592-10420511	+	857	1001	839	1145	956	999	966.167	0.200913	0.182914	0.387831
CENPS-CORT	ENSG00000251503.8	chr1:10430102-10452153	+	90	110	118	141	133	126	119.667	0.330973	0.151365	0.34307
CENPS	ENSG00000175279.22	chr1:10430433-10442808	+	92	117	118	148	141	134	125	0.371367	0.102135	0.265184
CORT	ENSG00000241563.4	chr1:10450031-10451998	+	6	9	8	10	5	1	6.5	-0.523563	0.555564	NA
DFFA	ENSG00000160049.12	chr1:10456522-10472529	-	1500	1379	1547	1171	1194	1214	1334.17	-0.306447	0.0211398	0.0888491
PEX14	ENSG00000142655.13	chr1:10472288-10630758	+	316	367	349	269	359	376	339.333	-0.0396838	0.830706	0.918481
CASZ1	ENSG00000130940.15	chr1:10636604-10796650	-	121	128	95	104	202	211	143.5	0.587755	0.032287	0.120215
C1orf127	ENSG00000175262.14	chr1:10946471-10982037	-	0	0	2	3	3	3	1.83333	2.16992	0.214312	NA
TARDBP	ENSG00000120948.18	chr1:11012344-11025739	+	1200	1352	1234	1381	952	914	1172.17	-0.221567	0.207986	0.421836
AL109811.3	ENSG00000277726.4	chr1:11012662-11030528	+	764	809	796	828	545	530	712	-0.316003	0.0893779	0.243532
MASP2	ENSG00000009724.17	chr1:11026523-11047239	-	8	7	5	17	9	11	9.5	0.887524	0.206356	NA
SRM	ENSG00000116649.10	chr1:11054584-11060020	-	1292	1547	1641	2206	1730	1756	1695.33	0.345437	0.0287033	0.110224
EXOSC10	ENSG00000171824.14	chr1:11066618-11099869	-	437	480	347	589	451	576	480	0.354431	0.0531067	0.17165
MTOR	ENSG00000198793.13	chr1:11106535-11262551	-	830	872	725	1005	996	1063	915.167	0.336242	0.0198358	0.0846313
ANGPTL7	ENSG00000171819.5	chr1:11189355-11195981	+	6	4	2	8	4	1	4.16667	0.115476	0.914949	NA
UBIAD1	ENSG00000120942.14	chr1:11273198-11296049	+	190	212	214	227	172	149	194	-0.168755	0.430588	0.647835
DISP3	ENSG00000204624.8	chr1:11479155-11537551	+	2	0	3	2	5	1	2.16667	0.678069	0.650561	NA
FBXO2	ENSG00000116661.11	chr1:11637018-11655785	-	152	195	215	77	90	115	140.667	-0.994875	4.014e-05	0.000696427
FBXO44	ENSG00000132879.14	chr1:11654375-11663327	+	121	150	168	127	153	164	147.167	0.0163386	0.94239	0.975248
FBXO6	ENSG00000116663.11	chr1:11664200-11674354	+	5	10	7	1	0	8	5.16667	-1.28951	0.235609	NA
MAD2L2	ENSG00000116670.15	chr1:11674480-11691650	-	581	619	569	522	642	597	588.333	-0.00653925	0.966297	0.985124
DRAXIN	ENSG00000162490.7	chr1:11691710-11725857	+	0	0	0	0	2	2	0.666667	2.85771	0.313254	NA
AGTRAP	ENSG00000177674.16	chr1:11736084-11754802	+	147	145	118	151	157	207	154.167	0.328948	0.142711	0.329513
C1orf167	ENSG00000215910.7	chr1:11761787-11789585	+	39	30	50	48	64	89	53.3333	0.756233	0.0307057	0.115833
MTHFR	ENSG00000177000.13	chr1:11785723-11806455	-	187	137	184	187	261	285	206.833	0.528984	0.0180187	0.0788689
CLCN6	ENSG00000011021.23	chr1:11806096-11848079	+	105	127	117	92	85	90	102.667	-0.386387	0.105857	0.271473
NPPA	ENSG00000175206.10	chr1:11845709-11848345	-	6	10	6	7	0	2	5.16667	-1.28951	0.218395	NA
NPPB	ENSG00000120937.9	chr1:11857464-11858945	-	0	0	0	0	0	0	0	NA	NA	NA
KIAA2013	ENSG00000116685.16	chr1:11919591-11926428	-	1101	1006	1202	1194	1327	1298	1188	0.2068	0.144046	0.331906
PLOD1	ENSG00000083444.17	chr1:11934205-11975538	+	978	1065	943	1107	1064	1344	1083.5	0.23531	0.118536	0.292288
MFN2	ENSG00000116688.18	chr1:11980181-12015211	+	1532	1546	1546	2071	2002	2213	1818.33	0.443001	0.000556112	0.00573196
MIIP	ENSG00000116691.11	chr1:12019466-12032045	+	312	285	354	358	415	424	358	0.331906	0.0558549	0.177669
TNFRSF8	ENSG00000120949.15	chr1:12063303-12144207	+	0	0	1	0	5	0	1	2.21785	0.385706	NA
TNFRSF1B	ENSG00000028137.19	chr1:12166991-12209228	+	0	1	0	0	1	0	0.333333	1.05477e-05	0.999998	NA
VPS13D	ENSG00000048707.15	chr1:12230030-12512047	+	734	639	605	716	683	861	706.333	0.19228	0.232401	0.452488
DHRS3	ENSG00000162496.9	chr1:12567910-12618210	-	425	420	443	243	374	386	381.833	-0.360811	0.06552	0.197506
AADACL4	ENSG00000204518.2	chr1:12644547-12667086	+	0	0	0	0	0	0	0	NA	NA	NA
AADACL3	ENSG00000188984.12	chr1:12716110-12728760	+	0	0	0	0	0	0	0	NA	NA	NA
C1orf158	ENSG00000157330.10	chr1:12746200-12763699	+	0	0	0	0	0	0	0	NA	NA	NA
PRAMEF12	ENSG00000116726.5	chr1:12773738-12777906	+	0	0	0	0	0	0	0	NA	NA	NA
PRAMEF1	ENSG00000116721.9	chr1:12791397-12796628	+	0	0	0	0	0	0	0	NA	NA	NA
PRAMEF11	ENSG00000239810.3	chr1:12824605-12831410	-	0	0	0	0	0	0	0	NA	NA	NA
HNRNPCL1	ENSG00000179172.10	chr1:12847377-12848720	-	1	3	3	4	3	0	2.33333	-1.25235e-06	0.999999	NA
PRAMEF2	ENSG00000120952.4	chr1:12857086-12861909	+	0	0	0	0	0	0	0	NA	NA	NA
PRAMEF4	ENSG00000243073.4	chr1:12879212-12886201	-	0	0	0	0	0	0	0	NA	NA	NA
PRAMEF10	ENSG00000187545.5	chr1:12892896-12898270	-	0	0	0	0	0	0	0	NA	NA	NA
PRAMEF7	ENSG00000204510.5	chr1:12916610-12920482	+	0	0	0	0	0	0	0	NA	NA	NA
PRAMEF6	ENSG00000232423.6	chr1:12938472-12947580	-	0	0	0	0	0	0	0	NA	NA	NA
PRAMEF27	ENSG00000274764.5	chr1:13049476-13056491	-	0	0	0	0	0	0	0	NA	NA	NA
HNRNPCL3	ENSG00000277058.2	chr1:13060869-13062229	+	0	0	0	0	0	0	0	NA	NA	NA
PRAMEF25	ENSG00000229571.7	chr1:13068677-13077884	+	0	0	0	0	0	0	0	NA	NA	NA
HNRNPCL2	ENSG00000275774.3	chr1:13115488-13116854	-	0	1	0	0	1	0	0.333333	1.05477e-05	0.999998	NA
PRAMEF26	ENSG00000280267.4	chr1:13148905-13155961	-	0	0	0	0	0	0	0	NA	NA	NA
HNRNPCL4	ENSG00000179412.11	chr1:13163914-13165631	-	0	4	3	1	2	0	1.66667	-1.22239	0.49377	NA
PRAMEF9	ENSG00000204505.4	chr1:13172455-13179464	+	0	0	0	0	0	0	0	NA	NA	NA
PRAMEF13	ENSG00000279169.3	chr1:13196188-13201409	-	0	0	0	0	0	0	0	NA	NA	NA
PRAMEF18	ENSG00000279804.2	chr1:13222705-13226106	-	0	0	0	0	0	0	0	NA	NA	NA
PRAMEF5	ENSG00000270601.4	chr1:13254212-13263314	+	0	0	0	0	0	0	0	NA	NA	NA
PRAMEF8	ENSG00000182330.10	chr1:13281035-13285174	-	0	0	0	0	0	0	0	NA	NA	NA
PRAMEF33	ENSG00000237700.2	chr1:13303539-13308907	+	0	0	0	0	0	0	0	NA	NA	NA
PRAMEF15	ENSG00000204501.7	chr1:13315581-13322598	+	0	0	0	0	0	0	0	NA	NA	NA
PRAMEF14	ENSG00000204481.8	chr1:13341892-13347134	-	0	0	0	0	0	0	0	NA	NA	NA
PRAMEF19	ENSG00000204480.8	chr1:13369067-13371900	-	0	0	0	0	0	0	0	NA	NA	NA
PRAMEF17	ENSG00000204479.4	chr1:13389632-13392629	+	0	0	0	0	0	0	0	NA	NA	NA
PRAMEF20	ENSG00000204478.9	chr1:13410450-13421328	+	0	0	0	0	0	0	0	NA	NA	NA
LRRC38	ENSG00000162494.6	chr1:13474973-13514003	-	0	0	0	0	0	0	0	NA	NA	NA
PDPN	ENSG00000162493.16	chr1:13583465-13617957	+	0	0	0	0	0	0	0	NA	NA	NA
PRDM2	ENSG00000116731.22	chr1:13700198-13825079	+	158	173	149	212	202	269	193.833	0.508851	0.0131933	0.0626811
KAZN	ENSG00000189337.17	chr1:13892792-15118043	+	34	35	21	11	16	16	22.1667	-1.06559	0.0270023	0.105622
TMEM51	ENSG00000171729.14	chr1:15152532-15220478	+	49	45	63	54	52	60	53.8333	0.0804184	0.797432	0.901441
FHAD1	ENSG00000142621.19	chr1:15247272-15400283	+	40	38	22	24	30	34	31.3333	-0.184425	0.654061	0.81411
EFHD2	ENSG00000142634.13	chr1:15409888-15430339	+	1739	1731	1876	1957	1751	1610	1777.33	-0.00757616	0.956316	0.980739
CTRC	ENSG00000162438.12	chr1:15438442-15449242	+	1	2	1	1	0	0	0.833333	-1.89592	0.418944	NA
CELA2A	ENSG00000142615.8	chr1:15456728-15472091	+	1	1	8	3	4	1	3	-0.321929	0.804273	NA
CELA2B	ENSG00000215704.10	chr1:15465909-15491395	+	12	13	12	6	4	9	9.33333	-0.961526	0.172711	NA
CASP9	ENSG00000132906.18	chr1:15490832-15526534	-	518	499	524	448	469	412	478.333	-0.213526	0.164265	0.36164
DNAJC16	ENSG00000116138.13	chr1:15526813-15592379	+	325	368	331	392	306	368	348.333	0.0579916	0.739984	0.867378
AGMAT	ENSG00000116771.6	chr1:15571699-15585051	-	453	456	538	471	378	360	442.667	-0.259251	0.136793	0.320054
DDI2	ENSG00000197312.12	chr1:15617458-15669044	+	731	871	829	835	538	578	730.333	-0.317336	0.0873098	0.239737
RSC1A1	ENSG00000215695.1	chr1:15659869-15661722	+	103	163	153	208	113	143	147.167	0.147174	0.582568	0.767745
PLEKHM2	ENSG00000116786.13	chr1:15684320-15734769	+	1033	1095	1143	1188	1217	1112	1131.33	0.104613	0.441461	0.657229
SLC25A34	ENSG00000162461.8	chr1:15736258-15741392	+	6	13	2	22	4	6	8.83333	0.607681	0.47858	NA
TMEM82	ENSG00000162460.7	chr1:15742499-15747982	+	5	7	5	0	3	4	4	-1.28011	0.255956	NA
FBLIM1	ENSG00000162458.13	chr1:15756607-15786594	+	93	96	89	55	73	114	86.6667	-0.200078	0.497433	0.703722
UQCRHL	ENSG00000233954.6	chr1:15807169-15809348	-	13	27	23	12	7	14	16	-0.932886	0.101556	0.264273
SPEN	ENSG00000065526.12	chr1:15836095-15940456	+	784	770	677	937	1038	1342	924.667	0.572188	0.000704331	0.00690291
ZBTB17	ENSG00000116809.12	chr1:15941869-15976132	-	168	159	168	165	156	133	158.167	-0.124736	0.547347	0.741479
SRARP	ENSG00000183888.4	chr1:16004236-16008807	+	0	0	0	0	0	0	0	NA	NA	NA
HSPB7	ENSG00000173641.17	chr1:16014028-16019594	-	312	362	337	261	351	392	335.833	-0.0100239	0.958368	0.98159
CLCNKA	ENSG00000186510.12	chr1:16018875-16034050	+	7	2	2	2	0	1	2.33333	-1.87446	0.217288	NA
CLCNKB	ENSG00000184908.18	chr1:16043736-16057308	+	9	2	7	2	3	2	4.16667	-1.36257	0.210014	NA
FAM131C	ENSG00000185519.9	chr1:16057769-16073651	-	264	300	238	116	214	212	224	-0.56531	0.0175268	0.0772774
EPHA2	ENSG00000142627.13	chr1:16124337-16156069	-	950	916	871	1139	664	705	874.167	-0.126058	0.523819	0.72419
ARHGEF19	ENSG00000142632.17	chr1:16197854-16212652	-	191	183	217	270	321	307	248.167	0.603557	0.00113829	0.0100988
CPLANE2	ENSG00000132881.12	chr1:16231692-16237183	-	64	68	64	53	78	91	69.6667	0.179706	0.544168	0.739374
FBXO42	ENSG00000037637.11	chr1:16246840-16352480	-	247	261	237	224	260	292	253.5	0.0588161	0.752087	0.875048
SZRD1	ENSG00000055070.17	chr1:16352575-16398145	+	1718	1835	1873	1913	1414	1324	1679.5	-0.222348	0.172884	0.373527
SPATA21	ENSG00000187144.11	chr1:16387117-16437424	-	634	722	685	774	542	570	654.5	-0.113947	0.51231	0.714849
NECAP2	ENSG00000157191.20	chr1:16440721-16460078	+	300	266	285	297	306	311	294.167	0.103035	0.544245	0.739422
NBPF1	ENSG00000219481.10	chr1:16562319-16613562	-	752	750	752	995	1036	1150	905.833	0.496993	0.000403713	0.00446448
CROCC	ENSG00000058453.17	chr1:16740273-16972964	+	119	104	81	72	112	102	98.3333	-0.0880564	0.7444	0.870019
MFAP2	ENSG00000117122.14	chr1:16974502-16980632	-	0	0	0	0	0	0	0	NA	NA	NA
ATP13A2	ENSG00000159363.19	chr1:16985958-17011928	-	709	708	633	420	505	538	585.5	-0.486694	0.00244793	0.0183559
AL049569.3	ENSG00000288636.1	chr1:17005068-17011757	-	89	104	74	76	76	76	82.5	-0.227806	0.390205	0.611908
SDHB	ENSG00000117118.10	chr1:17018722-17054032	-	914	903	915	790	775	807	850.667	-0.203854	0.133684	0.315206
PADI2	ENSG00000117115.13	chr1:17066761-17119451	-	0	0	0	0	2	0	0.333333	1.85771	0.645455	NA
PADI1	ENSG00000142623.11	chr1:17205128-17246007	+	1	0	3	1	1	1	1.16667	-0.415036	0.830661	NA
PADI3	ENSG00000142619.4	chr1:17249098-17284233	+	4	0	3	2	0	2	1.83333	-0.807353	0.632301	NA
PADI4	ENSG00000159339.13	chr1:17308195-17364004	+	0	1	0	1	0	0	0.333333	1.05477e-05	0.999998	NA
PADI6	ENSG00000276747.1	chr1:17372196-17401699	+	0	0	0	0	0	0	0	NA	NA	NA
RCC2	ENSG00000179051.14	chr1:17406760-17439677	-	2333	2592	2520	2692	1960	2005	2350.33	-0.1614	0.303025	0.529917
ARHGEF10L	ENSG00000074964.17	chr1:17539698-17697874	+	225	220	192	179	297	266	229.833	0.220126	0.313052	0.540554
ACTL8	ENSG00000117148.8	chr1:17755333-17827063	+	771	895	983	1417	998	888	992	0.318329	0.090366	0.245208
IGSF21	ENSG00000117154.12	chr1:18107798-18378483	+	0	0	0	0	0	0	0	NA	NA	NA
KLHDC7A	ENSG00000179023.8	chr1:18480982-18486126	+	1	0	0	2	3	0	1	2.21785	0.343573	NA
PAX7	ENSG00000009709.12	chr1:18630846-18748866	+	0	0	0	0	0	0	0	NA	NA	NA
TAS1R2	ENSG00000179002.5	chr1:18839599-18859682	-	0	0	0	0	0	0	0	NA	NA	NA
ALDH4A1	ENSG00000159423.17	chr1:18871430-18902724	-	151	196	192	104	109	95	141.167	-0.807355	0.000294016	0.00344572
IFFO2	ENSG00000169991.11	chr1:18904280-18956676	-	199	275	260	196	229	257	236	-0.106008	0.603087	0.781898
UBR4	ENSG00000127481.15	chr1:19074510-19210266	-	2257	2011	1648	2445	2181	2632	2195.67	0.29495	0.0585669	0.183108
EMC1	ENSG00000127463.15	chr1:19215660-19251527	-	775	791	726	933	736	807	794.667	0.111404	0.463822	0.677004
MRTO4	ENSG00000053372.5	chr1:19251805-19260128	+	833	853	976	1283	1034	954	988.833	0.297221	0.0645181	0.195215
AKR7A3	ENSG00000162482.5	chr1:19282573-19288770	-	8	9	0	9	6	4	6	0.160463	0.870197	NA
AKR7A2	ENSG00000053371.12	chr1:19303965-19312146	-	422	450	408	473	508	444	450.833	0.154818	0.323943	0.55052
SLC66A1	ENSG00000040487.13	chr1:19312326-19329300	+	188	150	195	229	246	240	208	0.423808	0.0303498	0.114857
CAPZB	ENSG00000077549.19	chr1:19338775-19485539	-	1158	1239	1343	1387	1278	1180	1264.17	0.0399452	0.778297	0.889814
MICOS10	ENSG00000173436.15	chr1:19484403-19629821	+	1008	785	924	746	601	495	759.833	-0.560742	0.0019197	0.0151501
NBL1	ENSG00000158747.15	chr1:19596979-19658456	+	606	600	643	592	622	573	606	-0.0492057	0.735637	0.864519
MICOS10-NBL1	ENSG00000270136.6	chr1:19597067-19656927	+	999	832	935	811	670	564	801.833	-0.4357	0.0103827	0.0525922
HTR6	ENSG00000158748.4	chr1:19664875-19680966	+	0	1	0	2	1	0	0.666667	1.48089	0.583396	NA
TMCO4	ENSG00000162542.13	chr1:19682213-19799945	-	144	159	164	302	355	328	242	1.0767	6.7336e-09	4.61447e-07
RNF186	ENSG00000178828.7	chr1:19814029-19815283	-	0	0	0	0	0	0	0	NA	NA	NA
OTUD3	ENSG00000169914.6	chr1:19882395-19912945	+	182	262	191	249	133	161	196.333	-0.225805	0.370647	0.594328
PLA2G2E	ENSG00000188784.4	chr1:19920009-19923617	-	0	0	0	0	0	0	0	NA	NA	NA
PLA2G2A	ENSG00000188257.11	chr1:19975431-19980416	-	0	0	0	0	0	0	0	NA	NA	NA
PLA2G5	ENSG00000127472.11	chr1:20028179-20091911	+	0	0	0	0	0	0	0	NA	NA	NA
PLA2G2D	ENSG00000117215.15	chr1:20111939-20119566	-	0	0	0	0	0	0	0	NA	NA	NA
PLA2G2F	ENSG00000158786.5	chr1:20139323-20150381	+	0	0	0	0	0	0	0	NA	NA	NA
PLA2G2C	ENSG00000187980.6	chr1:20161253-20177424	-	0	0	0	0	0	0	0	NA	NA	NA
UBXN10	ENSG00000162543.6	chr1:20186096-20196050	+	0	0	0	0	1	0	0.166667	0.961793	0.813661	NA
VWA5B1	ENSG00000158816.15	chr1:20290919-20354894	+	0	0	0	0	0	0	0	NA	NA	NA
CAMK2N1	ENSG00000162545.6	chr1:20482391-20486210	-	172	144	137	84	121	104	127	-0.551904	0.0200056	0.0851712
MUL1	ENSG00000090432.7	chr1:20499448-20508151	-	237	234	289	400	415	367	323.667	0.637159	0.000291772	0.00343868
FAM43B	ENSG00000183114.8	chr1:20552573-20555020	+	0	0	0	0	0	0	0	NA	NA	NA
CDA	ENSG00000158825.6	chr1:20589086-20618903	+	326	293	352	251	300	301	303.833	-0.188618	0.290299	0.516802
PINK1	ENSG00000158828.8	chr1:20633458-20651511	+	1110	1334	1347	950	1010	1091	1140.33	-0.313296	0.0332732	0.122855
DDOST	ENSG00000244038.11	chr1:20651767-20661544	-	713	814	661	1091	856	914	841.5	0.386907	0.0154632	0.0705361
KIF17	ENSG00000117245.12	chr1:20664014-20718017	-	0	1	0	2	3	1	1.16667	2.48089	0.237197	NA
SH2D5	ENSG00000189410.12	chr1:20719731-20732837	-	2	0	4	1	2	1	1.66667	-0.584961	0.726412	NA
HP1BP3	ENSG00000127483.19	chr1:20740266-20787323	-	1134	1344	1010	1002	785	852	1021.17	-0.402409	0.0141215	0.0658893
EIF4G3	ENSG00000075151.20	chr1:20806292-21176888	-	435	509	442	367	294	368	402.5	-0.429684	0.0126083	0.0606625
ECE1	ENSG00000117298.16	chr1:21217247-21345572	-	640	688	586	949	851	975	781.5	0.535897	0.000302761	0.00352606
NBPF3	ENSG00000142794.18	chr1:21440128-21485005	+	61	54	54	71	95	75	68.3333	0.51201	0.0730951	0.212404
ALPL	ENSG00000162551.14	chr1:21509397-21578410	+	0	0	0	3	0	0	0.5	2.44267	0.483188	NA
RAP1GAP	ENSG00000076864.19	chr1:21596215-21669363	-	164	188	191	207	241	276	211.167	0.415037	0.0373552	0.133914
USP48	ENSG00000090686.16	chr1:21678298-21783606	-	424	499	435	417	317	328	403.333	-0.3547	0.044673	0.152042
LDLRAD2	ENSG00000187942.12	chr1:21812265-21825225	+	236	180	154	116	122	120	154.667	-0.671002	0.0032004	0.0224344
HSPG2	ENSG00000142798.20	chr1:21822244-21937310	-	1714	1438	1143	974	965	1162	1232.67	-0.469925	0.00643693	0.037321
CELA3B	ENSG00000219073.8	chr1:21977022-21998642	+	0	0	0	0	0	0	0	NA	NA	NA
CELA3A	ENSG00000142789.20	chr1:22001657-22012542	+	1	0	0	0	0	0	0.166667	-0.96176	0.813667	NA
CDC42	ENSG00000070831.17	chr1:22025511-22101360	+	1124	1405	1234	1174	682	811	1071.67	-0.496666	0.0107009	0.0537893
WNT4	ENSG00000162552.15	chr1:22117313-22143969	-	3	7	2	8	5	6	5.16667	0.662963	0.48256	NA
ZBTB40	ENSG00000184677.18	chr1:22428838-22531157	+	347	395	307	479	367	443	389.667	0.297237	0.0986096	0.2591
EPHA8	ENSG00000070886.12	chr1:22563489-22603595	+	0	0	1	0	0	0	0.166667	-0.96176	0.813667	NA
C1QA	ENSG00000173372.17	chr1:22636628-22639678	+	0	0	0	0	0	0	0	NA	NA	NA
C1QC	ENSG00000159189.12	chr1:22643633-22648110	+	0	0	0	0	0	0	0	NA	NA	NA
C1QB	ENSG00000173369.17	chr1:22652762-22661637	+	0	0	0	0	0	0	0	NA	NA	NA
EPHB2	ENSG00000133216.16	chr1:22710839-22921500	+	97	112	100	135	120	130	115.667	0.317251	0.164383	0.361856
LACTBL1	ENSG00000215906.8	chr1:22953043-22965338	-	0	0	0	0	0	0	0	NA	NA	NA
TEX46	ENSG00000227868.6	chr1:23010834-23015852	-	3	1	0	0	0	1	0.833333	-1.89592	0.449464	NA
KDM1A	ENSG00000004487.17	chr1:23019443-23083689	+	1255	1356	1310	1248	845	854	1144.67	-0.411975	0.0173249	0.0766515
LUZP1	ENSG00000169641.13	chr1:23084023-23177808	-	578	598	512	772	483	547	581.667	0.0942839	0.620217	0.79294
HTR1D	ENSG00000179546.4	chr1:23191895-23194729	-	30	44	63	41	34	26	39.6667	-0.439821	0.260248	0.484797
HNRNPR	ENSG00000125944.21	chr1:23303771-23344336	-	1167	1421	1176	1468	845	848	1154.17	-0.251886	0.222979	0.441505
ZNF436	ENSG00000125945.15	chr1:23359448-23369836	-	175	198	211	308	339	330	260.167	0.74239	3.96314e-05	0.00069098
TCEA3	ENSG00000204219.11	chr1:23380909-23424748	-	2	9	0	3	1	0	2.5	-1.45943	0.359432	NA
ASAP3	ENSG00000088280.19	chr1:23428563-23484568	-	92	108	54	39	71	86	75	-0.373975	0.275883	0.502298
E2F2	ENSG00000007968.7	chr1:23506438-23531233	-	738	679	645	766	856	951	772.5	0.319407	0.0363087	0.131058
ID3	ENSG00000117318.9	chr1:23557926-23559501	-	1240	1235	1574	1118	1194	1134	1249.17	-0.232643	0.121302	0.296554
RPL11	ENSG00000142676.14	chr1:23691742-23696835	+	1222	1610	972	1157	1191	1284	1239.33	-0.0667532	0.712267	0.849712
ELOA	ENSG00000011007.12	chr1:23743155-23762059	+	434	507	439	672	444	543	506.5	0.265645	0.148132	0.337987
PITHD1	ENSG00000057757.10	chr1:23778418-23788232	+	342	406	472	523	400	339	413.667	0.0488306	0.807424	0.906142
LYPLA2	ENSG00000011009.11	chr1:23791145-23795539	+	495	475	540	390	511	525	489.333	-0.0825747	0.630241	0.800153
GALE	ENSG00000117308.15	chr1:23795599-23800781	-	225	244	197	248	343	283	256.667	0.392111	0.0460496	0.155121
HMGCL	ENSG00000117305.15	chr1:23801885-23838620	-	144	103	77	59	156	164	117.167	0.226204	0.505569	0.710204
FUCA1	ENSG00000179163.12	chr1:23845077-23868290	-	67	81	83	66	119	107	87.1667	0.338075	0.237371	0.458294
CNR2	ENSG00000188822.8	chr1:23870515-23913362	-	0	0	0	1	1	0	0.333333	1.85771	0.618601	NA
PNRC2	ENSG00000189266.13	chr1:23956839-23963462	+	524	696	634	584	576	583	599.5	-0.0890688	0.578927	0.765163
SRSF10	ENSG00000188529.15	chr1:23964347-23980927	-	1183	1214	1097	1160	633	646	988.833	-0.51859	0.0140988	0.0658146
MYOM3	ENSG00000142661.19	chr1:24056035-24112135	-	1	2	1	0	2	1	1.16667	-0.415036	0.828963	NA
IL22RA1	ENSG00000142677.4	chr1:24119771-24143140	-	20	20	7	19	38	57	26.8333	1.2783	0.0139299	0.0652737
IFNLR1	ENSG00000185436.12	chr1:24154168-24187959	-	0	0	0	0	0	0	0	NA	NA	NA
GRHL3	ENSG00000158055.16	chr1:24319357-24364482	+	4	6	6	1	5	8	5	-0.192646	0.843976	NA
STPG1	ENSG00000001460.18	chr1:24356999-24416934	-	59	71	36	70	72	100	68	0.543823	0.0895477	0.243808
NIPAL3	ENSG00000001461.17	chr1:24415802-24472976	+	507	575	554	687	675	702	616.667	0.33527	0.0222497	0.0919677
RCAN3	ENSG00000117602.12	chr1:24502351-24541040	+	251	274	226	172	201	214	223	-0.355453	0.0656782	0.197625
NCMAP	ENSG00000184454.7	chr1:24556087-24609328	+	0	0	0	0	0	0	0	NA	NA	NA
SRRM1	ENSG00000133226.17	chr1:24631716-24673281	+	616	810	598	808	538	641	668.5	-0.0266176	0.888433	0.948396
CLIC4	ENSG00000169504.15	chr1:24745382-24844321	+	1280	1555	1436	971	783	943	1161.33	-0.663218	1.34079e-05	0.000284661
RUNX3	ENSG00000020633.19	chr1:24899511-24965121	-	123	119	102	148	138	148	129.667	0.335286	0.127803	0.306288
SYF2	ENSG00000117614.10	chr1:25222276-25232502	-	48	69	52	74	54	71	61.3333	0.235745	0.44185	0.657533
RSRP1	ENSG00000117616.18	chr1:25242249-25338213	-	248	308	271	299	215	195	256	-0.222102	0.287307	0.513535
RHD	ENSG00000187010.21	chr1:25272393-25330445	+	24	19	19	21	11	21	19.1667	-0.226276	0.653413	0.813975
TMEM50A	ENSG00000183726.11	chr1:25338317-25362361	+	394	405	339	407	288	277	351.667	-0.227472	0.242111	0.464063
RHCE	ENSG00000188672.19	chr1:25362249-25430192	-	13	20	23	14	9	10	14.8333	-0.762961	0.180489	0.384218
MACO1	ENSG00000204178.11	chr1:25430858-25500209	+	126	118	96	165	180	217	150.333	0.725035	0.00121652	0.0106522
LDLRAP1	ENSG00000157978.12	chr1:25543606-25568886	+	425	432	456	429	519	564	470.833	0.203591	0.220444	0.438298
MAN1C1	ENSG00000117643.14	chr1:25617468-25786207	+	5	1	4	2	4	6	3.66667	0.263033	0.814203	NA
SELENON	ENSG00000162430.17	chr1:25800176-25818221	+	549	528	442	374	583	570	507.667	0.00757802	0.968973	0.986555
AL020996.2	ENSG00000255054.3	chr1:25811470-25823744	+	204	212	198	156	191	209	195	-0.143154	0.474494	0.685465
MTFR1L	ENSG00000117640.18	chr1:25818640-25832942	+	375	380	382	302	339	329	351.167	-0.229176	0.158674	0.353584
AUNIP	ENSG00000127423.11	chr1:25831913-25859458	-	313	275	301	334	373	314	318.333	0.199727	0.246181	0.467982
PAQR7	ENSG00000182749.6	chr1:25861484-25875708	-	160	152	130	187	205	206	173.333	0.436099	0.0313432	0.117654
STMN1	ENSG00000117632.23	chr1:25884181-25906991	-	1227	1372	1148	1217	1149	1326	1239.83	-0.0213335	0.881708	0.944694
PAFAH2	ENSG00000158006.14	chr1:25959767-25998117	-	73	78	104	135	115	117	103.667	0.525283	0.0361327	0.130668
EXTL1	ENSG00000158008.10	chr1:26019884-26036464	+	6	2	6	9	3	2	4.66667	-1.1425e-06	0.999999	NA
SLC30A2	ENSG00000158014.15	chr1:26037252-26046118	-	0	0	0	0	0	0	0	NA	NA	NA
TRIM63	ENSG00000158022.7	chr1:26051301-26068436	-	0	0	0	0	0	0	0	NA	NA	NA
PDIK1L	ENSG00000175087.10	chr1:26111165-26125555	+	131	163	144	155	133	138	144	-0.0400776	0.852788	0.929575
FAM110D	ENSG00000197245.6	chr1:26159079-26163962	+	80	49	98	28	55	43	58.8333	-0.849269	0.0169944	0.0755028
C1orf232	ENSG00000282872.2	chr1:26164101-26168963	-	0	0	0	0	1	3	0.666667	2.85771	0.317016	NA
AL391650.1	ENSG00000236782.7	chr1:26169516-26171831	-	390	403	473	464	575	474	463.167	0.257134	0.129526	0.308916
ZNF593	ENSG00000142684.9	chr1:26169908-26170873	+	384	400	470	451	564	461	455	0.235155	0.170129	0.370098
CNKSR1	ENSG00000142675.18	chr1:26177484-26189884	+	14	10	9	18	19	15	14.1667	0.656045	0.248956	0.470978
CATSPER4	ENSG00000188782.9	chr1:26190561-26202968	+	0	0	0	0	0	0	0	NA	NA	NA
CEP85	ENSG00000130695.15	chr1:26234200-26278808	+	270	283	237	314	349	400	308.833	0.428217	0.0178476	0.078352
SH3BGRL3	ENSG00000142669.15	chr1:26280086-26281522	+	179	204	122	233	216	195	191.5	0.350777	0.119011	0.293075
UBXN11	ENSG00000158062.20	chr1:26281328-26318363	-	248	266	279	429	347	268	306.167	0.396729	0.0483709	0.160835
CD52	ENSG00000169442.9	chr1:26317958-26320523	+	1	0	0	1	2	1	0.833333	1.89592	0.418944	NA
CRYBG2	ENSG00000176092.15	chr1:26321698-26360080	-	4	7	4	0	4	6	4.16667	-0.584963	0.598881	NA
ZNF683	ENSG00000176083.18	chr1:26361634-26374522	-	0	0	0	0	0	0	0	NA	NA	NA
LIN28A	ENSG00000131914.11	chr1:26410817-26429728	+	0	0	0	1	1	0	0.333333	1.85771	0.618601	NA
DHDDS	ENSG00000117682.17	chr1:26432282-26471306	+	223	197	211	281	318	346	262.667	0.582674	0.00140653	0.0119505
HMGN2	ENSG00000198830.11	chr1:26472440-26476642	+	1416	1662	1578	3319	2632	2727	2222.33	0.898271	1.04996e-09	8.95948e-08
RPS6KA1	ENSG00000117676.14	chr1:26529761-26575030	+	1015	1002	1037	1212	1351	1367	1164	0.363829	0.00728504	0.0408796
ARID1A	ENSG00000117713.20	chr1:26693236-26782104	+	719	807	568	810	751	847	750.333	0.201574	0.226336	0.445504
PIGV	ENSG00000060642.11	chr1:26787054-26800659	+	97	111	65	90	99	127	98.1667	0.211023	0.443936	0.659311
ZDHHC18	ENSG00000204160.12	chr1:26826688-26857604	+	182	241	190	269	187	217	214.333	0.134719	0.526965	0.726877
SFN	ENSG00000175793.12	chr1:26863149-26864456	+	1158	1160	1274	1657	1962	1931	1523.67	0.6277	7.11238e-06	0.000165232
GPN2	ENSG00000142751.15	chr1:26876132-26890283	-	325	279	254	306	239	230	272.167	-0.146781	0.451268	0.666131
GPATCH3	ENSG00000198746.13	chr1:26890488-26900467	-	104	106	130	230	286	255	185.167	1.1812	1.4703e-08	8.84622e-07
NUDC	ENSG00000090273.14	chr1:26900238-26946871	+	763	837	782	1070	888	936	879.333	0.280891	0.0551237	0.176065
NR0B2	ENSG00000131910.5	chr1:26911489-26913975	-	0	1	0	0	0	0	0.166667	-0.96176	0.813667	NA
KDF1	ENSG00000175707.9	chr1:26949562-26960468	-	0	0	1	0	1	0	0.333333	1.05477e-05	0.999998	NA
TRNP1	ENSG00000253368.4	chr1:26993692-27000886	+	2	1	1	6	0	4	2.33333	1.32192	0.378956	NA
TENT5B	ENSG00000158246.8	chr1:27005020-27012850	-	232	246	290	444	387	353	325.333	0.624491	0.000580557	0.00593908
SLC9A1	ENSG00000090020.11	chr1:27098809-27166981	-	112	116	130	177	188	233	159.333	0.740186	0.000611059	0.00615882
WDTC1	ENSG00000142784.16	chr1:27234632-27308636	+	370	395	284	272	405	469	365.833	0.127592	0.55691	0.748533
TMEM222	ENSG00000186501.14	chr1:27322145-27336400	+	236	248	242	414	400	404	324	0.746473	5.86297e-06	0.000142161
SYTL1	ENSG00000142765.18	chr1:27342020-27353937	+	2	4	6	12	1	3	4.66667	0.415036	0.699991	NA
MAP3K6	ENSG00000142733.17	chr1:27354067-27366961	-	177	128	167	140	194	184	165	0.134165	0.552147	0.744969
FCN3	ENSG00000142748.13	chr1:27369110-27374824	-	0	0	1	0	2	1	0.666667	1.48089	0.583396	NA
CD164L2	ENSG00000174950.11	chr1:27379176-27383333	-	0	0	0	0	0	0	0	NA	NA	NA
GPR3	ENSG00000181773.7	chr1:27392622-27395814	+	40	21	15	18	20	28	23.6667	-0.203534	0.679571	0.831742
WASF2	ENSG00000158195.11	chr1:27404230-27490167	-	1559	1640	1538	2005	2071	2451	1877.33	0.462446	0.000908166	0.00846588
AHDC1	ENSG00000126705.15	chr1:27534035-27604431	-	408	476	384	464	605	703	506.667	0.482824	0.00974671	0.0503623
FGR	ENSG00000000938.13	chr1:27612064-27635185	-	0	0	0	0	1	0	0.166667	0.961793	0.813661	NA
IFI6	ENSG00000126709.15	chr1:27666064-27672198	-	151	103	117	98	146	139	125.667	0.045925	0.855129	0.930551
FAM76A	ENSG00000009780.16	chr1:27725961-27763116	+	65	71	62	71	86	93	74.6667	0.336427	0.218403	0.436142
STX12	ENSG00000117758.14	chr1:27773219-27824443	+	180	192	175	99	115	138	149.833	-0.635966	0.00365949	0.0247244
PPP1R8	ENSG00000117751.18	chr1:27830782-27851676	+	328	322	320	566	422	500	409.667	0.617318	0.000319847	0.00370559
THEMIS2	ENSG00000130775.16	chr1:27872543-27886685	+	1	4	1	3	1	2	2	-1.0897e-06	0.999999	NA
RPA2	ENSG00000117748.10	chr1:27891524-27914746	-	285	318	254	506	414	480	376.167	0.70806	4.94774e-05	0.000820724
SMPDL3B	ENSG00000130768.15	chr1:27935000-27959157	+	35	40	45	41	48	69	46.3333	0.39689	0.253799	0.477393
XKR8	ENSG00000158156.9	chr1:27959588-27968093	+	40	33	36	44	39	55	41.1667	0.34034	0.332262	0.558614
EYA3	ENSG00000158161.16	chr1:27970344-28088637	-	291	334	337	501	365	431	376.5	0.43107	0.0165014	0.0738484
PTAFR	ENSG00000169403.12	chr1:28147166-28193936	-	5	2	6	2	6	12	5.5	0.621487	0.519008	NA
DNAJC8	ENSG00000126698.11	chr1:28199456-28233029	-	592	723	609	622	448	504	583	-0.289673	0.0962833	0.255497
ATP5IF1	ENSG00000130770.18	chr1:28236109-28246906	+	228	268	211	263	262	295	254.5	0.213914	0.249714	0.471959
SESN2	ENSG00000130766.5	chr1:28259518-28282491	+	119	165	141	177	331	407	223.333	1.10631	3.84449e-05	0.000675603
MED18	ENSG00000130772.14	chr1:28329002-28335965	+	136	126	174	148	161	135	146.667	0.0262314	0.906439	0.955708
PHACTR4	ENSG00000204138.13	chr1:28369582-28500364	+	577	596	611	605	592	741	620.333	0.119453	0.445945	0.660732
RCC1	ENSG00000180198.16	chr1:28505943-28539300	+	1185	1308	1219	1485	915	884	1166	-0.176743	0.361671	0.586186
TRNAU1AP	ENSG00000180098.9	chr1:28553085-28578545	+	146	183	149	104	103	102	131.167	-0.629404	0.00481475	0.0300925
TAF12	ENSG00000120656.12	chr1:28589323-28643085	-	73	79	43	149	128	162	105.667	1.17075	1.68993e-05	0.000346357
RAB42	ENSG00000188060.7	chr1:28592200-28595443	+	337	350	294	390	364	301	339.333	0.104918	0.557472	0.749037
GMEB1	ENSG00000162419.12	chr1:28668732-28719353	+	185	184	166	221	141	173	178.333	-1.81028e-07	0.999999	0.999999
YTHDF2	ENSG00000198492.16	chr1:28736621-28769775	+	713	839	707	1022	567	623	745.167	-0.0303331	0.884632	0.946369
OPRD1	ENSG00000116329.11	chr1:28812142-28871267	+	0	3	0	2	0	1	1	-1.15661e-13	1	NA
EPB41	ENSG00000159023.21	chr1:28887091-29120046	+	719	716	667	653	701	806	710.333	0.0392685	0.795386	0.900374
TMEM200B	ENSG00000253304.2	chr1:29119429-29123903	-	51	44	28	43	39	31	39.3333	-0.122336	0.744133	0.869895
SRSF4	ENSG00000116350.17	chr1:29147743-29181900	-	410	464	366	504	396	406	424.333	0.0748146	0.671328	0.826869
MECR	ENSG00000116353.16	chr1:29192657-29230942	-	183	151	122	146	154	154	151.667	-0.00634171	0.977335	0.990675
PTPRU	ENSG00000060656.20	chr1:29236516-29326813	+	184	222	137	154	206	229	188.667	0.117315	0.618771	0.792164
MATN1	ENSG00000162510.6	chr1:30711277-30723585	-	30	28	18	14	21	34	24.1667	-0.139404	0.771319	0.88615
LAPTM5	ENSG00000162511.8	chr1:30732469-30757774	-	1	1	0	8	0	8	3	2.99999	0.0637452	NA
SDC3	ENSG00000162512.16	chr1:30869466-30908758	-	897	850	795	607	967	1119	872.5	0.08325	0.678446	0.831153
PUM1	ENSG00000134644.16	chr1:30931506-31065991	-	1076	1223	940	1268	1234	1435	1196	0.281548	0.0652426	0.196958
NKAIN1	ENSG00000084628.10	chr1:31179745-31239887	-	8	6	7	3	15	3	7	-1.05689e-06	0.999999	NA
SNRNP40	ENSG00000060688.13	chr1:31259568-31296788	-	762	914	959	1034	945	946	926.667	0.150634	0.315874	0.543201
ZCCHC17	ENSG00000121766.16	chr1:31296982-31364953	+	378	458	366	576	541	511	471.667	0.437664	0.00776932	0.0426928
FABP3	ENSG00000121769.8	chr1:31365253-31376850	-	31	38	26	51	44	71	43.5	0.805183	0.0256435	0.101959
SERINC2	ENSG00000168528.12	chr1:31409565-31434680	+	328	331	209	299	334	360	310.167	0.194098	0.347733	0.573332
TINAGL1	ENSG00000142910.16	chr1:31576485-31587686	+	311	231	210	148	218	172	215	-0.483127	0.0311263	0.116972
HCRTR1	ENSG00000121764.11	chr1:31617686-31632518	+	62	79	48	113	76	112	81.6667	0.671377	0.021881	0.0909097
PEF1	ENSG00000162517.13	chr1:31629866-31644896	-	380	389	401	598	473	499	456.667	0.424256	0.00971412	0.0502799
COL16A1	ENSG00000084636.18	chr1:31652263-31704319	-	33	35	33	55	29	28	35.5	0.149143	0.70833	0.847455
ADGRB2	ENSG00000121753.12	chr1:31727117-31764893	-	415	368	321	164	211	218	282.833	-0.896636	3.77304e-06	9.81932e-05
SPOCD1	ENSG00000134668.12	chr1:31790422-31816051	-	9	5	4	8	14	9	8.16667	0.78427	0.301331	NA
PTP4A2	ENSG00000184007.22	chr1:31906421-31944856	-	5683	6244	5823	5004	3540	3353	4941.17	-0.577221	0.000477071	0.00508561
KHDRBS1	ENSG00000121774.18	chr1:32013868-32060850	+	1854	2134	2172	1835	1003	1071	1678.17	-0.656131	0.00142399	0.0120537
TMEM39B	ENSG00000121775.18	chr1:32072031-32102866	+	189	197	180	272	286	252	229.333	0.51712	0.00477654	0.0299149
KPNA6	ENSG00000025800.14	chr1:32108056-32176563	+	2425	2776	2354	2937	2168	2564	2537.33	0.0216066	0.887676	0.94812
TXLNA	ENSG00000084652.16	chr1:32179675-32198285	+	1128	1284	1045	2783	2053	2273	1761	1.04013	5.82806e-11	7.60605e-09
CCDC28B	ENSG00000160050.15	chr1:32200595-32205387	+	6	9	5	4	7	8	6.5	-0.0740014	0.92857	NA
IQCC	ENSG00000160051.12	chr1:32205671-32208682	+	64	75	54	64	96	83	72.6667	0.332355	0.252055	0.475271
DCDC2B	ENSG00000222046.2	chr1:32209094-32216196	+	27	4	21	6	8	12	13	-1	0.154355	0.347405
TMEM234	ENSG00000160055.20	chr1:32214472-32222359	-	53	35	45	42	54	66	49.1667	0.284567	0.402453	0.623582
EIF3I	ENSG00000084623.11	chr1:32221928-32231604	+	2525	2567	2539	2716	2668	2955	2661.67	0.128002	0.309019	0.535989
FAM167B	ENSG00000183615.6	chr1:32247222-32248856	+	54	68	49	20	26	18	39.1667	-1.41785	0.000164878	0.00216292
LCK	ENSG00000182866.17	chr1:32251239-32286165	+	0	0	0	0	0	0	0	NA	NA	NA
HDAC1	ENSG00000116478.12	chr1:32292083-32333635	+	1090	1262	1175	1453	1021	1025	1171	-0.0114991	0.946115	0.976769
MARCKSL1	ENSG00000175130.7	chr1:32333839-32336233	-	1038	1105	1228	1075	1241	1157	1140.67	0.0430057	0.764278	0.883155
TSSK3	ENSG00000162526.7	chr1:32351521-32364312	+	45	46	24	28	25	26	32.3333	-0.54171	0.185426	0.391172
FAM229A	ENSG00000225828.1	chr1:32361270-32364278	-	111	83	50	54	58	47	67.1667	-0.617855	0.0601617	0.186582
BSDC1	ENSG00000160058.19	chr1:32364633-32394731	-	463	519	447	600	540	642	535.167	0.318491	0.043549	0.149739
AL033529.1	ENSG00000254553.1	chr1:32465057-32600792	+	120	108	69	145	112	140	115.667	0.418676	0.109527	0.277239
ZBTB8B	ENSG00000273274.2	chr1:32465072-32496686	+	0	0	0	0	2	0	0.333333	1.85771	0.645455	NA
ZBTB8A	ENSG00000160062.15	chr1:32539427-32605941	+	280	247	215	282	218	268	251.667	0.049687	0.799063	0.902371
ZBTB8OS	ENSG00000176261.15	chr1:32600172-32650903	-	230	259	205	202	194	214	217.333	-0.186127	0.330544	0.556889
RBBP4	ENSG00000162521.19	chr1:32651142-32686211	+	2568	2529	2437	2216	1644	1849	2207.17	-0.400178	0.00672411	0.0384864
SYNC	ENSG00000162520.15	chr1:32679906-32703596	-	739	857	639	704	639	649	704.5	-0.166057	0.300248	0.527059
KIAA1522	ENSG00000162522.11	chr1:32741830-32774970	+	1671	1782	1486	1453	1876	2021	1714.83	0.11532	0.471465	0.683273
YARS1	ENSG00000134684.11	chr1:32775237-32818153	-	1726	1965	1844	1924	2484	2636	2096.5	0.347811	0.0243672	0.0983609
S100PBP	ENSG00000116497.18	chr1:32816767-32858875	+	364	378	365	278	262	270	319.5	-0.450662	0.00627169	0.0366775
FNDC5	ENSG00000160097.19	chr1:32862268-32872482	-	5	2	5	2	3	0	2.83333	-1.26303	0.340579	NA
HPCA	ENSG00000121905.10	chr1:32885994-32898441	+	5	2	3	9	16	14	8.16667	1.96347	0.015395	NA
TMEM54	ENSG00000121900.19	chr1:32894594-32901438	-	6	1	2	20	22	27	13	2.9386	6.72835e-05	0.00104389
RNF19B	ENSG00000116514.16	chr1:32936445-32964685	-	151	165	170	273	226	242	204.5	0.608517	0.00166541	0.0135531
AK2	ENSG00000004455.17	chr1:33007940-33080996	-	3539	3609	4114	3308	2826	2697	3348.83	-0.350814	0.0129865	0.0620285
AZIN2	ENSG00000142920.17	chr1:33081104-33123492	+	3	4	3	1	4	3	3	-0.321929	0.787897	NA
TRIM62	ENSG00000116525.14	chr1:33145399-33182059	-	99	142	91	90	131	164	119.5	0.213675	0.439844	0.65595
ZNF362	ENSG00000160094.15	chr1:33256492-33300719	+	236	258	215	243	324	352	271.333	0.374279	0.0585905	0.183149
A3GALT2	ENSG00000184389.9	chr1:33306766-33321098	-	19	16	22	25	8	11	16.8333	-0.373459	0.510375	0.713677
PHC2	ENSG00000134686.18	chr1:33323623-33431052	-	631	666	672	1042	936	950	816.167	0.572452	5.0685e-05	0.000839187
ZSCAN20	ENSG00000121903.14	chr1:33472645-33496507	+	105	124	114	113	156	188	133.333	0.413985	0.0905095	0.245297
CSMD2	ENSG00000121904.17	chr1:33513999-34165842	-	1	1	0	1	0	0	0.5	-0.895921	0.765873	NA
HMGB4	ENSG00000176256.10	chr1:33860475-33864791	+	0	0	0	0	0	0	0	NA	NA	NA
C1orf94	ENSG00000142698.15	chr1:34166883-34219131	+	0	0	0	0	0	0	0	NA	NA	NA
SMIM12	ENSG00000163866.9	chr1:34712737-34859755	-	422	478	449	606	482	456	482.167	0.194782	0.252216	0.475395
GJB5	ENSG00000189280.3	chr1:34755047-34758512	+	4	1	2	36	25	29	16.1667	3.6845	5.44143e-07	1.89744e-05
GJB4	ENSG00000189433.7	chr1:34759740-34762327	+	0	0	0	1	3	1	0.833333	3.17964	0.193482	NA
GJB3	ENSG00000188910.8	chr1:34781214-34786369	+	66	91	81	201	85	87	101.833	0.648214	0.0487054	0.161433
GJA4	ENSG00000187513.9	chr1:34792999-34795747	+	0	0	0	2	0	0	0.333333	1.85771	0.645455	NA
DLGAP3	ENSG00000116544.12	chr1:34865436-34929650	-	1	0	0	0	0	0	0.166667	-0.96176	0.813667	NA
AC114490.3	ENSG00000284773.1	chr1:34974356-34985313	-	29	21	15	8	33	36	23.6667	0.244418	0.651791	0.813268
AC114490.2	ENSG00000271741.1	chr1:34981533-35031741	-	141	140	110	148	144	170	142.167	0.240724	0.275621	0.501948
TMEM35B	ENSG00000243749.1	chr1:34981535-34985353	-	42	36	29	22	49	57	39.1667	0.258533	0.524949	0.725196
ZMYM6	ENSG00000163867.17	chr1:34986165-35031945	-	165	176	144	204	162	211	177	0.250586	0.231451	0.451282
ZMYM1	ENSG00000197056.11	chr1:35032172-35115859	+	254	345	275	301	274	305	292.333	0.0098701	0.957678	0.981512
SFPQ	ENSG00000116560.11	chr1:35176378-35193145	-	1987	2116	1957	2421	1154	1095	1788.33	-0.375896	0.114296	0.285402
ZMYM4	ENSG00000146463.12	chr1:35268709-35422058	+	853	1028	951	1038	797	949	936	-0.0246622	0.875687	0.942001
KIAA0319L	ENSG00000142687.18	chr1:35433492-35557950	-	505	492	497	651	621	669	572.5	0.37762	0.00966493	0.0501001
NCDN	ENSG00000020129.16	chr1:35557473-35567274	+	388	366	346	714	514	540	478	0.684615	0.000108658	0.00153514
TFAP2E	ENSG00000116819.8	chr1:35573314-35595328	+	15	11	13	3	7	13	10.3333	-0.761841	0.277588	0.504032
PSMB2	ENSG00000126067.12	chr1:35599541-35641526	-	1585	1612	1821	1694	1259	1314	1547.5	-0.23389	0.136238	0.319473
C1orf216	ENSG00000142686.8	chr1:35713877-35718894	-	326	392	422	459	484	447	421.667	0.286051	0.0876988	0.240657
CLSPN	ENSG00000092853.14	chr1:35720218-35769978	-	529	453	396	649	499	562	514.667	0.31142	0.0764402	0.219111
AGO4	ENSG00000134698.11	chr1:35808016-35857890	+	167	178	122	72	141	122	133.667	-0.479262	0.0773332	0.220922
AGO1	ENSG00000092847.13	chr1:35869808-35930532	+	1111	1322	1068	1278	1152	1399	1221.67	0.1292	0.393793	0.614726
AGO3	ENSG00000126070.20	chr1:35930718-36072500	+	517	519	463	500	348	457	467.333	-0.199951	0.260414	0.484943
TEKT2	ENSG00000092850.12	chr1:36084094-36088275	+	2	2	0	6	4	0	2.33333	1.32192	0.398298	NA
ADPRS	ENSG00000116863.11	chr1:36088892-36093932	+	413	410	426	425	362	385	403.5	-0.091801	0.566753	0.756263
COL8A2	ENSG00000171812.13	chr1:36095239-36125222	-	4	5	0	2	1	0	2	-1.58496	0.348179	NA
TRAPPC3	ENSG00000054116.12	chr1:36136570-36156053	-	667	637	678	855	700	643	696.667	0.149234	0.349271	0.574427
MAP7D1	ENSG00000116871.15	chr1:36155579-36180849	+	1412	1424	1215	1232	1421	1586	1381.67	0.0654458	0.665394	0.822134
THRAP3	ENSG00000054118.15	chr1:36224432-36305357	+	835	958	661	1248	660	784	857.667	0.133543	0.54546	0.740562
SH3D21	ENSG00000214193.11	chr1:36306368-36329340	+	79	71	39	70	32	42	55.5	-0.392318	0.294128	0.520902
EVA1B	ENSG00000142694.6	chr1:36322031-36324154	-	21	18	12	10	14	16	15.1667	-0.350498	0.53004	0.729244
STK40	ENSG00000196182.11	chr1:36339624-36385924	-	336	457	361	509	623	665	491.833	0.638947	0.000420261	0.00461299
LSM10	ENSG00000181817.6	chr1:36391238-36397908	-	456	544	483	721	704	600	584.667	0.449403	0.00475064	0.0297947
OSCP1	ENSG00000116885.18	chr1:36415827-36450451	-	13	24	19	17	19	22	19	0.0506255	0.919476	0.961924
MRPS15	ENSG00000116898.12	chr1:36455718-36464384	-	506	556	448	550	437	485	497	-0.036771	0.826388	0.916357
CSF3R	ENSG00000119535.18	chr1:36466043-36483278	-	3	0	0	1	4	1	1.5	0.999995	0.594141	NA
GRIK3	ENSG00000163873.10	chr1:36795527-37034515	-	0	0	0	0	0	0	0	NA	NA	NA
ZC3H12A	ENSG00000163874.11	chr1:37474580-37484377	+	193	241	243	334	234	238	247.167	0.251624	0.226495	0.445633
MEAF6	ENSG00000163875.16	chr1:37489993-37514766	-	313	399	298	498	424	484	402.667	0.477241	0.00722604	0.0406513
SNIP1	ENSG00000163877.11	chr1:37534449-37554293	-	153	142	125	266	225	242	192.167	0.803424	5.64794e-05	0.000909269
DNALI1	ENSG00000163879.11	chr1:37556919-37566857	+	7	12	5	15	5	3	7.83333	-0.0614015	0.940704	NA
GNL2	ENSG00000134697.13	chr1:37566816-37595937	-	413	434	435	771	554	560	527.833	0.556168	0.00153684	0.012786
RSPO1	ENSG00000169218.14	chr1:37611350-37634892	-	0	0	0	0	0	0	0	NA	NA	NA
C1orf109	ENSG00000116922.14	chr1:37681570-37692249	-	479	422	460	443	253	286	390.5	-0.470872	0.0250654	0.100448
CDCA8	ENSG00000134690.11	chr1:37692481-37709719	+	314	325	319	681	370	390	399.833	0.588973	0.00837898	0.0451681
EPHA10	ENSG00000183317.17	chr1:37713880-37765133	-	0	0	0	3	1	0	0.666667	2.85771	0.317016	NA
MANEAL	ENSG00000185090.14	chr1:37793802-37801137	+	298	351	313	776	332	409	413.167	0.657112	0.0100244	0.0513931
YRDC	ENSG00000196449.4	chr1:37802945-37808208	-	829	703	902	1133	694	680	823.5	0.0426326	0.83381	0.920068
C1orf122	ENSG00000197982.14	chr1:37806979-37809454	+	844	695	972	1365	965	857	949.667	0.343937	0.077242	0.220732
MTF1	ENSG00000188786.10	chr1:37809574-37859592	-	245	275	250	467	384	505	354.333	0.816427	4.2075e-06	0.000107606
INPP5B	ENSG00000204084.13	chr1:37860697-37947057	-	369	348	341	319	425	357	359.833	0.0574747	0.742682	0.869
SF3A3	ENSG00000183431.12	chr1:37956975-37990075	-	831	860	860	1178	896	934	926.5	0.237742	0.125249	0.302701
FHL3	ENSG00000183386.10	chr1:37996770-38005606	-	155	144	120	138	160	162	146.5	0.134683	0.536094	0.734205
UTP11	ENSG00000183520.12	chr1:38009258-38024820	+	304	404	290	357	217	204	296	-0.35927	0.123368	0.299625
POU3F1	ENSG00000185668.8	chr1:38043829-38046793	-	0	0	0	0	0	0	0	NA	NA	NA
RRAGC	ENSG00000116954.8	chr1:38838198-38859772	-	365	425	399	460	337	349	389.167	-0.0531418	0.768844	0.885002
MYCBP	ENSG00000214114.9	chr1:38862493-38873368	-	496	569	563	402	328	287	440.833	-0.678781	0.000122781	0.00169835
AL139260.3	ENSG00000274944.4	chr1:38864501-38881617	-	244	290	316	222	200	157	238.167	-0.5539	0.00658343	0.0379258
GJA9	ENSG00000131233.10	chr1:38874069-38881587	-	8	7	9	6	15	8	8.83333	0.273018	0.706172	NA
RHBDL2	ENSG00000158315.11	chr1:38885807-38941830	-	14	16	10	12	17	23	15.3333	0.378511	0.498821	0.704678
AKIRIN1	ENSG00000174574.16	chr1:38991276-39006059	+	1267	1413	1356	1304	829	816	1164.17	-0.452701	0.0152961	0.07008
NDUFS5	ENSG00000168653.11	chr1:39026318-39034636	+	235	324	239	241	205	243	247.833	-0.211885	0.28967	0.516045
MACF1	ENSG00000127603.29	chr1:39081316-39487177	+	1413	1290	1070	1293	1027	1314	1234.5	-0.0541538	0.739979	0.867378
BMP8A	ENSG00000183682.8	chr1:39491636-39529869	+	67	62	38	52	72	54	57.5	0.0920288	0.779006	0.890085
PABPC4	ENSG00000090621.14	chr1:39560816-39576790	-	4208	4877	4633	6468	4575	4214	4829.17	0.153401	0.367722	0.591617
HEYL	ENSG00000163909.8	chr1:39623435-39639643	-	0	0	0	2	0	0	0.333333	1.85771	0.645455	NA
NT5C1A	ENSG00000116981.3	chr1:39659121-39672038	-	0	0	0	0	0	0	0	NA	NA	NA
HPCAL4	ENSG00000116983.13	chr1:39678648-39691485	-	15	17	14	3	3	9	10.1667	-1.61667	0.0251313	0.100644
PPIE	ENSG00000084072.17	chr1:39692182-39763914	+	350	379	343	444	478	523	419.5	0.430764	0.00761002	0.0420467
BMP8B	ENSG00000116985.12	chr1:39757182-39788865	-	197	181	129	201	212	227	191.167	0.336086	0.117316	0.290168
OXCT2	ENSG00000198754.5	chr1:39769523-39771348	-	30	14	3	8	5	10	11.6667	-1.03103	0.174196	0.375357
TRIT1	ENSG00000043514.17	chr1:39838110-39883511	-	309	280	283	319	256	261	284.667	-0.0608253	0.7359	0.864656
MYCL	ENSG00000116990.11	chr1:39895426-39902256	-	63	49	65	53	80	112	70.3333	0.469032	0.144616	0.332787
MFSD2A	ENSG00000168389.18	chr1:39955112-39969968	+	29	23	18	25	27	22	24	0.0801699	0.857298	0.932022
CAP1	ENSG00000131236.17	chr1:40040233-40072649	+	1576	2002	1503	2256	1717	2066	1853.33	0.249197	0.127932	0.306515
PPT1	ENSG00000131238.18	chr1:40072710-40097260	-	1282	1400	1142	1840	1566	1798	1504.67	0.444538	0.00225755	0.0172415
RLF	ENSG00000117000.9	chr1:40161387-40240921	+	383	386	388	492	501	524	445.667	0.390832	0.0104714	0.0528905
TMCO2	ENSG00000188800.6	chr1:40245947-40251684	+	0	1	0	0	0	1	0.333333	1.05477e-05	0.999998	NA
ZMPSTE24	ENSG00000084073.10	chr1:40258041-40294180	+	1094	1136	1228	1174	561	543	956	-0.60217	0.0121073	0.0590042
COL9A2	ENSG00000049089.15	chr1:40300489-40317813	-	9	11	7	9	11	14	10.1667	0.332574	0.615933	0.790251
SMAP2	ENSG00000084070.12	chr1:40344850-40423326	+	397	357	395	359	550	549	434.5	0.343612	0.0744872	0.215076
ZFP69B	ENSG00000187801.15	chr1:40450102-40463718	+	17	11	15	30	23	19	19.1667	0.74366	0.139562	0.324517
ZFP69	ENSG00000187815.10	chr1:40477290-40496343	+	54	63	55	43	65	76	59.3333	0.0972969	0.758626	0.879468
EXO5	ENSG00000164002.11	chr1:40508741-40516556	+	0	0	0	0	1	0	0.166667	0.961793	0.813661	NA
ZNF684	ENSG00000117010.17	chr1:40531573-40548167	+	30	43	36	49	53	65	46	0.61552	0.0701978	0.206795
RIMS3	ENSG00000117016.10	chr1:40620680-40665682	-	260	234	235	104	244	257	222.333	-0.268984	0.323482	0.550049
NFYC	ENSG00000066136.20	chr1:40691648-40771603	+	323	427	332	569	448	490	431.5	0.477979	0.00799618	0.043669
KCNQ4	ENSG00000117013.17	chr1:40783787-40840452	+	12	11	7	8	10	4	8.66667	-0.44746	0.541471	NA
CITED4	ENSG00000179862.7	chr1:40861054-40862363	-	3085	2223	3002	1094	1467	1318	2031.5	-1.09916	1.04254e-10	1.27614e-08
CTPS1	ENSG00000171793.16	chr1:40979688-41012565	+	1223	1195	1131	1122	661	761	1015.5	-0.480314	0.0109431	0.0547276
SLFNL1	ENSG00000171790.15	chr1:41015597-41023237	-	133	105	72	88	31	50	79.8333	-0.875245	0.0140212	0.0656266
SCMH1	ENSG00000010803.16	chr1:41027200-41242154	-	231	297	223	227	220	300	249.667	-0.00770483	0.970138	0.987383
FOXO6	ENSG00000204060.7	chr1:41361922-41383590	+	66	42	58	30	77	68	56.8333	0.0761713	0.835893	0.921107
EDN2	ENSG00000127129.10	chr1:41478775-41484683	-	3	9	10	10	21	18	11.8333	1.15528	0.085867	0.237355
HIVEP3	ENSG00000127124.16	chr1:41506365-42035925	-	120	93	78	111	128	182	118.667	0.532801	0.0461335	0.155286
AC119676.1	ENSG00000284895.1	chr1:41585306-41628816	-	4	3	4	6	10	14	6.83333	1.44746	0.0870055	NA
GUCA2B	ENSG00000044012.4	chr1:42153410-42155820	+	2	0	0	1	0	0	0.5	-0.895918	0.782508	NA
GUCA2A	ENSG00000197273.4	chr1:42162690-42164745	-	0	0	0	0	0	0	0	NA	NA	NA
FOXJ3	ENSG00000198815.9	chr1:42176539-42335877	-	805	800	759	1016	698	903	830.167	0.146684	0.379219	0.601497
RIMKLA	ENSG00000177181.15	chr1:42380792-42424232	+	0	0	0	0	0	0	0	NA	NA	NA
ZMYND12	ENSG00000066185.13	chr1:42430329-42456253	-	1	0	2	2	1	0	1	-5.56288e-14	1	NA
PPCS	ENSG00000127125.9	chr1:42456117-42473385	+	266	265	250	214	183	243	236.833	-0.287251	0.129991	0.309631
CCDC30	ENSG00000186409.18	chr1:42463221-42657190	+	18	14	13	15	6	19	14.1667	-0.169926	0.776778	0.88897
PPIH	ENSG00000171960.11	chr1:42658423-42676758	+	185	183	195	311	240	227	223.5	0.466635	0.0188491	0.0813997
YBX1	ENSG00000065978.19	chr1:42682418-42703805	+	2909	5757	3514	5232	4661	5928	4666.83	0.377326	0.0735416	0.213492
CLDN19	ENSG00000164007.11	chr1:42733093-42740254	-	0	2	0	0	0	0	0.333333	-1.85768	0.64546	NA
P3H1	ENSG00000117385.16	chr1:42746335-42767084	-	698	652	747	703	896	908	767.333	0.257635	0.105807	0.271473
C1orf50	ENSG00000164008.16	chr1:42767249-42779491	+	96	127	106	134	146	154	127.167	0.399607	0.0792266	0.224739
AC098484.3	ENSG00000283580.3	chr1:42767292-42794493	+	45	66	68	82	84	89	72.3333	0.510537	0.0727478	0.211759
TMEM269	ENSG00000274386.5	chr1:42785007-42816619	+	15	14	13	30	30	9	18.5	0.716206	0.19916	0.410079
SVBP	ENSG00000177868.12	chr1:42807052-42817397	-	32	30	27	32	27	31	29.8333	0.0161193	0.967515	0.985852
ERMAP	ENSG00000164010.15	chr1:42817122-42844991	+	106	79	71	138	149	173	119.333	0.84549	0.000586415	0.00598177
ZNF691	ENSG00000164011.18	chr1:42846573-42852477	+	92	128	103	69	123	112	104.5	-0.0874631	0.750581	0.874224
SLC2A1	ENSG00000117394.24	chr1:42925353-42958893	-	1615	1630	1793	2802	1848	1908	1932.67	0.380405	0.0286133	0.110116
FAM183A	ENSG00000186973.11	chr1:43145153-43156396	+	0	1	1	0	0	2	0.666667	2.16156e-06	0.999999	NA
EBNA1BP2	ENSG00000117395.13	chr1:43164175-43270936	-	1901	1531	2179	1811	1374	1149	1657.5	-0.372559	0.0477584	0.159395
CFAP57	ENSG00000243710.8	chr1:43172330-43254358	+	10	13	13	15	10	8	11.5	-0.125532	0.841693	0.923656
TMEM125	ENSG00000179178.11	chr1:43269983-43274002	+	0	0	1	0	0	0	0.166667	-0.96176	0.813667	NA
C1orf210	ENSG00000253313.6	chr1:43281877-43285617	-	0	0	0	0	0	0	0	NA	NA	NA
TIE1	ENSG00000066056.14	chr1:43300982-43323108	+	0	0	0	1	1	2	0.666667	2.85771	0.278265	NA
MPL	ENSG00000117400.18	chr1:43337818-43354466	+	15	21	12	17	12	13	15	-0.192646	0.729641	0.86072
CDC20	ENSG00000117399.14	chr1:43358981-43363203	+	1357	1426	1389	2091	1577	1601	1573.5	0.33679	0.0274212	0.106943
ELOVL1	ENSG00000066322.15	chr1:43363398-43368074	-	552	594	537	869	790	876	703	0.59095	4.8568e-05	0.000810182
MED8	ENSG00000159479.17	chr1:43383917-43389808	-	471	537	518	673	587	576	560.333	0.266811	0.085653	0.236972
SZT2	ENSG00000198198.17	chr1:43389882-43454247	+	661	643	587	711	728	794	687.333	0.239834	0.102184	0.265221
HYI	ENSG00000178922.16	chr1:43451003-43453989	-	264	264	284	344	256	250	277	0.065983	0.729971	0.860938
PTPRF	ENSG00000142949.17	chr1:43525187-43623666	+	2699	2761	2268	2256	1765	2158	2317.83	-0.322722	0.0327986	0.12166
KDM4A	ENSG00000066135.13	chr1:43650149-43705518	+	617	657	576	851	1012	1078	798.5	0.668781	1.5285e-05	0.000319169
AL451062.3	ENSG00000284989.1	chr1:43650149-43931014	+	504	528	479	609	797	829	624.333	0.564771	0.000712259	0.00696907
ST3GAL3	ENSG00000126091.21	chr1:43705824-43931165	+	195	171	162	108	222	218	179.333	0.0536377	0.836735	0.92152
ARTN	ENSG00000117407.17	chr1:43933320-43937240	+	12	12	13	9	4	16	11	-0.351473	0.602685	0.781885
IPO13	ENSG00000117408.11	chr1:43946950-43968022	+	533	560	588	822	730	878	685.167	0.531636	0.000414546	0.00456155
DPH2	ENSG00000132768.14	chr1:43970000-43973369	+	1012	1030	1213	1488	1023	933	1116.5	0.0814274	0.660678	0.818871
ATP6V0B	ENSG00000117410.14	chr1:43974487-43978295	+	1902	1896	1828	2180	1644	1740	1865	-0.0159873	0.914317	0.959455
B4GALT2	ENSG00000117411.16	chr1:43978943-43991170	+	1200	1334	1283	1491	1461	1429	1366.33	0.198821	0.131834	0.312458
CCDC24	ENSG00000159214.13	chr1:43991359-43996528	+	75	55	67	64	50	34	57.5	-0.412599	0.208551	0.422461
SLC6A9	ENSG00000196517.13	chr1:43991500-44031467	-	558	627	585	556	561	527	569	-0.106539	0.473485	0.684578
KLF17	ENSG00000171872.5	chr1:44118821-44135140	+	30	30	34	50	34	24	33.6667	0.200298	0.619076	0.792441
KLF18	ENSG00000283039.1	chr1:44137821-44141631	-	0	4	3	0	0	1	1.33333	-2.70327	0.206919	NA
DMAP1	ENSG00000178028.14	chr1:44213455-44220681	+	642	688	717	592	678	594	651.833	-0.135109	0.36619	0.590504
ERI3	ENSG00000117419.16	chr1:44221070-44355260	-	851	835	836	932	906	813	862.167	0.0719683	0.608756	0.785976
RNF220	ENSG00000187147.18	chr1:44405194-44651724	+	639	754	751	845	852	835	779.333	0.239972	0.0994845	0.260743
TMEM53	ENSG00000126106.14	chr1:44635238-44674481	-	265	330	343	381	417	369	350.833	0.315145	0.0728144	0.211866
ARMH1	ENSG00000198520.12	chr1:44674692-44725591	+	16	6	6	9	11	5	8.83333	-0.1635	0.827651	NA
KIF2C	ENSG00000142945.13	chr1:44739818-44767767	+	1189	1298	1189	1413	1262	1313	1277.33	0.117529	0.386065	0.607801
RPS8	ENSG00000142937.12	chr1:44775251-44778779	+	16948	17797	18189	12695	16429	16464	16420.3	-0.215541	0.129816	0.309326
BEST4	ENSG00000142959.5	chr1:44783585-44788170	-	0	4	1	10	4	3	3.66667	1.76553	0.158711	NA
PLK3	ENSG00000173846.13	chr1:44800377-44805990	+	87	89	94	88	103	120	96.8333	0.203955	0.413427	0.633386
TCTEX1D4	ENSG00000188396.4	chr1:44805893-44807351	-	4	6	8	10	4	11	7.16667	0.47393	0.558331	NA
BTBD19	ENSG00000222009.8	chr1:44808482-44815585	+	61	58	33	41	39	39	45.1667	-0.35311	0.320037	0.547133
PTCH2	ENSG00000117425.14	chr1:44819844-44843253	-	22	22	23	46	34	16	27.1667	0.518873	0.26333	0.487925
EIF2B3	ENSG00000070785.17	chr1:44850522-44986722	-	323	328	401	371	370	355	358	0.059113	0.728531	0.859967
HECTD3	ENSG00000126107.15	chr1:45002540-45011324	-	553	600	579	581	769	922	667.333	0.391524	0.0309048	0.116362
UROD	ENSG00000126088.14	chr1:45010950-45015575	+	1165	1139	1168	1213	1432	1474	1265.17	0.246527	0.080405	0.226824
ZSWIM5	ENSG00000162415.7	chr1:45016399-45306209	-	100	102	85	86	119	182	112.333	0.431283	0.128686	0.307449
HPDL	ENSG00000186603.6	chr1:45326895-45328679	+	1371	1116	1228	900	1087	1163	1144.17	-0.23801	0.128035	0.306626
MUTYH	ENSG00000132781.19	chr1:45329163-45340893	-	281	256	231	228	259	216	245.167	-0.127582	0.49456	0.701532
AL451136.1	ENSG00000288208.1	chr1:45329262-45491155	-	238	224	212	210	264	240	231.333	0.0831753	0.658735	0.817672
TOE1	ENSG00000132773.12	chr1:45340052-45343973	+	381	354	409	473	314	289	370	-0.0884091	0.665439	0.822134
TESK2	ENSG00000070759.17	chr1:45343883-45491163	-	141	147	135	151	168	197	156.5	0.286713	0.175866	0.377944
CCDC163	ENSG00000280670.3	chr1:45493866-45500079	-	39	39	44	38	28	43	38.5	-0.162553	0.65358	0.813975
MMACHC	ENSG00000132763.15	chr1:45500300-45513382	+	3773	3940	3641	3252	2004	2010	3103.33	-0.643968	0.000485788	0.00516228
PRDX1	ENSG00000117450.14	chr1:45511036-45523047	-	8280	8396	8501	6345	3662	3569	6458.83	-0.891048	5.97847e-06	0.000144174
AKR1A1	ENSG00000117448.13	chr1:45550543-45570049	+	858	824	947	673	911	826	839.833	-0.125481	0.434528	0.651498
NASP	ENSG00000132780.17	chr1:45583846-45618904	+	798	737	619	852	681	740	737.833	0.0775793	0.634643	0.803041
CCDC17	ENSG00000159588.15	chr1:45620044-45624057	-	12	13	13	11	9	4	10.3333	-0.662965	0.326013	0.552457
GPBP1L1	ENSG00000159592.11	chr1:45627304-45688113	-	995	1218	967	1567	1221	1352	1220	0.380604	0.0166326	0.0742857
TMEM69	ENSG00000159596.7	chr1:45688181-45694436	+	297	312	231	200	207	237	247.333	-0.383329	0.0496801	0.163516
IPP	ENSG00000197429.11	chr1:45694324-45750653	-	185	170	177	101	122	146	150.167	-0.527806	0.0168251	0.0749556
MAST2	ENSG00000086015.22	chr1:45786987-46036122	+	1316	1336	1357	1484	1883	1797	1528.83	0.365246	0.0110372	0.0551363
PIK3R3	ENSG00000117461.15	chr1:46040140-46133036	-	354	422	401	400	305	334	369.333	-0.179919	0.309599	0.536591
P3R3URF-PIK3R3	ENSG00000278139.1	chr1:46043661-46176488	-	90	121	85	125	100	86	101.167	0.0713172	0.786146	0.894615
TSPAN1	ENSG00000117472.10	chr1:46175073-46185962	+	17	23	15	27	24	36	23.6667	0.661583	0.148104	0.337987
P3R3URF	ENSG00000250719.2	chr1:46175486-46176488	-	0	0	0	0	0	0	0	NA	NA	NA
POMGNT1	ENSG00000085998.14	chr1:46188682-46220305	-	926	961	959	1059	1132	1012	1008.17	0.170488	0.211415	0.426307
LURAP1	ENSG00000171357.6	chr1:46203334-46221256	+	0	0	0	0	0	1	0.166667	0.961793	0.813661	NA
RAD54L	ENSG00000085999.13	chr1:46246461-46278480	+	586	448	414	330	547	598	487.167	0.0266531	0.904223	0.954675
LRRC41	ENSG00000132128.16	chr1:46261196-46303608	-	1004	930	906	1038	1121	1290	1048.17	0.280287	0.0566913	0.179457
UQCRH	ENSG00000173660.12	chr1:46303698-46316776	+	1954	2285	1626	2211	1769	2088	1988.83	0.0490898	0.762394	0.881718
NSUN4	ENSG00000117481.10	chr1:46340177-46365152	+	457	436	432	551	394	418	448	0.0407931	0.816864	0.910273
FAAH	ENSG00000117480.16	chr1:46394317-46413848	+	16	16	3	6	11	8	10	-0.485427	0.513121	NA
DMBX1	ENSG00000197587.11	chr1:46489836-46516216	+	144	120	79	51	126	130	108.333	-0.15997	0.629523	0.799757
TMEM275	ENSG00000282881.2	chr1:46532166-46543969	-	0	0	0	0	0	0	0	NA	NA	NA
KNCN	ENSG00000162456.10	chr1:46545641-46551647	-	0	0	0	0	0	0	0	NA	NA	NA
MKNK1	ENSG00000079277.22	chr1:46557407-46616843	-	214	261	219	341	329	271	272.5	0.439259	0.0192669	0.0827211
MOB3C	ENSG00000142961.14	chr1:46607715-46616891	-	144	211	185	263	278	325	234.333	0.681407	0.000882667	0.00826726
ATPAF1	ENSG00000123472.12	chr1:46632737-46673867	-	643	655	664	611	577	597	624.5	-0.136401	0.340542	0.565679
TEX38	ENSG00000186118.9	chr1:46668855-46673594	+	2	0	2	2	4	0	1.66667	0.584959	0.738331	NA
EFCAB14	ENSG00000159658.13	chr1:46674659-46719146	-	1325	1537	1417	1794	1441	1495	1501.5	0.144566	0.325749	0.552217
CYP4B1	ENSG00000142973.14	chr1:46757838-46819413	+	5	1	0	4	4	3	2.83333	0.874466	0.512251	NA
CYP4A11	ENSG00000187048.13	chr1:46929177-46941484	-	0	0	0	0	0	0	0	NA	NA	NA
CYP4X1	ENSG00000186377.8	chr1:47023669-47050751	+	0	0	0	1	0	0	0.166667	0.961793	0.813661	NA
CYP4Z1	ENSG00000186160.5	chr1:47067231-47118318	+	0	1	0	1	0	1	0.5	0.89593	0.765871	NA
CYP4A22	ENSG00000162365.12	chr1:47137435-47149735	+	1	0	0	0	1	1	0.5	0.89593	0.765871	NA
PDZK1IP1	ENSG00000162366.8	chr1:47183582-47191044	-	1	1	0	0	3	0	0.833333	0.584959	0.815421	NA
TAL1	ENSG00000162367.11	chr1:47216290-47232220	-	1	0	0	1	0	0	0.333333	1.05477e-05	0.999998	NA
STIL	ENSG00000123473.16	chr1:47250139-47314147	-	594	589	488	822	559	660	618.667	0.288564	0.107785	0.274755
CMPK1	ENSG00000162368.13	chr1:47333797-47378839	+	1525	1850	1838	774	442	424	1142.17	-1.66842	2.31266e-15	8.04849e-13
FOXE3	ENSG00000186790.6	chr1:47416285-47418052	+	1	0	0	2	2	1	1	2.21785	0.31313	NA
FOXD2	ENSG00000186564.6	chr1:47438044-47440691	+	15	17	15	12	22	27	18	0.376148	0.473183	0.684526
TRABD2B	ENSG00000269113.4	chr1:47760528-47997385	-	1	1	2	9	5	13	5.16667	2.75488	0.0126884	NA
SLC5A9	ENSG00000117834.13	chr1:48222685-48248644	+	0	0	0	0	0	0	0	NA	NA	NA
SPATA6	ENSG00000132122.12	chr1:48295373-48472208	-	0	0	0	0	0	0	0	NA	NA	NA
AGBL4	ENSG00000186094.17	chr1:48532854-50023954	-	0	0	0	0	0	0	0	NA	NA	NA
BEND5	ENSG00000162373.13	chr1:48727519-48776969	-	0	0	0	0	0	0	0	NA	NA	NA
ELAVL4	ENSG00000162374.18	chr1:50024029-50203772	+	0	0	0	0	0	0	0	NA	NA	NA
DMRTA2	ENSG00000142700.12	chr1:50417550-50423443	-	0	0	2	1	0	0	0.5	-0.895918	0.782508	NA
FAF1	ENSG00000185104.20	chr1:50437028-50960267	-	1225	1313	1459	1068	1086	1078	1204.83	-0.30649	0.0268796	0.105294
CDKN2C	ENSG00000123080.12	chr1:50960745-50974634	+	380	447	485	551	495	537	482.5	0.270893	0.0975798	0.257442
C1orf185	ENSG00000204006.10	chr1:51102221-51148086	+	1	0	0	0	0	0	0.166667	-0.96176	0.813667	NA
RNF11	ENSG00000123091.5	chr1:51236273-51273447	+	753	1071	943	632	454	437	715	-0.861407	6.15584e-06	0.000147449
TTC39A	ENSG00000085831.15	chr1:51287258-51345116	-	8	11	15	11	12	10	11.1667	-0.0430694	0.945879	0.976769
EPS15	ENSG00000085832.17	chr1:51354263-51519266	-	817	884	687	518	448	488	640.333	-0.715776	8.40019e-06	0.000191393
OSBPL9	ENSG00000117859.19	chr1:51577179-51798427	+	1027	1167	1062	948	795	852	975.167	-0.327366	0.0243651	0.0983609
NRDC	ENSG00000078618.22	chr1:51789191-51878937	-	1615	1701	1425	1450	1069	1236	1416	-0.336379	0.0322007	0.119994
RAB3B	ENSG00000169213.7	chr1:51907956-51990700	-	2	0	0	0	1	0	0.5	-0.895918	0.782508	NA
TXNDC12	ENSG00000117862.13	chr1:52020131-52055191	-	576	590	601	816	768	796	691.167	0.429659	0.0023555	0.0177754
AL445685.3	ENSG00000285839.1	chr1:52020153-52033350	-	521	558	521	796	701	738	639.167	0.482203	0.00105034	0.00950174
KTI12	ENSG00000198841.4	chr1:52032103-52033810	-	340	244	330	391	261	208	295.667	-0.0878577	0.708598	0.847465
BTF3L4	ENSG00000134717.18	chr1:52056199-52090716	+	405	412	343	486	393	469	418	0.216696	0.203856	0.416396
ZFYVE9	ENSG00000157077.14	chr1:52142094-52346686	+	443	449	432	553	521	557	492.5	0.300854	0.0449927	0.152808
CC2D1B	ENSG00000154222.14	chr1:52345723-52366193	-	448	468	412	556	583	576	507.167	0.368953	0.0150963	0.0692901
ORC1	ENSG00000085840.13	chr1:52372829-52404423	-	377	450	405	661	507	521	486.833	0.455167	0.00811553	0.0441036
PRPF38A	ENSG00000134748.13	chr1:52404602-52420836	+	643	720	702	725	530	497	636.167	-0.237139	0.178065	0.381103
TUT4	ENSG00000134744.14	chr1:52408282-52553487	-	725	748	619	641	583	621	656.167	-0.181262	0.233756	0.454131
GPX7	ENSG00000116157.6	chr1:52602371-52609051	+	0	0	0	0	0	0	0	NA	NA	NA
SHISAL2A	ENSG00000182183.15	chr1:52633168-52669683	+	2	6	1	0	0	0	1.5	-4.02763	0.0475736	NA
COA7	ENSG00000162377.6	chr1:52684449-52698347	-	1243	1281	1194	1853	1003	1039	1268.83	0.0670963	0.748665	0.873008
ZYG11B	ENSG00000162378.13	chr1:52726453-52827336	+	681	759	652	630	440	636	633	-0.294265	0.0974892	0.257355
ZYG11A	ENSG00000203995.10	chr1:52842511-52894998	+	559	469	395	504	416	412	459.167	-0.0953417	0.598964	0.779
ECHDC2	ENSG00000121310.17	chr1:52895910-52927212	-	414	375	264	299	270	310	322	-0.260571	0.190297	0.397923
SCP2	ENSG00000116171.19	chr1:52927276-53051698	+	469	538	458	336	271	355	404.5	-0.606792	0.000509187	0.00535084
PODN	ENSG00000174348.14	chr1:53062052-53085501	+	0	0	0	0	0	0	0	NA	NA	NA
SLC1A7	ENSG00000162383.13	chr1:53087179-53142638	-	0	0	0	0	0	3	0.5	2.44267	0.483188	NA
CPT2	ENSG00000157184.7	chr1:53196792-53214197	+	214	228	204	217	163	204	205	-0.145566	0.463778	0.677003
CZIB	ENSG00000162384.14	chr1:53214099-53220634	-	130	154	117	170	156	139	144.333	0.213628	0.333482	0.559405
MAGOH	ENSG00000162385.11	chr1:53226900-53238518	-	60	73	57	97	82	93	77	0.517607	0.0560274	0.177895
LRP8	ENSG00000157193.18	chr1:53242364-53328469	-	1473	1288	1300	1362	1277	1209	1318.17	-0.0777263	0.575237	0.762273
DMRTB1	ENSG00000143006.7	chr1:53459399-53467488	+	0	0	0	0	0	0	0	NA	NA	NA
GLIS1	ENSG00000174332.5	chr1:53506237-53738106	-	55	39	34	30	35	52	40.8333	-0.129636	0.730444	0.861152
NDC1	ENSG00000058804.12	chr1:53765478-53838463	-	1682	1998	1777	2133	953	1031	1595.67	-0.406515	0.0910681	0.246247
YIPF1	ENSG00000058799.15	chr1:53851719-53889798	-	202	235	223	283	261	238	240.333	0.244702	0.185393	0.391172
DIO1	ENSG00000211452.11	chr1:53891239-53911086	+	6	7	12	8	3	4	6.66667	-0.736966	0.381359	NA
HSPB11	ENSG00000081870.11	chr1:53916574-53945929	-	182	273	206	159	172	166	193	-0.411405	0.0538837	0.173257
LRRC42	ENSG00000116212.15	chr1:53946085-53968168	+	652	621	623	516	333	363	518	-0.645569	0.000501054	0.00528815
LDLRAD1	ENSG00000203985.11	chr1:54007298-54018186	-	0	2	0	1	0	1	0.666667	2.16156e-06	0.999999	NA
TMEM59	ENSG00000116209.12	chr1:54026681-54053504	-	1610	1529	1610	1412	1529	1404	1515.67	-0.128268	0.326108	0.552457
TCEANC2	ENSG00000116205.14	chr1:54053584-54112519	+	149	175	177	129	170	162	160.333	-0.120044	0.575807	0.762735
AL357673.1	ENSG00000256407.2	chr1:54132686-54200073	-	54	64	77	75	87	79	72.6667	0.305559	0.274844	0.501067
CDCP2	ENSG00000157211.11	chr1:54132968-54153770	-	3	0	3	2	0	2	1.66667	-0.584961	0.736972	NA
CYB5RL	ENSG00000215883.10	chr1:54169651-54200036	-	166	218	196	246	289	263	229.667	0.460336	0.0174034	0.0768772
MRPL37	ENSG00000116221.15	chr1:54184041-54225464	+	2390	2345	2613	1849	1941	1872	2168.33	-0.37604	0.00342491	0.0234705
SSBP3	ENSG00000157216.15	chr1:54225432-54413479	-	272	363	298	366	371	442	352	0.337615	0.0640227	0.194379
ACOT11	ENSG00000162390.17	chr1:54542257-54639192	+	63	66	55	73	98	114	78.1667	0.631256	0.0253893	0.101312
FAM151A	ENSG00000162391.12	chr1:54609181-54623556	-	12	18	10	21	20	29	18.3333	0.807354	0.119388	0.293413
MROH7	ENSG00000184313.20	chr1:54641754-54710266	+	6	5	6	4	4	4	4.83333	-0.502501	0.590518	NA
MROH7-TTC4	ENSG00000271723.5	chr1:54641786-54742308	+	264	261	290	346	278	269	284.667	0.13186	0.471768	0.683376
TTC4	ENSG00000243725.7	chr1:54715861-54742657	+	268	269	292	346	279	268	287	0.107288	0.556331	0.748225
PARS2	ENSG00000162396.6	chr1:54756898-54764523	-	92	102	101	90	104	125	102.333	0.112841	0.64698	0.810537
TTC22	ENSG00000006555.11	chr1:54779712-54801323	-	3	1	0	0	3	1	1.33333	-7.79951e-07	1	NA
LEXM	ENSG00000162398.11	chr1:54806063-54842252	+	3	3	1	1	1	3	2	-0.485427	0.740616	NA
DHCR24	ENSG00000116133.13	chr1:54849627-54887195	-	3566	4128	3824	7603	5793	6447	5226.83	0.78474	6.57037e-08	3.1098e-06
TMEM61	ENSG00000143001.5	chr1:54980628-54992288	+	6	1	5	1	5	12	5	0.58496	0.581705	NA
BSND	ENSG00000162399.9	chr1:54998933-55017172	+	8	10	3	1	3	1	4.33333	-2.07039	0.0671205	NA
PCSK9	ENSG00000169174.11	chr1:55039447-55064852	+	1688	1444	1345	995	967	1050	1248.17	-0.571811	8.53803e-05	0.00126283
USP24	ENSG00000162402.14	chr1:55066359-55215364	-	1379	1585	1233	1356	1080	1211	1307.33	-0.202648	0.193499	0.401968
AC119674.2	ENSG00000284686.1	chr1:56173433-56524495	-	35	47	40	57	30	34	40.5	-0.0118745	0.97485	0.989792
PLPP3	ENSG00000162407.9	chr1:56494761-56645301	-	125	135	141	191	92	107	131.833	-0.0401284	0.884035	0.946079
PRKAA2	ENSG00000162409.11	chr1:56645314-56715335	+	849	970	864	503	318	389	648.833	-1.14884	3.11783e-10	3.1089e-08
FYB2	ENSG00000187889.13	chr1:56718789-56819696	-	4	1	4	7	0	0	2.66667	-0.362571	0.810618	NA
C8A	ENSG00000157131.11	chr1:56854797-56918223	+	0	0	0	0	0	0	0	NA	NA	NA
C8B	ENSG00000021852.13	chr1:56929207-56966140	-	0	0	0	0	0	0	0	NA	NA	NA
DAB1	ENSG00000173406.15	chr1:56994778-58546734	-	66	67	46	83	46	57	60.8333	0.0553427	0.865324	0.936272
OMA1	ENSG00000162600.12	chr1:58415384-58546802	-	234	263	234	330	225	247	255.5	0.133731	0.504412	0.709302
TACSTD2	ENSG00000184292.7	chr1:58575433-58577252	-	0	0	0	0	0	0	0	NA	NA	NA
MYSM1	ENSG00000162601.11	chr1:58643440-58700077	-	443	527	361	514	453	599	482.833	0.234573	0.209326	0.423484
JUN	ENSG00000177606.7	chr1:58780791-58784047	-	115	104	112	146	184	195	142.667	0.665486	0.00269816	0.0196591
FGGY	ENSG00000172456.18	chr1:59296638-59810647	+	65	61	68	66	80	51	65.1667	0.0221387	0.940396	0.974094
HOOK1	ENSG00000134709.12	chr1:59814786-59876322	+	142	136	125	48	27	30	84.6667	-1.94039	3.07668e-11	4.26625e-09
CYP2J2	ENSG00000134716.11	chr1:59893308-59926773	-	0	0	0	0	0	0	0	NA	NA	NA
C1orf87	ENSG00000162598.13	chr1:59987269-60073770	-	0	0	0	0	0	0	0	NA	NA	NA
NFIA	ENSG00000162599.17	chr1:60865259-61462788	+	1405	1629	1091	1251	945	1150	1245.17	-0.301957	0.0886626	0.242331
TM2D1	ENSG00000162604.12	chr1:61681046-61725423	-	380	405	373	395	263	284	350	-0.297836	0.120129	0.294499
PATJ	ENSG00000132849.21	chr1:61742477-62178675	+	567	630	507	666	611	743	620.667	0.24543	0.125944	0.303597
L1TD1	ENSG00000240563.2	chr1:62194849-62212328	+	0	0	0	0	0	0	0	NA	NA	NA
KANK4	ENSG00000132854.19	chr1:62236165-62319434	-	1	5	4	2	2	11	4.16667	0.58496	0.603339	NA
USP1	ENSG00000162607.13	chr1:62436297-62451804	+	2168	2366	2258	2264	1600	1535	2031.83	-0.331144	0.0472554	0.158133
DOCK7	ENSG00000116641.18	chr1:62454298-62688386	-	818	918	756	701	539	679	735.167	-0.376949	0.0209429	0.0881679
ANGPTL3	ENSG00000132855.5	chr1:62597520-62606313	+	4	17	5	6	4	1	6.16667	-1.24101	0.196699	NA
ATG4C	ENSG00000125703.15	chr1:62784132-62865516	+	181	208	196	113	179	214	181.833	-0.209299	0.382896	0.604843
FOXD3	ENSG00000187140.6	chr1:63322567-63325128	+	4	4	6	6	11	16	7.83333	1.23704	0.118948	NA
ALG6	ENSG00000088035.18	chr1:63367575-63438553	+	110	110	123	216	149	167	145.833	0.633217	0.00540361	0.0327836
ITGB3BP	ENSG00000142856.17	chr1:63440770-63593721	-	786	890	736	698	774	948	805.333	0.00477701	0.976922	0.990516
EFCAB7	ENSG00000203965.13	chr1:63523372-63572693	+	51	76	52	50	87	118	72.3333	0.510537	0.130347	0.310259
PGM1	ENSG00000079739.17	chr1:63593411-63660245	+	1925	2064	1858	1715	2287	2555	2067.33	0.165339	0.31204	0.539489
ROR1	ENSG00000185483.12	chr1:63774017-64181498	+	238	178	158	221	159	165	186.5	-0.0747947	0.743753	0.869623
UBE2U	ENSG00000177414.13	chr1:64203627-64267368	+	0	0	0	0	0	0	0	NA	NA	NA
CACHD1	ENSG00000158966.16	chr1:64470129-64693058	+	32	27	42	46	23	10	30	-0.354431	0.472457	0.683817
RAVER2	ENSG00000162437.14	chr1:64745095-64833232	+	610	711	563	460	404	483	538.5	-0.484049	0.00326259	0.0227178
JAK1	ENSG00000162434.13	chr1:64833229-65067754	-	2982	3180	2962	3826	2063	2399	2902	-0.138643	0.483131	0.692937
AK4	ENSG00000162433.15	chr1:65147549-65232145	+	1322	1433	1375	926	568	600	1037.33	-0.97988	1.57161e-07	6.59445e-06
DNAJC6	ENSG00000116675.16	chr1:65248219-65415871	+	473	586	462	364	454	506	474.167	-0.200117	0.270291	0.49565
LEPROT	ENSG00000213625.9	chr1:65420587-65436007	+	626	635	529	487	373	391	506.833	-0.516878	0.00253692	0.0188086
LEPR	ENSG00000116678.20	chr1:65420652-65641559	+	155	187	155	114	64	77	125.333	-0.962749	0.000181555	0.00234188
PDE4B	ENSG00000184588.18	chr1:65792514-66374579	+	192	242	202	272	200	222	221.667	0.125909	0.535164	0.733541
SGIP1	ENSG00000118473.22	chr1:66533383-66751139	+	1	0	1	2	0	0	0.666667	2.16156e-06	0.999999	NA
TCTEX1D1	ENSG00000152760.10	chr1:66752459-66779047	+	0	0	0	0	0	0	0	NA	NA	NA
INSL5	ENSG00000172410.4	chr1:66797741-66801256	-	0	0	0	0	0	1	0.166667	0.961793	0.813661	NA
WDR78	ENSG00000152763.17	chr1:66812885-66924856	-	9	23	12	9	19	34	17.6667	0.494764	0.40824	0.628872
MIER1	ENSG00000198160.14	chr1:66924895-66988619	+	654	928	599	884	696	798	759.833	0.124759	0.505655	0.710204
SLC35D1	ENSG00000116704.8	chr1:66999350-67054148	-	721	764	709	1191	830	914	854.833	0.419797	0.0119913	0.0585997
C1orf141	ENSG00000203963.11	chr1:67092165-67231853	-	0	0	0	0	0	0	0	NA	NA	NA
IL23R	ENSG00000162594.16	chr1:67138907-67259979	+	0	0	0	0	1	0	0.166667	0.961793	0.813661	NA
IL12RB2	ENSG00000081985.13	chr1:67307364-67398724	+	58	61	55	63	24	28	48.1667	-0.597454	0.120203	0.294518
SERBP1	ENSG00000142864.14	chr1:67407810-67430415	-	6531	8520	7753	5460	3429	3609	5883.67	-0.86759	2.63566e-06	7.21918e-05
GADD45A	ENSG00000116717.13	chr1:67685201-67688334	+	110	120	135	202	227	246	173.333	0.886991	1.90164e-05	0.000381068
GNG12	ENSG00000172380.6	chr1:67701475-67833467	-	2964	3900	2805	2490	1109	1354	2437	-0.965064	5.24155e-05	0.000859817
DIRAS3	ENSG00000162595.7	chr1:68045886-68051631	-	2	0	1	3	3	2	1.83333	1.41503	0.378183	NA
WLS	ENSG00000116729.14	chr1:68098473-68233120	-	920	1026	867	1447	1144	1354	1126.33	0.487916	0.00132101	0.0113598
RPE65	ENSG00000116745.7	chr1:68428822-68449954	-	0	0	0	0	0	0	0	NA	NA	NA
DEPDC1	ENSG00000024526.17	chr1:68474152-68497221	-	1010	1263	967	787	541	587	859.167	-0.75865	2.80263e-05	0.00052252
LRRC7	ENSG00000033122.21	chr1:69567922-70151945	+	24	51	17	15	10	14	21.8333	-1.23816	0.0206232	0.0870698
LRRC40	ENSG00000066557.6	chr1:70144805-70205579	-	466	508	463	263	213	233	357.667	-1.0192	2.1988e-09	1.75795e-07
SRSF11	ENSG00000116754.13	chr1:70205682-70253052	+	1369	1528	1156	1278	992	1123	1241	-0.256429	0.111937	0.281571
ANKRD13C	ENSG00000118454.13	chr1:70258999-70354734	-	970	1064	1053	1140	696	660	930.5	-0.306588	0.123314	0.299576
HHLA3	ENSG00000197568.14	chr1:70354805-70385339	+	79	110	104	102	134	131	110	0.324879	0.191906	0.399744
CTH	ENSG00000116761.12	chr1:70411218-70439851	+	756	901	719	612	515	594	682.833	-0.465288	0.00359166	0.0243792
PTGER3	ENSG00000050628.20	chr1:70852353-71047808	-	0	0	0	1	2	0	0.5	2.44267	0.441671	NA
ZRANB2	ENSG00000132485.14	chr1:71063291-71081289	-	1269	1534	1119	1022	1091	1304	1223.17	-0.198859	0.229948	0.449587
NEGR1	ENSG00000172260.15	chr1:71395943-72282539	-	7	2	3	31	12	11	11	2.16992	0.00483268	0.0301707
LRRIQ3	ENSG00000162620.16	chr1:74026015-74198187	-	6	13	6	4	3	8	6.66667	-0.736966	0.385963	NA
FPGT	ENSG00000254685.6	chr1:74198212-74234086	+	180	201	179	128	128	180	166	-0.361099	0.0993014	0.260378
FPGT-TNNI3K	ENSG00000259030.7	chr1:74198235-74544393	+	49	40	48	21	34	55	41.1667	-0.316673	0.419936	0.639177
TNNI3K	ENSG00000116783.15	chr1:74235387-74544428	+	0	0	0	0	0	1	0.166667	0.961793	0.813661	NA
LRRC53	ENSG00000162621.6	chr1:74469878-74512614	-	0	0	0	0	0	0	0	NA	NA	NA
ERICH3	ENSG00000178965.14	chr1:74568117-74673792	-	0	0	0	0	0	0	0	NA	NA	NA
CRYZ	ENSG00000116791.14	chr1:74705482-74733408	-	797	1001	956	543	378	407	680.333	-1.05227	4.03822e-09	2.98643e-07
TYW3	ENSG00000162623.16	chr1:74733152-74766678	+	1079	1206	1169	917	645	542	926.333	-0.715134	0.000144768	0.00194516
LHX8	ENSG00000162624.14	chr1:75128434-75161533	+	0	0	0	0	0	0	0	NA	NA	NA
SLC44A5	ENSG00000137968.16	chr1:75202131-75611116	-	0	0	1	0	0	2	0.5	0.895929	0.782505	NA
ACADM	ENSG00000117054.14	chr1:75724347-75787575	+	1195	1334	1301	777	522	556	947.5	-1.04593	1.58456e-09	1.29011e-07
RABGGTB	ENSG00000137955.16	chr1:75786197-75795086	+	2929	3065	3069	2968	2090	1999	2686.67	-0.360934	0.029431	0.112193
MSH4	ENSG00000057468.7	chr1:75796882-75913242	+	5	7	7	30	7	12	11.3333	1.36678	0.0576932	0.18156
ASB17	ENSG00000154007.7	chr1:75918873-75932404	-	0	0	1	0	0	3	0.666667	1.48089	0.611956	NA
ST6GALNAC3	ENSG00000184005.11	chr1:76074746-76634603	+	0	0	0	0	0	0	0	NA	NA	NA
ST6GALNAC5	ENSG00000117069.15	chr1:76867480-77067546	+	0	0	1	1	0	0	0.333333	1.05477e-05	0.999998	NA
PIGK	ENSG00000142892.15	chr1:77088989-77219430	-	894	1032	929	861	867	845	904.667	-0.150039	0.284948	0.511296
AK5	ENSG00000154027.19	chr1:77282019-77559966	+	2	2	0	0	0	1	0.833333	-1.89592	0.445572	NA
ZZZ3	ENSG00000036549.13	chr1:77562416-77683419	-	1323	1562	1392	1615	1079	1191	1360.33	-0.138685	0.419631	0.639151
USP33	ENSG00000077254.14	chr1:77695987-77759852	-	1517	1616	1350	1140	854	955	1238.67	-0.604239	0.000117593	0.00163442
MIGA1	ENSG00000180488.15	chr1:77779624-77879539	+	789	816	781	501	396	392	612.5	-0.888342	2.65289e-08	1.48537e-06
NEXN	ENSG00000162614.19	chr1:77888513-77943895	+	50	55	32	41	30	36	40.6667	-0.356565	0.33206	0.558384
FUBP1	ENSG00000162613.17	chr1:77944055-77979110	-	728	932	641	832	492	648	712.167	-0.222602	0.278606	0.50464
DNAJB4	ENSG00000162616.9	chr1:77979175-78017964	+	484	658	471	483	245	257	433	-0.711551	0.00354552	0.0241479
GIPC2	ENSG00000137960.6	chr1:77979542-78138444	+	29	21	17	20	26	11	20.6667	-0.2332	0.644808	0.809139
PTGFR	ENSG00000122420.10	chr1:78303884-78540701	+	0	0	0	0	0	1	0.166667	0.961793	0.813661	NA
IFI44L	ENSG00000137959.16	chr1:78619922-78646145	+	0	0	0	2	1	1	0.666667	2.85771	0.278265	NA
IFI44	ENSG00000137965.11	chr1:78649796-78664078	+	57	31	23	190	125	151	96.1667	2.06977	1.1013e-10	1.32972e-08
ADGRL4	ENSG00000162618.15	chr1:78889764-79282124	-	0	0	0	0	0	0	0	NA	NA	NA
ADGRL2	ENSG00000117114.20	chr1:81306147-81992436	+	0	2	0	0	0	0	0.333333	-1.85768	0.64546	NA
TTLL7	ENSG00000137941.17	chr1:83865024-83999150	-	96	111	102	72	60	66	84.5	-0.642107	0.0130416	0.0621911
PRKACB	ENSG00000142875.19	chr1:84078062-84238498	+	789	849	757	610	431	539	662.5	-0.600101	0.00034192	0.00389771
SAMD13	ENSG00000203943.9	chr1:84298366-84389957	+	31	28	13	19	24	26	23.5	-0.061401	0.897522	0.952776
DNASE2B	ENSG00000137976.7	chr1:84398532-84415018	+	3	0	0	0	0	0	0.5	-2.44265	0.483191	NA
RPF1	ENSG00000117133.11	chr1:84479259-84498352	+	247	387	247	351	211	299	290.333	-0.033129	0.888034	0.948217
GNG5	ENSG00000174021.11	chr1:84498325-84506581	-	281	405	226	338	350	390	331.667	0.241251	0.260323	0.484885
SPATA1	ENSG00000122432.18	chr1:84506300-84566194	+	186	174	120	114	138	119	141.833	-0.371615	0.117142	0.289857
CTBS	ENSG00000117151.13	chr1:84549611-84574480	-	342	351	271	151	205	213	255.5	-0.760605	0.000195781	0.00246798
SSX2IP	ENSG00000117155.16	chr1:84643707-84690803	-	717	937	813	725	542	648	730.333	-0.365413	0.0316324	0.118263
LPAR3	ENSG00000171517.6	chr1:84811602-84893206	-	0	0	0	0	0	0	0	NA	NA	NA
MCOLN2	ENSG00000153898.13	chr1:84925583-84997113	-	0	0	0	0	1	0	0.166667	0.961793	0.813661	NA
WDR63	ENSG00000162643.13	chr1:84999147-85133138	+	0	3	4	0	0	3	1.66667	-1.22239	0.520471	NA
MCOLN3	ENSG00000055732.13	chr1:85018082-85048500	-	1	0	0	0	0	0	0.166667	-0.96176	0.813667	NA
SYDE2	ENSG00000097096.9	chr1:85156889-85201016	-	470	407	370	397	347	372	393.833	-0.160125	0.346051	0.571302
C1orf52	ENSG00000162642.14	chr1:85249953-85259672	-	359	436	422	501	337	376	405.167	-0.0035609	0.985052	0.99479
BCL10	ENSG00000142867.14	chr1:85265776-85276632	-	511	543	526	341	342	367	438.333	-0.589535	0.000139265	0.00188976
DDAH1	ENSG00000153904.21	chr1:85318481-85578363	-	1120	1341	1045	877	545	630	926.333	-0.772795	4.36092e-05	0.000741398
CCN1	ENSG00000142871.18	chr1:85580761-85584589	+	851	687	648	1013	345	379	653.833	-0.331697	0.520906	0.721994
ZNHIT6	ENSG00000117174.11	chr1:85649417-85708433	-	372	470	391	802	439	446	486.667	0.452287	0.0458535	0.154637
COL24A1	ENSG00000171502.15	chr1:85729233-86156943	-	0	0	0	1	3	0	0.666667	2.85771	0.317016	NA
ODF2L	ENSG00000122417.15	chr1:86346824-86396342	-	453	444	395	391	400	452	422.5	-0.0557799	0.731104	0.861587
CLCA2	ENSG00000137975.8	chr1:86424171-86456553	+	10	6	3	53	19	38	21.5	2.53343	1.94232e-05	0.000387351
CLCA1	ENSG00000016490.16	chr1:86468368-86500259	+	0	0	0	0	0	0	0	NA	NA	NA
CLCA4	ENSG00000016602.9	chr1:86547078-86580754	+	0	0	0	0	0	0	0	NA	NA	NA
SH3GLB1	ENSG00000097033.14	chr1:86704570-86748184	+	1112	1299	1019	1053	883	1003	1061.5	-0.222883	0.14735	0.336981
SELENOF	ENSG00000183291.17	chr1:86862445-86914424	-	3768	3689	4198	4008	3443	3441	3757.83	-0.0976802	0.469794	0.68224
HS2ST1	ENSG00000153936.17	chr1:86914635-87109982	+	1215	1427	1352	1181	771	861	1134.5	-0.505725	0.00399777	0.0264171
AC093155.3	ENSG00000267561.2	chr1:86993009-87169204	+	240	326	262	319	164	198	251.5	-0.281976	0.246553	0.468424
LMO4	ENSG00000143013.13	chr1:87328880-87348923	+	1060	1054	939	1333	919	1058	1060.5	0.116603	0.482907	0.692728
PKN2	ENSG00000065243.20	chr1:88684222-88836255	+	1626	1901	1525	1289	888	1034	1377.17	-0.653832	0.000108916	0.00153668
GTF2B	ENSG00000137947.12	chr1:88852633-88891944	-	322	341	316	378	261	282	316.667	-0.0881078	0.642591	0.807923
KYAT3	ENSG00000137944.18	chr1:88935773-88992953	-	371	411	351	284	245	370	338.667	-0.333755	0.0836403	0.232977
RBMXL1	ENSG00000213516.10	chr1:88979456-88992960	-	408	440	426	609	489	584	492.667	0.400812	0.0127255	0.061094
GBP3	ENSG00000117226.12	chr1:89006679-89022894	-	5	14	3	46	26	55	24.8333	2.52925	7.18713e-06	0.000166533
GBP1	ENSG00000117228.10	chr1:89052319-89065230	-	1	2	0	2	2	1	1.33333	0.736962	0.684915	NA
GBP2	ENSG00000162645.13	chr1:89106132-89150456	-	5	2	4	7	7	23	8	1.75002	0.0405203	NA
GBP7	ENSG00000213512.3	chr1:89131742-89176009	-	0	0	0	0	0	0	0	NA	NA	NA
GBP4	ENSG00000162654.9	chr1:89181144-89198942	-	0	0	0	2	0	0	0.333333	1.85771	0.645455	NA
GBP5	ENSG00000154451.14	chr1:89258950-89272804	-	0	0	1	4	0	0	0.833333	1.89592	0.483771	NA
GBP6	ENSG00000183347.15	chr1:89364059-89388160	+	0	0	0	0	0	0	0	NA	NA	NA
LRRC8B	ENSG00000197147.14	chr1:89524829-89597864	+	133	192	111	74	101	100	118.5	-0.664897	0.012744	0.0611599
AC099569.1	ENSG00000288629.1	chr1:89579592-89579654	+	6	4	4	4	1	8	4.5	-0.106916	0.917124	NA
LRRC8C	ENSG00000171488.15	chr1:89633072-89769903	+	0	1	1	0	0	0	0.333333	-1.85769	0.618605	NA
AC093423.3	ENSG00000271949.1	chr1:89633140-89933250	+	167	142	145	134	165	159	152	0.0126551	0.952652	0.979245
LRRC8D	ENSG00000171492.14	chr1:89821014-89936611	+	512	612	477	640	711	783	622.5	0.414587	0.0116473	0.0573688
ZNF326	ENSG00000162664.17	chr1:89995110-90035533	+	422	557	325	443	258	248	375.5	-0.458464	0.0623124	0.190971
BARHL2	ENSG00000143032.8	chr1:90711539-90717302	-	0	0	0	0	0	0	0	NA	NA	NA
ZNF644	ENSG00000122482.21	chr1:90915298-91022272	-	735	1016	749	1249	866	933	924.667	0.285935	0.125944	0.303597
HFM1	ENSG00000162669.16	chr1:91260766-91404856	-	0	1	0	0	0	0	0.166667	-0.96176	0.813667	NA
CDC7	ENSG00000097046.13	chr1:91500851-91525764	+	298	383	314	350	221	218	297.333	-0.334671	0.12393	0.300573
TGFBR3	ENSG00000069702.11	chr1:91680343-91906335	-	616	611	503	803	577	628	623	0.214987	0.219651	0.4376
BRDT	ENSG00000137948.18	chr1:91949371-92014426	+	1	0	0	0	0	1	0.333333	1.05477e-05	0.999998	NA
EPHX4	ENSG00000172031.7	chr1:92029985-92063538	+	0	0	0	0	0	0	0	NA	NA	NA
SETSIP	ENSG00000230667.5	chr1:92074533-92075441	-	4	5	0	2	3	3	2.83333	-0.169926	0.896586	NA
BTBD8	ENSG00000189195.14	chr1:92080305-92184725	+	12	12	12	2	11	8	9.5	-0.777608	0.287678	NA
C1orf146	ENSG00000203910.9	chr1:92217915-92245813	+	0	2	1	2	4	0	1.5	0.999995	0.59002	NA
GLMN	ENSG00000174842.17	chr1:92246402-92298987	-	264	258	272	282	225	180	246.833	-0.208829	0.304836	0.531643
RPAP2	ENSG00000122484.9	chr1:92299059-92402056	+	372	334	355	402	285	363	351.833	-0.0150355	0.93421	0.97029
GFI1	ENSG00000162676.12	chr1:92473043-92486925	-	4	2	0	1	1	1	1.5	-0.999997	0.572541	NA
EVI5	ENSG00000067208.14	chr1:92508696-92792404	-	610	646	594	461	403	488	533.667	-0.45243	0.00370193	0.0249262
RPL5	ENSG00000122406.14	chr1:92832013-92841924	+	8592	8893	9465	5489	5388	4929	7126	-0.769813	7.9899e-10	7.09063e-08
DIPK1A	ENSG00000154511.12	chr1:92832737-92961522	-	238	232	223	132	125	133	180.5	-0.829381	2.22477e-05	0.000431557
MTF2	ENSG00000143033.18	chr1:93079235-93139079	+	512	600	480	601	439	524	526	-0.0256	0.883688	0.945823
TMED5	ENSG00000117500.13	chr1:93149742-93180516	-	964	1298	1060	957	561	627	911.167	-0.631075	0.00186216	0.0148213
CCDC18	ENSG00000122483.17	chr1:93179919-93278730	+	352	382	305	318	191	247	299.167	-0.458738	0.0285364	0.109868
DR1	ENSG00000117505.13	chr1:93345907-93369493	+	1753	2153	1946	1700	1038	1024	1602.33	-0.63743	0.00107097	0.00965887
FNBP1L	ENSG00000137942.16	chr1:93448131-93554661	+	671	748	580	616	465	501	596.833	-0.337529	0.0503624	0.164984
BCAR3	ENSG00000137936.18	chr1:93561741-93847150	-	951	847	912	1111	652	731	867.333	-0.119832	0.53626	0.73425
DNTTIP2	ENSG00000067334.14	chr1:93866284-93879918	-	528	596	591	898	591	576	630	0.267933	0.159231	0.354078
GCLM	ENSG00000023909.10	chr1:93885199-93909456	-	832	1023	887	750	334	348	695.667	-0.937197	0.000188864	0.00240815
ABCA4	ENSG00000198691.13	chr1:93992834-94121148	-	12	9	7	14	13	14	11.5	0.550196	0.378595	0.60121
ARHGAP29	ENSG00000137962.13	chr1:94148988-94275068	-	666	611	449	466	381	475	508	-0.38471	0.0392493	0.138714
ABCD3	ENSG00000117528.14	chr1:94418389-94518666	+	2754	2931	2821	1442	1310	1284	2090.33	-1.07555	1.34955e-16	5.57051e-14
F3	ENSG00000117525.14	chr1:94529173-94541759	-	158	147	138	191	131	136	150.167	0.0480407	0.832703	0.919475
SLC44A3	ENSG00000143036.17	chr1:94820342-94895246	+	5	4	2	6	2	1	3.33333	-0.289507	0.8059	NA
CNN3	ENSG00000117519.16	chr1:94896949-94927223	-	0	0	0	1	2	1	0.666667	2.85771	0.278265	NA
ALG14	ENSG00000172339.10	chr1:94974405-95072951	-	150	187	187	138	90	71	137.167	-0.809422	0.00199506	0.015595
TLCD4	ENSG00000152078.10	chr1:95117355-95197607	+	830	914	723	525	417	513	653.667	-0.761739	4.17623e-06	0.000106961
TLCD4-RWDD3	ENSG00000271092.5	chr1:95117923-95247225	+	476	392	365	301	288	304	354.333	-0.465441	0.00766037	0.04226
RWDD3	ENSG00000122481.17	chr1:95234210-95247225	+	216	211	181	123	174	158	177.167	-0.418205	0.0501971	0.164685
PTBP2	ENSG00000117569.19	chr1:96721665-96823738	+	352	398	332	261	187	246	296	-0.640693	0.000792149	0.00760403
DPYD	ENSG00000188641.14	chr1:97077743-97995000	-	173	160	152	140	98	140	143.833	-0.359599	0.113303	0.283761
SNX7	ENSG00000162627.17	chr1:98661701-98760500	+	0	0	3	0	0	0	0.5	-2.44265	0.483191	NA
PLPPR5	ENSG00000117598.13	chr1:98890245-99005032	-	0	0	0	0	0	0	0	NA	NA	NA
PLPPR4	ENSG00000117600.12	chr1:99263953-99309590	+	0	0	0	0	0	0	0	NA	NA	NA
PALMD	ENSG00000099260.11	chr1:99646113-99694541	+	163	168	131	130	156	164	152	-0.037968	0.862295	0.934249
FRRS1	ENSG00000156869.14	chr1:99703970-99766635	-	253	240	189	151	174	194	200.167	-0.394037	0.0576264	0.181382
AGL	ENSG00000162688.17	chr1:99850361-99924023	+	1037	1110	935	949	500	636	861.167	-0.56382	0.00636952	0.0371029
SLC35A3	ENSG00000117620.15	chr1:99969351-100035634	+	1553	1530	1384	1206	835	954	1243.67	-0.57675	0.000416592	0.00457839
AC118553.2	ENSG00000283761.1	chr1:99970011-100083321	+	2366	2540	2393	3128	2606	2979	2668.67	0.255471	0.0569356	0.179845
MFSD14A	ENSG00000156875.14	chr1:100038095-100083377	+	1703	1901	1779	2538	2197	2546	2110.67	0.435726	0.00129661	0.0112371
SASS6	ENSG00000156876.10	chr1:100083563-100132955	-	426	554	357	503	444	557	473.5	0.169805	0.374042	0.597729
TRMT13	ENSG00000122435.10	chr1:100133150-100150498	+	237	245	151	221	135	179	194.667	-0.242667	0.323964	0.55052
LRRC39	ENSG00000122477.13	chr1:100148448-100178273	-	63	84	45	77	47	64	63.3333	-0.030374	0.926191	0.96594
DBT	ENSG00000137992.14	chr1:100186919-100249834	-	984	1055	1078	832	774	833	926	-0.353868	0.0104756	0.0528966
RTCA	ENSG00000137996.13	chr1:100266216-100292769	+	710	770	764	811	523	559	689.5	-0.245398	0.180466	0.384218
CDC14A	ENSG00000079335.20	chr1:100345001-100520277	+	105	91	87	69	58	65	79.1667	-0.559696	0.0354639	0.128722
GPR88	ENSG00000181656.7	chr1:100538139-100542021	+	0	0	0	0	0	0	0	NA	NA	NA
VCAM1	ENSG00000162692.12	chr1:100719742-100739045	+	0	0	0	0	0	0	0	NA	NA	NA
EXTL2	ENSG00000162694.14	chr1:100872372-100895179	-	438	403	359	358	335	348	373.5	-0.205064	0.21659	0.433546
SLC30A7	ENSG00000162695.12	chr1:100896076-100981757	+	1139	1227	949	1661	995	1183	1192.33	0.211721	0.26946	0.494798
DPH5	ENSG00000117543.21	chr1:100989623-101026088	-	803	907	760	713	833	834	808.333	-0.0535496	0.723906	0.857517
S1PR1	ENSG00000170989.10	chr1:101236865-101243713	+	0	0	0	1	0	0	0.166667	0.961793	0.813661	NA
OLFM3	ENSG00000118733.17	chr1:101802560-101996926	-	0	0	0	0	0	0	0	NA	NA	NA
COL11A1	ENSG00000060718.22	chr1:102876467-103108872	-	0	0	0	2	3	0	0.833333	3.17964	0.223897	NA
RNPC3	ENSG00000185946.16	chr1:103525691-103555239	+	162	196	151	157	151	152	161.5	-0.146032	0.4851	0.694023
AMY2B	ENSG00000240038.6	chr1:103553815-103579534	+	70	86	63	40	54	54	61.1667	-0.565334	0.0635626	0.193511
AMY2A	ENSG00000243480.7	chr1:103616811-103625780	+	2	1	0	1	1	1	1	-1.48017e-09	1	NA
AMY1A	ENSG00000237763.9	chr1:103655290-103664554	+	0	3	2	0	0	0	0.833333	-3.17963	0.223898	NA
AMY1B	ENSG00000174876.16	chr1:103687415-103696680	-	0	1	0	0	0	0	0.166667	-0.96176	0.813667	NA
AMY1C	ENSG00000187733.6	chr1:103750406-103758690	+	0	3	2	0	0	0	0.833333	-3.17963	0.223898	NA
PRMT6	ENSG00000198890.9	chr1:107056674-107067636	+	503	456	580	605	448	414	501	-0.0691245	0.711121	0.848916
NTNG1	ENSG00000162631.18	chr1:107140007-107483458	+	0	0	0	0	0	0	0	NA	NA	NA
VAV3	ENSG00000134215.16	chr1:107571161-107965180	-	82	116	100	126	80	105	101.5	0.061602	0.816372	0.910138
SLC25A24	ENSG00000085491.17	chr1:108134043-108200849	-	830	952	903	572	294	335	647.667	-1.16069	9.77188e-08	4.35782e-06
NBPF4	ENSG00000196427.13	chr1:108223341-108244081	-	26	48	36	66	50	38	44	0.485426	0.191912	0.399744
NBPF6	ENSG00000186086.18	chr1:108450282-108471002	+	63	99	73	125	93	87	90	0.376148	0.177445	0.380233
FAM102B	ENSG00000162636.16	chr1:108560089-108644900	+	3543	4085	3567	2466	1613	1715	2831.5	-0.950223	3.83286e-08	2.0127e-06
HENMT1	ENSG00000162639.16	chr1:108648290-108661526	-	553	580	623	584	442	411	532.167	-0.289233	0.0987427	0.259373
PRPF38B	ENSG00000134186.12	chr1:108692310-108702928	+	745	814	572	769	439	445	630.667	-0.366444	0.0981717	0.258417
FNDC7	ENSG00000143107.10	chr1:108712908-108742749	+	3	4	9	27	8	9	10	1.45943	0.0601877	NA
STXBP3	ENSG00000116266.11	chr1:108746674-108809523	+	398	471	405	614	374	422	447.333	0.14633	0.465732	0.678509
AKNAD1	ENSG00000162641.20	chr1:108815898-108963484	-	41	48	33	31	50	28	38.5	-0.162553	0.670077	0.826261
GPSM2	ENSG00000121957.15	chr1:108875350-108934545	+	1826	2049	1897	1538	1322	1485	1686.17	-0.409715	0.0027291	0.019852
CLCC1	ENSG00000121940.16	chr1:108927361-108963504	-	1130	1204	1074	1052	960	1001	1070.17	-0.177725	0.195713	0.405049
WDR47	ENSG00000085433.15	chr1:108970214-109042113	-	237	257	215	348	383	445	314.167	0.73003	5.54119e-05	0.000896491
TAF13	ENSG00000197780.10	chr1:109062486-109076003	-	919	876	985	786	485	416	744.5	-0.720625	0.00059288	0.00603039
TMEM167B	ENSG00000215717.7	chr1:109090764-109096934	+	394	513	447	411	392	437	432.333	-0.126888	0.450439	0.66535
C1orf194	ENSG00000179902.13	chr1:109105951-109113857	-	31	26	23	31	9	6	21	-0.798367	0.163754	0.361008
ELAPOR1	ENSG00000116299.17	chr1:109113679-109206781	+	65	61	58	124	72	63	73.8333	0.493246	0.114497	0.285678
SARS1	ENSG00000031698.13	chr1:109213918-109238182	+	1636	1856	1673	2036	2517	2504	2037	0.450287	0.00180347	0.0144124
CELSR2	ENSG00000143126.8	chr1:109249539-109275751	+	3051	3126	2508	2701	3611	4154	3191.83	0.269112	0.119134	0.293246
PSRC1	ENSG00000134222.16	chr1:109279556-109283186	-	533	506	614	655	794	686	631.333	0.369149	0.0205618	0.0868617
MYBPHL	ENSG00000221986.7	chr1:109292365-109307011	-	0	0	0	3	0	0	0.5	2.44267	0.483188	NA
SORT1	ENSG00000134243.12	chr1:109309568-109397918	-	1619	1693	1599	1139	1041	1104	1365.83	-0.580563	1.04888e-05	0.000228986
PSMA5	ENSG00000143106.13	chr1:109399042-109426448	-	1549	1842	1921	1914	1618	1715	1759.83	-0.0177625	0.903331	0.954018
SYPL2	ENSG00000143028.9	chr1:109466546-109482134	+	450	518	414	578	524	706	531.667	0.387637	0.0259568	0.102745
ATXN7L2	ENSG00000162650.16	chr1:109483479-109492804	+	218	185	182	203	149	141	179.667	-0.246849	0.256554	0.480082
CYB561D1	ENSG00000174151.15	chr1:109494052-109502932	+	229	162	186	345	366	355	273.833	0.885564	2.97045e-06	8.01254e-05
AMIGO1	ENSG00000181754.7	chr1:109504178-109509738	-	406	397	338	276	364	338	353.167	-0.222393	0.216403	0.433401
GPR61	ENSG00000156097.12	chr1:109539872-109548406	+	11	11	6	8	14	22	12	0.652076	0.316897	0.543913
GNAI3	ENSG00000065135.12	chr1:109548615-109600195	+	1313	1621	1408	1406	928	969	1274.17	-0.394583	0.028348	0.109451
GNAT2	ENSG00000134183.12	chr1:109603254-109619929	-	106	116	96	84	62	79	90.5	-0.499102	0.0533516	0.172014
AMPD2	ENSG00000116337.19	chr1:109616104-109632053	+	1333	1350	1208	1248	1112	1184	1239.17	-0.134762	0.325614	0.552067
GSTM4	ENSG00000168765.17	chr1:109656099-109674836	+	172	181	157	220	181	180	181.833	0.188041	0.351838	0.57699
GSTM2	ENSG00000213366.13	chr1:109668022-109709551	+	7	10	11	13	14	13	11.3333	0.514572	0.411428	0.631698
GSTM1	ENSG00000134184.13	chr1:109687814-109709039	+	1	0	3	0	3	0	1.16667	-0.415036	0.849225	NA
GSTM5	ENSG00000134201.12	chr1:109711780-109775428	+	0	2	2	0	0	2	1	-0.999993	0.66516	NA
GSTM3	ENSG00000134202.11	chr1:109733932-109741038	-	2026	1563	2125	1605	1661	1475	1742.5	-0.26931	0.0816893	0.22927
EPS8L3	ENSG00000198758.11	chr1:109750080-109764027	-	1	1	0	0	1	0	0.5	-0.895921	0.765873	NA
CSF1	ENSG00000184371.14	chr1:109910242-109930992	+	0	1	0	0	0	0	0.166667	-0.96176	0.813667	NA
AHCYL1	ENSG00000168710.18	chr1:109984765-110023742	+	4563	4460	4335	2648	2216	2414	3439.33	-0.87609	2.33213e-11	3.31144e-09
STRIP1	ENSG00000143093.15	chr1:110031577-110074641	+	616	704	549	713	959	1068	768.167	0.551909	0.0023125	0.0175255
ALX3	ENSG00000156150.9	chr1:110059870-110070672	-	146	114	101	123	152	180	136	0.333867	0.168755	0.367919
UBL4B	ENSG00000186150.5	chr1:110112443-110113947	+	2	2	2	1	2	0	1.5	-0.999997	0.562125	NA
SLC6A17	ENSG00000197106.7	chr1:110150494-110202202	+	72	75	41	67	73	89	69.5	0.284615	0.357995	0.58245
KCNC4	ENSG00000116396.15	chr1:110210314-110283100	+	669	687	600	502	456	504	569.667	-0.419963	0.00571905	0.0342061
RBM15	ENSG00000162775.16	chr1:110338506-110346681	+	883	914	737	959	622	740	809.167	-0.12667	0.486014	0.694937
SLC16A4	ENSG00000168679.18	chr1:110362851-110391082	-	101	88	47	66	72	78	75.3333	-0.127756	0.682671	0.833166
LAMTOR5	ENSG00000134248.13	chr1:110401249-110407942	-	1256	1302	1322	1243	878	847	1141.33	-0.386566	0.022698	0.0933858
PROK1	ENSG00000143125.6	chr1:110451149-110457358	+	0	0	0	0	0	0	0	NA	NA	NA
KCNA10	ENSG00000143105.7	chr1:110517217-110519175	-	0	0	0	0	0	0	0	NA	NA	NA
KCNA2	ENSG00000177301.16	chr1:110519837-110631474	-	0	0	0	1	0	0	0.166667	0.961793	0.813661	NA
KCNA3	ENSG00000177272.9	chr1:110672465-110674940	-	0	0	0	0	0	0	0	NA	NA	NA
CD53	ENSG00000143119.14	chr1:110871188-110899922	+	0	1	0	0	0	0	0.166667	-0.96176	0.813667	NA
LRIF1	ENSG00000121931.16	chr1:110947190-110963965	-	95	85	72	141	76	101	95	0.335603	0.235154	0.456121
DRAM2	ENSG00000156171.14	chr1:111117333-111140216	-	370	432	353	370	392	382	383.167	-0.0138059	0.933643	0.969985
CEPT1	ENSG00000134255.14	chr1:111139627-111185104	+	610	644	649	767	615	636	653.5	0.0846505	0.58476	0.769549
DENND2D	ENSG00000162777.17	chr1:111185969-111204535	-	4	2	1	6	6	4	3.83333	1.19264	0.278332	NA
CHI3L2	ENSG00000064886.14	chr1:111200771-111243440	+	0	0	0	0	0	0	0	NA	NA	NA
CHIA	ENSG00000134216.19	chr1:111290851-111320566	+	0	0	0	0	0	0	0	NA	NA	NA
PIFO	ENSG00000173947.14	chr1:111346600-111353013	+	0	0	0	0	0	0	0	NA	NA	NA
OVGP1	ENSG00000085465.13	chr1:111414319-111427735	-	59	69	55	56	41	19	49.8333	-0.657719	0.0819237	0.229746
WDR77	ENSG00000116455.14	chr1:111439890-111449256	-	1706	1590	1979	2064	1299	1291	1654.83	-0.1807	0.342237	0.567379
ATP5PB	ENSG00000116459.11	chr1:111448864-111462773	+	4458	4675	5026	3766	3208	3074	4034.5	-0.494811	0.000320258	0.00370793
C1orf162	ENSG00000143110.11	chr1:111473792-111478512	+	13	6	5	3	3	5	5.83333	-1.12553	0.215088	NA
TMIGD3	ENSG00000121933.19	chr1:111483348-111563962	-	0	0	0	0	0	0	0	NA	NA	NA
ADORA3	ENSG00000282608.2	chr1:111499429-111503633	-	0	0	0	0	0	0	0	NA	NA	NA
RAP1A	ENSG00000116473.14	chr1:111542218-111716691	+	460	653	514	360	307	312	434.333	-0.732834	5.7105e-05	0.000914763
INKA2	ENSG00000197852.12	chr1:111680630-111755824	-	332	323	240	509	482	454	390	0.69111	0.000116599	0.00162315
DDX20	ENSG00000064703.12	chr1:111755245-111768000	+	497	540	545	768	457	473	546.667	0.102087	0.615281	0.790034
KCND3	ENSG00000171385.9	chr1:111770662-111989155	-	0	9	2	0	2	1	2.33333	-1.87446	0.258295	NA
CTTNBP2NL	ENSG00000143079.15	chr1:112396214-112463456	+	268	367	302	372	326	396	338.5	0.223492	0.225644	0.444698
WNT2B	ENSG00000134245.18	chr1:112466541-112530165	+	79	70	72	111	115	131	96.3333	0.691877	0.00496625	0.0307343
ST7L	ENSG00000007341.19	chr1:112523514-112620825	-	257	289	245	374	254	291	285	0.216387	0.271738	0.497122
CAPZA1	ENSG00000116489.13	chr1:112619805-112671616	+	2787	3394	2692	2924	1944	2220	2660.17	-0.324044	0.060534	0.187279
MOV10	ENSG00000155363.18	chr1:112673141-112700746	+	884	933	690	717	792	862	813	-0.0804665	0.625113	0.796932
RHOC	ENSG00000155366.17	chr1:112701127-112707434	-	1275	1515	1223	1566	1836	2084	1583.17	0.451073	0.00428024	0.0277364
AL603832.3	ENSG00000271810.5	chr1:112702614-112711433	-	768	852	809	902	1055	1185	928.5	0.371321	0.0158808	0.0718365
PPM1J	ENSG00000155367.15	chr1:112709994-112715477	-	41	32	23	9	13	27	24.1667	-0.970253	0.0536589	0.172691
TAFA3	ENSG00000184599.13	chr1:112720419-112727235	+	0	0	1	1	0	1	0.5	0.89593	0.765871	NA
SLC16A1	ENSG00000155380.12	chr1:112911847-112957013	-	2543	2416	2288	2893	1481	1502	2187.17	-0.30255	0.166477	0.364788
LRIG2	ENSG00000198799.12	chr1:113073198-113132260	+	385	440	380	587	508	573	478.833	0.469086	0.00333651	0.0230722
MAGI3	ENSG00000081026.19	chr1:113390515-113685923	+	526	518	413	479	485	582	500.5	0.0855393	0.616589	0.79074
PHTF1	ENSG00000116793.16	chr1:113696831-113759489	-	477	622	579	587	485	492	540.333	-0.101502	0.548749	0.742698
RSBN1	ENSG00000081019.13	chr1:113761832-113812476	-	391	491	466	401	398	452	433.167	-0.107739	0.51908	0.720215
PTPN22	ENSG00000134242.16	chr1:113813811-113871753	-	0	3	0	1	4	1	1.5	0.999995	0.594141	NA
BCL2L15	ENSG00000188761.13	chr1:113876816-113887581	-	6	9	8	20	4	9	9.33333	0.520831	0.490086	NA
AP4B1	ENSG00000134262.13	chr1:113894194-113905201	-	251	228	274	314	263	275	267.5	0.178203	0.328191	0.554627
DCLRE1B	ENSG00000118655.7	chr1:113905213-113914086	+	256	300	235	388	371	408	326.333	0.561055	0.00135095	0.0115612
HIPK1	ENSG00000163349.22	chr1:113929324-113977869	+	1338	1713	1298	1468	958	1171	1324.33	-0.27389	0.131838	0.312458
OLFML3	ENSG00000116774.12	chr1:113979391-114035572	+	0	1	0	0	0	0	0.166667	-0.96176	0.813667	NA
SYT6	ENSG00000134207.17	chr1:114089291-114153880	-	0	0	0	0	0	0	0	NA	NA	NA
TRIM33	ENSG00000197323.12	chr1:114392790-114511203	-	1025	1225	1028	1462	889	978	1101.17	0.0222728	0.906934	0.955998
BCAS2	ENSG00000116752.6	chr1:114567557-114581629	-	355	490	421	422	244	263	365.833	-0.446527	0.0445243	0.151741
DENND2C	ENSG00000175984.15	chr1:114582848-114670422	-	191	129	105	151	206	226	168	0.456033	0.0738714	0.214118
AMPD1	ENSG00000116748.21	chr1:114673090-114695618	-	0	3	0	1	2	2	1.33333	0.736962	0.702043	NA
NRAS	ENSG00000213281.5	chr1:114704469-114716771	-	2513	2885	2725	1749	914	976	1960.33	-1.15847	4.29734e-08	2.21082e-06
CSDE1	ENSG00000009307.16	chr1:114716913-114758676	-	6640	8440	7122	8826	5857	6561	7241	-0.0636344	0.709783	0.848174
SIKE1	ENSG00000052723.12	chr1:114769479-114780685	-	693	719	627	694	423	540	616	-0.299288	0.111502	0.280955
SYCP1	ENSG00000198765.12	chr1:114854863-114995370	+	0	0	0	0	0	0	0	NA	NA	NA
TSHB	ENSG00000134200.4	chr1:115029826-115034302	+	0	0	0	0	0	0	0	NA	NA	NA
TSPAN2	ENSG00000134198.10	chr1:115048011-115089503	-	0	0	0	0	0	0	0	NA	NA	NA
NGF	ENSG00000134259.5	chr1:115285917-115338256	-	0	0	0	0	0	0	0	NA	NA	NA
VANGL1	ENSG00000173218.15	chr1:115641970-115698224	+	884	914	765	1079	633	750	837.5	-0.0580029	0.765019	0.883488
CASQ2	ENSG00000118729.12	chr1:115700021-115768714	-	0	0	0	0	0	0	0	NA	NA	NA
NHLH2	ENSG00000177551.5	chr1:115836377-115843917	-	0	0	0	0	0	0	0	NA	NA	NA
SLC22A15	ENSG00000163393.13	chr1:115976513-116070054	+	198	209	171	207	225	223	205.5	0.180425	0.347148	0.572579
MAB21L3	ENSG00000173212.4	chr1:116111755-116135240	+	73	35	44	70	50	74	57.6667	0.351985	0.307759	0.534532
ATP1A1	ENSG00000163399.16	chr1:116372668-116410261	+	5940	6086	5489	6061	5867	6454	5982.83	0.0697027	0.577389	0.76398
CD58	ENSG00000116815.16	chr1:116514534-116571039	-	137	164	166	240	128	156	165.167	0.166144	0.506204	0.710514
IGSF3	ENSG00000143061.18	chr1:116574399-116667755	-	1159	1135	991	1580	1017	995	1146.17	0.128894	0.492542	0.699818
CD2	ENSG00000116824.5	chr1:116754430-116769229	+	0	0	0	0	0	0	0	NA	NA	NA
PTGFRN	ENSG00000134247.10	chr1:116909916-116990353	+	2105	2105	1870	3381	3108	3218	2631.17	0.674954	2.07728e-07	8.30395e-06
CD101	ENSG00000134256.12	chr1:117001750-117036476	+	45	46	45	90	32	30	48	0.160464	0.698817	0.841986
TTF2	ENSG00000116830.12	chr1:117060326-117107453	+	980	906	878	749	655	768	822.667	-0.347734	0.0174441	0.0769802
TRIM45	ENSG00000134253.10	chr1:117111060-117122587	-	97	91	72	85	142	178	110.833	0.63941	0.0260119	0.102899
VTCN1	ENSG00000134258.17	chr1:117143587-117210960	-	0	0	0	1	0	0	0.166667	0.961793	0.813661	NA
MAN1A2	ENSG00000198162.12	chr1:117367449-117528872	+	969	1130	942	1023	567	688	886.5	-0.416778	0.0386068	0.137132
TENT5C	ENSG00000183508.5	chr1:117606048-117628389	+	1139	1200	1123	1451	1054	1074	1173.5	0.0479507	0.765945	0.883768
GDAP2	ENSG00000196505.11	chr1:117863485-117929621	-	560	657	510	543	416	553	539.833	-0.19181	0.276805	0.503383
WDR3	ENSG00000065183.16	chr1:117929720-117966543	+	878	863	891	860	550	611	775.5	-0.38109	0.0337659	0.124158
SPAG17	ENSG00000155761.14	chr1:117953590-118185228	-	59	68	47	57	34	55	53.3333	-0.253119	0.448354	0.663209
TBX15	ENSG00000092607.15	chr1:118883046-118989556	-	0	2	0	2	1	0	0.833333	0.584959	0.813869	NA
WARS2	ENSG00000116874.12	chr1:119031216-119140654	-	441	554	454	526	480	487	490.333	0.0431565	0.791418	0.89785
HAO2	ENSG00000116882.15	chr1:119368779-119394130	+	0	0	0	0	0	0	0	NA	NA	NA
HSD3B2	ENSG00000203859.10	chr1:119414931-119423035	+	3	2	0	1	3	0	1.5	-0.321928	0.860702	NA
HSD3B1	ENSG00000203857.10	chr1:119507198-119515054	+	0	3	0	4	3	3	2.16667	1.73696	0.275211	NA
ZNF697	ENSG00000143067.5	chr1:119619377-119648266	-	163	167	148	254	202	263	199.5	0.588981	0.00337636	0.0232366
PHGDH	ENSG00000092621.13	chr1:119648411-119744218	+	4169	4114	4332	3173	4499	4656	4157.17	-0.0332016	0.836357	0.921169
HMGCS2	ENSG00000134240.12	chr1:119748002-119768905	-	0	0	0	1	2	0	0.5	2.44267	0.441671	NA
REG4	ENSG00000134193.15	chr1:119794017-119811580	-	0	0	0	0	0	0	0	NA	NA	NA
ADAM30	ENSG00000134249.7	chr1:119893533-119896515	-	0	0	0	0	0	0	0	NA	NA	NA
NOTCH2	ENSG00000134250.20	chr1:119911553-120100779	-	5367	5117	4621	7187	4787	5426	5417.5	0.204061	0.214461	0.430402
SEC22B	ENSG00000265808.4	chr1:120150898-120176520	-	1762	2186	1514	1454	960	1122	1499.67	-0.627311	0.000747538	0.0072622
NOTCH2NLR	ENSG00000286106.1	chr1:120723946-120793874	+	11	9	4	6	9	8	7.83333	-0.0614014	0.936071	NA
NBPF26	ENSG00000273136.7	chr1:120723949-120842110	+	1665	1420	1491	1411	1654	1673	1552.33	0.050191	0.725979	0.858397
PPIAL4A	ENSG00000263353.3	chr1:120889746-120890405	+	0	0	0	0	0	0	0	NA	NA	NA
FCGR1B	ENSG00000198019.13	chr1:121087345-121097161	+	0	1	2	0	0	1	0.666667	-1.48088	0.583397	NA
FAM72B	ENSG00000188610.12	chr1:121167646-121185539	-	162	256	187	175	179	219	196.333	-0.0784002	0.725643	0.858164
SRGAP2C	ENSG00000171943.12	chr1:121184811-121392874	+	1488	1613	1446	1215	957	1145	1310.67	-0.455036	0.00198924	0.0155735
H3-2	ENSG00000273213.3	chr1:143894544-143905966	-	11	37	24	9	21	5	17.8333	-1.04064	0.0945332	0.252528
FAM72C	ENSG00000263513.5	chr1:143955364-143971965	-	106	211	130	101	157	142	141.167	-0.160275	0.564783	0.754674
PPIAL4E	ENSG00000271567.1	chr1:144372875-144373659	-	0	0	0	0	1	0	0.166667	0.961793	0.813661	NA
NBPF15	ENSG00000266338.6	chr1:144421386-144461674	-	1321	1181	1034	1011	1410	1541	1249.67	0.16411	0.357441	0.581879
PPIAL4F	ENSG00000279782.2	chr1:144592868-144593652	+	0	0	1	0	1	0	0.333333	1.05477e-05	0.999998	NA
SRGAP2B	ENSG00000196369.11	chr1:144887265-145095528	-	1454	1572	1447	1074	956	1142	1274.17	-0.49585	0.000400114	0.00443851
FAM72D	ENSG00000215784.6	chr1:145095974-145112696	+	92	171	121	92	130	121	121.167	-0.162898	0.546479	0.74113
PPIAL4D	ENSG00000256374.2	chr1:145241630-145242124	-	0	0	0	0	1	0	0.166667	0.961793	0.813661	NA
NBPF20	ENSG00000162825.16	chr1:145289900-145405778	-	492	468	437	401	545	451	465.667	-1.29066e-07	0.999999	0.999999
GPR89A	ENSG00000117262.19	chr1:145607988-145670650	+	425	450	375	587	451	492	463.333	0.291603	0.0878828	0.240933
PDZK1	ENSG00000174827.14	chr1:145670852-145708148	-	13	15	14	8	12	10	12	-0.485427	0.425181	0.643518
CD160	ENSG00000117281.16	chr1:145719471-145739288	+	36	33	25	21	21	27	27.1667	-0.446065	0.291213	0.517651
RNF115	ENSG00000265491.5	chr1:145738868-145824095	-	392	450	440	393	367	399	406.833	-0.145516	0.364143	0.588899
POLR3C	ENSG00000186141.9	chr1:145824088-145844402	+	358	358	332	393	281	290	335.333	-0.120534	0.516992	0.718545
NUDT17	ENSG00000186364.12	chr1:145845630-145848954	+	47	55	42	57	38	57	49.3333	0.0780022	0.814816	0.909615
PIAS3	ENSG00000131788.16	chr1:145848522-145859836	-	206	216	179	147	199	211	193	-0.109688	0.604415	0.782717
ANKRD35	ENSG00000198483.13	chr1:145866560-145885866	-	2	0	0	1	0	2	0.833333	0.584959	0.813869	NA
ITGA10	ENSG00000143127.13	chr1:145891208-145910111	-	3	2	1	6	3	8	3.83333	1.5025	0.182152	NA
PEX11B	ENSG00000131779.11	chr1:145911350-145918717	-	255	192	183	143	339	341	242.167	0.38554	0.167228	0.365804
RBM8A	ENSG00000265241.7	chr1:145917714-145927678	-	1008	993	1226	1239	878	797	1023.5	-0.147193	0.423943	0.642686
AC243547.3	ENSG00000280778.1	chr1:145927258-145977811	+	76	125	93	113	102	101	101.667	0.104108	0.688948	0.837085
LIX1L	ENSG00000271601.4	chr1:145933423-145958017	-	832	936	831	963	694	755	835.167	-0.107727	0.513294	0.715894
ANKRD34A	ENSG00000272031.3	chr1:145959441-145964575	-	36	37	34	28	41	51	37.8333	0.165423	0.658581	0.817595
POLR3GL	ENSG00000121851.13	chr1:145964690-145978848	+	35	63	32	34	66	69	49.8333	0.378511	0.323481	0.550049
TXNIP	ENSG00000265972.6	chr1:145992435-145996579	-	181	262	187	99	464	679	312	0.979239	0.185976	0.391796
HJV	ENSG00000168509.20	chr1:146017468-146036746	-	0	0	0	0	3	0	0.5	2.44267	0.483188	NA
NBPF10	ENSG00000271425.9	chr1:146064711-146229000	-	1446	1256	1307	1208	1419	1469	1350.83	0.0309732	0.8307	0.918481
NOTCH2NLA	ENSG00000264343.6	chr1:146146203-146229026	-	698	584	670	560	636	649	632.833	-0.0813323	0.59951	0.779539
PPIAL4H	ENSG00000270339.3	chr1:146344131-146344790	-	0	0	0	0	0	0	0	NA	NA	NA
NBPF12	ENSG00000268043.7	chr1:146938744-146996202	+	436	473	460	589	463	525	491	0.20406	0.207262	0.420754
PRKAB2	ENSG00000131791.8	chr1:147155106-147172550	-	338	361	264	409	411	441	370.667	0.38896	0.0280848	0.108719
FMO5	ENSG00000131781.13	chr1:147175351-147243050	-	47	40	60	43	33	48	45.1667	-0.245476	0.479078	0.689495
CHD1L	ENSG00000131778.19	chr1:147242654-147295765	+	607	628	571	591	421	474	548.667	-0.281364	0.0985079	0.259025
BCL9	ENSG00000116128.11	chr1:147541501-147626216	+	448	488	424	557	775	939	605.167	0.739721	0.000132006	0.00180228
AC242628.1	ENSG00000288626.1	chr1:147611590-147611796	+	59	61	52	65	99	91	71.1667	0.568088	0.049891	0.164045
ACP6	ENSG00000162836.12	chr1:147629652-147670524	-	29	27	23	14	37	26	26	-0.0369947	0.936056	0.971355
GJA5	ENSG00000265107.3	chr1:147756199-147773362	-	7	3	2	8	4	3	4.5	0.321927	0.751677	NA
GJA8	ENSG00000121634.6	chr1:147902795-147909269	+	0	0	0	0	0	0	0	NA	NA	NA
GPR89B	ENSG00000188092.15	chr1:147928393-147993592	+	417	431	373	580	437	496	455.667	0.309349	0.069903	0.206304
NBPF11	ENSG00000263956.6	chr1:148102046-148152322	-	466	479	367	560	539	597	501.333	0.370368	0.0258069	0.102403
PPIAL4G	ENSG00000236334.2	chr1:148479824-148483679	-	1	1	1	0	1	0	0.666667	-1.48088	0.559356	NA
NBPF14	ENSG00000270629.6	chr1:148531385-148679742	-	1898	1634	1635	1825	1859	1850	1783.5	0.0989957	0.460337	0.673981
NOTCH2NLB	ENSG00000286019.1	chr1:148607040-148679779	-	213	191	219	135	217	160	189.167	-0.283089	0.200138	0.411665
NUDT4B	ENSG00000177144.7	chr1:148748894-148750099	+	201	299	230	244	189	205	228	-0.19434	0.357728	0.582239
PDE4DIP	ENSG00000178104.19	chr1:148808181-149048286	+	300	360	289	385	408	467	368.167	0.408944	0.0196246	0.0839363
NBPF9	ENSG00000269713.7	chr1:149054027-149103561	-	1343	1380	1231	1203	1456	1603	1369.33	0.108218	0.476612	0.687476
NOTCH2NLC	ENSG00000286219.1	chr1:149390614-149468030	+	681	571	618	488	584	588	588.333	-0.171855	0.280936	0.506657
AC242842.3	ENSG00000286185.1	chr1:149390623-149556361	+	1333	1137	1233	1039	1218	1255	1202.5	-0.0764018	0.601846	0.781316
NBPF19	ENSG00000271383.7	chr1:149475338-149556361	+	758	685	676	638	721	765	707.167	0.00340007	0.982	0.993402
PPIAL4C	ENSG00000263464.2	chr1:149583865-149584464	+	1	0	2	1	1	0	0.833333	-0.584958	0.80257	NA
FCGR1A	ENSG00000150337.13	chr1:149782671-149792518	+	0	2	2	1	2	1	1.33333	-6.92063e-07	1	NA
H2BC18	ENSG00000203814.6	chr1:149782689-149812373	-	481	888	507	753	714	921	710.667	0.348143	0.113343	0.283822
H3C13	ENSG00000183598.4	chr1:149813225-149813693	-	1214	1547	1745	724	1003	912	1190.83	-0.771856	1.44223e-05	0.000303295
H4C14	ENSG00000270882.2	chr1:149832659-149839767	+	4506	4958	5275	4288	4969	5360	4892.67	-0.0119915	0.931979	0.968937
H3C14	ENSG00000203811.1	chr1:149839538-149841193	-	8357	8898	12043	6988	7890	8061	8706.17	-0.353	0.0277322	0.107777
H2AC18	ENSG00000203812.2	chr1:149842188-149842736	-	15569	16602	23405	17705	16749	14762	17465.3	-0.175335	0.297441	0.524014
H2AC19	ENSG00000272196.2	chr1:149851061-149851624	+	15690	16734	23561	17806	16839	14814	17574	-0.178807	0.287796	0.513893
H3C15	ENSG00000203852.3	chr1:149852619-149854274	+	8236	8778	11921	6944	7789	8018	8614.33	-0.346886	0.0311332	0.116974
H4C15	ENSG00000270276.2	chr1:149854045-149861210	-	4465	4894	5223	4246	4918	5319	4844.17	-0.00982826	0.944284	0.97643
H2BC21	ENSG00000184678.10	chr1:149884459-149886652	-	254	556	321	336	309	444	370	-0.0545952	0.829475	0.917853
H2AC20	ENSG00000184260.6	chr1:149886918-149887411	+	2420	2674	2215	2522	2248	2442	2420.17	-0.0192747	0.888023	0.948217
H2AC21	ENSG00000184270.6	chr1:149887469-149887965	-	655	717	975	612	801	765	754.167	-0.107814	0.560102	0.75119
BOLA1	ENSG00000178096.9	chr1:149887890-149900798	+	480	523	776	469	614	568	571.667	-0.107727	0.59096	0.774035
SV2A	ENSG00000159164.10	chr1:149903318-149917844	-	6	3	0	3	6	3	3.5	0.415035	0.730732	NA
SF3B4	ENSG00000143368.10	chr1:149923317-149927803	-	376	383	311	700	591	637	499.667	0.849494	2.46153e-07	9.75217e-06
MTMR11	ENSG00000014914.21	chr1:149928651-149936879	-	53	47	32	41	57	48	46.3333	0.14543	0.674668	0.82895
OTUD7B	ENSG00000264522.6	chr1:149937812-150010726	-	580	680	598	780	635	621	649	0.131987	0.412548	0.632705
VPS45	ENSG00000136631.15	chr1:150067279-150145329	+	317	363	294	356	377	401	351.333	0.219427	0.19844	0.409106
PLEKHO1	ENSG00000023902.14	chr1:150149183-150164720	+	3	12	4	2	4	8	5.5	-0.440573	0.64793	NA
ANP32E	ENSG00000143401.15	chr1:150218417-150236156	-	1372	1579	1307	956	542	534	1048.33	-1.06728	3.59027e-07	1.34155e-05
CA14	ENSG00000118298.12	chr1:150257251-150265078	+	38	30	21	23	24	11	24.5	-0.617753	0.194199	0.402944
APH1A	ENSG00000117362.13	chr1:150265399-150269580	-	1333	1531	1537	2041	1942	1897	1713.5	0.417985	0.00191035	0.0150965
C1orf54	ENSG00000118292.9	chr1:150268200-150280916	+	224	293	258	440	382	391	331.333	0.646311	0.000292871	0.00344572
CIART	ENSG00000159208.16	chr1:150282543-150287093	+	0	1	0	0	0	1	0.333333	1.05477e-05	0.999998	NA
MRPS21	ENSG00000266472.6	chr1:150293861-150308979	+	632	651	665	765	814	843	728.333	0.314205	0.0266276	0.104671
PRPF3	ENSG00000117360.13	chr1:150321479-150353233	+	318	383	342	637	492	432	434	0.581731	0.00187177	0.0148646
RPRD2	ENSG00000163125.15	chr1:150363091-150476566	+	579	572	498	816	818	915	699.667	0.62834	2.84613e-05	0.000529517
TARS2	ENSG00000143374.17	chr1:150487364-150507609	+	512	486	425	590	574	652	539.833	0.351828	0.025424	0.101349
ECM1	ENSG00000143369.15	chr1:150508062-150513789	+	6	11	4	18	11	8	9.66667	0.817135	0.257671	NA
ADAMTSL4	ENSG00000143382.15	chr1:150549369-150560937	+	853	661	628	298	533	591	594	-0.591037	0.00910094	0.0479468
MCL1	ENSG00000143384.13	chr1:150574551-150579738	-	2713	2975	2859	3055	2163	2092	2642.83	-0.225547	0.171162	0.371116
ENSA	ENSG00000143420.19	chr1:150600851-150629612	-	888	1046	1023	1220	1236	1194	1101.17	0.303762	0.0295679	0.112546
GOLPH3L	ENSG00000143457.11	chr1:150646230-150697154	-	376	415	383	357	414	523	411.333	0.140405	0.441185	0.656923
HORMAD1	ENSG00000143452.16	chr1:150698060-150720895	-	75	126	80	44	67	76	78	-0.587532	0.0594951	0.185259
CTSS	ENSG00000163131.11	chr1:150730188-150765792	-	1	6	2	12	11	16	8	2.11547	0.0127897	NA
CTSK	ENSG00000143387.13	chr1:150796208-150808260	-	19	15	6	21	13	8	13.6667	0.0703885	0.911702	0.958214
ARNT	ENSG00000143437.21	chr1:150809713-150876708	-	484	602	474	564	581	677	563.667	0.223977	0.179439	0.382744
CTXND2	ENSG00000283324.1	chr1:150887136-150913292	+	1	0	0	0	0	0	0.166667	-0.96176	0.813667	NA
SETDB1	ENSG00000143379.12	chr1:150926263-150964744	+	448	479	430	559	568	596	513.333	0.344502	0.0224814	0.0927098
CERS2	ENSG00000143418.20	chr1:150960583-150975003	-	2182	2378	2133	2848	1849	2066	2242.67	0.0150102	0.929778	0.967612
ANXA9	ENSG00000143412.10	chr1:150982249-150995634	+	70	39	35	39	49	67	49.8333	0.106199	0.773587	0.887378
MINDY1	ENSG00000143409.15	chr1:150996086-151008375	-	203	154	145	159	247	247	192.5	0.379395	0.10461	0.269402
PRUNE1	ENSG00000143363.17	chr1:151008420-151035713	+	288	367	287	375	446	501	377.333	0.488923	0.00832577	0.0449982
BNIPL	ENSG00000163141.20	chr1:151036321-151047720	+	25	37	14	25	24	35	26.6667	0.144389	0.754836	0.876691
C1orf56	ENSG00000143443.10	chr1:151047751-151051986	+	203	261	168	330	183	274	236.5	0.316439	0.190952	0.398661
CDC42SE1	ENSG00000197622.13	chr1:151050971-151070325	-	1000	1261	1079	1630	1145	1324	1239.83	0.295424	0.0794431	0.225156
MLLT11	ENSG00000213190.4	chr1:151060397-151069544	+	21	22	14	21	19	17	19	-5.26278e-07	0.999999	0.999999
GABPB2	ENSG00000143458.12	chr1:151070578-151125542	+	275	293	258	339	347	333	307.5	0.30294	0.0720087	0.21063
SEMA6C	ENSG00000143434.16	chr1:151131685-151146664	-	88	81	77	103	69	69	81.1667	-0.0296254	0.914798	0.959818
TNFAIP8L2	ENSG00000163154.6	chr1:151156649-151159749	+	13	17	9	7	7	9	10.3333	-0.761841	0.254376	0.47787
SCNM1	ENSG00000163156.12	chr1:151156664-151170296	+	170	169	166	162	215	237	186.5	0.281955	0.180802	0.384548
LYSMD1	ENSG00000163155.12	chr1:151159748-151165948	-	142	168	119	141	160	174	150.667	0.14695	0.510045	0.713459
TMOD4	ENSG00000163157.15	chr1:151169986-151176284	-	11	26	11	4	9	10	11.8333	-1.0614	0.117227	0.290023
VPS72	ENSG00000163159.14	chr1:151176304-151195321	-	337	441	363	622	621	638	503.667	0.721201	1.03741e-05	0.00022704
PIP5K1A	ENSG00000143398.20	chr1:151197949-151249536	+	1230	1344	1175	1557	1110	1289	1284.17	0.0775365	0.627081	0.79814
PSMD4	ENSG00000159352.16	chr1:151254709-151267479	+	1591	1505	1556	1857	2188	1904	1766.83	0.354796	0.008802	0.0467465
ZNF687	ENSG00000143373.18	chr1:151281618-151292176	+	914	814	792	850	934	1112	902.667	0.200638	0.200858	0.412619
PI4KB	ENSG00000143393.16	chr1:151291797-151327715	-	896	1063	982	1407	1349	1568	1210.83	0.55606	0.000109591	0.00154498
RFX5	ENSG00000143390.17	chr1:151340640-151347357	-	1618	1935	1608	1700	1565	1709	1689.17	-0.0532442	0.705135	0.84581
SELENBP1	ENSG00000143416.21	chr1:151364304-151372707	-	815	776	826	575	774	877	773.833	-0.118764	0.494177	0.701188
PSMB4	ENSG00000159377.11	chr1:151399560-151401937	+	2721	2736	2983	2508	1867	1872	2447.83	-0.43408	0.00488746	0.0303738
POGZ	ENSG00000143442.22	chr1:151402724-151459494	-	885	975	766	1127	893	1047	948.833	0.223961	0.159038	0.353863
CGN	ENSG00000143375.15	chr1:151510510-151538692	+	64	50	51	46	28	65	50.6667	-0.247381	0.489862	0.697894
TUFT1	ENSG00000143367.16	chr1:151540305-151583583	+	326	291	266	448	322	352	334.167	0.345587	0.0665656	0.199338
SNX27	ENSG00000143376.14	chr1:151612006-151699091	+	1135	1467	982	1072	931	1118	1117.5	-0.199562	0.24761	0.469533
CELF3	ENSG00000159409.15	chr1:151700058-151716803	-	1	5	3	3	4	1	2.83333	-0.169926	0.892952	NA
RIIAD1	ENSG00000178796.13	chr1:151710433-151729805	+	0	0	0	0	1	0	0.166667	0.961793	0.813661	NA
MRPL9	ENSG00000143436.11	chr1:151759647-151763496	-	440	470	492	591	522	542	509.5	0.239345	0.119507	0.293581
OAZ3	ENSG00000143450.17	chr1:151762899-151771334	+	233	249	279	284	284	275	267.333	0.147636	0.404114	0.625119
TDRKH	ENSG00000182134.16	chr1:151770107-151791416	-	117	110	85	94	147	158	118.5	0.354842	0.176433	0.378683
LINGO4	ENSG00000213171.3	chr1:151800264-151805419	-	1	0	2	2	18	11	5.66667	3.36923	0.00648742	NA
RORC	ENSG00000143365.19	chr1:151806071-151831845	-	53	55	51	84	313	344	150	2.22044	0.000180042	0.00232574
C2CD4D	ENSG00000225556.1	chr1:151837819-151840557	-	1	7	13	2	8	12	7.16667	0.0671129	0.942239	NA
THEM5	ENSG00000196407.12	chr1:151847101-151853712	-	6	6	3	14	35	49	18.8333	2.70782	2.39614e-05	0.000458288
THEM4	ENSG00000159445.13	chr1:151870866-151909637	-	646	667	671	884	573	579	670	0.0373254	0.841271	0.923541
S100A10	ENSG00000197747.9	chr1:151982915-151993859	-	725	931	654	921	636	672	756.5	-0.0514964	0.786679	0.894992
S100A11	ENSG00000163191.6	chr1:152032506-152047907	-	676	924	604	1040	809	1056	851.5	0.398414	0.033046	0.12222
TCHHL1	ENSG00000182898.4	chr1:152084141-152089064	-	0	0	0	0	0	0	0	NA	NA	NA
TCHH	ENSG00000159450.12	chr1:152106317-152115454	-	0	0	0	0	0	0	0	NA	NA	NA
RPTN	ENSG00000215853.3	chr1:152153595-152159228	-	0	0	0	0	0	0	0	NA	NA	NA
HRNR	ENSG00000197915.7	chr1:152212076-152224193	-	0	0	0	0	0	0	0	NA	NA	NA
FLG	ENSG00000143631.11	chr1:152302165-152325239	-	0	0	0	0	0	0	0	NA	NA	NA
FLG2	ENSG00000143520.6	chr1:152348735-152360006	-	0	0	0	0	0	0	0	NA	NA	NA
CRNN	ENSG00000143536.7	chr1:152409243-152414263	-	0	0	0	0	0	0	0	NA	NA	NA
LCE5A	ENSG00000186207.5	chr1:152510803-152512177	+	0	0	0	0	0	0	0	NA	NA	NA
CRCT1	ENSG00000169509.6	chr1:152514482-152516008	+	0	0	0	0	0	0	0	NA	NA	NA
LCE3E	ENSG00000185966.4	chr1:152565654-152566780	-	0	0	0	0	0	0	0	NA	NA	NA
LCE3D	ENSG00000163202.5	chr1:152579381-152580516	-	0	0	0	0	0	0	0	NA	NA	NA
LCE3C	ENSG00000244057.4	chr1:152600662-152601086	+	0	0	0	0	0	0	0	NA	NA	NA
LCE3B	ENSG00000187238.5	chr1:152613811-152614098	+	0	0	0	0	0	0	0	NA	NA	NA
LCE3A	ENSG00000185962.1	chr1:152622834-152623103	-	0	0	0	0	0	0	0	NA	NA	NA
LCE2D	ENSG00000187223.4	chr1:152663380-152664659	+	0	0	0	0	0	0	0	NA	NA	NA
LCE2C	ENSG00000187180.3	chr1:152675295-152676574	+	0	0	0	0	0	0	0	NA	NA	NA
LCE2B	ENSG00000159455.9	chr1:152686123-152687397	+	0	0	0	0	0	0	0	NA	NA	NA
LCE2A	ENSG00000187173.4	chr1:152698345-152699442	+	0	0	0	0	0	0	0	NA	NA	NA
LCE4A	ENSG00000187170.4	chr1:152708160-152709491	+	0	0	0	0	0	0	0	NA	NA	NA
C1orf68	ENSG00000198854.5	chr1:152719522-152720470	+	0	0	0	0	0	0	0	NA	NA	NA
KPRP	ENSG00000203786.6	chr1:152759561-152762052	+	0	0	0	0	0	0	0	NA	NA	NA
LCE1F	ENSG00000240386.3	chr1:152776372-152776728	+	0	0	0	0	0	0	0	NA	NA	NA
LCE1E	ENSG00000186226.9	chr1:152786214-152788426	+	0	0	0	0	0	0	0	NA	NA	NA
LCE1D	ENSG00000172155.10	chr1:152796721-152798181	+	0	0	0	0	0	0	0	NA	NA	NA
LCE1C	ENSG00000197084.5	chr1:152804835-152806628	-	0	0	0	0	0	0	0	NA	NA	NA
LCE1B	ENSG00000196734.9	chr1:152811971-152813108	+	0	0	0	0	1	0	0.166667	0.961793	0.813661	NA
LCE1A	ENSG00000186844.6	chr1:152827473-152828097	+	0	0	0	0	0	0	0	NA	NA	NA
LCE6A	ENSG00000235942.3	chr1:152842856-152843983	+	0	0	0	0	0	0	0	NA	NA	NA
AL162596.1	ENSG00000285946.1	chr1:152859996-152860985	+	0	0	0	0	0	0	0	NA	NA	NA
SMCP	ENSG00000163206.6	chr1:152878322-152885047	+	0	0	0	0	0	0	0	NA	NA	NA
IVL	ENSG00000163207.7	chr1:152908546-152911886	+	0	0	0	0	0	0	0	NA	NA	NA
SPRR5	ENSG00000283227.1	chr1:152947154-152949258	+	0	0	0	0	0	0	0	NA	NA	NA
SPRR4	ENSG00000184148.4	chr1:152970648-152972574	+	0	0	0	0	0	0	0	NA	NA	NA
SPRR1A	ENSG00000169474.4	chr1:152985231-152985500	+	0	0	0	0	0	0	0	NA	NA	NA
SPRR3	ENSG00000163209.15	chr1:153001747-153003856	+	0	0	0	0	0	0	0	NA	NA	NA
SPRR1B	ENSG00000169469.9	chr1:153031203-153032900	+	0	0	0	0	0	0	0	NA	NA	NA
SPRR2D	ENSG00000163216.7	chr1:153039732-153041931	-	0	0	0	0	0	0	0	NA	NA	NA
SPRR2A	ENSG00000241794.2	chr1:153056120-153057512	-	0	0	0	0	0	0	0	NA	NA	NA
SPRR2B	ENSG00000196805.7	chr1:153070224-153070840	-	0	0	0	0	0	0	0	NA	NA	NA
SPRR2E	ENSG00000203785.9	chr1:153093135-153106184	-	0	0	0	0	0	0	0	NA	NA	NA
SPRR2F	ENSG00000244094.2	chr1:153112121-153113516	-	0	0	0	0	0	0	0	NA	NA	NA
SPRR2G	ENSG00000159516.9	chr1:153149582-153150890	-	0	0	0	0	0	0	0	NA	NA	NA
LELP1	ENSG00000203784.3	chr1:153203430-153205120	+	0	0	0	0	0	0	0	NA	NA	NA
PRR9	ENSG00000203783.5	chr1:153217584-153219310	+	0	0	0	0	0	0	0	NA	NA	NA
LORICRIN	ENSG00000203782.6	chr1:153259687-153262124	+	0	0	0	0	0	0	0	NA	NA	NA
PGLYRP3	ENSG00000159527.3	chr1:153297862-153310718	-	0	0	0	0	0	0	0	NA	NA	NA
PGLYRP4	ENSG00000163218.15	chr1:153330120-153348841	-	0	0	0	0	0	0	0	NA	NA	NA
S100A9	ENSG00000163220.11	chr1:153357854-153361023	+	0	0	0	1	2	2	0.833333	3.17964	0.189471	NA
S100A12	ENSG00000163221.9	chr1:153373711-153375621	-	0	0	0	0	0	0	0	NA	NA	NA
S100A8	ENSG00000143546.10	chr1:153390032-153391073	-	0	0	0	11	9	3	3.83333	5.38128	0.000628228	NA
S100A7A	ENSG00000184330.12	chr1:153416520-153423222	+	0	0	0	0	0	0	0	NA	NA	NA
S100A7L2	ENSG00000197364.7	chr1:153437058-153439949	-	0	0	0	0	0	0	0	NA	NA	NA
S100A7	ENSG00000143556.9	chr1:153457744-153460651	-	0	0	0	0	0	0	0	NA	NA	NA
S100A6	ENSG00000197956.10	chr1:153534599-153536244	-	3818	3684	3269	4216	3555	3670	3702	0.0870608	0.526297	0.726437
S100A5	ENSG00000196420.7	chr1:153537147-153541765	-	3	5	1	1	2	2	2.33333	-0.847996	0.539252	NA
S100A4	ENSG00000196154.12	chr1:153543613-153550136	-	4297	4674	5342	3435	3718	3793	4209.83	-0.386922	0.00473854	0.0297449
S100A3	ENSG00000188015.10	chr1:153547329-153549258	-	47	63	25	33	22	44	39	-0.447459	0.286576	0.512901
S100A2	ENSG00000196754.13	chr1:153561108-153567890	-	27	19	14	15	11	15	16.8333	-0.549339	0.306206	0.533138
S100A16	ENSG00000188643.11	chr1:153606886-153613145	-	1347	1506	1464	1868	1808	1925	1653	0.375655	0.0041668	0.02716
S100A14	ENSG00000189334.9	chr1:153614255-153616986	-	22	16	25	17	57	40	29.5	0.855609	0.0729959	0.21222
S100A13	ENSG00000189171.14	chr1:153618787-153631360	-	357	429	458	326	455	468	415.5	0.00578683	0.975711	0.990047
S100A1	ENSG00000160678.12	chr1:153627926-153632039	+	16	19	22	33	23	37	25	0.706268	0.11344	0.283944
CHTOP	ENSG00000160679.13	chr1:153633982-153646306	+	850	885	776	908	710	826	825.833	-0.0390179	0.800086	0.903029
SNAPIN	ENSG00000143553.11	chr1:153658703-153661852	+	304	428	392	407	311	294	356	-0.151433	0.44358	0.659002
ILF2	ENSG00000143621.17	chr1:153661788-153671028	-	2903	3235	3345	3652	3230	3247	3268.67	0.0950762	0.475223	0.685973
NPR1	ENSG00000169418.10	chr1:153678688-153693992	+	1480	1325	1419	1478	1476	1408	1431	0.0463798	0.725402	0.858164
INTS3	ENSG00000143624.14	chr1:153728050-153774808	+	944	1004	903	1574	1115	1186	1121	0.442728	0.00695209	0.0394352
SLC27A3	ENSG00000143554.14	chr1:153774354-153780157	+	31	19	27	29	25	42	28.8333	0.318175	0.455684	0.669864
GATAD2B	ENSG00000143614.10	chr1:153789030-153923360	-	1101	1260	932	1222	1331	1547	1232.17	0.316221	0.0514747	0.167656
DENND4B	ENSG00000198837.10	chr1:153929501-153946718	-	1055	1010	927	1075	1521	1638	1204.33	0.500911	0.00383162	0.0255763
CRTC2	ENSG00000160741.17	chr1:153947669-153958615	-	389	395	427	393	372	421	399.5	-0.030095	0.850915	0.928609
SLC39A1	ENSG00000143570.19	chr1:153959099-153968184	-	2191	2474	2695	2757	2203	1959	2379.83	-0.0891424	0.579866	0.765815
AL358472.7	ENSG00000285779.1	chr1:153959151-153975887	-	3879	4306	4687	5162	4452	4335	4470.17	0.115925	0.406857	0.627666
CREB3L4	ENSG00000143578.16	chr1:153967534-153974361	+	131	130	111	98	115	120	117.5	-0.159781	0.489074	0.697459
JTB	ENSG00000143543.15	chr1:153974269-153977674	-	5579	5349	6987	6371	7097	6491	6312.33	0.155871	0.281934	0.507818
AL358472.6	ENSG00000285641.1	chr1:153975850-153986246	-	5259	5025	6582	5731	6659	6022	5879.67	0.126528	0.390686	0.612244
RAB13	ENSG00000143545.10	chr1:153981617-153986358	-	586	676	554	515	692	665	614.667	0.0438161	0.797116	0.901356
RPS27	ENSG00000177954.14	chr1:153990762-153992155	+	232	325	188	267	359	336	284.5	0.368796	0.0960777	0.255358
NUP210L	ENSG00000143552.9	chr1:153992685-154155116	-	31	36	21	24	21	23	26	-0.371969	0.392293	0.61341
TPM3	ENSG00000143549.21	chr1:154155304-154194648	-	2408	2786	2642	3648	2551	2770	2800.83	0.19483	0.224644	0.443309
C1orf189	ENSG00000163263.7	chr1:154199085-154206333	-	4	0	1	0	1	4	1.66667	-1.1922e-06	0.999999	NA
C1orf43	ENSG00000143612.21	chr1:154206696-154220637	-	3787	4465	4417	4374	3375	3315	3955.5	-0.19543	0.201686	0.413889
UBAP2L	ENSG00000143569.19	chr1:154220179-154271510	+	935	1230	884	2085	1412	1664	1368.33	0.759314	3.16241e-05	0.00058045
HAX1	ENSG00000143575.15	chr1:154272589-154275875	+	899	1072	979	1150	1189	1199	1081.33	0.262219	0.061139	0.188491
AQP10	ENSG00000143595.13	chr1:154321090-154325325	+	0	0	0	0	0	0	0	NA	NA	NA
ATP8B2	ENSG00000143515.18	chr1:154325553-154351304	+	277	306	255	253	325	326	290.333	0.109372	0.556596	0.748412
IL6R	ENSG00000160712.13	chr1:154405193-154469450	+	180	166	230	309	309	284	246.333	0.647058	0.000848322	0.00803743
SHE	ENSG00000169291.10	chr1:154469772-154502412	-	0	0	0	0	1	0	0.166667	0.961793	0.813661	NA
TDRD10	ENSG00000163239.12	chr1:154502219-154548147	+	0	0	0	0	0	0	0	NA	NA	NA
UBE2Q1	ENSG00000160714.10	chr1:154548577-154559028	-	792	962	843	1047	844	823	885.167	0.0635746	0.69018	0.837811
CHRNB2	ENSG00000160716.6	chr1:154567778-154580013	+	9	5	8	18	2	4	7.66667	0.12553	0.88553	NA
ADAR	ENSG00000160710.17	chr1:154582057-154628013	-	3660	4077	3550	5929	4697	5794	4617.83	0.540792	0.00015522	0.00206416
KCNN3	ENSG00000143603.19	chr1:154697455-154870281	-	0	0	2	1	4	2	1.5	1.80735	0.341845	NA
PMVK	ENSG00000163344.6	chr1:154924740-154936719	-	374	392	383	382	440	388	393.167	0.0746281	0.642777	0.807923
PBXIP1	ENSG00000163346.17	chr1:154944076-154956123	-	144	126	105	112	198	214	149.833	0.482676	0.0664575	0.19909
PYGO2	ENSG00000163348.4	chr1:154957026-154963853	-	1209	1195	1333	1490	1584	1516	1387.83	0.296613	0.0260564	0.102978
SHC1	ENSG00000160691.19	chr1:154962298-154974395	-	1500	1712	1625	1774	1432	1467	1585	-0.0497636	0.732558	0.862614
CKS1B	ENSG00000173207.13	chr1:154974653-154979251	+	1198	1167	1441	1463	1410	1372	1341.83	0.157489	0.272557	0.498154
FLAD1	ENSG00000160688.19	chr1:154983338-154993111	+	774	831	740	895	904	936	846.667	0.221953	0.111981	0.281602
LENEP	ENSG00000163352.5	chr1:154993586-154994315	+	6	5	2	7	4	8	5.33333	0.547486	0.553472	NA
ZBTB7B	ENSG00000160685.13	chr1:155002630-155018522	+	1217	1299	1334	1268	1674	1903	1449.17	0.331638	0.0458269	0.154606
DCST2	ENSG00000163354.15	chr1:155018520-155033781	-	12	13	6	10	12	10	10.5	0.0458029	0.944639	0.976437
DCST1	ENSG00000163357.11	chr1:155033824-155050930	+	53	47	55	57	53	57	53.6667	0.10758	0.72494	0.858102
ADAM15	ENSG00000143537.14	chr1:155050566-155062775	+	3916	3657	4265	3375	3950	3741	3817.33	-0.0972916	0.469869	0.68224
EFNA4	ENSG00000243364.8	chr1:155063737-155069553	+	125	119	117	140	217	198	152.667	0.620489	0.00690625	0.0392123
AL691442.2	ENSG00000251246.1	chr1:155063748-155086807	+	146	151	151	146	217	192	167.167	0.308989	0.155988	0.349811
EFNA3	ENSG00000143590.14	chr1:155078837-155087538	+	147	169	146	164	235	223	180.667	0.429022	0.0461308	0.155286
EFNA1	ENSG00000169242.12	chr1:155127876-155134899	+	568	508	494	623	546	545	547.333	0.126602	0.415233	0.635123
SLC50A1	ENSG00000169241.19	chr1:155135344-155138857	+	452	496	513	290	359	390	416.667	-0.491761	0.00453077	0.0289373
DPM3	ENSG00000179085.8	chr1:155139891-155140595	-	437	334	341	307	524	493	406	0.251746	0.239903	0.461376
KRTCAP2	ENSG00000163463.13	chr1:155169408-155173475	-	683	661	550	713	783	884	712.333	0.329525	0.0401314	0.141244
AL713999.1	ENSG00000273088.2	chr1:155169409-155187272	-	617	595	501	694	753	842	667	0.418192	0.0086111	0.0459998
TRIM46	ENSG00000163462.18	chr1:155173787-155184971	+	5	1	10	1	2	0	3.16667	-2.41503	0.0894268	NA
MUC1	ENSG00000185499.16	chr1:155185824-155192916	-	37	56	36	90	80	75	62.3333	0.92541	0.00269558	0.0196591
THBS3	ENSG00000169231.13	chr1:155195588-155209051	-	123	124	93	91	85	100	102.667	-0.300867	0.223712	0.442512
MTX1	ENSG00000173171.14	chr1:155208699-155213824	+	1047	925	1037	952	1230	1094	1047.5	0.122651	0.419781	0.639177
GBA	ENSG00000177628.16	chr1:155234452-155244699	-	600	626	595	1433	1011	1085	891.667	0.954528	9.48403e-09	6.23452e-07
FAM189B	ENSG00000160767.21	chr1:155247205-155255483	-	1801	1729	1917	950	1479	1461	1556.17	-0.485692	0.00595256	0.0352136
SCAMP3	ENSG00000116521.11	chr1:155255979-155262430	-	683	853	712	1070	934	1112	894	0.471053	0.00240681	0.0181087
CLK2	ENSG00000176444.19	chr1:155262868-155278491	-	174	193	143	117	119	167	152.167	-0.339718	0.144641	0.332803
HCN3	ENSG00000143630.10	chr1:155277463-155289848	+	118	116	94	76	139	183	121	0.279072	0.341434	0.566683
PKLR	ENSG00000143627.19	chr1:155289293-155301438	-	8	5	8	7	20	14	10.3333	0.965233	0.166924	0.365325
FDPS	ENSG00000160752.15	chr1:155308748-155320666	+	1929	2038	1936	1865	1470	1683	1820.17	-0.234336	0.0974511	0.257352
RUSC1	ENSG00000160753.16	chr1:155320894-155331114	+	937	887	960	1100	1359	1323	1094.33	0.44199	0.00249699	0.0186134
ASH1L	ENSG00000116539.13	chr1:155335268-155562807	-	1059	1139	857	1266	957	1135	1068.83	0.13643	0.412393	0.632633
MSTO1	ENSG00000125459.17	chr1:155610205-155614951	+	580	635	548	813	806	882	710.667	0.504472	0.000595675	0.00605188
YY1AP1	ENSG00000163374.19	chr1:155659443-155689000	-	939	996	931	1072	1025	1068	1005.17	0.143167	0.287715	0.513852
DAP3	ENSG00000132676.16	chr1:155687960-155739010	+	1281	1415	1297	1669	1423	1405	1415	0.17149	0.224039	0.442764
GON4L	ENSG00000116580.18	chr1:155749662-155859400	-	758	758	682	830	948	1033	834.833	0.354892	0.0186364	0.0808353
SYT11	ENSG00000132718.9	chr1:155859567-155885199	+	2	3	1	7	3	2	3	0.999997	0.420263	NA
RIT1	ENSG00000143622.11	chr1:155897808-155911404	-	136	163	104	103	165	144	135.833	0.0318643	0.900627	0.95344
KHDC4	ENSG00000132680.11	chr1:155913045-155934413	-	850	1040	698	898	604	700	798.333	-0.233023	0.225887	0.444946
RXFP4	ENSG00000173080.6	chr1:155941638-155943087	+	4	4	4	4	4	5	4.16667	0.115476	0.907843	NA
ARHGEF2	ENSG00000116584.20	chr1:155946851-156007070	-	838	951	859	645	927	1002	870.333	-0.0408912	0.819058	0.911842
SSR2	ENSG00000163479.14	chr1:156009048-156020951	-	1501	1613	1496	2141	2445	2518	1952.33	0.623865	3.96532e-06	0.000102149
UBQLN4	ENSG00000160803.8	chr1:156035299-156053798	-	882	1093	848	1400	1495	1748	1244.33	0.717828	6.319e-06	0.000150545
LAMTOR2	ENSG00000116586.12	chr1:156054782-156058506	+	307	324	337	263	293	284	301.333	-0.204618	0.227981	0.447149
RAB25	ENSG00000132698.15	chr1:156061160-156070504	+	0	2	0	1	0	0	0.5	-0.895918	0.782508	NA
MEX3A	ENSG00000254726.3	chr1:156072013-156082465	-	97	106	98	74	72	79	87.6667	-0.419839	0.0943569	0.252293
LMNA	ENSG00000160789.21	chr1:156082573-156140089	+	3914	3874	3826	5518	5923	6320	4895.83	0.612848	9.75112e-07	3.09611e-05
SEMA4A	ENSG00000196189.13	chr1:156147366-156177752	+	2	2	0	1	3	4	2	0.999996	0.516282	NA
SLC25A44	ENSG00000160785.13	chr1:156193932-156212796	+	747	889	755	1341	1024	1058	969	0.517647	0.00135648	0.011603
PMF1-BGLAP	ENSG00000260238.6	chr1:156212982-156243332	+	376	397	391	425	309	380	379.667	-0.063342	0.718284	0.853678
PMF1	ENSG00000160783.19	chr1:156212993-156240042	+	676	694	719	744	627	635	682.5	-0.058491	0.69556	0.840401
BGLAP	ENSG00000242252.2	chr1:156242184-156243317	+	10	11	8	19	7	27	13.6667	0.869938	0.171074	0.370989
PAQR6	ENSG00000160781.17	chr1:156243320-156248117	-	62	46	31	51	40	49	46.5	0.0103416	0.976823	0.990516
SMG5	ENSG00000198952.8	chr1:156249224-156282825	-	1873	2026	2021	3613	3071	3047	2608.5	0.716991	1.26439e-07	5.47359e-06
TMEM79	ENSG00000163472.19	chr1:156282935-156293185	+	179	212	247	274	356	443	285.167	0.750022	0.000499549	0.00527769
GLMP	ENSG00000198715.13	chr1:156290089-156295689	-	299	345	344	392	507	591	413	0.592729	0.00161983	0.0132674
VHLL	ENSG00000189030.10	chr1:156298624-156299307	-	4	2	2	3	0	1	2	-0.999998	0.516281	NA
CCT3	ENSG00000163468.15	chr1:156308968-156367873	-	4585	5172	4788	6398	4427	4737	5017.83	0.097504	0.542258	0.738135
TSACC	ENSG00000163467.12	chr1:156337314-156346995	+	34	38	12	49	24	23	30	0.192644	0.692936	0.839059
RHBG	ENSG00000132677.13	chr1:156369211-156385219	+	0	0	0	0	3	0	0.5	2.44267	0.483188	NA
C1orf61	ENSG00000125462.18	chr1:156404250-156456763	-	5	4	3	4	11	9	6	0.999998	0.258833	NA
MEF2D	ENSG00000116604.18	chr1:156463727-156500779	-	642	641	528	695	796	902	700.667	0.402034	0.0142699	0.066355
IQGAP3	ENSG00000183856.11	chr1:156525405-156572604	-	574	583	435	497	436	582	517.833	-0.0715227	0.692484	0.838792
TTC24	ENSG00000187862.12	chr1:156579727-156586770	+	3	2	0	4	1	1	1.83333	0.263032	0.869958	NA
NAXE	ENSG00000163382.12	chr1:156591762-156594299	+	1158	1280	1290	1231	1534	1429	1320.33	0.169925	0.241742	0.463708
GPATCH4	ENSG00000160818.17	chr1:156594301-156601496	-	337	374	342	534	331	336	375.667	0.189731	0.357363	0.581879
HAPLN2	ENSG00000132702.13	chr1:156619331-156625725	+	0	2	2	0	2	2	1.33333	-7.46317e-07	1	NA
BCAN	ENSG00000132692.19	chr1:156641390-156659532	+	325	343	320	149	313	287	289.5	-0.399546	0.0947259	0.252826
NES	ENSG00000132688.11	chr1:156668763-156677407	-	210	164	87	99	102	130	132	-0.477936	0.102322	0.265438
CRABP2	ENSG00000143320.9	chr1:156699606-156705816	-	127	147	184	42	110	88	116.333	-0.932313	0.00234364	0.0177161
ISG20L2	ENSG00000143319.17	chr1:156721891-156728766	-	1107	1053	1041	1631	1193	1261	1214.33	0.351813	0.0254577	0.101425
RRNAD1	ENSG00000143303.12	chr1:156728442-156736960	+	386	328	320	316	374	447	361.833	0.136996	0.461104	0.67468
MRPL24	ENSG00000143314.12	chr1:156737303-156741590	-	212	270	227	254	237	253	242.167	0.0695169	0.709517	0.848028
HDGF	ENSG00000143321.19	chr1:156742109-156766925	-	6167	7873	7254	7497	5056	5065	6485.33	-0.273397	0.119222	0.293326
PRCC	ENSG00000143294.15	chr1:156750610-156800815	+	997	1155	1227	1612	1125	1182	1216.33	0.213889	0.212441	0.427652
SH2D2A	ENSG00000027869.12	chr1:156806243-156816848	-	235	300	327	252	280	339	288.833	0.0149847	0.939845	0.97375
NTRK1	ENSG00000198400.12	chr1:156815640-156881850	+	18	20	17	24	20	22	20.1667	0.263034	0.578395	0.764973
INSRR	ENSG00000027644.5	chr1:156840063-156859117	-	10	12	7	11	3	6	8.16667	-0.536053	0.486567	NA
PEAR1	ENSG00000187800.13	chr1:156893698-156916434	+	11	7	1	11	12	14	9.33333	0.961524	0.210275	NA
LRRC71	ENSG00000160838.14	chr1:156920632-156933094	+	3	1	2	1	4	3	2.33333	0.415035	0.760772	NA
ARHGEF11	ENSG00000132694.19	chr1:156934840-157045742	-	548	632	541	1179	926	1017	807.167	0.859223	4.78833e-08	2.4076e-06
ETV3L	ENSG00000253831.3	chr1:157092043-157112412	-	3	2	0	6	5	5	3.5	1.67807	0.165656	NA
ETV3	ENSG00000117036.12	chr1:157121191-157138474	-	303	417	335	677	525	672	488.167	0.828878	5.65554e-06	0.000137885
FCRL5	ENSG00000143297.19	chr1:157513377-157552515	-	0	0	0	0	0	0	0	NA	NA	NA
FCRL4	ENSG00000163518.11	chr1:157573747-157598085	-	0	0	0	0	0	0	0	NA	NA	NA
FCRL3	ENSG00000160856.21	chr1:157674321-157700769	-	0	0	0	0	0	0	0	NA	NA	NA
FCRL2	ENSG00000132704.16	chr1:157745733-157777132	-	0	0	0	0	0	0	0	NA	NA	NA
FCRL1	ENSG00000163534.15	chr1:157794403-157820120	-	0	0	0	0	0	0	0	NA	NA	NA
CD5L	ENSG00000073754.6	chr1:157830911-157898256	-	0	0	0	0	0	0	0	NA	NA	NA
KIRREL1	ENSG00000183853.18	chr1:157993273-158100262	+	1674	1666	1546	2454	1563	1643	1757.67	0.212148	0.233337	0.453665
AL138899.3	ENSG00000288460.1	chr1:158127287-158128301	-	0	0	0	0	0	0	0	NA	NA	NA
CD1D	ENSG00000158473.8	chr1:158178030-158186427	+	1	1	1	0	0	0	0.5	-2.44266	0.405193	NA
CD1A	ENSG00000158477.7	chr1:158254424-158258269	+	0	0	0	0	0	0	0	NA	NA	NA
CD1C	ENSG00000158481.13	chr1:158289923-158294774	+	0	0	0	0	0	0	0	NA	NA	NA
CD1B	ENSG00000158485.11	chr1:158327951-158331531	-	0	0	1	0	0	0	0.166667	-0.96176	0.813667	NA
CD1E	ENSG00000158488.16	chr1:158353696-158357553	+	0	0	0	0	0	0	0	NA	NA	NA
OR10T2	ENSG00000186306.1	chr1:158398522-158399466	-	0	0	0	0	0	0	0	NA	NA	NA
OR10K2	ENSG00000180708.5	chr1:158418210-158426237	-	0	0	0	0	0	0	0	NA	NA	NA
OR10K1	ENSG00000173285.4	chr1:158461574-158470857	+	0	0	0	0	0	0	0	NA	NA	NA
OR10R2	ENSG00000198965.4	chr1:158472220-158480936	+	0	0	0	0	0	0	0	NA	NA	NA
OR6Y1	ENSG00000197532.2	chr1:158544550-158554405	-	0	0	0	1	0	0	0.166667	0.961793	0.813661	NA
OR6P1	ENSG00000186440.2	chr1:158560606-158570580	-	0	0	0	0	0	0	0	NA	NA	NA
OR10X1	ENSG00000279111.2	chr1:158578919-158579899	-	0	0	0	0	0	0	0	NA	NA	NA
OR10Z1	ENSG00000198967.4	chr1:158605268-158612514	+	0	0	1	0	1	0	0.333333	1.05477e-05	0.999998	NA
SPTA1	ENSG00000163554.15	chr1:158610704-158686715	-	13	21	5	23	11	2	12.5	-0.115478	0.879417	0.943976
OR6K2	ENSG00000196171.3	chr1:158699678-158700652	-	0	0	0	0	0	0	0	NA	NA	NA
OR6K3	ENSG00000203757.2	chr1:158716327-158720720	-	0	0	0	0	0	0	0	NA	NA	NA
OR6N1	ENSG00000197403.4	chr1:158747814-158772195	-	0	0	0	0	0	0	0	NA	NA	NA
OR6K6	ENSG00000180433.5	chr1:158754720-158755891	+	0	0	0	0	0	0	0	NA	NA	NA
OR6N2	ENSG00000188340.2	chr1:158774222-158781204	-	0	0	0	0	0	0	0	NA	NA	NA
MNDA	ENSG00000163563.8	chr1:158831351-158849506	+	0	0	0	0	0	0	0	NA	NA	NA
PYHIN1	ENSG00000163564.15	chr1:158930796-158977059	+	0	1	0	0	0	0	0.166667	-0.96176	0.813667	NA
IFI16	ENSG00000163565.18	chr1:158999968-159055155	+	144	230	134	354	235	289	231	0.789392	0.00104025	0.00942493
AIM2	ENSG00000163568.15	chr1:159062484-159147096	-	0	0	0	0	0	0	0	NA	NA	NA
CADM3	ENSG00000162706.13	chr1:159171609-159203313	+	0	0	0	0	0	0	0	NA	NA	NA
ACKR1	ENSG00000213088.12	chr1:159203307-159206500	+	0	0	0	0	0	0	0	NA	NA	NA
FCER1A	ENSG00000179639.10	chr1:159289714-159308224	+	0	0	0	0	0	0	0	NA	NA	NA
OR10J1	ENSG00000196184.10	chr1:159437845-159443078	+	0	0	0	0	0	0	0	NA	NA	NA
OR10J5	ENSG00000184155.8	chr1:159535078-159536007	-	0	0	0	0	0	0	0	NA	NA	NA
APCS	ENSG00000132703.4	chr1:159587826-159588865	+	0	0	0	0	0	0	0	NA	NA	NA
CRP	ENSG00000132693.12	chr1:159712289-159714589	-	0	0	0	0	0	0	0	NA	NA	NA
DUSP23	ENSG00000158716.9	chr1:159780932-159782543	+	252	162	229	170	205	181	199.833	-0.209734	0.335569	0.561468
FCRL6	ENSG00000181036.14	chr1:159800511-159816257	+	0	0	0	0	0	1	0.166667	0.961793	0.813661	NA
SLAMF8	ENSG00000158714.11	chr1:159826811-159837492	+	7	3	8	1	3	3	4.16667	-1.36257	0.206107	NA
AL590560.2	ENSG00000256029.6	chr1:159834474-159873053	-	16	6	11	4	10	21	11.3333	0.084888	0.905618	0.955601
VSIG8	ENSG00000243284.1	chr1:159854316-159862657	-	6	3	5	2	3	12	5.16667	0.280106	0.777212	NA
CFAP45	ENSG00000213085.10	chr1:159872364-159900165	-	11	3	4	2	3	6	4.83333	-0.710494	0.480202	NA
TAGLN2	ENSG00000158710.15	chr1:159918107-159925507	-	4433	3882	4358	5729	4550	4655	4601.17	0.236842	0.0979795	0.25819
IGSF9	ENSG00000085552.17	chr1:159927039-159945613	-	3	3	8	0	2	8	4	-0.485427	0.682603	NA
SLAMF9	ENSG00000162723.10	chr1:159951492-159954237	-	0	0	0	0	0	0	0	NA	NA	NA
KCNJ10	ENSG00000177807.10	chr1:159998651-160070160	-	1	0	2	0	4	0	1.16667	0.415035	0.849818	NA
PIGM	ENSG00000143315.8	chr1:160024953-160031990	-	94	112	70	129	98	97	100	0.231325	0.38541	0.60715
KCNJ9	ENSG00000162728.5	chr1:160081538-160090563	+	1	0	1	0	1	1	0.666667	1.90687e-06	0.999999	NA
IGSF8	ENSG00000162729.14	chr1:160091340-160098943	-	719	662	745	805	1076	918	820.833	0.39677	0.0123175	0.059815
ATP1A2	ENSG00000018625.15	chr1:160115759-160143591	+	0	0	1	0	1	4	1	2.21785	0.349737	NA
ATP1A4	ENSG00000132681.17	chr1:160151586-160186980	+	0	0	0	0	1	0	0.166667	0.961793	0.813661	NA
CASQ1	ENSG00000143318.13	chr1:160190575-160201886	+	1	0	1	3	0	1	1	0.999994	0.649868	NA
PEA15	ENSG00000162734.13	chr1:160205380-160215376	+	479	586	451	991	636	728	645.167	0.635457	0.000912581	0.00849638
DCAF8	ENSG00000132716.19	chr1:160215715-160262549	-	1255	1441	1228	1915	1416	1506	1460.17	0.301787	0.0572355	0.180624
AL139011.2	ENSG00000258465.8	chr1:160216800-160285130	-	1247	1440	1243	1746	1458	1581	1452.5	0.283989	0.0479936	0.15982
PEX19	ENSG00000162735.19	chr1:160276807-160286348	-	861	1036	875	911	964	1028	945.833	0.0666172	0.651797	0.813268
COPA	ENSG00000122218.16	chr1:160288594-160343273	-	3607	3420	3270	4581	4748	5125	4125.17	0.489245	0.000116436	0.00162216
NCSTN	ENSG00000162736.17	chr1:160343316-160358952	+	700	755	583	986	918	1060	833.667	0.540391	0.000535371	0.00556916
NHLH1	ENSG00000171786.6	chr1:160367071-160372846	+	29	18	15	22	16	18	19.6667	-0.146842	0.769299	0.88531
VANGL2	ENSG00000162738.6	chr1:160400564-160428670	+	0	0	0	1	0	0	0.166667	0.961793	0.813661	NA
SLAMF6	ENSG00000162739.14	chr1:160485030-160523262	-	0	0	0	0	0	0	0	NA	NA	NA
CD84	ENSG00000066294.15	chr1:160541095-160579516	-	0	0	0	0	0	0	0	NA	NA	NA
SLAMF1	ENSG00000117090.15	chr1:160608106-160647295	-	0	0	0	0	0	0	0	NA	NA	NA
CD48	ENSG00000117091.10	chr1:160678746-160711831	-	0	0	0	0	0	0	0	NA	NA	NA
SLAMF7	ENSG00000026751.17	chr1:160739057-160754821	+	0	0	1	0	2	0	0.5	0.895929	0.782505	NA
LY9	ENSG00000122224.18	chr1:160796074-160828261	+	0	0	0	0	0	0	0	NA	NA	NA
CD244	ENSG00000122223.13	chr1:160830160-160862887	-	0	0	0	0	1	0	0.166667	0.961793	0.813661	NA
ITLN1	ENSG00000179914.5	chr1:160876540-160885180	-	0	0	0	0	0	0	0	NA	NA	NA
ITLN2	ENSG00000158764.7	chr1:160945025-160954809	-	0	0	0	2	0	2	0.666667	2.85771	0.313254	NA
F11R	ENSG00000158769.18	chr1:160995211-161021343	-	368	313	305	540	887	990	567.167	1.29356	1.15675e-09	9.82352e-08
AL591806.3	ENSG00000270149.5	chr1:160997957-161038962	-	174	164	140	281	421	530	285	1.36592	3.44716e-09	2.59253e-07
TSTD1	ENSG00000215845.11	chr1:161037631-161038977	-	0	3	0	0	2	0	0.833333	-0.584956	0.827312	NA
USF1	ENSG00000158773.14	chr1:161039251-161045977	-	330	387	325	566	510	549	444.5	0.641084	7.38115e-05	0.0011226
ARHGAP30	ENSG00000186517.14	chr1:161046946-161069970	-	5	5	9	10	9	11	8.16667	0.658962	0.37384	NA
NECTIN4	ENSG00000143217.9	chr1:161070998-161089558	-	1	3	1	20	19	13	9.5	3.37851	0.000174144	NA
KLHDC9	ENSG00000162755.14	chr1:161098361-161100346	+	2	0	0	1	0	1	0.666667	2.16156e-06	0.999999	NA
PFDN2	ENSG00000143256.5	chr1:161100556-161118055	-	177	212	159	159	208	151	177.667	-0.081224	0.710899	0.848823
NIT1	ENSG00000158793.14	chr1:161118086-161125445	+	519	525	516	560	691	705	586	0.32636	0.0384338	0.136788
DEDD	ENSG00000158796.17	chr1:161120974-161132688	-	427	474	410	597	593	616	519.5	0.46213	0.00241476	0.0181532
UFC1	ENSG00000143222.12	chr1:161152776-161158856	+	254	309	332	472	394	445	367.667	0.550708	0.00187996	0.0149095
USP21	ENSG00000143258.16	chr1:161159450-161165723	+	285	333	268	308	416	411	336.833	0.357314	0.057549	0.181234
PPOX	ENSG00000143224.18	chr1:161166056-161178013	+	263	228	213	157	178	199	206.333	-0.398736	0.0452811	0.153465
B4GALT3	ENSG00000158850.15	chr1:161171310-161177968	-	510	593	545	640	686	718	615.333	0.310679	0.0392657	0.13872
ADAMTS4	ENSG00000158859.10	chr1:161184302-161199054	-	180	224	170	93	149	151	161.167	-0.546522	0.0228721	0.0938628
NDUFS2	ENSG00000158864.12	chr1:161197104-161214395	+	1466	1426	1467	1218	1211	1152	1323.33	-0.283635	0.0290263	0.111126
FCER1G	ENSG00000158869.11	chr1:161215234-161220699	+	0	2	0	4	0	0	1	0.999992	0.691412	NA
APOA2	ENSG00000158874.11	chr1:161222292-161223631	-	0	1	0	1	7	4	2.16667	3.48089	0.0519075	NA
TOMM40L	ENSG00000158882.15	chr1:161225939-161230746	+	484	595	552	557	741	750	613.167	0.328459	0.0567211	0.179519
NR1I3	ENSG00000143257.12	chr1:161229666-161238244	-	124	198	181	190	215	283	198.5	0.45185	0.0542045	0.174005
PCP4L1	ENSG00000248485.2	chr1:161258745-161285450	+	0	0	0	0	0	0	0	NA	NA	NA
MPZ	ENSG00000158887.19	chr1:161304735-161309968	-	0	6	1	1	4	3	2.5	0.192643	0.894003	NA
SDHC	ENSG00000143252.15	chr1:161314381-161371964	+	972	1069	1068	1043	909	999	1010	-0.0752468	0.59264	0.774749
CFAP126	ENSG00000188931.4	chr1:161364733-161367876	-	98	108	84	77	87	142	99.3333	0.0774785	0.783692	0.892967
FCGR2A	ENSG00000143226.15	chr1:161505430-161524013	+	0	0	0	0	0	4	0.666667	2.8577	0.360563	NA
HSPA6	ENSG00000173110.8	chr1:161524540-161526894	+	7	10	9	2	15	11	9	0.106914	0.889942	NA
FCGR3A	ENSG00000203747.12	chr1:161541759-161550737	-	6	1	0	1	3	2	2.16667	-0.222393	0.884465	NA
FCGR3B	ENSG00000162747.12	chr1:161623196-161631963	-	1	1	1	0	3	0	1	1.15841e-13	1	NA
FCGR2B	ENSG00000072694.21	chr1:161663147-161678654	+	0	0	0	0	0	4	0.666667	2.8577	0.360563	NA
FCRLA	ENSG00000132185.18	chr1:161706972-161714352	+	0	0	0	0	0	0	0	NA	NA	NA
FCRLB	ENSG00000162746.14	chr1:161721563-161728143	+	8	7	10	2	9	9	7.5	-0.321929	0.688934	NA
DUSP12	ENSG00000081721.12	chr1:161749758-161757238	+	343	359	371	291	376	339	346.5	-0.0930199	0.59077	0.773957
ATF6	ENSG00000118217.6	chr1:161766320-161964070	+	835	941	735	1038	943	1069	926.833	0.280547	0.0652493	0.196958
OLFML2B	ENSG00000162745.10	chr1:161983192-162023854	-	0	1	0	1	0	0	0.333333	1.05477e-05	0.999998	NA
NOS1AP	ENSG00000198929.13	chr1:162069691-162370475	+	116	126	123	86	97	102	108.333	-0.356935	0.126297	0.304164
AL512785.2	ENSG00000254706.3	chr1:162365407-162383531	+	79	77	81	62	57	67	70.5	-0.349585	0.20153	0.41376
SPATA46	ENSG00000171722.13	chr1:162373203-162376854	-	21	4	4	6	6	2	7.16667	-1.05063	0.250683	NA
C1orf226	ENSG00000239887.6	chr1:162378841-162386812	+	238	239	202	210	191	200	213.333	-0.176047	0.352545	0.57751
SH2D1B	ENSG00000198574.6	chr1:162395268-162412138	-	0	0	0	1	0	0	0.166667	0.961793	0.813661	NA
UHMK1	ENSG00000152332.16	chr1:162497251-162529631	+	2946	3578	3358	4043	1710	1833	2911.33	-0.381465	0.355501	0.580477
UAP1	ENSG00000117143.13	chr1:162561506-162599842	+	1104	1087	1113	1132	876	946	1043	-0.161544	0.278816	0.504711
DDR2	ENSG00000162733.19	chr1:162631373-162787405	+	1364	1383	1235	1399	1528	1677	1431	0.209395	0.136347	0.319575
HSD17B7	ENSG00000132196.15	chr1:162790702-162812817	+	160	159	174	156	128	109	147.667	-0.327058	0.139891	0.32499
CCDC190	ENSG00000185860.13	chr1:162824458-162868815	-	0	0	0	0	0	0	0	NA	NA	NA
RGS4	ENSG00000117152.13	chr1:163068775-163076802	+	1	0	0	0	0	0	0.166667	-0.96176	0.813667	NA
RGS5	ENSG00000143248.13	chr1:163111121-163321791	-	34	27	19	12	24	15	21.8333	-0.649503	0.186996	0.393012
NUF2	ENSG00000143228.13	chr1:163266576-163355764	+	200	282	167	129	124	119	170.167	-0.802916	0.000620116	0.00623948
PBX1	ENSG00000185630.19	chr1:164555584-164899296	+	651	824	577	516	493	582	607.167	-0.367097	0.0353972	0.128551
LMX1A	ENSG00000162761.14	chr1:165201867-165356715	-	0	0	0	0	0	0	0	NA	NA	NA
RXRG	ENSG00000143171.13	chr1:165400922-165445355	-	0	0	0	2	2	0	0.666667	2.85771	0.313254	NA
LRRC52	ENSG00000162763.4	chr1:165544000-165563957	+	0	0	0	0	0	0	0	NA	NA	NA
MGST3	ENSG00000143198.13	chr1:165631213-165661796	+	1883	2129	1668	1461	1018	1080	1539.83	-0.674419	8.34774e-05	0.00124195
ALDH9A1	ENSG00000143149.12	chr1:165662216-165698863	-	988	1015	1040	1314	1204	1277	1139.67	0.318605	0.0170876	0.0757653
TMCO1	ENSG00000143183.17	chr1:165724293-165827755	-	1095	1062	1144	1065	674	674	952.333	-0.452075	0.0156179	0.0710773
UCK2	ENSG00000143179.16	chr1:165827614-165911618	+	2352	2444	2268	2853	2533	2705	2525.83	0.195833	0.127405	0.305862
FAM78B	ENSG00000188859.7	chr1:166057426-166167001	-	6	7	2	6	3	6	5	-1.0586e-06	0.999999	NA
POGK	ENSG00000143157.12	chr1:166839447-166856359	+	1639	1715	1478	2496	1676	1829	1805.5	0.312582	0.0643597	0.194985
TADA1	ENSG00000152382.6	chr1:166856510-166876264	-	221	230	165	287	251	277	238.5	0.40387	0.0407943	0.142933
ILDR2	ENSG00000143195.13	chr1:166895711-166975540	-	2	0	0	0	1	0	0.5	-0.895918	0.782508	NA
MAEL	ENSG00000143194.13	chr1:166975582-167022214	+	0	0	0	0	0	0	0	NA	NA	NA
GPA33	ENSG00000143167.12	chr1:167052836-167166479	-	0	0	0	0	0	0	0	NA	NA	NA
DUSP27	ENSG00000198842.10	chr1:167094075-167129165	+	0	0	0	0	1	0	0.166667	0.961793	0.813661	NA
POU2F1	ENSG00000143190.23	chr1:167220876-167427345	+	722	978	660	672	629	828	748.167	-0.148611	0.421975	0.641072
CD247	ENSG00000198821.11	chr1:167430640-167518610	-	0	0	0	2	1	0	0.5	2.44267	0.441671	NA
CREG1	ENSG00000143162.9	chr1:167529117-167553805	-	1200	1202	1265	1318	1026	1092	1183.83	-0.0938703	0.526349	0.726437
RCSD1	ENSG00000198771.11	chr1:167630093-167708696	+	2	0	0	3	0	0	0.833333	0.584958	0.827311	NA
MPZL1	ENSG00000197965.12	chr1:167721192-167791919	+	1819	2281	1830	2760	1831	1921	2073.67	0.135068	0.450735	0.665676
ADCY10	ENSG00000143199.18	chr1:167809386-167914215	-	3	6	6	3	10	18	7.66667	1.0473	0.215769	NA
MPC2	ENSG00000143158.11	chr1:167916675-167937072	-	457	654	514	333	272	357	431.167	-0.756331	6.45506e-05	0.00100589
DCAF6	ENSG00000143164.15	chr1:167935783-168075843	+	939	1144	849	789	612	691	837.333	-0.487002	0.00385514	0.0256716
GPR161	ENSG00000143147.14	chr1:168079543-168137667	-	265	260	215	116	186	170	202	-0.648739	0.00337552	0.0232366
TIPRL	ENSG00000143155.13	chr1:168178962-168202109	+	586	770	663	446	379	369	535.5	-0.757838	8.13639e-06	0.000185859
SFT2D2	ENSG00000213064.10	chr1:168225938-168253021	+	2431	2495	2272	2764	1496	1598	2176	-0.297188	0.145609	0.334408
TBX19	ENSG00000143178.13	chr1:168280877-168314426	+	9	5	4	6	2	18	7.33333	0.530513	0.548889	NA
XCL2	ENSG00000143185.4	chr1:168540768-168543997	-	0	0	0	0	0	0	0	NA	NA	NA
XCL1	ENSG00000143184.5	chr1:168576605-168582069	+	0	0	0	0	0	0	0	NA	NA	NA
DPT	ENSG00000143196.5	chr1:168695468-168729206	-	0	0	0	0	0	0	0	NA	NA	NA
ATP1B1	ENSG00000143153.13	chr1:169105697-169132722	+	2019	2097	1982	1732	874	973	1612.83	-0.76878	0.000328335	0.00377681
NME7	ENSG00000143156.14	chr1:169132531-169367948	-	257	306	247	236	172	208	237.667	-0.394992	0.0471969	0.157997
BLZF1	ENSG00000117475.14	chr1:169367970-169396540	+	166	192	156	234	140	181	178.167	0.110719	0.630515	0.800215
CCDC181	ENSG00000117477.12	chr1:169394870-169460669	-	1	5	1	0	0	0	1.16667	-3.66506	0.0974353	NA
SLC19A2	ENSG00000117479.15	chr1:169463909-169485944	-	346	383	298	396	268	326	336.167	-0.0529359	0.786049	0.894562
F5	ENSG00000198734.12	chr1:169511951-169586588	-	0	0	0	0	0	0	0	NA	NA	NA
SELP	ENSG00000174175.17	chr1:169588849-169630193	-	0	0	0	0	0	0	0	NA	NA	NA
C1orf112	ENSG00000000460.17	chr1:169662007-169854080	+	251	300	248	338	222	243	267	0.00720431	0.972216	0.988534
SELL	ENSG00000188404.10	chr1:169690665-169711702	-	0	0	0	1	0	0	0.166667	0.961793	0.813661	NA
SELE	ENSG00000007908.16	chr1:169722640-169764705	-	0	0	0	0	0	1	0.166667	0.961793	0.813661	NA
METTL18	ENSG00000171806.12	chr1:169792529-169794963	-	53	62	50	66	85	73	64.8333	0.441032	0.128801	0.307642
SCYL3	ENSG00000000457.14	chr1:169849631-169894267	-	207	194	205	213	146	164	188.167	-0.212507	0.311766	0.539173
KIFAP3	ENSG00000075945.13	chr1:169921326-170085208	-	358	374	347	299	311	337	337.667	-0.188259	0.254369	0.47787
METTL11B	ENSG00000203740.4	chr1:170145959-170168866	+	0	0	0	0	0	0	0	NA	NA	NA
GORAB	ENSG00000120370.13	chr1:170532131-170553834	+	131	147	133	250	163	152	162.667	0.459112	0.0529742	0.171326
PRRX1	ENSG00000116132.12	chr1:170662728-170739421	+	0	0	0	0	0	0	0	NA	NA	NA
MROH9	ENSG00000117501.14	chr1:170935471-171064765	+	4	0	0	0	0	1	0.833333	-1.89592	0.483772	NA
FMO3	ENSG00000007933.13	chr1:171090901-171117819	+	0	0	0	0	0	0	0	NA	NA	NA
FMO2	ENSG00000094963.14	chr1:171185249-171212686	+	0	0	0	0	0	0	0	NA	NA	NA
FMO1	ENSG00000010932.17	chr1:171248471-171285978	+	0	0	0	0	0	1	0.166667	0.961793	0.813661	NA
FMO4	ENSG00000076258.10	chr1:171314183-171342084	+	1	1	0	1	3	1	1.16667	1.32192	0.504573	NA
PRRC2C	ENSG00000117523.16	chr1:171485551-171593511	+	1505	1618	1260	2412	1640	2197	1772	0.511706	0.00291512	0.0208211
MYOCOS	ENSG00000283683.1	chr1:171600621-171638799	+	0	0	0	0	0	1	0.166667	0.961793	0.813661	NA
MYOC	ENSG00000034971.17	chr1:171635417-171652688	-	0	0	0	2	0	0	0.333333	1.85771	0.645455	NA
VAMP4	ENSG00000117533.15	chr1:171700160-171742074	-	144	159	105	87	127	135	126.167	-0.225342	0.379609	0.601848
EEF1AKNMT	ENSG00000010165.20	chr1:171781660-171814023	+	748	735	879	1269	1006	859	916	0.407996	0.0186911	0.0808945
DNM3	ENSG00000197959.14	chr1:171841498-172418466	+	17	20	14	9	19	18	16.1667	-0.148864	0.785872	0.894418
PIGC	ENSG00000135845.10	chr1:172370189-172444086	-	207	203	146	204	194	234	198	0.184839	0.380626	0.60296
C1orf105	ENSG00000180999.11	chr1:172420685-172468831	+	1	0	0	0	0	0	0.166667	-0.96176	0.813667	NA
SUCO	ENSG00000094975.14	chr1:172532349-172611833	+	395	429	436	525	377	403	427.5	0.0506259	0.775551	0.888388
FASLG	ENSG00000117560.8	chr1:172659103-172666876	+	0	0	0	0	0	0	0	NA	NA	NA
TNFSF18	ENSG00000120337.8	chr1:173039960-173050963	-	0	1	0	0	0	0	0.166667	-0.96176	0.813667	NA
TNFSF4	ENSG00000117586.11	chr1:173183731-173207331	-	11	9	9	14	6	2	8.5	-0.39855	0.612224	NA
PRDX6	ENSG00000117592.9	chr1:173477330-173488815	+	4237	4613	4482	4080	3276	3680	4061.33	-0.272676	0.045012	0.152844
SLC9C2	ENSG00000162753.13	chr1:173500460-173603072	-	0	0	0	0	4	4	1.33333	3.85771	0.0836244	NA
AL139142.2	ENSG00000285777.1	chr1:173596060-173669837	-	1	3	0	1	1	4	1.66667	0.584959	0.729388	NA
ANKRD45	ENSG00000183831.7	chr1:173608336-173669851	-	1	3	1	1	1	6	2.16667	0.678069	0.645728	NA
TEX50	ENSG00000232113.3	chr1:173635338-173637130	+	0	0	0	0	0	0	0	NA	NA	NA
KLHL20	ENSG00000076321.11	chr1:173714941-173786692	+	123	141	114	203	233	259	178.833	0.878627	2.57554e-05	0.000485794
CENPL	ENSG00000120334.15	chr1:173799550-173824720	-	466	519	460	572	321	364	450.333	-0.201085	0.339288	0.564441
DARS2	ENSG00000117593.12	chr1:173824653-173858808	+	564	639	570	492	301	279	474.167	-0.725888	0.000558254	0.00575069
ZBTB37	ENSG00000185278.15	chr1:173868082-173903549	+	348	373	299	376	201	212	301.5	-0.370472	0.115332	0.28712
SERPINC1	ENSG00000117601.13	chr1:173903804-173917378	-	2	1	5	1	2	1	2	-0.999998	0.50436	NA
RC3H1	ENSG00000135870.12	chr1:173931084-174022357	-	663	880	702	1247	841	989	887	0.454809	0.0123857	0.0599767
RABGAP1L	ENSG00000152061.23	chr1:174159410-174995308	+	373	389	296	290	228	318	315.667	-0.339765	0.081045	0.228111
GPR52	ENSG00000203737.5	chr1:174447964-174449545	+	7	1	3	0	4	6	3.5	-0.137505	0.912637	NA
CACYBP	ENSG00000116161.18	chr1:174999163-175012027	+	1619	1872	1893	1552	1019	1011	1494.33	-0.587913	0.00117109	0.0103389
MRPS14	ENSG00000120333.4	chr1:175010789-175023425	-	155	179	166	136	140	132	151.333	-0.293359	0.156551	0.350611
TNN	ENSG00000120332.16	chr1:175067833-175148075	+	0	1	0	0	0	0	0.166667	-0.96176	0.813667	NA
KIAA0040	ENSG00000235750.10	chr1:175156986-175192999	-	324	377	314	518	350	457	390	0.384512	0.0416934	0.144902
TNR	ENSG00000116147.17	chr1:175315194-175743616	-	1	0	0	1	0	0	0.333333	1.05477e-05	0.999998	NA
COP1	ENSG00000143207.21	chr1:175944831-176207286	-	634	703	790	591	471	470	609.833	-0.473404	0.00455884	0.0290434
PAPPA2	ENSG00000116183.11	chr1:176463171-176845601	+	0	0	0	0	1	0	0.166667	0.961793	0.813661	NA
ASTN1	ENSG00000152092.16	chr1:176857302-177164973	-	0	0	0	0	0	0	0	NA	NA	NA
BRINP2	ENSG00000198797.7	chr1:177170958-177282422	+	0	0	0	0	0	0	0	NA	NA	NA
SEC16B	ENSG00000120341.18	chr1:177923956-177984303	-	1	0	0	2	1	1	0.833333	1.89592	0.418944	NA
RASAL2	ENSG00000075391.17	chr1:178094104-178484147	+	491	519	364	616	454	544	498	0.232258	0.21642	0.433401
CLEC20A	ENSG00000188585.9	chr1:178479247-178499634	-	3	5	4	3	2	2	3.16667	-0.777607	0.502771	NA
TEX35	ENSG00000240021.10	chr1:178513109-178548602	+	6	9	9	13	4	11	8.66667	0.222391	0.764818	NA
RALGPS2	ENSG00000116191.17	chr1:178725147-178921841	+	668	686	608	278	265	335	473.333	-1.16003	2.70345e-12	4.61381e-10
ANGPTL1	ENSG00000116194.13	chr1:178849535-178871077	-	2	0	0	1	0	9	2	2.32192	0.228727	NA
FAM20B	ENSG00000116199.12	chr1:179025804-179076567	+	2616	2801	2756	2948	2459	2468	2674.67	-0.0535859	0.693927	0.8394
TOR3A	ENSG00000186283.14	chr1:179082070-179098023	+	602	680	757	1203	1339	1275	976	0.904577	1.17699e-09	9.94781e-08
ABL2	ENSG00000143322.21	chr1:179099330-179229684	-	1768	1942	1609	2578	1816	2239	1992	0.318506	0.0475421	0.158733
SOAT1	ENSG00000057252.13	chr1:179293714-179358680	+	1491	1644	1489	975	647	692	1156.33	-0.998753	7.87287e-09	5.27304e-07
AXDND1	ENSG00000162779.22	chr1:179365720-179554735	+	2	1	8	4	8	1	4	0.241006	0.835266	NA
NPHS2	ENSG00000116218.13	chr1:179550539-179575952	-	0	0	1	2	0	0	0.5	0.895929	0.782505	NA
TDRD5	ENSG00000162782.16	chr1:179591613-179691272	+	0	0	0	3	0	1	0.666667	2.85771	0.317016	NA
FAM163A	ENSG00000143340.6	chr1:179743163-179816198	+	0	0	0	0	0	0	0	NA	NA	NA
TOR1AIP2	ENSG00000169905.12	chr1:179839967-179877803	-	3695	3854	3333	3795	1943	2069	3114.83	-0.479104	0.0254325	0.101349
TOR1AIP1	ENSG00000143337.18	chr1:179882042-179925000	+	761	755	799	1170	611	609	784.167	0.0459982	0.836793	0.921527
CEP350	ENSG00000135837.16	chr1:179954773-180114875	+	870	956	816	1342	1005	1212	1033.5	0.429841	0.00635173	0.0370236
QSOX1	ENSG00000116260.17	chr1:180154869-180204030	+	819	725	674	666	823	802	751.5	0.046718	0.767453	0.884514
LHX4	ENSG00000121454.6	chr1:180230264-180278984	+	259	273	231	191	194	238	231	-0.292451	0.127518	0.305937
ACBD6	ENSG00000230124.8	chr1:180269653-180502954	-	426	453	465	345	332	334	392.5	-0.41075	0.00933473	0.048845
XPR1	ENSG00000143324.14	chr1:180632022-180890279	+	1115	1136	979	779	611	662	880.333	-0.654504	2.41857e-05	0.000460635
KIAA1614	ENSG00000135835.12	chr1:180912897-180951614	+	50	51	49	38	30	34	42	-0.556394	0.104182	0.268612
STX6	ENSG00000135823.14	chr1:180972712-181023121	-	551	667	595	439	526	505	547.167	-0.302563	0.0596116	0.185436
MR1	ENSG00000153029.14	chr1:181033425-181061938	+	140	114	68	125	244	281	162	1.01338	0.000926888	0.00861326
IER5	ENSG00000162783.11	chr1:181088700-181092900	+	560	690	651	665	785	760	685.167	0.217288	0.165395	0.363271
CACNA1E	ENSG00000198216.12	chr1:181317690-181808084	+	0	0	0	0	0	0	0	NA	NA	NA
ZNF648	ENSG00000179930.6	chr1:182054570-182061712	-	0	0	0	0	0	0	0	NA	NA	NA
GLUL	ENSG00000135821.19	chr1:182378098-182392206	-	615	684	647	326	274	276	470.333	-1.15151	9.55666e-13	1.84371e-10
TEDDM1	ENSG00000203730.3	chr1:182398117-182400667	-	0	2	1	0	0	1	0.666667	-1.48088	0.583397	NA
RGSL1	ENSG00000121446.20	chr1:182409192-182560599	+	0	0	0	0	2	0	0.333333	1.85771	0.645455	NA
RNASEL	ENSG00000135828.11	chr1:182573634-182589256	-	52	38	23	48	51	63	45.8333	0.519671	0.157046	0.351239
RGS16	ENSG00000143333.7	chr1:182598623-182604389	-	89	70	75	64	91	116	84.1667	0.211784	0.461635	0.675089
RGS8	ENSG00000135824.12	chr1:182641816-182684576	-	0	0	0	2	0	0	0.333333	1.85771	0.645455	NA
NPL	ENSG00000135838.13	chr1:182789293-182830384	+	51	66	69	76	52	65	63.1667	0.053298	0.859856	0.933259
DHX9	ENSG00000135829.17	chr1:182839347-182887982	+	2044	2176	2128	2799	1542	1504	2032.17	-0.119099	0.568238	0.757408
SHCBP1L	ENSG00000157060.16	chr1:182899865-182953525	-	3	0	0	0	0	0	0.5	-2.44265	0.483191	NA
LAMC1	ENSG00000135862.6	chr1:183023420-183145592	+	1741	1797	1643	1584	1415	1532	1618.67	-0.193401	0.144351	0.332514
LAMC2	ENSG00000058085.15	chr1:183186238-183245127	+	6	9	6	13	5	8	7.83333	0.308121	0.68814	NA
NMNAT2	ENSG00000157064.11	chr1:183248237-183418380	-	0	0	0	1	0	0	0.166667	0.961793	0.813661	NA
SMG7	ENSG00000116698.21	chr1:183472216-183598246	+	1184	1429	1240	2089	1591	1866	1566.5	0.525465	0.000648418	0.0064656
NCF2	ENSG00000116701.15	chr1:183555562-183590876	-	9	0	6	69	27	61	28.6667	3.38773	2.64493e-08	1.48537e-06
ARPC5	ENSG00000162704.16	chr1:183620846-183635783	-	1850	2006	2051	2319	1759	1595	1930	-0.0583139	0.719237	0.854468
RGL1	ENSG00000143344.16	chr1:183636085-183928532	+	3	1	5	22	12	2	7.5	2	0.0373553	NA
APOBEC4	ENSG00000173627.8	chr1:183646275-183653316	-	1	1	0	0	0	0	0.333333	-1.85769	0.618605	NA
COLGALT2	ENSG00000198756.12	chr1:183929854-184037729	-	2	0	0	2	0	0	0.666667	2.49022e-06	0.999999	NA
TSEN15	ENSG00000198860.13	chr1:184051651-184123978	+	239	324	294	280	256	216	268.167	-0.188563	0.335167	0.561335
C1orf21	ENSG00000116667.15	chr1:184387029-184629019	+	0	0	0	19	27	25	11.8333	7.00747	9.22745e-08	4.14628e-06
EDEM3	ENSG00000116406.19	chr1:184690237-184754907	-	709	751	603	707	453	497	620	-0.31617	0.0963326	0.255538
NIBAN1	ENSG00000135842.17	chr1:184790724-184974508	-	243	222	122	210	199	283	213.167	0.237411	0.35139	0.576526
RNF2	ENSG00000121481.11	chr1:185045526-185102603	+	193	308	227	235	143	169	212.5	-0.412398	0.086724	0.238757
TRMT1L	ENSG00000121486.12	chr1:185118101-185157072	-	304	344	282	181	210	222	257.167	-0.601344	0.00129242	0.0112172
SWT1	ENSG00000116668.13	chr1:185157080-185291781	+	39	61	26	36	56	61	46.5	0.280107	0.464712	0.677802
IVNS1ABP	ENSG00000116679.16	chr1:185296388-185317273	-	1789	1886	1979	1350	1636	1716	1726	-0.265997	0.0660883	0.198444
HMCN1	ENSG00000143341.12	chr1:185734391-186190949	+	10	6	6	10	4	10	7.66667	0.12553	0.871719	NA
PRG4	ENSG00000116690.13	chr1:186296279-186314567	+	122	157	112	87	128	169	129.167	-0.0260625	0.922894	0.964055
TPR	ENSG00000047410.14	chr1:186311652-186375693	-	1067	968	712	1140	751	1105	957.167	0.125181	0.525686	0.725974
ODR4	ENSG00000157181.16	chr1:186375838-186421378	+	217	248	141	316	164	159	207.5	0.0764978	0.78519	0.8941
PDC	ENSG00000116703.14	chr1:186443566-186461114	-	0	0	0	0	2	6	1.33333	3.85771	0.0867003	NA
PTGS2	ENSG00000073756.12	chr1:186671791-186680423	-	53	34	27	94	64	94	61	1.14439	0.000669129	0.00663855
PLA2G4A	ENSG00000116711.10	chr1:186828949-186988981	+	356	354	334	397	373	453	377.833	0.228303	0.168378	0.367414
BRINP3	ENSG00000162670.11	chr1:190097658-190478404	-	91	129	97	72	79	80	91.3333	-0.45659	0.0797477	0.225748
RGS18	ENSG00000150681.10	chr1:192158462-192185815	+	0	0	0	0	0	0	0	NA	NA	NA
RGS21	ENSG00000253148.1	chr1:192316992-192367285	+	0	0	0	0	0	0	0	NA	NA	NA
RGS1	ENSG00000090104.12	chr1:192575763-192580024	+	0	0	0	0	0	0	0	NA	NA	NA
RGS13	ENSG00000127074.14	chr1:192636138-192660306	+	0	0	0	0	0	0	0	NA	NA	NA
RPS27AP5	ENSG00000231767.4	chr1:192716132-192716653	+	41	48	43	48	27	18	37.5	-0.505236	0.214179	0.42998
RGS2	ENSG00000116741.8	chr1:192809039-192812275	+	466	471	422	722	584	608	545.5	0.494045	0.00200435	0.0156443
UCHL5	ENSG00000116750.13	chr1:193012250-193060080	-	908	1281	971	624	583	629	832.667	-0.783359	2.74418e-06	7.49329e-05
RO60	ENSG00000116747.13	chr1:193059454-193091777	+	1306	1520	1203	1003	576	704	1052	-0.819491	2.90426e-05	0.000537516
GLRX2	ENSG00000023572.10	chr1:193090866-193106114	-	443	567	433	486	301	329	426.5	-0.370734	0.0733735	0.213102
CDC73	ENSG00000134371.14	chr1:193121983-193254815	+	696	967	780	618	431	430	653.667	-0.724032	0.000156523	0.00207789
B3GALT2	ENSG00000162630.6	chr1:193178730-193186613	-	8	5	2	7	6	8	6	0.485425	0.579646	NA
KCNT2	ENSG00000162687.18	chr1:196225779-196609225	-	0	0	0	1	0	0	0.166667	0.961793	0.813661	NA
CFH	ENSG00000000971.16	chr1:196652043-196747504	+	1	0	0	1	1	3	1	2.21785	0.317605	NA
CFHR3	ENSG00000116785.14	chr1:196774813-196795407	+	0	0	0	0	0	0	0	NA	NA	NA
CFHR1	ENSG00000244414.6	chr1:196819757-196832189	+	0	0	0	0	0	0	0	NA	NA	NA
CFHR4	ENSG00000134365.13	chr1:196888014-196918713	+	0	0	0	7	4	12	3.83333	5.38128	0.000584283	NA
CFHR2	ENSG00000080910.13	chr1:196943738-196959622	+	0	0	0	0	0	0	0	NA	NA	NA
CFHR5	ENSG00000134389.10	chr1:196977556-197009678	+	0	0	0	0	0	2	0.333333	1.85771	0.645455	NA
F13B	ENSG00000143278.5	chr1:197038741-197067260	-	0	0	1	0	3	0	0.666667	1.48089	0.611956	NA
ASPM	ENSG00000066279.18	chr1:197084127-197146694	-	1216	1208	892	1174	985	1249	1120.67	0.0394812	0.814869	0.909615
ZBTB41	ENSG00000177888.8	chr1:197153682-197201293	-	394	456	309	218	214	279	311.667	-0.704959	0.000463305	0.00498376
CRB1	ENSG00000134376.16	chr1:197268204-197478455	+	17	15	8	31	27	12	18.3333	0.807354	0.145704	0.334476
DENND1B	ENSG00000213047.13	chr1:197504748-197775696	-	352	379	360	263	298	338	331.667	-0.279258	0.108295	0.275456
C1orf53	ENSG00000203724.11	chr1:197902630-197907367	+	59	53	52	78	65	53	60	0.257158	0.395427	0.616571
LHX9	ENSG00000143355.16	chr1:197911902-197935478	+	0	0	0	0	0	0	0	NA	NA	NA
NEK7	ENSG00000151414.15	chr1:198156994-198322420	+	765	972	908	810	374	405	705.667	-0.735149	0.00248831	0.0185724
ATP6V1G3	ENSG00000151418.12	chr1:198523222-198540945	-	0	0	0	0	0	0	0	NA	NA	NA
PTPRC	ENSG00000081237.20	chr1:198638457-198757476	+	0	0	0	0	0	0	0	NA	NA	NA
NR5A2	ENSG00000116833.14	chr1:200027614-200177420	+	6	3	3	1	7	3	3.83333	-0.125532	0.909734	NA
ZNF281	ENSG00000162702.8	chr1:200404940-200410056	-	320	389	267	460	258	338	338.667	0.113657	0.613358	0.789189
KIF14	ENSG00000118193.12	chr1:200551497-200620751	-	631	685	600	595	475	555	590.167	-0.237658	0.133527	0.315113
DDX59	ENSG00000118197.14	chr1:200623896-200669907	-	245	316	278	218	247	269	262.167	-0.192891	0.307787	0.534532
CAMSAP2	ENSG00000118200.14	chr1:200739558-200860704	+	877	1049	887	1410	748	818	964.833	0.0812647	0.705	0.84581
GPR25	ENSG00000170128.5	chr1:200872981-200874178	+	1	0	0	0	0	2	0.5	0.895929	0.782505	NA
INAVA	ENSG00000163362.11	chr1:200891048-200915742	+	1	2	6	2	2	3	2.66667	-0.362571	0.779395	NA
KIF21B	ENSG00000116852.14	chr1:200969390-201023700	-	158	147	115	157	445	525	257.833	1.42402	0.00577645	0.0344395
CACNA1S	ENSG00000081248.11	chr1:201039512-201112451	-	0	0	0	2	0	0	0.333333	1.85771	0.645455	NA
ASCL5	ENSG00000232237.3	chr1:201113953-201127184	-	0	2	4	2	0	0	1.33333	-1.58495	0.450819	NA
TMEM9	ENSG00000116857.17	chr1:201134772-201171574	-	1116	1078	1127	1117	1334	1256	1171.33	0.158634	0.255407	0.478794
IGFN1	ENSG00000163395.17	chr1:201190824-201228952	+	0	0	0	3	0	0	0.5	2.44267	0.483188	NA
PKP1	ENSG00000081277.13	chr1:201283452-201332993	+	0	0	0	3	1	0	0.666667	2.85771	0.317016	NA
TNNT2	ENSG00000118194.20	chr1:201359008-201377764	-	1	0	0	0	3	0	0.666667	1.48089	0.611956	NA
LAD1	ENSG00000159166.15	chr1:201380833-201399915	-	0	0	0	0	0	0	0	NA	NA	NA
TNNI1	ENSG00000159173.19	chr1:201403768-201429866	-	0	0	0	0	0	2	0.333333	1.85771	0.645455	NA
PHLDA3	ENSG00000174307.7	chr1:201464278-201469237	-	666	592	650	1411	1243	1087	941.5	0.971363	2.92049e-10	2.96204e-08
CSRP1	ENSG00000159176.14	chr1:201483530-201509456	-	3904	4103	4674	5399	3169	3005	4042.33	-0.131906	0.512169	0.714827
NAV1	ENSG00000134369.15	chr1:201622885-201826969	+	733	788	671	874	1048	1289	900.5	0.550775	0.00128278	0.0111499
IPO9	ENSG00000198700.10	chr1:201829149-201884291	+	2176	2356	1998	1655	1557	1920	1943.67	-0.347562	0.0159298	0.0719619
SHISA4	ENSG00000198892.7	chr1:201888680-201892587	+	4	15	14	17	13	12	12.5	0.347922	0.588432	0.772376
LMOD1	ENSG00000163431.13	chr1:201896456-201946588	-	0	3	3	12	3	3	4	1.58496	0.185889	NA
TIMM17A	ENSG00000134375.11	chr1:201955503-201970664	+	1765	2007	2047	1500	932	911	1527	-0.799628	2.79832e-05	0.00052252
RNPEP	ENSG00000176393.11	chr1:201982372-202006147	+	1646	1580	1574	1570	2009	2134	1752.17	0.251214	0.0975094	0.257355
ELF3	ENSG00000163435.16	chr1:202007945-202017183	+	529	686	698	817	1077	1137	824	0.663957	0.000185234	0.00237019
GPR37L1	ENSG00000170075.9	chr1:202122917-202133592	+	24	24	30	23	38	38	29.5	0.343954	0.407584	0.628244
ARL8A	ENSG00000143862.8	chr1:202133404-202144743	-	238	289	222	204	377	375	284.167	0.352045	0.135091	0.317581
PTPN7	ENSG00000143851.15	chr1:202147013-202161588	-	5	4	0	2	2	4	2.83333	-0.169926	0.897295	NA
LGR6	ENSG00000133067.17	chr1:202193901-202319781	+	0	0	0	1	2	0	0.5	2.44267	0.441671	NA
UBE2T	ENSG00000077152.11	chr1:202331657-202341980	-	306	333	243	183	163	196	237.333	-0.702486	0.000404207	0.00446716
PPP1R12B	ENSG00000077157.22	chr1:202348699-202592706	+	409	493	354	569	482	623	488.333	0.414463	0.0216407	0.0902671
SYT2	ENSG00000143858.12	chr1:202590596-202710454	-	7	10	8	10	6	11	8.66667	0.11103	0.876706	NA
KDM5B	ENSG00000117139.18	chr1:202724495-202808487	-	1480	1634	1422	1374	1850	2068	1638	0.222392	0.185399	0.391172
RABIF	ENSG00000183155.5	chr1:202878282-202889149	-	179	181	229	256	172	187	200.667	0.0623186	0.776534	0.888825
KLHL12	ENSG00000117153.16	chr1:202891116-202928636	-	337	330	349	273	256	330	312.5	-0.24217	0.171083	0.370989
ADIPOR1	ENSG00000159346.13	chr1:202940826-202958572	-	1992	2033	1931	2975	2772	3178	2480.17	0.583508	6.29953e-06	0.000150283
CYB5R1	ENSG00000159348.13	chr1:202961873-202967275	-	339	345	352	806	650	707	533.167	1.06201	2.12747e-11	3.0452e-09
TMEM183A	ENSG00000163444.12	chr1:203007374-203024848	+	3095	3251	3541	3493	2977	2764	3186.83	-0.0985772	0.487842	0.696758
PPFIA4	ENSG00000143847.15	chr1:203026498-203078740	+	13	15	4	6	18	10	11	0.0874619	0.901703	0.953539
MYOG	ENSG00000122180.5	chr1:203083129-203086012	-	0	0	0	0	0	0	0	NA	NA	NA
ADORA1	ENSG00000163485.17	chr1:203090654-203167405	+	205	242	253	170	248	205	220.5	-0.168123	0.416167	0.635965
MYBPH	ENSG00000133055.9	chr1:203167811-203175826	-	1	3	0	3	2	1	1.66667	0.58496	0.725009	NA
CHI3L1	ENSG00000133048.13	chr1:203178931-203186704	-	1	0	0	0	0	0	0.166667	-0.96176	0.813667	NA
CHIT1	ENSG00000133063.16	chr1:203212827-203273641	-	0	2	0	0	2	3	1.16667	1.32192	0.54631	NA
BTG2	ENSG00000159388.6	chr1:203305491-203309602	+	210	390	270	277	886	952	497.5	1.28157	0.0259113	0.102679
FMOD	ENSG00000122176.12	chr1:203340628-203351758	-	0	1	0	1	0	0	0.333333	1.05477e-05	0.999998	NA
PRELP	ENSG00000188783.6	chr1:203475806-203491352	+	1	0	3	1	4	0	1.5	0.321926	0.862916	NA
OPTC	ENSG00000188770.10	chr1:203494153-203508949	+	1	0	0	0	0	0	0.166667	-0.96176	0.813667	NA
ATP2B4	ENSG00000058668.15	chr1:203626787-203744081	+	1195	1211	1090	1006	839	981	1053.67	-0.306944	0.0338587	0.124345
LAX1	ENSG00000122188.13	chr1:203765177-203776372	+	0	0	0	0	0	0	0	NA	NA	NA
ZC3H11A	ENSG00000058673.16	chr1:203795654-203854999	+	2474	2797	2099	3082	2437	2682	2595.17	0.154135	0.32241	0.549075
ZBED6	ENSG00000257315.3	chr1:203795714-203854999	+	2467	2801	2103	3087	2436	2680	2595.67	0.154291	0.322327	0.548994
AC114402.3	ENSG00000288644.1	chr1:203802094-203802192	+	131	122	117	159	155	129	135.5	0.259781	0.236101	0.457285
SNRPE	ENSG00000182004.13	chr1:203861599-203871152	+	659	792	765	648	450	558	645.333	-0.420255	0.0156219	0.0710773
SOX13	ENSG00000143842.15	chr1:204073115-204127743	+	555	609	531	593	589	672	591.5	0.129356	0.397235	0.618684
ETNK2	ENSG00000143845.15	chr1:204131062-204152044	-	53	48	54	41	54	48	49.6667	-0.116253	0.716111	0.852357
REN	ENSG00000143839.15	chr1:204154819-204190324	-	1	1	0	0	0	1	0.5	-0.895921	0.765873	NA
KISS1	ENSG00000170498.9	chr1:204190341-204196491	-	0	0	0	0	0	0	0	NA	NA	NA
GOLT1A	ENSG00000174567.8	chr1:204198163-204213988	-	0	0	0	0	0	0	0	NA	NA	NA
PLEKHA6	ENSG00000143850.16	chr1:204218853-204377665	-	377	445	402	437	294	282	372.833	-0.27297	0.170755	0.370551
PPP1R15B	ENSG00000158615.9	chr1:204403381-204411817	-	4621	4350	3788	3809	1975	2376	3486.5	-0.644874	0.00171025	0.0138545
PIK3C2B	ENSG00000133056.13	chr1:204422628-204494724	-	2156	2108	1930	2690	1864	2042	2131.67	0.0907199	0.573662	0.761104
MDM4	ENSG00000198625.13	chr1:204516379-204558120	+	1310	1160	929	818	805	907	988.167	-0.425973	0.00890754	0.0471518
LRRN2	ENSG00000170382.12	chr1:204617170-204685738	-	209	187	192	148	200	279	202.5	0.0926491	0.693724	0.839383
NFASC	ENSG00000163531.15	chr1:204828651-205022822	+	3	6	5	2	0	6	3.66667	-0.807355	0.497734	NA
CNTN2	ENSG00000184144.12	chr1:205042937-205078289	+	8	9	5	1	3	4	5	-1.45943	0.140037	NA
TMEM81	ENSG00000174529.7	chr1:205083129-205084460	-	33	33	35	38	14	18	28.5	-0.528929	0.243333	0.464951
RBBP5	ENSG00000117222.14	chr1:205086142-205122015	-	488	579	454	855	549	508	572.167	0.330062	0.109069	0.276513
DSTYK	ENSG00000133059.17	chr1:205142505-205211702	-	534	557	573	716	720	742	640.333	0.388348	0.00667866	0.0383623
TMCC2	ENSG00000133069.17	chr1:205227946-205285632	+	112	169	119	159	245	249	175.5	0.707083	0.00394977	0.0261726
NUAK2	ENSG00000163545.11	chr1:205302063-205321745	-	267	257	245	312	229	219	254.833	-0.0169843	0.931422	0.968699
KLHDC8A	ENSG00000162873.15	chr1:205336061-205357090	-	1	0	1	0	0	1	0.5	-0.895921	0.765873	NA
LEMD1	ENSG00000186007.10	chr1:205381378-205455954	-	49	33	47	2	12	15	26.3333	-2.15325	4.46459e-05	0.000754686
BLACAT1	ENSG00000281406.2	chr1:205434885-205457091	-	74	98	69	17	63	52	62.1667	-0.868496	0.0242725	0.0981128
CDK18	ENSG00000117266.15	chr1:205504595-205532793	+	388	445	382	234	439	456	390.667	-0.105911	0.641372	0.807127
MFSD4A	ENSG00000174514.13	chr1:205568885-205602918	+	9	11	8	7	17	14	11	0.440572	0.501995	0.706855
ELK4	ENSG00000158711.14	chr1:205597556-205632011	-	1276	1392	1246	1430	676	753	1128.83	-0.453133	0.0478136	0.15949
SLC45A3	ENSG00000158715.6	chr1:205657851-205680509	-	245	185	214	128	198	203	195.5	-0.283793	0.212042	0.427064
NUCKS1	ENSG00000069275.13	chr1:205712822-205750182	-	4802	5652	4454	4890	4678	5473	4991.5	0.0128136	0.928543	0.966951
RAB29	ENSG00000117280.13	chr1:205767986-205775482	-	857	920	1000	438	419	395	671.5	-1.14929	1.84441e-14	5.19627e-12
SLC41A1	ENSG00000133065.11	chr1:205789094-205813748	-	725	825	722	945	915	1098	871.667	0.380659	0.0111217	0.0554143
PM20D1	ENSG00000162877.13	chr1:205828025-205850132	-	1	0	0	0	0	0	0.166667	-0.96176	0.813667	NA
SLC26A9	ENSG00000174502.19	chr1:205913048-205943460	-	0	0	0	2	2	0	0.666667	2.85771	0.313254	NA
RAB7B	ENSG00000276600.5	chr1:205976740-206003461	-	1	0	0	0	3	0	0.666667	1.48089	0.611956	NA
CTSE	ENSG00000196188.11	chr1:206009264-206023895	-	0	0	0	0	0	0	0	NA	NA	NA
RHEX	ENSG00000263961.8	chr1:206053173-206102449	+	1	0	0	0	0	0	0.166667	-0.96176	0.813667	NA
AVPR1B	ENSG00000198049.7	chr1:206106936-206117699	-	0	0	0	0	0	0	0	NA	NA	NA
FAM72A	ENSG00000196550.10	chr1:206186179-206204414	-	143	231	168	159	189	195	180.833	0.00265915	0.990669	0.998205
SRGAP2	ENSG00000266028.7	chr1:206203345-206464443	+	1562	1669	1553	1448	1284	1457	1495.5	-0.191612	0.154577	0.347863
IKBKE	ENSG00000263528.8	chr1:206470476-206496889	+	118	131	127	188	173	214	158.5	0.612829	0.00340628	0.0234152
RASSF5	ENSG00000266094.8	chr1:206507531-206589448	+	322	383	377	454	373	432	390.167	0.218578	0.199117	0.410039
EIF2D	ENSG00000143486.16	chr1:206571292-206612465	-	684	785	676	724	728	761	726.333	0.0450257	0.757917	0.879003
DYRK3	ENSG00000143479.17	chr1:206635536-206684419	+	750	781	751	872	679	768	766.833	0.0232039	0.878991	0.943776
MAPKAPK2	ENSG00000162889.11	chr1:206684905-206734281	+	1427	1592	1460	1768	1586	1689	1587	0.171105	0.200698	0.412482
IL10	ENSG00000136634.7	chr1:206767602-206774541	-	0	0	0	2	0	1	0.5	2.44267	0.441671	NA
IL19	ENSG00000142224.16	chr1:206770764-206842981	+	0	0	0	0	0	1	0.166667	0.961793	0.813661	NA
IL20	ENSG00000162891.10	chr1:206865354-206869223	+	0	0	0	0	0	0	0	NA	NA	NA
IL24	ENSG00000162892.16	chr1:206897443-206904139	+	0	0	0	0	0	0	0	NA	NA	NA
FCMR	ENSG00000162894.12	chr1:206903317-206923247	-	6	3	1	2	0	5	2.83333	-0.514573	0.704655	NA
PIGR	ENSG00000162896.6	chr1:206928522-206946466	-	0	0	0	0	0	0	0	NA	NA	NA
FCAMR	ENSG00000162897.16	chr1:206957965-206970625	-	0	0	0	1	2	0	0.5	2.44267	0.441671	NA
C1orf116	ENSG00000182795.13	chr1:207018522-207032756	-	6	1	0	0	3	4	2.33333	-1.5359e-06	0.999999	NA
PFKFB2	ENSG00000123836.15	chr1:207034366-207081024	+	801	849	759	980	693	758	806.667	0.0131154	0.93728	0.97217
YOD1	ENSG00000180667.10	chr1:207043849-207052980	-	1108	1291	1008	1058	720	773	993	-0.417439	0.0192364	0.0826497
C4BPB	ENSG00000123843.13	chr1:207088860-207099993	+	1781	1685	1863	1767	1268	1139	1583.83	-0.352434	0.0415552	0.14462
C4BPA	ENSG00000123838.11	chr1:207104233-207144972	+	21	21	34	56	40	49	36.8333	0.931981	0.015749	0.0715032
CD55	ENSG00000196352.16	chr1:207321532-207386804	+	3721	4045	3529	6698	5705	6223	4986.83	0.721633	5.32207e-08	2.61666e-06
CR2	ENSG00000117322.18	chr1:207454230-207489895	+	0	0	0	0	0	0	0	NA	NA	NA
CR1	ENSG00000203710.11	chr1:207496147-207641765	+	0	0	0	0	0	6	1	3.44267	0.204724	NA
CR1L	ENSG00000197721.17	chr1:207645113-207738416	+	0	0	0	0	0	6	1	3.44267	0.204724	NA
CD46	ENSG00000117335.20	chr1:207752054-207795513	+	2782	2921	2691	2512	1718	1895	2419.83	-0.454649	0.00473816	0.0297449
CD34	ENSG00000174059.17	chr1:207880972-207911402	-	0	0	0	2	0	0	0.333333	1.85771	0.645455	NA
PLXNA2	ENSG00000076356.7	chr1:208022242-208244384	-	301	310	289	628	434	447	401.5	0.745596	6.85065e-05	0.00105549
CAMK1G	ENSG00000008118.10	chr1:209583714-209613939	+	9	4	3	4	4	4	4.66667	-0.415038	0.671121	NA
LAMB3	ENSG00000196878.15	chr1:209614870-209652425	-	589	568	479	925	775	793	688.167	0.60771	0.000126968	0.00174698
G0S2	ENSG00000123689.6	chr1:209675412-209676390	+	0	0	0	0	0	0	0	NA	NA	NA
HSD11B1	ENSG00000117594.10	chr1:209686178-209734949	+	0	0	0	0	0	0	0	NA	NA	NA
TRAF3IP3	ENSG00000009790.15	chr1:209756032-209782320	+	39	32	31	27	37	32	33	-0.0874632	0.819842	0.912297
C1orf74	ENSG00000162757.4	chr1:209779208-209784559	-	100	125	107	85	114	112	107.167	-0.0942689	0.701363	0.843465
IRF6	ENSG00000117595.12	chr1:209785617-209806175	-	0	0	1	0	3	0	0.666667	1.48089	0.611956	NA
UTP25	ENSG00000117597.18	chr1:209827972-209857565	+	487	459	425	589	288	370	436.333	-0.136767	0.547033	0.741223
SYT14	ENSG00000143469.20	chr1:209900923-210171389	+	0	0	0	0	0	2	0.333333	1.85771	0.645455	NA
SERTAD4	ENSG00000082497.12	chr1:210232796-210246631	+	477	600	407	230	214	269	366.167	-1.05752	5.02133e-08	2.51762e-06
HHAT	ENSG00000054392.13	chr1:210328252-210676296	+	78	42	42	72	77	122	72.1667	0.742299	0.0264299	0.104106
KCNH1	ENSG00000143473.13	chr1:210676823-211134165	-	2	12	2	8	4	2	5	-0.192646	0.853764	NA
AL590132.1	ENSG00000284299.1	chr1:210858125-211134146	-	3	6	3	2	6	0	3.33333	-0.584963	0.637602	NA
AC092017.2	ENSG00000283952.1	chr1:211082872-211188533	-	0	0	0	0	0	0	0	NA	NA	NA
RCOR3	ENSG00000117625.14	chr1:211258377-211316385	+	241	292	228	303	256	304	270.667	0.181464	0.332861	0.559132
TRAF5	ENSG00000082512.15	chr1:211326615-211374946	+	257	338	243	228	259	240	260.833	-0.204995	0.292314	0.518777
RD3	ENSG00000198570.6	chr1:211476522-211492162	-	0	0	0	0	0	0	0	NA	NA	NA
SLC30A1	ENSG00000170385.10	chr1:211571568-211579161	-	2409	2301	2469	2989	1705	1655	2254.67	-0.177254	0.381538	0.603532
NEK2	ENSG00000117650.13	chr1:211658657-211675630	-	612	822	791	609	448	492	629	-0.522468	0.00356442	0.0242394
LPGAT1	ENSG00000123684.13	chr1:211743457-211830763	-	2191	2480	2170	2263	1518	1660	2047	-0.330336	0.049247	0.162802
INTS7	ENSG00000143493.13	chr1:211940399-212035557	-	799	868	896	1111	702	725	850.167	-0.0141416	0.939838	0.97375
DTL	ENSG00000143476.18	chr1:212035553-212107400	+	870	934	792	1146	931	1089	960.333	0.286371	0.0577351	0.181627
PPP2R5A	ENSG00000066027.12	chr1:212285410-212361853	+	1008	1176	1223	980	947	968	1050.33	-0.234939	0.100007	0.261534
PACC1	ENSG00000065600.13	chr1:212363928-212414901	-	180	160	167	133	144	135	153.167	-0.299342	0.146032	0.334918
NENF	ENSG00000117691.10	chr1:212432920-212446379	+	770	758	796	638	867	756	764.167	-0.0396492	0.802636	0.904392
ATF3	ENSG00000162772.17	chr1:212565334-212620777	+	141	188	123	314	332	385	247.167	1.18965	1.08059e-08	6.89904e-07
FAM71A	ENSG00000162771.8	chr1:212624474-212626775	+	0	0	0	0	1	0	0.166667	0.961793	0.813661	NA
BATF3	ENSG00000123685.9	chr1:212686417-212699840	-	11	9	10	1	11	5	7.83333	-0.819428	0.321987	NA
NSL1	ENSG00000117697.15	chr1:212726153-212791782	-	547	761	579	293	268	357	467.5	-1.03953	3.29246e-08	1.78164e-06
TATDN3	ENSG00000203705.11	chr1:212791828-212816830	+	303	301	335	193	200	190	253.667	-0.687629	0.000110555	0.00155487
SPATA45	ENSG00000185523.6	chr1:212830141-212847649	-	2	1	0	0	3	4	1.66667	1.22239	0.493771	NA
FLVCR1	ENSG00000162769.13	chr1:212858275-212899363	+	533	611	520	917	539	610	621.667	0.312185	0.118264	0.291861
VASH2	ENSG00000143494.15	chr1:212950520-212992037	+	30	24	14	10	22	15	19.1667	-0.532874	0.314865	0.542138
ANGEL2	ENSG00000174606.14	chr1:212992182-213015867	-	348	408	321	322	174	197	295	-0.636091	0.00569171	0.0341116
RPS6KC1	ENSG00000136643.12	chr1:213051233-213274774	+	841	970	845	826	751	816	841.5	-0.150435	0.299284	0.525783
PROX1	ENSG00000117707.16	chr1:213983181-214041510	+	0	0	0	0	0	0	0	NA	NA	NA
SMYD2	ENSG00000143499.14	chr1:214281102-214337131	+	693	821	850	733	652	595	724	-0.25573	0.106763	0.272849
PTPN14	ENSG00000152104.12	chr1:214348700-214552449	-	2788	2940	2593	2932	2508	2746	2751.17	-0.0235984	0.859966	0.933321
CENPF	ENSG00000117724.13	chr1:214603195-214664571	+	1927	1862	1578	1882	1539	2098	1814.33	0.0402909	0.799127	0.902386
KCNK2	ENSG00000082482.14	chr1:215005775-215237090	+	0	0	0	0	0	0	0	NA	NA	NA
KCTD3	ENSG00000136636.13	chr1:215567304-215621807	+	1241	1501	1236	856	723	758	1052.5	-0.767386	4.22976e-07	1.53212e-05
USH2A	ENSG00000042781.14	chr1:215622891-216423448	-	5	1	1	4	3	5	3.16667	0.777605	0.52091	NA
ESRRG	ENSG00000196482.18	chr1:216503246-217137755	-	1	2	0	0	11	13	4.5	2.99999	0.0307918	NA
GPATCH2	ENSG00000092978.11	chr1:217426992-217631090	-	197	193	150	156	170	170	172.667	-0.122619	0.555276	0.747429
SPATA17	ENSG00000162814.11	chr1:217631324-217871696	+	10	9	10	6	12	11	9.66667	-7.57461e-07	0.999999	NA
RRP15	ENSG00000067533.6	chr1:218285293-218337983	+	246	388	251	257	126	147	235.833	-0.739685	0.00582732	0.0346961
TGFB2	ENSG00000092969.12	chr1:218345336-218444619	+	29	40	36	30	22	25	30.3333	-0.447459	0.265416	0.490459
LYPLAL1	ENSG00000143353.12	chr1:219173869-219212865	+	99	96	87	61	53	60	76	-0.696608	0.00949776	0.0494647
ZC3H11B	ENSG00000215817.7	chr1:219608010-219613145	-	21	22	33	28	19	11	22.3333	-0.389947	0.43038	0.647726
SLC30A10	ENSG00000196660.11	chr1:219685427-219958647	-	0	0	1	3	0	0	0.666667	1.48089	0.611956	NA
EPRS1	ENSG00000136628.18	chr1:219968600-220046530	-	2300	2553	2307	2957	2628	2998	2623.83	0.261522	0.0485646	0.161147
BPNT1	ENSG00000162813.18	chr1:220057482-220090462	-	742	684	814	485	440	391	592.667	-0.767339	1.61268e-06	4.72335e-05
IARS2	ENSG00000067704.10	chr1:220094132-220148041	+	2221	2928	2161	2786	1445	1313	2142.33	-0.398944	0.0905823	0.245382
RAB3GAP2	ENSG00000118873.16	chr1:220148293-220272453	-	1075	1142	939	1102	911	1015	1030.67	-0.0597321	0.691346	0.83827
MARK1	ENSG00000116141.16	chr1:220528136-220664461	+	188	224	204	155	136	146	175.5	-0.495297	0.0138087	0.0648466
C1orf115	ENSG00000162817.7	chr1:220690363-220699153	+	60	60	60	59	82	71	65.3333	0.236067	0.413062	0.633221
MTARC2	ENSG00000117791.16	chr1:220748225-220784815	+	304	306	329	239	210	238	271	-0.450815	0.0103221	0.0524348
MTARC1	ENSG00000186205.13	chr1:220786913-220819659	+	2244	2397	2421	2356	1514	1435	2061.17	-0.412724	0.025026	0.100327
AL445423.3	ENSG00000286231.1	chr1:220786990-220884503	+	968	1108	1086	1075	751	683	945.167	-0.333725	0.066412	0.199012
HLX	ENSG00000136630.13	chr1:220879431-220885059	+	8	28	13	25	12	15	16.8333	0.0857291	0.884693	0.946369
DUSP10	ENSG00000143507.18	chr1:221701424-221742089	-	40	47	43	93	64	73	60	0.823122	0.00733324	0.0410851
HHIPL2	ENSG00000143512.13	chr1:222522258-222548104	-	10	4	9	22	24	25	15.6667	1.62618	0.00497882	0.0308003
TAF1A	ENSG00000143498.18	chr1:222557902-222589933	-	68	83	89	114	87	105	91	0.350497	0.176349	0.378661
MIA3	ENSG00000154305.18	chr1:222618097-222668007	+	502	476	359	409	367	578	448.5	0.0182281	0.929415	0.967291
AIDA	ENSG00000186063.13	chr1:222668013-222713210	-	987	1112	903	622	419	442	747.5	-1.01741	1.9354e-08	1.13371e-06
BROX	ENSG00000162819.12	chr1:222712553-222735196	+	712	900	733	938	357	478	686.333	-0.403396	0.125144	0.302571
FAM177B	ENSG00000197520.10	chr1:222737207-222750805	+	0	0	4	2	0	2	1.33333	-8.95454e-07	1	NA
DISP1	ENSG00000154309.9	chr1:222815022-223005995	+	333	349	262	461	370	395	361.667	0.3771	0.0391949	0.13858
TLR5	ENSG00000187554.14	chr1:223109404-223143248	-	0	1	1	0	7	2	1.83333	2.16992	0.239375	NA
SUSD4	ENSG00000143502.15	chr1:223220819-223364178	-	0	0	0	0	0	0	0	NA	NA	NA
CCDC185	ENSG00000178395.7	chr1:223393415-223395465	+	0	0	0	0	0	0	0	NA	NA	NA
CAPN8	ENSG00000203697.12	chr1:223538007-223665723	-	0	0	0	0	0	0	0	NA	NA	NA
CAPN2	ENSG00000162909.18	chr1:223701593-223776018	+	3614	3478	3781	4335	2668	2552	3404.67	-0.186422	0.324512	0.551032
TP53BP2	ENSG00000143514.17	chr1:223779893-223845954	-	397	382	349	403	330	349	368.333	-0.0600667	0.722442	0.856726
FBXO28	ENSG00000143756.12	chr1:224114111-224162047	+	903	989	813	748	446	520	736.5	-0.658262	0.000675723	0.00668761
DEGS1	ENSG00000143753.13	chr1:224175756-224193441	+	1285	1354	961	1553	631	678	1077	-0.330974	0.460496	0.67409
NVL	ENSG00000143748.18	chr1:224227334-224330189	-	516	624	610	653	419	443	544.167	-0.208037	0.28148	0.507311
CNIH4	ENSG00000143771.12	chr1:224356858-224379459	+	699	652	648	538	515	516	594.667	-0.349433	0.0164623	0.0737084
WDR26	ENSG00000162923.16	chr1:224385143-224437033	-	1564	1654	1421	963	867	1042	1251.83	-0.691758	1.62901e-06	4.75549e-05
CNIH3	ENSG00000143786.8	chr1:224434660-224740554	+	16	27	14	9	10	16	15.3333	-0.703607	0.219593	0.437534
DNAH14	ENSG00000185842.15	chr1:224896262-225399292	+	42	49	48	59	60	54	52	0.315687	0.309674	0.536601
LBR	ENSG00000143815.15	chr1:225401502-225428925	-	1391	1580	1396	1257	690	668	1163.67	-0.739832	0.000563064	0.00579352
ENAH	ENSG00000154380.17	chr1:225486835-225653142	-	2137	2399	1989	1649	1263	1410	1807.83	-0.594279	9.14967e-05	0.00133881
SRP9	ENSG00000143742.14	chr1:225777813-225790468	+	2682	3262	3317	1363	1068	926	2103	-1.464	4.25359e-18	2.28779e-15
EPHX1	ENSG00000143819.12	chr1:225810092-225845563	+	447	398	440	439	606	668	499.667	0.414757	0.0242477	0.0980569
TMEM63A	ENSG00000196187.12	chr1:225845536-225882380	-	892	785	651	659	663	755	734.167	-0.16459	0.316553	0.543638
LEFTY1	ENSG00000243709.1	chr1:225886282-225911382	-	3	3	2	2	4	0	2.33333	-0.415038	0.769079	NA
AL117348.2	ENSG00000255835.1	chr1:225886696-225924278	-	209	267	206	212	260	301	242.5	0.180697	0.37944	0.601714
PYCR2	ENSG00000143811.19	chr1:225919877-225924340	-	411	477	414	392	439	550	447.167	0.0849837	0.633752	0.802315
LEFTY2	ENSG00000143768.13	chr1:225936598-225941383	-	0	3	2	0	0	0	0.833333	-3.17963	0.223898	NA
SDE2	ENSG00000143751.10	chr1:225982702-225999343	-	629	723	651	536	467	485	581.833	-0.428788	0.00515193	0.0315751
H3-3A	ENSG00000163041.12	chr1:226061851-226073212	+	3548	3797	3628	3269	2724	2924	3315	-0.299328	0.0237905	0.0966709
ACBD3	ENSG00000182827.9	chr1:226144679-226186741	-	644	759	579	901	862	969	785.667	0.463	0.00313999	0.0221204
MIXL1	ENSG00000185155.12	chr1:226223618-226227060	+	5	3	1	3	1	3	2.66667	-0.362571	0.779214	NA
LIN9	ENSG00000183814.15	chr1:226231149-226309869	-	251	313	204	263	199	256	247.667	-0.0971226	0.647527	0.810848
PARP1	ENSG00000143799.13	chr1:226360691-226408093	-	2924	3185	2809	3376	2351	2381	2837.67	-0.137374	0.404215	0.625167
[truncated: 18,075 more rows]

## Sheet: 3M
Supplementary Data 5C. RNA-seq analysis of uninduced and UNK3M-expressing HeLa cells (DESeq2 results for the UNK3M/Uninduced comparison).
[truncated: 19,955 more rows]
