# Supplementary material for: Regulation by the RNA-binding protein Unkempt at its effector interface
Source: Nat Commun. 2024 Apr 11;15:3159. doi: 10.1038/s41467-024-47449-4 (PMC11009413; doi:10.1038/s41467-024-47449-4)
Supplement: Supplementary file 9 — Supplementary Data 6 [file 41467_2024_47449_MOESM9_ESM.xlsx]

## Sheet: Uninduced_rep1
Supplementary Data 6A. Poly(A) tail length analysis of uninduced HeLa cells - replicate 1.
Gene Symbol	Ensembl ID	Nanopolish Passed Reads	Median Tail Length	Average Tail Length
S100A11	ENSG00000163191.6	1009	88.71	95.3694
COX7C	ENSG00000127184.13	1031	107.6	110.372
COX5A	ENSG00000178741.12	636	96.48	102.771
NQO1	ENSG00000181019.13	211	108.11	112.624
MT-ND3	ENSG00000198840.2	1562	51.475	53.6358
RPL30	ENSG00000156482.11	2271	75.53	86.275
RPLP1	ENSG00000137818.12	8331	77.37	86.9532
PFN1	ENSG00000108518.8	1515	95.12	102.377
FAM13A	ENSG00000138640.15	10	117.485	135.396
KLHL17	ENSG00000187961.14	16	115.06	139.006
HSBP1	ENSG00000230989.7	209	102.56	110.494
RPL37	ENSG00000145592.14	5721	72.85	82.7088
BAG2	ENSG00000112208.11	77	122	118.786
PUF60	ENSG00000179950.14	181	122.31	127.605
RPL28	ENSG00000108107.15	2526	67.2	80.4902
COX6A1	ENSG00000111775.3	692	105.725	107.916
RPL23	ENSG00000125691.14	2088	70.19	79.7932
ATP5MF	ENSG00000241468.8	685	100.15	105.133
STK3	ENSG00000104375.17	11	151.86	153.205
SDC2	ENSG00000169439.12	10	127.685	123.914
UBE2C	ENSG00000175063.17	137	109.6	116.916
UQCRH	ENSG00000173660.12	909	86	95.8175
RPL31	ENSG00000071082.11	2578	69.62	80.6327
CCT2	ENSG00000166226.13	257	100.92	106.516
COX8A	ENSG00000176340.4	428	90.21	97.198
C9orf16	ENSG00000171159.5	62	81.53	89.7408
BAMBI	ENSG00000095739.11	23	97.23	98.8357
NDUFS5	ENSG00000168653.11	644	82.315	89.8782
RPSA	ENSG00000168028.14	4720	81.63	91.3072
FTH1	ENSG00000167996.16	3829	82.68	93.0747
MED8	ENSG00000159479.17	53	86.11	94.606
RPL18	ENSG00000063177.13	1948	74.35	82.9415
POP7	ENSG00000172336.5	158	97.93	102.583
RPS29	ENSG00000213741.11	2441	72.33	82.661
RPS21	ENSG00000171858.18	2591	73.05	82.0718
RPS14	ENSG00000164587.13	2896	68.94	79.0483
RPL35A	ENSG00000182899.17	2428	80.015	88.2961
UBA52	ENSG00000221983.8	1927	101.43	107.531
NDUFS6	ENSG00000145494.12	630	77.235	90.0982
EIF3B	ENSG00000106263.18	153	131.89	138.239
RPS4X	ENSG00000198034.11	1885	81.1	93.199
PSMB3	ENSG00000277791.5	315	84.59	96.7823
RPL26	ENSG00000161970.15	2730	71.305	81.8212
RPS15	ENSG00000115268.10	3514	75.965	85.2021
RPS27	ENSG00000177954.14	2450	72.02	83.0205
TSFM	ENSG00000123297.20	89	115.43	117.573
AVPI1	ENSG00000119986.7	89	95.93	105.169
RPL14	ENSG00000188846.14	3648	71.27	83.4796
RPS15A	ENSG00000134419.15	1909	76.59	87.4579
C12orf57	ENSG00000111678.11	160	86.685	100.079
ATP5F1E	ENSG00000124172.10	1186	96.535	102.928
RPL29	ENSG00000162244.12	3368	84.27	93.4213
RPL41	ENSG00000229117.9	3981	84	91.6218
RPL13	ENSG00000167526.14	3936	80.015	90.1765
RPL4	ENSG00000174444.15	2216	95.835	102.83
CRABP2	ENSG00000143320.9	19	114.79	105.632
CIB1	ENSG00000185043.12	186	96.415	107.471
RCC2	ENSG00000179051.14	18	151.54	157.582
RPS9	ENSG00000170889.14	1590	87.82	95.6637
RPLP0	ENSG00000089157.16	3391	68.08	80.236
CFL1	ENSG00000172757.13	1304	98.02	104.164
METTL7A	ENSG00000185432.12	8	104.54	136.12
RPL38	ENSG00000172809.13	3051	68.35	75.9579
RAB1B	ENSG00000174903.16	93	103.65	117.639
RACK1	ENSG00000204628.12	1693	82.11	93.8424
YWHAE	ENSG00000108953.17	382	110.23	116.888
COX5B	ENSG00000135940.7	553	91.7	95.4384
JUP	ENSG00000173801.17	149	111	117.03
DHX9	ENSG00000135829.17	76	144.165	147.713
TMSB10	ENSG00000034510.6	2503	93.27	98.8228
RPS3A	ENSG00000145425.10	3242	79.11	88.3498
RPUSD3	ENSG00000156990.14	99	96.94	101.674
NT5C	ENSG00000125458.7	39	103.29	119.35
PWWP2B	ENSG00000171813.14	13	131.69	116.342
RPS18	ENSG00000231500.7	3879	67.04	78.7864
RPS2	ENSG00000140988.16	6656	68.71	80.448
SNCG	ENSG00000173267.14	89	114.92	110.212
ETF1	ENSG00000120705.13	115	118.28	119.049
UBE2D4	ENSG00000078967.13	16	77.52	104.869
TMSB4X	ENSG00000205542.11	1724	95.32	103.008
HYAL2	ENSG00000068001.14	47	110.64	118.407
PAGE1	ENSG00000068985.5	318	85.495	94.4909
PRELID1	ENSG00000169230.10	460	76.885	87.6266
RPS17	ENSG00000182774.13	3840	87	97.4424
MT-ND4	ENSG00000198886.2	1516	53.18	54.4001
TMEM126A	ENSG00000171202.7	103	89.12	97.2356
SUB1	ENSG00000113387.12	592	79.97	92.1776
MRPL47	ENSG00000136522.14	116	68.73	86.3651
HSPA8	ENSG00000109971.14	1299	113.44	118.417
MCAT	ENSG00000100294.13	28	112.28	114.744
SUMO2	ENSG00000188612.12	423	94	101.318
TBC1D24	ENSG00000162065.14	1	81.36	81.36
CLIC1	ENSG00000213719.8	330	81.525	89.4402
ABCD1	ENSG00000101986.12	33	126.1	122.551
SAAL1	ENSG00000166788.10	23	108.74	113.056
EIF5A	ENSG00000132507.18	885	106.37	113.698
ATP5MPL	ENSG00000156411.10	313	93.06	100.048
RPS23	ENSG00000186468.13	2582	67.215	80.0018
DDX18	ENSG00000088205.13	32	131.845	128.328
RPL27	ENSG00000131469.15	2499	65.78	76.8128
S100A10	ENSG00000197747.9	327	85.09	101.293
RPS7	ENSG00000171863.15	2758	74.135	86.7514
BLVRB	ENSG00000090013.11	136	90.995	96.2424
MT-CO2	ENSG00000198712.1	2769	61.23	63.2621
ADIPOR2	ENSG00000006831.10	29	137.75	144.184
CITED4	ENSG00000179862.7	124	118.01	127.977
RPS5	ENSG00000083845.9	1928	83.22	93.3746
CHPF	ENSG00000123989.14	33	120.83	128.534
CORO1C	ENSG00000110880.11	25	124.75	133.336
MIF	ENSG00000240972.2	2544	98.39	103.198
ME1	ENSG00000065833.9	10	133.24	141.945
RUVBL2	ENSG00000183207.14	190	93.875	102.057
RPL7	ENSG00000147604.14	1925	76.04	86.9361
MRPL12	ENSG00000262814.8	283	86.78	98.0504
PPA2	ENSG00000138777.20	78	104.665	111.527
RPL37A	ENSG00000197756.10	2957	76.74	85.7709
ALPP	ENSG00000163283.7	382	121.42	124.24
RPL22	ENSG00000116251.11	976	89.995	99.0699
RPL32	ENSG00000144713.13	4240	65.375	77.0392
YEATS4	ENSG00000127337.7	53	139.55	140.31
RPS16	ENSG00000105193.9	2825	77.23	87.5937
RPS3	ENSG00000149273.15	3014	70.615	81.6044
SLC9A3R1	ENSG00000109062.12	84	112.04	111.521
ATP5F1B	ENSG00000110955.9	1077	118.28	123.774
RPL11	ENSG00000142676.14	1246	76.89	87.1971
CTNNAL1	ENSG00000119326.15	55	118.86	130.529
ATP5MC2	ENSG00000135390.21	704	95.525	100.56
TMA7	ENSG00000232112.3	421	84.77	91.9953
CCT7	ENSG00000135624.16	428	92.88	97.9685
S100A6	ENSG00000197956.10	1354	99.165	105.404
BZW1	ENSG00000082153.18	215	109.7	118.163
RPL12	ENSG00000197958.13	1889	73.52	86.5877
TRAF4	ENSG00000076604.15	70	132.67	137.389
PRDX2	ENSG00000167815.12	666	120.865	123.314
MRPL46	ENSG00000259494.2	62	98.1	100.777
UBE2S	ENSG00000108106.14	314	84.225	93.8554
RNPS1	ENSG00000205937.12	158	118.765	125.345
CYB5R3	ENSG00000100243.21	116	109.615	112.171
SNRPB	ENSG00000125835.19	561	97.04	104.361
QPRT	ENSG00000103485.19	96	95.33	103.59
CENPA	ENSG00000115163.15	50	100.385	118.661
UBL5	ENSG00000198258.11	370	96.755	106.812
CMC2	ENSG00000103121.9	200	92.905	104.195
FTL	ENSG00000087086.15	2105	77.21	88.5936
MLST8	ENSG00000167965.18	70	104.055	113.072
GDI2	ENSG00000057608.17	163	117.66	117.841
ELOF1	ENSG00000130165.10	88	98.58	104.394
VAPA	ENSG00000101558.14	107	118.08	121.236
ATP6V1C1	ENSG00000155097.12	33	131.88	131.333
RPS12	ENSG00000112306.8	2884	79.645	89.0219
RPL35	ENSG00000136942.15	2507	77.88	87.3191
TXNL4A	ENSG00000141759.15	210	88.365	96.6597
C18orf32	ENSG00000177576.12	29	138.15	144.592
UQCRQ	ENSG00000164405.11	912	92.39	100.968
FAU	ENSG00000149806.11	821	75.71	87.8581
ENO1	ENSG00000074800.16	1495	91.45	99.5128
POMP	ENSG00000132963.8	282	83.83	96.263
ACACA	ENSG00000278540.5	20	134.625	113.933
ID3	ENSG00000117318.9	443	105.12	110.161
PLAC8	ENSG00000145287.11	130	81.86	92.9374
PGAM1	ENSG00000171314.9	751	97.52	105.538
MRPL24	ENSG00000143314.12	94	89.155	96.7119
CKS1B	ENSG00000173207.13	313	96.22	105.955
HTRA1	ENSG00000166033.13	28	124.345	125.038
TOMM20	ENSG00000173726.11	261	100	108.152
RPL9	ENSG00000163682.17	1855	85.11	95.3404
C1QBP	ENSG00000108561.8	635	96.94	101.253
RPS11	ENSG00000142534.7	2380	82.04	91.0712
KRT7	ENSG00000135480.16	402	101.435	113.374
COX6B1	ENSG00000126267.11	433	87.59	94.7008
TROAP	ENSG00000135451.13	144	85.28	96.0044
GAPDH	ENSG00000111640.15	5444	88.715	96.2219
PLAA	ENSG00000137055.15	26	122.615	121.906
ZNF771	ENSG00000179965.12	7	62.29	87.7714
MT-ND4L	ENSG00000212907.2	864	52.685	54.1014
PON2	ENSG00000105854.13	159	112.25	120.547
TIMM8B	ENSG00000150779.12	161	82.41	86.0825
RPS10	ENSG00000124614.16	3522	68.855	80.7786
RPL24	ENSG00000114391.13	1765	65.21	78.6297
MYL6	ENSG00000092841.19	982	91.705	100.143
RPS26	ENSG00000197728.11	2561	79.67	89.6674
MRPL51	ENSG00000111639.8	348	86.85	95.0119
TM4SF1	ENSG00000169908.12	559	104.43	109.321
RPS19	ENSG00000105372.8	3659	70.33	80.0329
RBIS	ENSG00000176731.12	146	70.79	91.0497
DNAJC21	ENSG00000168724.17	41	90.43	101.593
SRP68	ENSG00000167881.15	73	118.39	120.078
NOP56	ENSG00000101361.17	164	112.235	113.653
ZDHHC16	ENSG00000171307.19	42	74.675	85.9312
PACSIN3	ENSG00000165912.16	50	112.455	120.411
TMBIM6	ENSG00000139644.13	420	111.385	117
NSA2	ENSG00000164346.10	206	94.57	100.791
TPT1	ENSG00000133112.17	1367	76.21	86.7251
PDCD5	ENSG00000105185.12	285	73.62	85.5744
TSN	ENSG00000211460.12	69	115.17	122.788
NDUFV2	ENSG00000178127.13	208	90.185	100.607
MED6	ENSG00000133997.12	23	123.78	121.746
TRADD	ENSG00000102871.16	8	83.615	106.012
ISG15	ENSG00000187608.10	26	60.505	80.8531
WDR77	ENSG00000116455.14	146	104.36	115.246
RPL3	ENSG00000100316.16	1688	93.21	98.1668
ISCA2	ENSG00000165898.14	16	128.25	117.554
C12orf29	ENSG00000133641.18	36	98.975	113.52
MT-ND1	ENSG00000198888.2	1152	46.705	47.3034
COQ9	ENSG00000088682.14	52	106.5	114.165
LDHB	ENSG00000111716.14	1633	101.55	107.693
RPL27A	ENSG00000166441.13	2955	68.63	79.0892
RPL23A	ENSG00000198242.14	2713	69.57	81.3425
REEP5	ENSG00000129625.13	155	104.54	102.445
CSE1L	ENSG00000124207.17	136	124.3	128.866
TMEM258	ENSG00000134825.16	222	82.63	95.0338
LAGE3	ENSG00000196976.7	147	83.94	91.6303
MT-ATP8	ENSG00000228253.1	1685	50.56	52.6805
MT-ATP6	ENSG00000198899.2	2223	50.84	52.8238
STMN1	ENSG00000117632.23	257	108.71	115.847
SIAE	ENSG00000110013.13	6	109.57	118.602
RPL18A	ENSG00000105640.13	3455	74.64	85.044
CLTA	ENSG00000122705.17	330	97.365	101.174
MGST3	ENSG00000143198.13	621	107.42	112.08
SNRPD1	ENSG00000167088.11	131	106.26	110.392
COX7B	ENSG00000131174.7	707	98.83	103.991
POLE4	ENSG00000115350.12	67	76.43	81.9473
HINT2	ENSG00000137133.11	45	81.29	96.304
PRSS23	ENSG00000150687.12	135	110.59	115.676
MXD3	ENSG00000213347.10	26	107.775	108.116
FDX2	ENSG00000267673.6	41	67.31	79.4517
LAMTOR2	ENSG00000116586.12	101	89.74	92.9205
ROMO1	ENSG00000125995.16	297	80.5	89.2562
CSTB	ENSG00000160213.9	380	91.875	100.506
MIEN1	ENSG00000141741.12	74	90.395	103.118
HSPB1	ENSG00000106211.10	874	89.295	95.5778
RPL10A	ENSG00000198755.11	1555	84.07	94.8407
RPL7A	ENSG00000148303.17	2611	79.61	89.3603
PET100	ENSG00000229833.10	104	84.08	92.2969
OAZ1	ENSG00000104904.12	971	86.19	95.1676
MT2A	ENSG00000125148.7	212	95.345	101.949
DYNLL1	ENSG00000088986.11	505	95.83	102.113
RAB5C	ENSG00000108774.15	165	99.16	100.357
RPS24	ENSG00000138326.21	3080	72.61	81.6471
UBB	ENSG00000170315.14	1382	89.365	98.4209
CYSTM1	ENSG00000120306.11	88	102.67	109.233
ELOB	ENSG00000103363.15	542	87.515	95.8534
UQCRFS1	ENSG00000169021.6	283	101.56	108.785
EEF1G	ENSG00000254772.10	1399	85.11	92.9322
NOL7	ENSG00000225921.7	238	79.425	89.9375
CRADD	ENSG00000169372.13	8	105.98	107.619
RPL39	ENSG00000198918.8	3216	75.295	85.3405
SNX17	ENSG00000115234.11	68	91	98.7026
FAM98A	ENSG00000119812.19	39	103.81	112.875
MRPS18B	ENSG00000204568.12	107	105.13	109.28
RPS6	ENSG00000137154.13	2839	81.27	92.4441
PSMD14	ENSG00000115233.12	107	100.76	105.164
ACTB	ENSG00000075624.17	1155	133.54	133.11
OSTC	ENSG00000198856.13	104	68	85.6787
ASS1	ENSG00000130707.18	583	102.54	107.674
CBR1	ENSG00000159228.13	69	103.74	101.901
SQSTM1	ENSG00000161011.20	261	110.57	118.185
KXD1	ENSG00000105700.11	53	97.62	100.499
RPL5	ENSG00000122406.14	2410	87.37	96.8238
YBX1	ENSG00000065978.19	1394	77.575	88.8198
POLR2G	ENSG00000168002.12	70	117.3	113.419
NDUFV3	ENSG00000160194.18	72	85.6	100.613
NEMF	ENSG00000165525.18	8	149.79	156.669
CBX3	ENSG00000122565.19	372	114.895	122.122
LSM7	ENSG00000130332.15	162	85.705	88.9268
RPS8	ENSG00000142937.12	4161	76.48	86.1861
MT-CYB	ENSG00000198727.2	1559	45.65	48.4415
DLL3	ENSG00000090932.11	17	106.08	95.8788
PTRH2	ENSG00000141378.15	53	108.16	104.858
EMP3	ENSG00000142227.11	217	65.35	82.0077
TRAF2	ENSG00000127191.18	25	117.07	124.352
CCT5	ENSG00000150753.12	940	95.635	102.31
PDAP1	ENSG00000106244.13	196	93.805	102.207
PGRMC1	ENSG00000101856.10	128	104.29	108.203
BEX3	ENSG00000166681.14	248	85.63	100.161
CYBA	ENSG00000051523.11	445	82.81	93.5256
SRSF7	ENSG00000115875.19	213	104.58	110.273
MAPK3	ENSG00000102882.12	27	90.52	101.914
CNBP	ENSG00000169714.17	202	128.84	134.166
ATP5PO	ENSG00000241837.7	383	82.42	91.8591
KHNYN	ENSG00000100441.10	7	131.16	143.564
XRCC6	ENSG00000196419.13	379	104.52	111.289
LRRC59	ENSG00000108829.10	162	104.165	107.281
ACTL8	ENSG00000117148.8	181	116.59	120.228
RPL36A	ENSG00000241343.10	1523	82.04	89.3911
DNTTIP2	ENSG00000067334.14	64	106.68	113.991
MDH1	ENSG00000014641.21	227	105.4	111.386
COX4I1	ENSG00000131143.10	806	100.865	106.298
LDHA	ENSG00000134333.14	1351	88.43	98.3901
CHCHD5	ENSG00000125611.15	53	91.31	95.7368
NME1	ENSG00000239672.8	746	94.18	101.871
POP4	ENSG00000105171.10	52	79.38	95.475
COX6C	ENSG00000164919.11	465	110	113.173
ECEL1	ENSG00000171551.12	93	150.1	155.738
KIFC1	ENSG00000237649.8	18	91.5	115.413
PDLIM2	ENSG00000120913.23	58	79.155	90.0321
RPL22L1	ENSG00000163584.18	274	101.065	110.906
TMEM37	ENSG00000171227.7	13	90.32	100.885
RPS28	ENSG00000233927.5	2334	96.29	102.118
HCFC1R1	ENSG00000103145.11	62	98.215	105.873
WTAP	ENSG00000146457.16	30	115.85	120.07
TAGLN2	ENSG00000158710.15	717	94.86	100.548
SNRPC	ENSG00000124562.10	332	94.45	107.756
GPN3	ENSG00000111231.9	34	109.595	119.433
ATP6V0B	ENSG00000117410.14	281	102.31	111.775
UXT	ENSG00000126756.12	174	71.165	83.4981
MCAM	ENSG00000076706.17	46	153.45	151.433
DSN1	ENSG00000149636.16	28	138.765	149.505
LSM2	ENSG00000204392.11	115	89.45	99.5672
NDUFA1	ENSG00000125356.7	412	92.52	101.74
TMEM223	ENSG00000168569.8	27	90.43	91.8037
DAZAP1	ENSG00000071626.17	156	125.075	125.526
PSMA6	ENSG00000100902.11	232	100.09	105.806
SSR4	ENSG00000180879.14	357	129.81	132.03
HSP90AB1	ENSG00000096384.20	900	114.875	120.664
TIMP1	ENSG00000102265.12	207	153.89	153.758
EIF3H	ENSG00000147677.11	242	88.345	97.8606
CSRP1	ENSG00000159176.14	187	98.42	108.181
NOC4L	ENSG00000184967.7	40	80.64	103.549
DAD1	ENSG00000129562.11	133	81.3	92.8183
POLR2L	ENSG00000177700.6	548	95.3	98.3081
UBE2R2	ENSG00000107341.5	29	93.48	98.8921
SRP14	ENSG00000140319.11	303	102.71	105.197
NPR3	ENSG00000113389.16	15	94.58	87.2287
RPL36	ENSG00000130255.13	2217	79	87.8406
ITGB1BP1	ENSG00000119185.13	178	69.56	85.6174
RAN	ENSG00000132341.12	1259	91.43	98.6447
MT-CO1	ENSG00000198804.2	1300	48.34	51.0814
COPS3	ENSG00000141030.13	123	93.62	103.85
ZNF580	ENSG00000213015.9	15	140.04	134.545
ZNF581	ENSG00000171425.10	13	67.55	97.3462
ARF3	ENSG00000134287.10	104	110	109.131
ZNHIT3	ENSG00000273611.5	56	99.12	100.774
RHEB	ENSG00000106615.10	256	108.89	116.206
DEGS1	ENSG00000143753.13	147	123.03	126.011
CHCHD1	ENSG00000172586.8	170	106.4	111.362
PARK7	ENSG00000116288.13	356	92.965	101.204
UQCR10	ENSG00000184076.13	344	93.195	100.271
TRA2B	ENSG00000136527.18	149	98.27	107.92
PSMA5	ENSG00000143106.13	544	83.48	95.4808
SLC25A5	ENSG00000005022.6	834	97.085	102.362
POLR2J	ENSG00000005075.15	155	92.33	105.195
BRIX1	ENSG00000113460.13	240	115.49	122.588
OST4	ENSG00000228474.6	251	92.29	100.621
SSBP1	ENSG00000106028.11	380	75.175	85.5656
MT-CO3	ENSG00000198938.2	3865	59.63	61.7001
PFDN1	ENSG00000113068.10	55	93.29	98.9718
ETHE1	ENSG00000105755.8	30	74.915	86.7983
ATP5PD	ENSG00000167863.12	394	76.355	88.102
SEM1	ENSG00000127922.9	209	78.04	86.6276
RAB10	ENSG00000084733.11	85	95.04	108.963
NPM3	ENSG00000107833.10	105	78.82	97.4611
RIPK2	ENSG00000104312.8	15	94.67	112.461
SNU13	ENSG00000100138.15	504	96.495	100.272
LGALS1	ENSG00000100097.12	613	88.3	96.4368
RBX1	ENSG00000100387.9	228	103.48	110.637
HMGB1	ENSG00000189403.15	432	90.165	100.021
WFDC1	ENSG00000103175.11	148	83.565	93.0245
ELOVL1	ENSG00000066322.15	73	102.19	111.624
MRPL57	ENSG00000173141.5	125	96.63	99.4529
RPLP2	ENSG00000177600.9	2792	79.845	87.2367
MRPL50	ENSG00000136897.8	62	107.06	123.002
FIBP	ENSG00000172500.13	72	101.68	103.487
NDUFB11	ENSG00000147123.11	438	94.895	99.4466
POLR1C	ENSG00000171453.20	60	98.795	107.54
TSPO	ENSG00000100300.18	282	98.915	104.251
CYC1	ENSG00000179091.5	362	84.275	94.1448
H3-3B	ENSG00000132475.10	454	102.985	107.469
PRDX5	ENSG00000126432.14	212	92.49	98.8616
NSDHL	ENSG00000147383.11	64	105.75	111.323
TUT1	ENSG00000149016.16	7	71	76.0557
RPS13	ENSG00000110700.7	1661	76.6	89.0071
CENPX	ENSG00000169689.15	161	85.74	96.0182
RPL15	ENSG00000174748.22	3086	92.48	99.0729
TRIM7	ENSG00000146054.18	25	103.11	91.6196
RAB5IF	ENSG00000101084.18	275	85.5	97.1523
TRIM11	ENSG00000154370.16	30	139.025	140.079
S100P	ENSG00000163993.7	644	90.595	98.2752
SLC25A22	ENSG00000177542.11	27	131.43	141.946
EEF1B2	ENSG00000114942.14	765	77.54	88.3485
TPI1	ENSG00000111669.15	1149	103.39	111.063
LAMP1	ENSG00000185896.11	155	133.26	132.871
ENG	ENSG00000106991.14	21	144.72	137.767
PRDX3	ENSG00000165672.7	427	121.11	129.945
SFN	ENSG00000175793.12	156	102.965	105.733
GSTK1	ENSG00000197448.14	70	120.695	126.687
S100A4	ENSG00000196154.12	1460	109.87	116.322
TRIP13	ENSG00000071539.14	147	115.68	121.057
MAGOH	ENSG00000162385.11	95	95.33	97.9644
ADI1	ENSG00000182551.14	180	85.33	93.3851
ILF2	ENSG00000143621.17	274	122.385	132.434
COPS9	ENSG00000172428.11	218	80.535	89.8449
TOMM5	ENSG00000175768.13	270	92.795	100.795
JAGN1	ENSG00000171135.15	170	95.635	108.259
NAA20	ENSG00000173418.12	86	91.785	99.7865
RBMX	ENSG00000147274.14	124	111.935	115.937
PPP1R3C	ENSG00000119938.9	14	123.965	130.921
HOXC9	ENSG00000180806.5	19	124.31	110.583
KRTCAP2	ENSG00000163463.13	280	61.99	76.1545
NFKBIL1	ENSG00000204498.11	8	91.5	107.884
LYPLA1	ENSG00000120992.18	87	132.56	132.525
PAIP1	ENSG00000172239.14	103	110	113.266
BCAT2	ENSG00000105552.15	46	112.935	118.712
EBP	ENSG00000147155.11	114	98.205	106.821
GNG10	ENSG00000242616.4	59	84.64	98.4625
ANAPC16	ENSG00000166295.9	112	95.65	108.246
CYCS	ENSG00000172115.9	494	98.545	105.768
AC021087.5	ENSG00000286001.1	16	146.105	141.981
JPT1	ENSG00000189159.16	289	94.33	99.6087
SSR2	ENSG00000163479.14	173	84.88	89.9405
ATP5MG	ENSG00000167283.8	477	93.68	99.8844
NDUFA11	ENSG00000174886.14	416	91.83	97.1966
GCSH	ENSG00000140905.11	311	101.04	107.078
ALDOA	ENSG00000149925.22	563	116	121.696
MPDU1	ENSG00000129255.16	67	90.96	92.0178
SRI	ENSG00000075142.14	145	104.38	111.665
EIF3K	ENSG00000178982.10	394	78.66	93.6087
DEPDC7	ENSG00000121690.11	11	101.55	119.861
CTBP1	ENSG00000159692.16	13	118.57	124.487
ATP5ME	ENSG00000169020.10	194	72.705	78.5258
TNFSF9	ENSG00000125657.5	87	112.92	120.305
UBE2Q1	ENSG00000160714.10	69	118.46	125.807
TMEM165	ENSG00000134851.13	40	128.3	130.405
BAG3	ENSG00000151929.10	59	88.87	94.6342
KCTD10	ENSG00000110906.13	15	103.71	137.481
SIAH1	ENSG00000196470.12	7	147.65	148.899
IRX5	ENSG00000176842.15	14	107.46	111.569
EMG1	ENSG00000126749.16	126	91.92	93.2067
UROD	ENSG00000126088.14	142	110.32	115.197
AP2S1	ENSG00000042753.12	369	90.31	96.6109
JTB	ENSG00000143543.15	473	74.82	91.9633
SNRPG	ENSG00000143977.14	492	87.52	95.8058
ORMDL2	ENSG00000123353.10	85	74.45	84.1728
MORF4L1	ENSG00000185787.15	358	112.175	119.692
GADD45GIP1	ENSG00000179271.3	251	69.43	79.3341
PPDPF	ENSG00000125534.10	194	78.73	88.4777
TST	ENSG00000128311.14	72	99.915	103.298
GAMT	ENSG00000130005.13	149	75.05	90.854
DRG1	ENSG00000185721.13	140	78.69	91.1211
ATP5F1C	ENSG00000165629.20	371	92.67	103.394
PIGK	ENSG00000142892.15	44	131.68	126.558
VPS72	ENSG00000163159.14	64	97.705	105.098
HSBP1L1	ENSG00000226742.4	89	102	106.466
SLC2A11	ENSG00000133460.19	15	75.21	88.9947
GGCX	ENSG00000115486.12	36	89.895	106.911
BUB3	ENSG00000154473.18	133	134.04	131.034
ACOT13	ENSG00000112304.11	81	86.71	96.4449
EIF3L	ENSG00000100129.18	198	108.035	115.841
TUBA1B	ENSG00000123416.15	1915	85.45	93.2707
ID1	ENSG00000125968.9	338	126.47	125.496
CD81	ENSG00000110651.12	174	96.17	107.105
DR1	ENSG00000117505.13	80	104.545	114.686
ITFG1	ENSG00000129636.13	42	127.56	123.462
SEPHS1	ENSG00000086475.15	43	78	92.1609
PPIE	ENSG00000084072.17	37	117.67	115.855
PSMG3	ENSG00000157778.9	79	107.96	114.449
WIPI2	ENSG00000157954.15	45	114.59	128.299
POLR1D	ENSG00000186184.19	114	79.565	89.9813
MZT2B	ENSG00000152082.15	203	92.41	97.8095
ATP5F1A	ENSG00000152234.16	359	112.68	117.434
HSPE1	ENSG00000115541.11	698	99.6	105.894
AP002990.1	ENSG00000255508.7	172	89.945	99.9569
PPP1R8	ENSG00000117751.18	31	146.32	143.566
MARCHF5	ENSG00000198060.10	35	127.54	128.807
NDUFA7	ENSG00000267855.6	191	93.18	97.8615
GNB1	ENSG00000078369.18	62	111.24	122.408
PDLIM1	ENSG00000107438.9	128	93.22	104.851
AKT2	ENSG00000105221.18	35	117.44	118.602
NENF	ENSG00000117691.10	163	107.77	111.649
NHP2	ENSG00000145912.9	338	91.53	99.0657
GNG5	ENSG00000174021.11	522	85.56	98.9184
TMEM256	ENSG00000205544.4	117	105	107.258
PSMA1	ENSG00000129084.18	251	109.6	122.608
POLR3K	ENSG00000161980.6	140	105.3	103.332
CEBPD	ENSG00000221869.5	27	104.18	118.597
CD46	ENSG00000117335.20	77	145.62	154.292
SCAMP3	ENSG00000116521.11	70	112.105	115.415
CALM2	ENSG00000143933.19	745	92.12	102.963
SLC7A5	ENSG00000103257.9	617	140.37	143.812
PSMB2	ENSG00000126067.12	230	102.08	108.044
UBE2T	ENSG00000077152.11	140	115.725	122.818
CCDC107	ENSG00000159884.12	32	94.67	102.261
MCTS1	ENSG00000232119.8	165	98.86	106.25
HCCS	ENSG00000004961.15	92	81.595	99.5107
SRSF3	ENSG00000112081.17	391	102.85	109.612
COPS7A	ENSG00000111652.10	62	91.16	105.628
UBE2V1	ENSG00000244687.12	79	109.94	123.641
GCLM	ENSG00000023909.10	52	114.625	119.522
NPTX1	ENSG00000171246.6	71	149.03	155.772
HSP90AA1	ENSG00000080824.19	464	125.385	125.139
LARS1	ENSG00000133706.19	21	148	146.605
MZT1	ENSG00000204899.6	68	126.52	123.092
EWSR1	ENSG00000182944.18	100	113.235	126.836
PRADC1	ENSG00000135617.4	45	77.43	86.2898
NDUFAB1	ENSG00000004779.10	245	90.72	96.2768
EDF1	ENSG00000107223.13	249	80	89.0421
SSR3	ENSG00000114850.7	126	99.515	108.929
VMP1	ENSG00000062716.13	95	101.16	104.922
MTARC2	ENSG00000117791.16	15	106.96	111.035
SPCS1	ENSG00000114902.14	317	95.15	106.764
APEX1	ENSG00000100823.12	104	105.895	118.471
NDUFB1	ENSG00000183648.11	134	96.925	105.627
C12orf45	ENSG00000151131.11	44	99.13	101.204
GSTO1	ENSG00000148834.13	259	72.84	84.6143
GAL	ENSG00000069482.7	127	109.26	115.872
TCEA1	ENSG00000187735.14	56	132.665	129.468
CRIP1	ENSG00000213145.10	550	96.18	99.2612
PCNA	ENSG00000132646.11	224	108.185	113.407
RHOB	ENSG00000143878.10	160	132.035	133.395
ATP5PB	ENSG00000116459.11	572	101.14	110.052
PRDX4	ENSG00000123131.13	353	105.15	116.154
RAB2A	ENSG00000104388.15	107	113.04	114.79
C4BPB	ENSG00000123843.13	297	90.82	101.754
DHPS	ENSG00000095059.16	40	130.165	126.165
GAGE12F	ENSG00000236362.8	239	100.87	108.192
PGAP1	ENSG00000197121.15	2	160.88	160.88
DNAJC30	ENSG00000176410.8	14	134.895	131.794
CTU1	ENSG00000142544.7	14	92.485	96.9793
YWHAZ	ENSG00000164924.18	308	125.305	128.839
UQCR11	ENSG00000127540.12	432	92.9	98.1491
STN1	ENSG00000107960.11	10	72.78	81.479
PLK2	ENSG00000145632.15	80	132.615	136.721
PSME3IP1	ENSG00000172775.17	42	105.31	117.941
CNIH4	ENSG00000143771.12	131	68.68	89.7229
SMIM10L1	ENSG00000256537.5	38	88.03	98.7376
GHITM	ENSG00000165678.21	257	123.16	122.367
REXO2	ENSG00000076043.11	87	105.88	117.839
PGP	ENSG00000184207.9	210	80.335	93.8354
CHCHD2	ENSG00000106153.13	1149	85.97	95.4259
FKBP4	ENSG00000004478.8	257	96.88	108.61
TIMM17A	ENSG00000134375.11	253	102.86	104.271
SKA2	ENSG00000182628.13	49	103.67	113.406
RPA3	ENSG00000106399.11	150	91.33	96.683
COA3	ENSG00000183978.8	73	78.83	90.5992
RNF220	ENSG00000187147.18	55	95.48	110.057
FJX1	ENSG00000179431.7	16	127.38	126.202
PSME2	ENSG00000100911.16	130	88.495	95.6783
CACYBP	ENSG00000116161.18	385	95	101.181
APEH	ENSG00000164062.13	82	123.185	121.496
OXCT1	ENSG00000083720.13	87	148.93	144.046
SIK1B	ENSG00000275993.3	31	183.86	173.272
TRABD2A	ENSG00000186854.11	29	127.83	123.778
RRP9	ENSG00000114767.7	60	98.02	101.832
POLR2E	ENSG00000099817.12	337	89.92	99.1939
SNRPE	ENSG00000182004.13	455	86.69	97.8701
ANKRD39	ENSG00000213337.9	25	68.03	80.2056
RGS14	ENSG00000169220.18	9	172.41	158.549
KRT18	ENSG00000111057.11	903	77.63	87.2165
ATP6V1E1	ENSG00000131100.13	127	104.57	110.434
EMC3	ENSG00000125037.12	57	107.81	111.628
PSMD11	ENSG00000108671.11	59	110.15	110.197
UQCRC1	ENSG00000010256.11	327	107.86	110.724
MYL12A	ENSG00000101608.13	218	98.985	100.717
MRPS35	ENSG00000061794.13	117	121.28	123.925
MTMR1	ENSG00000063601.17	5	118.36	130.534
RAP1B	ENSG00000127314.18	133	119.74	122.712
MSLN	ENSG00000102854.16	30	198.545	200.056
CD55	ENSG00000196352.16	382	131.125	134.067
CNTROB	ENSG00000170037.14	5	127	138.522
ERCC1	ENSG00000012061.16	44	86.91	100.495
DDX54	ENSG00000123064.13	41	104.97	107.682
PRRC1	ENSG00000164244.21	20	129.78	145.223
PSMD13	ENSG00000185627.18	64	84.81	92.7952
LY6E	ENSG00000160932.11	461	104.81	110.676
KYAT3	ENSG00000137944.18	29	94.48	116.025
HADHA	ENSG00000084754.12	104	141.375	136.86
NAA10	ENSG00000102030.16	144	79.255	91.6517
MZT2A	ENSG00000173272.16	71	81.31	90.3551
PRDX6	ENSG00000117592.9	728	99.215	107.916
HMGN1	ENSG00000205581.11	453	99.61	106.528
PPP1R14B	ENSG00000173457.11	293	82.79	91.7097
PDE12	ENSG00000174840.9	4	138.785	154.42
NOL10	ENSG00000115761.16	18	120.04	127.746
NFKBIA	ENSG00000100906.11	27	93.06	95.8115
TIMM50	ENSG00000105197.11	82	101.16	100.191
ATP1B3	ENSG00000069849.11	332	95.325	102.624
ARPC3	ENSG00000111229.16	270	92.675	99.6741
SLC44A2	ENSG00000129353.15	19	137.2	130.583
POLE3	ENSG00000148229.13	101	107.2	115.254
GOSR2	ENSG00000108433.17	27	88.67	104.272
WDR18	ENSG00000065268.11	68	97.575	106.84
MTAP	ENSG00000099810.21	28	131.55	139.567
ARL1	ENSG00000120805.14	88	112.125	118.217
DHX57	ENSG00000163214.21	5	90.28	99.196
PPT1	ENSG00000131238.18	99	106.37	111.738
H1-10	ENSG00000184897.6	168	108.725	111.449
IDH3A	ENSG00000166411.14	47	123.33	126.833
PBX1	ENSG00000185630.19	9	137.14	123.877
MFSD8	ENSG00000164073.11	4	66.355	74.0275
RNF7	ENSG00000114125.14	130	99.57	108.812
CALM1	ENSG00000198668.13	148	88.955	98.5153
SLIRP	ENSG00000119705.10	413	79.95	86.8622
PPT2	ENSG00000221988.13	30	139.75	130.279
SAC3D1	ENSG00000168061.17	39	105.03	118.323
CDK2AP1	ENSG00000111328.7	175	95.71	108.28
MRPL16	ENSG00000166902.5	90	124.92	128.721
ALYREF	ENSG00000183684.8	113	109.81	116.782
BRI3	ENSG00000164713.10	139	92.69	103.019
BOLA3	ENSG00000163170.12	215	88.48	96.0844
NDUFC1	ENSG00000109390.13	159	83.73	96.6934
SAP18	ENSG00000150459.12	201	91.23	97.2392
NDUFAF6	ENSG00000156170.13	32	117.805	125.219
VIM	ENSG00000026025.16	831	88.83	96.849
TMEM238	ENSG00000233493.4	59	95.97	100.519
TMX2	ENSG00000213593.10	141	102.04	108.525
NELFE	ENSG00000204356.14	98	80.875	85.4029
EEF1E1	ENSG00000124802.12	117	105.34	110.311
BANF1	ENSG00000175334.8	387	104.81	112.353
TGFBR3	ENSG00000069702.11	4	126.79	134.985
MAGEA6	ENSG00000197172.10	159	113.7	118.995
SLCO4A1	ENSG00000101187.16	27	120.63	126.883
ATP6V0E1	ENSG00000113732.9	154	92.81	97.6832
LAPTM4A	ENSG00000068697.7	134	106.01	113.926
CFAP298	ENSG00000159079.19	70	100.415	106.175
EXOSC9	ENSG00000123737.13	40	109.44	114.641
UFC1	ENSG00000143222.12	139	79.2	88.5127
PPP4C	ENSG00000149923.14	21	82.62	92.7538
CCNQ	ENSG00000262919.8	46	104.41	105.583
HSF1	ENSG00000185122.11	80	98.775	106.777
HNRNPK	ENSG00000165119.21	335	118.88	124.593
GNG11	ENSG00000127920.6	147	101.88	110.882
PSMC5	ENSG00000087191.13	116	94.345	108.399
TNFAIP1	ENSG00000109079.10	31	118.96	117.717
BCAP31	ENSG00000185825.17	197	82.3	92.9189
PMF1	ENSG00000160783.19	100	80.495	94.3622
MRM2	ENSG00000122687.19	15	120.72	116.884
AIFM1	ENSG00000156709.15	78	106.03	121.616
INTS8	ENSG00000164941.14	7	145.62	159.253
MRPL43	ENSG00000055950.16	73	86.23	92.0986
GPS1	ENSG00000169727.12	87	104.09	111.05
C5AR1	ENSG00000197405.8	6	120.49	123.457
NME2	ENSG00000243678.12	1212	99.565	106.928
JUNB	ENSG00000171223.6	88	134.88	135.995
TIMM23	ENSG00000265354.4	161	92.37	98.4614
EMC7	ENSG00000134153.10	130	77.32	90.4488
PNO1	ENSG00000115946.8	53	99.8	103.509
BPNT2	ENSG00000104331.9	30	138.005	143.489
SMIM11A	ENSG00000205670.12	16	98.835	102.341
PSMB6	ENSG00000142507.10	265	76.86	87.4647
ARMC6	ENSG00000105676.14	42	122.305	121.109
MRPS23	ENSG00000181610.13	109	105.48	113.645
EME1	ENSG00000154920.15	8	166.025	167.554
MPG	ENSG00000103152.12	59	83.73	92.5583
FBXL22	ENSG00000197361.8	1	87.62	87.62
ELOC	ENSG00000154582.17	234	85.225	93.8358
VCL	ENSG00000035403.18	33	117.03	117.956
BORCS7	ENSG00000166275.16	26	97.3	110.262
GPI	ENSG00000105220.17	297	124.81	129.073
ARPC5	ENSG00000162704.16	163	116.64	122.49
ATP5F1D	ENSG00000099624.8	563	94.08	102.552
CCT3	ENSG00000163468.15	511	114.5	117.894
SCLY	ENSG00000132330.18	17	68.32	100.266
MYL5	ENSG00000215375.6	7	93.87	86.4014
PSMB1	ENSG00000008018.9	385	86.53	98.6417
HSPA13	ENSG00000155304.6	13	136.93	129.606
SMIM20	ENSG00000250317.8	24	101.135	115.73
NFYB	ENSG00000120837.8	15	136.28	162.192
FAM89B	ENSG00000176973.8	26	115.14	110.057
SSR1	ENSG00000124783.14	175	96.81	105.869
UBQLN1	ENSG00000135018.14	64	102.56	112.84
CLK2	ENSG00000176444.19	12	131.21	131.564
PTS	ENSG00000150787.8	106	90.435	98.6271
NDUFB4	ENSG00000065518.8	385	86.09	96.4756
SELENOF	ENSG00000183291.17	288	109.315	113.386
ACAT2	ENSG00000120437.9	65	97.18	102.702
PTMS	ENSG00000159335.18	310	90.895	103.331
RAP1A	ENSG00000116473.14	77	91.4	101.49
RPL7L1	ENSG00000146223.16	50	118.085	120.075
UPP1	ENSG00000183696.14	43	67.47	76.1035
TXNRD1	ENSG00000198431.16	96	123.305	125.255
WNT6	ENSG00000115596.4	29	134.71	121.453
FKBP3	ENSG00000100442.11	57	107.57	112.358
KRT8	ENSG00000170421.12	591	85.37	91.6611
GRK6	ENSG00000198055.11	30	108.955	116.009
ENTR1	ENSG00000165689.17	46	116.57	123.497
SNRNP25	ENSG00000161981.11	127	80.94	86.3084
SLC25A1	ENSG00000100075.10	173	97.35	106.463
NDUFB2	ENSG00000090266.13	394	93.465	101.615
C14orf119	ENSG00000179933.6	59	103.43	119.017
ATP5MD	ENSG00000173915.16	449	102	107.424
YWHAQ	ENSG00000134308.14	449	90.81	98.3997
COMMD4	ENSG00000140365.16	157	92.2	98.0913
ST13	ENSG00000100380.14	226	106.105	112.345
IL17RC	ENSG00000163702.20	15	115.68	107.877
ECSIT	ENSG00000130159.14	65	87.15	98.5972
CRYZ	ENSG00000116791.14	50	123.58	141.118
ALAS1	ENSG00000023330.15	48	122.355	130.924
TIPRL	ENSG00000143155.13	24	97.4	106.671
RHOG	ENSG00000177105.10	49	99.04	104.671
NUDT14	ENSG00000183828.15	16	82.485	76.2581
NRG4	ENSG00000169752.17	17	113.23	116.863
HMGN3	ENSG00000118418.14	150	112.905	120.235
UFD1	ENSG00000070010.19	94	72.24	84.1567
SDF2	ENSG00000132581.10	25	92.17	87.6468
GTPBP10	ENSG00000105793.16	20	105.59	118.268
COPZ1	ENSG00000111481.10	202	104.76	112.03
SLC25A38	ENSG00000144659.13	37	118.61	116.192
HSPA14	ENSG00000187522.16	62	121.985	127.068
PA2G4	ENSG00000170515.14	327	98.62	106.16
FAM83H	ENSG00000180921.7	29	140.52	145.746
DDX39A	ENSG00000123136.15	177	111.96	115.281
DNAJA1	ENSG00000086061.16	356	102.695	108.055
POP5	ENSG00000167272.11	50	67.92	91.38
KDM5C	ENSG00000126012.12	9	139.59	150.201
TARBP1	ENSG00000059588.10	8	131.24	151.877
MRPL41	ENSG00000182154.8	214	74.16	86.1224
HNRNPU	ENSG00000153187.20	136	123.125	128.403
ZRANB2	ENSG00000132485.14	55	125	138.464
SOD1	ENSG00000142168.15	501	87.19	94.8393
MRPS16	ENSG00000182180.14	130	97.31	107.324
DSTN	ENSG00000125868.16	259	103.76	110.91
STRAP	ENSG00000023734.11	273	90.12	102.304
SON	ENSG00000159140.21	20	147.305	165.455
HOMER3	ENSG00000051128.19	28	91.555	96.5404
SLC37A3	ENSG00000157800.18	11	115.23	130.75
MOGS	ENSG00000115275.14	23	141.48	139.402
TLX3	ENSG00000164438.6	26	107	108.343
RAB11B	ENSG00000185236.12	73	95.44	105.223
TYMS	ENSG00000176890.16	213	103.93	112.917
TLE5	ENSG00000104964.15	331	98.25	106.97
STOML2	ENSG00000165283.16	82	106.125	111.513
API5	ENSG00000166181.13	37	146.67	144.269
NEDD8	ENSG00000129559.13	158	106.02	111.622
F8A3	ENSG00000277150.2	14	86.535	116.116
FUNDC2	ENSG00000165775.18	107	95	104.354
WDR61	ENSG00000140395.9	93	115.64	125.034
GTF2E2	ENSG00000197265.9	34	118.75	120.346
CS	ENSG00000062485.19	96	115.37	122.605
HMCES	ENSG00000183624.14	46	126.32	119.988
DENND10	ENSG00000119979.18	19	101.76	115.358
DMAP1	ENSG00000178028.14	33	120.29	136.362
UQCRC2	ENSG00000140740.11	98	115.99	122.527
PQBP1	ENSG00000102103.17	96	77.87	87.1293
NDUFA4	ENSG00000189043.10	653	104.59	109.986
CCDC86	ENSG00000110104.13	65	95.41	97.7674
INPPL1	ENSG00000165458.14	26	136.15	148.446
SCD	ENSG00000099194.6	195	154.53	153.629
FAM110D	ENSG00000197245.6	11	99.04	98.3655
C8orf33	ENSG00000182307.14	103	118.88	116.196
SH3GLB1	ENSG00000097033.14	87	96.61	108.638
EMP2	ENSG00000213853.10	40	98.25	108.766
NDUFB10	ENSG00000140990.15	276	80.34	92.6113
SAR1B	ENSG00000152700.14	31	97.04	106.745
SF3B6	ENSG00000115128.7	334	95.26	101.563
AC093525.2	ENSG00000260272.1	13	89.25	107.993
SNRNP70	ENSG00000104852.15	77	97.19	100.974
IAH1	ENSG00000134330.19	35	78.33	85.3791
BIRC5	ENSG00000089685.15	134	116.245	118.622
GMFB	ENSG00000197045.13	20	132.86	141.495
DNAJB4	ENSG00000162616.9	30	120.215	126.298
GOT2	ENSG00000125166.13	103	121.35	128.934
GNPTAB	ENSG00000111670.16	7	107.26	83.01
SLC35A2	ENSG00000102100.16	21	82.7	91.4971
NDUFA3	ENSG00000170906.16	159	80.37	83.0272
CPSF4	ENSG00000160917.15	11	140.78	112.879
LHPP	ENSG00000107902.14	10	104.195	117.037
TPX2	ENSG00000088325.16	52	130.585	136.692
CFD	ENSG00000197766.8	42	122.395	121.471
AKIRIN1	ENSG00000174574.16	52	118.615	134.867
MSI2	ENSG00000153944.12	39	101.28	118.195
FUS	ENSG00000089280.19	115	119.52	123.239
CBX5	ENSG00000094916.16	37	120.47	131.311
PSMG1	ENSG00000183527.12	172	89.27	100.299
GRB2	ENSG00000177885.15	91	107.08	110.247
CCT4	ENSG00000115484.15	395	104.31	112.929
DCXR	ENSG00000169738.8	132	79.72	95.2957
ADGRE5	ENSG00000123146.20	41	138.71	147.485
TAF10	ENSG00000166337.10	133	82.87	96.4483
TWNK	ENSG00000107815.10	15	134.46	144.309
DHX30	ENSG00000132153.15	71	136.67	141.113
PCNP	ENSG00000081154.12	100	104.725	116.393
ECI1	ENSG00000167969.13	188	92.21	102.721
CCT8	ENSG00000156261.13	357	111.34	123.071
PI4K2A	ENSG00000155252.13	20	115.82	134.416
GOT1	ENSG00000120053.12	62	94.085	109.215
SERPINB1	ENSG00000021355.13	55	101.43	113.032
EIF1	ENSG00000173812.11	494	96.03	105.343
VAMP8	ENSG00000118640.11	151	82.1	95.1236
MRPL55	ENSG00000162910.19	89	79.34	91.9707
FSTL3	ENSG00000070404.10	191	121.61	126.652
CUL4A	ENSG00000139842.15	88	136.95	141.148
SS18L2	ENSG00000008324.12	67	77.64	103.514
C11orf24	ENSG00000171067.11	19	50.3	89.7463
TATDN1	ENSG00000147687.19	41	79	91.6505
SPATS2	ENSG00000123352.18	14	113.565	143.79
WDR83OS	ENSG00000105583.11	57	85.61	99.797
FKBP2	ENSG00000173486.14	48	61.87	64.2344
HAGH	ENSG00000063854.13	52	91.94	102.746
ARF6	ENSG00000165527.7	26	145.9	148.905
EEF1AKMT4	ENSG00000284753.2	50	94.11	103.544
MRPL3	ENSG00000114686.9	159	89.92	94.705
TALDO1	ENSG00000177156.11	155	88.29	99.4918
OARD1	ENSG00000124596.17	20	135.575	122.492
SLC39A1	ENSG00000143570.19	129	109.07	113.717
SIX2	ENSG00000170577.8	30	84.895	93.1867
DGUOK	ENSG00000114956.20	50	98.74	102.902
MRPL39	ENSG00000154719.14	72	82.545	95.9439
DNASE2	ENSG00000105612.9	62	132.785	131.844
CAPG	ENSG00000042493.16	112	96.175	111.993
CAPNS1	ENSG00000126247.11	342	92.975	98.243
NDUFB5	ENSG00000136521.13	116	86.44	100.581
ADA	ENSG00000196839.13	31	111.87	121.188
GPX4	ENSG00000167468.18	677	92.58	99.0076
DHX8	ENSG00000067596.12	26	173.87	161.604
WDR60	ENSG00000126870.16	1	79.97	79.97
MDH2	ENSG00000146701.12	261	107.46	112.206
RPL39L	ENSG00000163923.10	65	71.62	90.3203
SELENOW	ENSG00000178980.15	84	94.525	102.67
GCFC2	ENSG00000005436.14	17	126.47	131.756
PTGES3	ENSG00000110958.16	475	107.96	115.848
SEC11A	ENSG00000140612.14	207	93.32	99.8632
PSMA7	ENSG00000101182.15	414	83.065	92.6144
RCN1	ENSG00000049449.10	137	136.81	141.127
TRMT112	ENSG00000173113.7	259	101.73	107.049
NDUFB8	ENSG00000166136.16	208	92.265	100.657
RABGGTB	ENSG00000137955.16	177	119.3	121.078
ILF3	ENSG00000129351.17	88	148.735	153.764
RPL36AL	ENSG00000165502.7	230	75.055	87.3055
PRKAA1	ENSG00000132356.11	23	125.31	139.413
DERL1	ENSG00000136986.10	52	94.27	104.292
MPLKIP	ENSG00000168303.9	55	98	105.948
PGK1	ENSG00000102144.15	651	123.68	124.775
CMSS1	ENSG00000184220.12	96	95.23	97.6779
CPSF6	ENSG00000111605.18	54	134.47	141.134
NDUFA2	ENSG00000131495.9	240	95.145	100.352
NOSIP	ENSG00000142546.14	84	87.205	97.6017
FEN1	ENSG00000168496.4	89	107.35	110.966
UBE3C	ENSG00000009335.18	11	129.96	148.614
USF2	ENSG00000105698.16	102	84.765	98.8975
RER1	ENSG00000157916.20	83	75.57	92.0808
C4orf3	ENSG00000164096.13	49	102.66	103.051
COX15	ENSG00000014919.13	23	121.29	122.437
RRAGA	ENSG00000155876.6	58	79.99	105.087
DNAJA3	ENSG00000103423.14	91	134.33	136.703
RABIF	ENSG00000183155.5	30	112.095	111.138
PHPT1	ENSG00000054148.18	120	87.65	95.8716
MAPKAPK3	ENSG00000114738.11	45	107.88	112.576
HENMT1	ENSG00000162639.16	52	108.73	121.482
LYRM4	ENSG00000214113.11	125	87.52	100.006
EXOSC4	ENSG00000178896.9	92	88.995	89.1415
GANAB	ENSG00000089597.18	62	138.125	146.997
LRP10	ENSG00000197324.9	15	94.46	105.394
MRPL33	ENSG00000243147.8	162	96.65	105.691
AL365205.1	ENSG00000124593.16	384	88.67	97.9931
RPP21	ENSG00000241370.6	44	65.06	76.1527
PPA1	ENSG00000180817.12	347	92.35	104.336
SKP1	ENSG00000113558.19	440	111.315	117.178
ANAPC10	ENSG00000164162.14	15	112.98	110.041
CENPU	ENSG00000151725.12	43	106	113.837
EXO1	ENSG00000174371.17	25	105.07	122.278
U2AF1L5	ENSG00000275895.7	91	85.72	98.7798
APOO	ENSG00000184831.14	73	102.42	108.603
TMEM183A	ENSG00000163444.12	129	87.19	100.123
SLC43A3	ENSG00000134802.18	107	125.07	132.467
SGPP1	ENSG00000126821.8	10	143.32	158.61
CFAP20	ENSG00000070761.8	44	108.995	117.063
BACE2	ENSG00000182240.16	81	124.95	131.936
CCND3	ENSG00000112576.13	66	114.81	116.724
ATP6V0C	ENSG00000185883.12	367	102.38	110.889
MYDGF	ENSG00000074842.8	219	88.41	103.463
CKLF	ENSG00000217555.13	80	96.635	104.814
UXS1	ENSG00000115652.15	17	167.33	150.286
COPRS	ENSG00000172301.11	104	87.565	100.25
NUSAP1	ENSG00000137804.14	51	122.4	127.768
MYL12B	ENSG00000118680.14	521	107.44	110.997
ATRAID	ENSG00000138085.17	157	83.85	89.8679
SDHA	ENSG00000073578.17	192	113.485	118.261
CCDC47	ENSG00000108588.14	58	119.43	125.464
DARS2	ENSG00000117593.12	40	144.29	144.95
PDCD6	ENSG00000249915.8	486	115.015	123.159
GALK2	ENSG00000156958.15	9	136.04	130.073
DPM3	ENSG00000179085.8	89	59.03	77.2487
LGALS3BP	ENSG00000108679.13	278	152.035	150.786
CISD1	ENSG00000122873.12	184	103.005	108.883
OXA1L	ENSG00000155463.14	99	110.17	113.6
RPS27L	ENSG00000185088.14	181	106.48	111.816
CCNB2	ENSG00000157456.8	71	97.65	106.773
RNF2	ENSG00000121481.11	11	141.81	130.688
GNB2	ENSG00000172354.10	170	98.05	108.717
ZNRD2	ENSG00000173465.8	91	85.26	92.6241
MIGA1	ENSG00000180488.15	11	74.71	97.8445
ZRANB3	ENSG00000121988.18	7	119.79	116.274
MRPS28	ENSG00000147586.10	96	95.6	108.305
CDV3	ENSG00000091527.16	59	123.79	126.681
ARHGDIA	ENSG00000141522.12	229	113.96	118.681
HDDC2	ENSG00000111906.18	40	62.975	78.3768
EMC4	ENSG00000128463.13	153	85.48	92.5605
COPE	ENSG00000105669.14	191	93.54	101.843
ALG3	ENSG00000214160.10	104	84.33	94.5962
CLU	ENSG00000120885.22	64	160.835	159.55
FSCN1	ENSG00000075618.18	217	114	121.437
AKAP1	ENSG00000121057.13	20	139.19	150.78
CHTF18	ENSG00000127586.17	15	227.76	190.926
SMIM12	ENSG00000163866.9	83	100.41	107.551
PSME3	ENSG00000131467.11	136	114.53	117.145
SENP3	ENSG00000161956.13	51	119.1	116.425
UBALD2	ENSG00000185262.9	97	97.28	107.673
TUBB4B	ENSG00000188229.6	469	98.45	103.258
MRPL58	ENSG00000167862.10	90	94.15	99.6154
TMEM141	ENSG00000244187.8	30	77.57	89.626
BDNF	ENSG00000176697.20	7	94.57	95.6729
PRSS21	ENSG00000007038.11	197	123.04	123.912
SEC22B	ENSG00000265808.4	42	136.91	145.34
CTXN1	ENSG00000178531.6	50	115.51	117.483
GPAT4	ENSG00000158669.11	14	170.06	149.489
MISP	ENSG00000099812.9	52	110.985	113.783
UBE2L3	ENSG00000185651.15	243	98.13	104.978
C15orf39	ENSG00000167173.19	20	136.35	140.094
NARS1	ENSG00000134440.12	59	139.54	137.676
H2AX	ENSG00000188486.3	98	113.88	119.914
TRAP1	ENSG00000126602.11	144	127.7	130.639
RECQL	ENSG00000004700.16	18	114.715	133.079
MRPS2	ENSG00000122140.11	112	106.93	117.189
CYB5B	ENSG00000103018.17	48	113.375	115.46
SNF8	ENSG00000159210.10	93	66.94	77.4532
TRIM26	ENSG00000234127.9	15	139.64	131.467
EIF4EBP1	ENSG00000187840.5	154	97.07	102.099
NDUFAF7	ENSG00000003509.16	23	91.52	108.347
DHX36	ENSG00000174953.14	12	101.195	122.362
PAIP2	ENSG00000120727.13	118	95.865	102.013
C1QTNF6	ENSG00000133466.14	34	126.72	130.578
ANP32E	ENSG00000143401.15	24	122.415	132.859
PCSK7	ENSG00000160613.14	9	134.41	109.318
SIVA1	ENSG00000184990.13	134	88.42	92.8487
SNUPN	ENSG00000169371.14	36	94.49	107.609
CDC123	ENSG00000151465.14	197	94.88	101.812
TMEM138	ENSG00000149483.12	22	94.52	102.899
APRT	ENSG00000198931.11	410	80.095	92.4307
TPRA1	ENSG00000163870.16	33	129.84	129.347
KCNN4	ENSG00000104783.14	11	111.07	108.713
VDAC3	ENSG00000078668.14	118	82.75	95.6778
TERF2IP	ENSG00000166848.7	35	112.08	128.387
ATOX1	ENSG00000177556.12	94	99.365	102.942
SEC61G	ENSG00000132432.14	292	109.45	112.028
FAM114A1	ENSG00000197712.12	9	122.4	122.786
RNASEH2C	ENSG00000172922.11	154	70.915	84.0571
OPN3	ENSG00000054277.14	19	115.71	120.707
ATP5IF1	ENSG00000130770.18	235	89.74	103.374
SH3KBP1	ENSG00000147010.18	13	108.36	95.7738
SP2	ENSG00000167182.15	7	102.74	99.8786
H4C14	ENSG00000270882.2	7	101.83	108.429
DGCR6L	ENSG00000128185.10	47	106.76	112.628
DPY30	ENSG00000162961.14	169	97.71	104.131
CCT6A	ENSG00000146731.11	315	118.33	122.093
DYNLT1	ENSG00000146425.11	58	97.765	104.691
RNH1	ENSG00000023191.17	63	117.06	132.028
RANBP1	ENSG00000099901.17	366	102.925	110.552
NDUFAF8	ENSG00000224877.4	134	81.995	97.7352
SELENOH	ENSG00000211450.10	123	106.1	116.68
TSTA3	ENSG00000104522.16	71	81.75	104.394
NOTCH2	ENSG00000134250.20	19	154.42	160.008
L1CAM	ENSG00000198910.14	98	139.47	138.006
FDPS	ENSG00000160752.15	298	97.64	106.898
NIPSNAP2	ENSG00000146729.10	39	113.13	127.396
IPO7	ENSG00000205339.10	65	156.94	153.758
TXNDC17	ENSG00000129235.11	206	87.7	96.6535
NCK1	ENSG00000158092.7	27	93.25	103.563
TECR	ENSG00000099797.15	182	83.57	96.8812
PRPF19	ENSG00000110107.9	85	105.76	111.376
TRIM29	ENSG00000137699.17	22	95.985	116.257
HINT1	ENSG00000169567.13	928	101.645	109.802
IRF3	ENSG00000126456.16	34	107.36	122.858
FANCL	ENSG00000115392.12	9	156.88	154.681
DHX38	ENSG00000140829.12	13	104.74	133.412
DAP3	ENSG00000132676.16	119	99.54	111.884
UBASH3B	ENSG00000154127.10	10	164.025	154.834
ATP5MC1	ENSG00000159199.14	282	101.93	103.939
CMC4	ENSG00000182712.16	33	110.95	115.472
UFM1	ENSG00000120686.12	27	108.56	132.335
COX14	ENSG00000178449.9	192	98.54	104.366
CDC6	ENSG00000094804.12	53	142.67	138.178
PTPMT1	ENSG00000110536.14	120	90.055	100.868
H2AZ1	ENSG00000164032.12	771	91.73	101.711
SORD	ENSG00000140263.15	37	123.35	132.788
HDAC2	ENSG00000196591.12	83	118	130.448
MGST2	ENSG00000085871.9	66	96.245	103.022
MAGEA12	ENSG00000213401.10	98	123.25	124.544
MAGEA3	ENSG00000221867.9	65	119.73	112.431
SRBD1	ENSG00000068784.13	2	124.645	124.645
RPGR	ENSG00000156313.15	2	92.71	92.71
GIPC1	ENSG00000123159.16	60	95.175	111.734
H2AJ	ENSG00000246705.4	54	93.44	101.873
RPS25	ENSG00000118181.11	1571	75.04	84.4832
ARCN1	ENSG00000095139.14	26	105.775	113.301
AP2A2	ENSG00000183020.14	20	166.3	181.19
ZNHIT1	ENSG00000106400.12	102	75.005	85.8525
HSF2	ENSG00000025156.13	11	171.45	150.995
MVP	ENSG00000013364.19	19	106.39	110.301
MITD1	ENSG00000158411.11	11	64.85	72.7136
ACD	ENSG00000102977.17	18	91.425	111.262
ACTR8	ENSG00000113812.14	6	67.51	96.0367
YIPF3	ENSG00000137207.12	65	64.47	95.8495
SSX2B	ENSG00000268447.6	9	93.92	95.5744
IPO9	ENSG00000198700.10	24	133.69	148.181
HIGD1A	ENSG00000181061.14	185	110.63	115.594
SNRPD3	ENSG00000100028.12	379	108.08	111.633
SPHK1	ENSG00000176170.14	48	117.785	128.418
NECTIN2	ENSG00000130202.10	44	120.645	119.255
WDR1	ENSG00000071127.17	69	100.74	109.518
VDAC1	ENSG00000213585.11	320	101.265	110.003
IFT22	ENSG00000128581.17	31	77.23	96.3135
HNRNPA0	ENSG00000177733.7	134	113.095	126.652
GLRX5	ENSG00000182512.5	86	91.905	101.837
TSC22D1	ENSG00000102804.15	121	131.4	136.679
HSPBP1	ENSG00000133265.11	72	96.765	110.118
MAP2K6	ENSG00000108984.15	16	139.015	124.641
FAM104B	ENSG00000182518.13	22	119.37	115.572
PRSS56	ENSG00000237412.7	594	139.525	139.71
HDGF	ENSG00000143321.19	353	103.62	111.844
BASP1	ENSG00000176788.9	435	98.24	106.738
SRSF2	ENSG00000161547.17	349	131.5	135.994
CWC15	ENSG00000150316.12	99	97.24	97.8369
TAF15	ENSG00000270647.6	42	123.91	132.735
GRHPR	ENSG00000137106.18	81	81.04	92.0909
METTL26	ENSG00000130731.16	215	87.86	101.069
EEF2	ENSG00000167658.16	984	121.035	123.566
ERP29	ENSG00000089248.7	160	126.43	129.91
TRIR	ENSG00000123144.11	241	96.7	101.937
ISOC2	ENSG00000063241.8	109	102.38	101.978
GTF3C6	ENSG00000155115.7	153	90.82	93.7956
PSMB7	ENSG00000136930.13	280	80.075	87.9924
ABHD17B	ENSG00000107362.14	15	114.04	125.007
CTR9	ENSG00000198730.9	12	137.705	134.72
ARL8B	ENSG00000134108.14	53	119.96	132.25
CREM	ENSG00000095794.19	63	103.88	111.939
ACLY	ENSG00000131473.17	74	154.565	149.917
MRPL22	ENSG00000082515.18	132	103.37	110.516
BLOC1S1	ENSG00000135441.7	123	80.09	86.7199
ABCD3	ENSG00000117528.14	59	129.75	135.032
MTARC1	ENSG00000186205.13	81	123.08	135.212
SHMT2	ENSG00000182199.11	136	118.65	126.302
EIF3M	ENSG00000149100.13	221	102.08	107.497
ISG20L2	ENSG00000143319.17	29	124.77	117.831
RRP36	ENSG00000124541.7	67	91.32	101.645
NPDC1	ENSG00000107281.10	47	101.1	104.137
SHARPIN	ENSG00000179526.17	25	80.2	84.9092
TMEM59	ENSG00000116209.12	94	96.335	103.658
ANXA1	ENSG00000135046.14	179	106.71	109.451
KDELR1	ENSG00000105438.9	106	109.195	112.331
FAM162A	ENSG00000114023.15	114	79.715	87.6608
SNRPF	ENSG00000139343.10	319	79.09	88.5553
TPM3	ENSG00000143549.21	241	97.74	113.332
PYGO2	ENSG00000163348.4	14	167.05	173.335
RBCK1	ENSG00000125826.21	41	121.59	119.001
VDAC2	ENSG00000165637.13	388	94.405	102.575
MEA1	ENSG00000124733.5	87	85.59	90.3854
STIMATE	ENSG00000213533.13	10	98.78	104.891
ANXA7	ENSG00000138279.16	78	104.945	113.688
GNL3	ENSG00000163938.17	142	134.765	138.449
DDX41	ENSG00000183258.12	38	121.3	134.783
FXR1	ENSG00000114416.18	63	125.83	126.576
GNAI2	ENSG00000114353.17	35	105.59	112.999
ESYT1	ENSG00000139641.13	38	117.7	124.883
AK2	ENSG00000004455.17	327	102.86	108.897
ARPC1A	ENSG00000241685.10	88	94.185	112.514
PSPH	ENSG00000146733.14	119	107.04	109.588
RAB6A	ENSG00000175582.20	39	142.23	134.563
SND1	ENSG00000197157.11	74	117.315	123.191
PDE3B	ENSG00000152270.9	5	116.42	115.338
NDUFC2	ENSG00000151366.13	398	85.66	94.3455
ATP6V1F	ENSG00000128524.5	143	103.7	105.756
PTTG1	ENSG00000164611.13	307	92.82	102.588
BOD1	ENSG00000145919.11	36	91.665	119.176
NUP85	ENSG00000125450.11	53	133.69	139.442
SCAMP2	ENSG00000140497.16	22	120.93	107.818
ZFAND3	ENSG00000156639.12	22	113.525	114.249
SPTSSA	ENSG00000165389.7	102	110.19	122.295
CDC20	ENSG00000117399.14	123	114.15	114.05
TARS1	ENSG00000113407.14	225	103.2	112.107
DBNL	ENSG00000136279.21	31	112.5	120.39
RPP25	ENSG00000178718.7	69	94.96	99.5913
SERINC2	ENSG00000168528.12	13	89.35	96.04
ST20	ENSG00000180953.11	20	70.915	86.411
PFDN2	ENSG00000143256.5	97	100.37	106.556
CTNNA1	ENSG00000044115.21	127	126.46	125.69
CALD1	ENSG00000122786.20	9	124.5	119.501
SENP2	ENSG00000163904.13	7	162.64	137.406
P3H4	ENSG00000141696.13	31	130.03	136.951
RAB4A	ENSG00000168118.12	65	93.66	105.503
MICU1	ENSG00000107745.19	28	104.11	121.3
IDH3G	ENSG00000067829.19	80	107.305	112.878
VPS37A	ENSG00000155975.10	9	121.54	115.187
ETFA	ENSG00000140374.16	255	107.92	114.023
FAM32A	ENSG00000105058.12	60	108.355	103.562
EIF4EBP2	ENSG00000148730.7	23	97.81	117.266
PHGDH	ENSG00000092621.13	235	111.93	116.347
PSMA4	ENSG00000041357.16	328	99.72	108.222
MRPL35	ENSG00000132313.15	45	93.5	103.168
RABL6	ENSG00000196642.19	45	90.25	101.584
MRPL14	ENSG00000180992.7	205	98.23	101.556
PLP2	ENSG00000102007.11	322	73.29	85.2249
CD58	ENSG00000116815.16	27	123.32	123.083
DENND2B	ENSG00000166444.19	3	148.22	125.453
C15orf61	ENSG00000189227.6	52	99.78	113.786
LSM4	ENSG00000130520.11	384	88.125	99.2419
C12orf73	ENSG00000204954.10	58	127.8	156.034
TAPT1	ENSG00000169762.17	5	145.67	119.288
C1orf43	ENSG00000143612.21	272	81.825	91.1898
UBE2B	ENSG00000119048.8	77	103.39	109.564
PSMC4	ENSG00000013275.8	126	88.67	103.398
SPHK2	ENSG00000063176.16	6	113.185	116.018
PRRT1	ENSG00000204314.12	3	183.19	156.147
AL662884.4	ENSG00000285085.1	1	183.19	183.19
CUL1	ENSG00000055130.17	35	134.12	133.811
BLOC1S4	ENSG00000186222.5	16	123.29	136.732
IPO13	ENSG00000117408.11	10	82.03	92.881
PRPS1	ENSG00000147224.13	97	114	115.558
GNS	ENSG00000135677.11	29	173.83	170.474
SLC50A1	ENSG00000169241.19	25	99.68	111.828
TIMM21	ENSG00000075336.12	31	97.87	108.076
FADS3	ENSG00000221968.9	27	80.45	113.634
SRP19	ENSG00000153037.15	98	123.605	121.551
SMDT1	ENSG00000183172.9	56	85.83	92.0202
SARNP	ENSG00000205323.9	91	109.43	114.291
TRAPPC2L	ENSG00000167515.10	103	88	99.5703
COA6	ENSG00000168275.16	109	79.52	90.6365
TMEM242	ENSG00000215712.11	28	101.53	109.341
HPRT1	ENSG00000165704.15	78	105.65	110.426
SELENOS	ENSG00000131871.15	67	91.54	112.188
TESC	ENSG00000088992.18	15	108.44	117.001
TFB1M	ENSG00000029639.11	17	78.21	102.278
DPH5	ENSG00000117543.21	92	125.43	117.254
HMGN2	ENSG00000198830.11	280	115.67	125.686
GATA2	ENSG00000179348.12	37	98.1	118.195
DNAAF5	ENSG00000164818.16	27	127.29	114.726
SBDS	ENSG00000126524.10	167	106.33	111.358
TRAPPC5	ENSG00000181029.9	132	66.155	78.9629
MRPL36	ENSG00000171421.13	325	92.34	102.499
STYXL1	ENSG00000127952.17	18	97.505	107.653
LDOC1	ENSG00000182195.9	14	99.815	106.66
NUDT5	ENSG00000165609.13	207	97.56	108.507
WBP11	ENSG00000084463.8	98	137.69	136.957
NOMO1	ENSG00000103512.15	25	169.08	173.464
NFS1	ENSG00000244005.13	40	118.76	127.808
KANSL2	ENSG00000139620.13	39	121.59	130.494
ACYP1	ENSG00000119640.9	10	163.235	161.987
MRPS25	ENSG00000131368.8	146	94.355	99.8958
NDUFS4	ENSG00000164258.12	78	73.81	83.4001
RNF167	ENSG00000108523.16	128	99.08	102.3
PBK	ENSG00000168078.10	116	119.605	130.387
SLC25A39	ENSG00000013306.16	301	88.36	97.7053
RAVER1	ENSG00000161847.14	23	120.36	138.462
CTPS1	ENSG00000171793.16	51	145.45	162.842
EIF4A2	ENSG00000156976.17	107	180.88	169.293
PPP2R5E	ENSG00000154001.14	12	115.265	111.015
PEF1	ENSG00000162517.13	26	129.185	129.977
SEC13	ENSG00000157020.18	222	89.73	99.2145
SPART	ENSG00000133104.14	24	137.585	130.813
TXN	ENSG00000136810.13	1295	87.23	95.4096
MRPL52	ENSG00000172590.18	117	87.54	92.4233
PPP2R2A	ENSG00000221914.11	28	139.935	138.116
LYRM1	ENSG00000102897.10	13	67.82	74.4962
BNIP1	ENSG00000113734.18	14	125.43	123.719
LSM3	ENSG00000170860.4	340	86.805	93.4202
SMYD2	ENSG00000143499.14	47	89.12	102.877
PREPL	ENSG00000138078.16	17	141.97	138.576
SLC35B1	ENSG00000121073.15	70	63.22	83.5236
LGALS3	ENSG00000131981.16	190	81.17	91.5306
COX11	ENSG00000166260.13	33	105	111.665
TIMM10	ENSG00000134809.9	128	83.275	91.605
NOP10	ENSG00000182117.6	235	106.48	111.331
OCEL1	ENSG00000099330.9	21	119.43	115.675
NFKB2	ENSG00000077150.20	25	139.8	132.446
NDUFA13	ENSG00000186010.19	269	87.15	94.6217
PCBP1	ENSG00000169564.7	317	117.46	121.731
GPT2	ENSG00000166123.14	12	117.375	114.9
C19orf33	ENSG00000167644.12	133	70.57	75.0514
ZCCHC14	ENSG00000140948.13	4	152.545	172.742
HYPK	ENSG00000242028.8	51	65.56	80.2596
UTP6	ENSG00000108651.10	43	121.71	124.635
ANKMY2	ENSG00000106524.9	8	97.485	102.641
CFAP36	ENSG00000163001.12	16	110.88	111.394
RNASEK-C17orf49	ENSG00000161939.19	122	109.895	111.423
ACP1	ENSG00000143727.16	203	98.55	109.137
DNAJC1	ENSG00000136770.11	10	96.69	121.553
CD59	ENSG00000085063.17	361	132.58	134.275
ZNF706	ENSG00000120963.12	75	99	112.027
ENSA	ENSG00000143420.19	87	90.78	95.631
PEBP1	ENSG00000089220.5	329	97.54	105.001
YARS2	ENSG00000139131.13	62	113.065	107.386
EIF2S3	ENSG00000130741.11	93	160.92	166.502
GAGE12G	ENSG00000215269.5	30	100.545	95.15
AMD1	ENSG00000123505.19	68	141.88	148.951
MRPS34	ENSG00000074071.15	309	86.14	91.2455
KLF4	ENSG00000136826.15	34	112.15	112.101
U2AF1	ENSG00000160201.12	119	94.25	98.1987
TMX4	ENSG00000125827.9	12	78.855	79.7875
RNF215	ENSG00000099999.15	4	65.68	107.463
GAR1	ENSG00000109534.17	25	89.31	92.8968
FYTTD1	ENSG00000122068.13	26	110.84	126.193
CSAG1	ENSG00000198930.13	103	84.1	94.8992
EHD4	ENSG00000103966.11	6	157.75	148.962
ROCK1	ENSG00000067900.8	7	194.18	169.59
SLC25A6	ENSG00000169100.14_PAR_Y	206	84.795	94.726
PHF19	ENSG00000119403.15	112	81.745	96.2332
TPM2	ENSG00000198467.16	274	89.98	96.8686
TMEM14B	ENSG00000137210.14	195	84.58	95.3228
MST1R	ENSG00000164078.13	10	176.775	200.096
VPS29	ENSG00000111237.19	121	89	98.5466
GCA	ENSG00000115271.11	3	207.36	205.467
DDX21	ENSG00000165732.13	64	133.68	141.396
FARSA	ENSG00000179115.11	158	101.64	113.971
ELP5	ENSG00000170291.15	33	84.24	106.39
MRPL4	ENSG00000105364.14	153	96.66	106.571
TOR1A	ENSG00000136827.12	33	104.34	103.642
NDUFA8	ENSG00000119421.7	149	82.7	91.6545
PSMD2	ENSG00000175166.17	151	113.4	122.637
PSMC1	ENSG00000100764.14	94	92.195	102.364
RPS6KB2	ENSG00000175634.15	67	83.47	97.7143
GNPAT	ENSG00000116906.13	26	112.32	122.681
CUTA	ENSG00000112514.18	279	102.67	109.611
ARF1	ENSG00000143761.16	331	111.03	116.856
DVL1	ENSG00000107404.20	28	108.01	130.234
KITLG	ENSG00000049130.16	24	126.9	136.497
PRKD3	ENSG00000115825.11	25	154.81	154.598
GPN1	ENSG00000198522.14	23	109.78	114.013
SFPQ	ENSG00000116560.11	112	143.455	138.093
H2AC20	ENSG00000184260.6	7	75.71	65.4643
CMTM6	ENSG00000091317.8	9	146.22	158.451
FAM216A	ENSG00000204856.12	55	114.07	116.054
S100A16	ENSG00000188643.11	198	92.165	101.398
MSH2	ENSG00000095002.15	23	147.64	155.451
MGP	ENSG00000111341.10	34	113.945	116.908
DAP	ENSG00000112977.16	106	122.575	120.082
NUTF2	ENSG00000102898.12	139	105.15	112.29
MRPS24	ENSG00000062582.14	249	91.03	98.0505
TRAPPC1	ENSG00000170043.12	80	103.485	105.762
POLR2I	ENSG00000105258.9	114	83.305	95.5072
SDHAF3	ENSG00000196636.8	29	72.87	83.0262
PPP1R7	ENSG00000115685.15	29	108.47	115.001
SNX13	ENSG00000071189.21	7	135.56	153.019
PROSER2	ENSG00000148426.13	11	114.58	104.274
LAMTOR4	ENSG00000188186.10	74	93.53	98.78
POLR2H	ENSG00000163882.9	142	92.51	97.8935
PCBP2	ENSG00000197111.16	346	112.345	118.095
CIRBP	ENSG00000099622.14	35	136.57	147.035
HMGA1	ENSG00000137309.20	387	88.67	101.192
ECHS1	ENSG00000127884.5	183	112.72	114.749
PTTG1IP	ENSG00000183255.12	55	138.71	142.739
WDR70	ENSG00000082068.9	27	102.34	112.144
CPEB4	ENSG00000113742.14	5	102.17	127.022
HNRNPM	ENSG00000099783.12	227	129.44	135.811
HPD	ENSG00000158104.11	201	108.54	117.793
MICOS10	ENSG00000173436.15	200	102.545	107.323
SRSF9	ENSG00000111786.9	159	105.55	117.893
PTPRM	ENSG00000173482.17	4	225.605	231.93
CLK4	ENSG00000113240.13	8	178.42	182.893
NDUFS7	ENSG00000115286.20	219	102.04	110.314
LLGL1	ENSG00000131899.11	1	154.44	154.44
UFSP2	ENSG00000109775.11	17	110	106.049
TMA16	ENSG00000198498.10	40	80.65	84.2272
RPP40	ENSG00000124787.14	53	87.97	86.5625
TMX1	ENSG00000139921.13	28	111.565	123.095
SPA17	ENSG00000064199.7	5	133.8	121.256
PAICS	ENSG00000128050.9	162	121.07	125.548
SLC25A19	ENSG00000125454.12	30	102.225	120.976
ALG14	ENSG00000172339.10	32	79.93	100.312
SMAD5	ENSG00000113658.18	9	164.91	159.72
TGIF1	ENSG00000177426.22	31	155.17	144.767
MT-ND2	ENSG00000198763.3	917	47.79	48.8522
SLC25A23	ENSG00000125648.15	32	121.45	122.979
GCC1	ENSG00000179562.3	3	150.29	150.297
FXYD5	ENSG00000089327.15	206	100.675	106.262
CNPY2	ENSG00000257727.6	205	65.1	80.4512
CNFN	ENSG00000105427.10	10	141.655	146.496
MAGOHB	ENSG00000111196.10	114	83.49	100.61
ZNHIT2	ENSG00000174276.7	16	87.76	94.3981
FPGS	ENSG00000136877.15	30	134.355	168.035
RFC5	ENSG00000111445.14	49	113.2	121.53
MAGED2	ENSG00000102316.17	16	109.12	110.914
LY6K	ENSG00000160886.13	448	63.605	80.2504
FNBP4	ENSG00000109920.13	17	164.32	174.195
IST1	ENSG00000182149.21	40	142.98	144.922
TDP2	ENSG00000111802.14	24	111.09	110.972
NNMT	ENSG00000166741.8	73	91.03	95.3237
NDUFAF5	ENSG00000101247.18	12	63.005	75.1592
ENDOD1	ENSG00000149218.5	8	103.455	112.826
XRCC1	ENSG00000073050.12	19	107.91	119.517
SEPTIN2	ENSG00000168385.18	58	132.835	131.334
ANXA5	ENSG00000164111.15	137	99.9	118.67
CDC37	ENSG00000105401.9	162	96.535	108.297
ALG9	ENSG00000086848.15	143	98.89	106.525
ZDHHC24	ENSG00000174165.8	19	67.79	85.5558
SEC11C	ENSG00000166562.9	62	60.52	85.7276
RGS10	ENSG00000148908.15	39	58.11	77.0992
MCFD2	ENSG00000180398.13	50	104.345	120.02
SMS	ENSG00000102172.16	171	95.13	106.846
RAB8A	ENSG00000167461.12	46	127.495	132.732
FAAP20	ENSG00000162585.17	37	102.82	98.4705
ACTR10	ENSG00000131966.14	26	129.855	134.615
CD2BP2	ENSG00000169217.9	19	124.26	113.752
ZFAND5	ENSG00000107372.13	45	129.32	142.51
AHSA1	ENSG00000100591.8	150	105.945	111.542
MAP1LC3B	ENSG00000140941.14	156	100.215	111.812
TXNDC15	ENSG00000113621.15	33	104.09	115.499
MAPK8	ENSG00000107643.16	8	117.09	142.504
SRSF5	ENSG00000100650.16	71	128.52	135.098
ACAT1	ENSG00000075239.14	114	133.92	132.333
KHDRBS1	ENSG00000121774.18	104	111.57	117.816
TPM4	ENSG00000167460.17	115	106.3	106.125
UBE2D3	ENSG00000109332.20	140	102.085	111.322
DHX40	ENSG00000108406.10	27	136.13	141.21
BRAT1	ENSG00000106009.16	34	140.935	143.102
GSTM3	ENSG00000134202.11	176	90.63	99.5409
RBM17	ENSG00000134453.16	31	121.14	135.343
TMEM14C	ENSG00000111843.14	409	89.41	96.2437
ICMT	ENSG00000116237.16	26	105.255	102.118
G6PD	ENSG00000160211.19	66	117.81	120.675
CYBRD1	ENSG00000071967.12	8	79.505	92.75
MRPL53	ENSG00000204822.7	70	92.71	96.5209
CHCHD3	ENSG00000106554.13	53	89.17	98.6221
NSMCE1	ENSG00000169189.17	26	73.765	92.6569
MCRIP2	ENSG00000172366.20	141	96.64	98.2901
SSU72	ENSG00000160075.12	102	90.71	105.076
TIMM8A	ENSG00000126953.8	39	99.94	106.306
GOLGA7	ENSG00000147533.17	23	119.64	135.923
MRPL21	ENSG00000197345.13	72	89.37	94.9064
PTPRJ	ENSG00000149177.13	12	124.24	132.032
CAMSAP1	ENSG00000130559.19	3	100.24	122.723
DTYMK	ENSG00000168393.13	80	95.055	103.889
TRIP6	ENSG00000087077.14	134	79.975	98.767
TMEM185B	ENSG00000226479.4	9	104.2	113.798
ANKRD9	ENSG00000156381.9	17	110	109.993
SCYL1	ENSG00000142186.17	28	115.815	134.311
MMADHC	ENSG00000168288.13	91	100.25	111.392
VPS37B	ENSG00000139722.7	22	135.97	134.471
RAB11A	ENSG00000103769.10	138	104.925	105.399
MED21	ENSG00000152944.9	50	108.75	113.034
DUSP9	ENSG00000130829.18	61	140.33	141.21
SUMO3	ENSG00000184900.16	97	88.09	100.658
ZNRD1	ENSG00000066379.15	61	71.59	83.1398
TWF1	ENSG00000151239.14	63	131.3	136.906
LMAN2	ENSG00000169223.15	102	94.055	101.889
SLC35C1	ENSG00000181830.9	10	89.995	95.878
C19orf53	ENSG00000104979.9	359	82.2	91.2046
AP2M1	ENSG00000161203.13	280	107.885	115.237
PCSK9	ENSG00000169174.11	28	159.94	161.002
TRIM47	ENSG00000132481.7	64	114.29	127.724
DDOST	ENSG00000244038.11	60	124.6	122.032
TFDP1	ENSG00000198176.13	123	99.65	115.259
SUMO1	ENSG00000116030.17	105	94.73	98.9201
PTEN	ENSG00000171862.11	24	102.91	127.976
UQCRB	ENSG00000156467.10	425	100.4	104.054
GALE	ENSG00000117308.15	32	120.26	117.694
UBQLN4	ENSG00000160803.8	32	134.075	139.131
RACGAP1	ENSG00000161800.13	32	131.54	137.308
SFXN4	ENSG00000183605.17	30	104.07	102.636
SMARCD1	ENSG00000066117.15	36	149.425	142.317
SF3B2	ENSG00000087365.16	61	136.64	136.614
CNOT7	ENSG00000198791.12	54	85.93	87.4726
METRN	ENSG00000103260.9	101	82.79	91.8064
EIF1B	ENSG00000114784.4	56	116.48	124.95
NDEL1	ENSG00000166579.16	21	149.95	139.205
PSMG2	ENSG00000128789.21	50	96.835	97.8526
C20orf27	ENSG00000101220.18	71	94.03	104.65
SCAF8	ENSG00000213079.10	6	115.95	131.197
SNRPA	ENSG00000077312.9	118	89.85	111.072
MAPK10	ENSG00000109339.24	1	154.92	154.92
KAT7	ENSG00000136504.13	16	138.83	140.073
PTDSS1	ENSG00000156471.13	59	105.84	120.917
CHCHD10	ENSG00000250479.9	508	96.385	106.791
C16orf72	ENSG00000182831.12	15	130.59	127.54
MICA	ENSG00000204520.14	21	112.4	114.524
RAB21	ENSG00000080371.6	15	152.06	139.149
SERPINB6	ENSG00000124570.21	280	107.91	116.935
OAF	ENSG00000184232.9	32	107.525	106.677
GOLPH3	ENSG00000113384.14	61	136.54	150.741
BCCIP	ENSG00000107949.17	56	78.355	92.9355
C1orf198	ENSG00000119280.17	10	73.625	94.497
VAMP3	ENSG00000049245.13	39	115.18	131.743
FTSJ1	ENSG00000068438.15	53	101.48	114.575
ERP44	ENSG00000023318.8	36	74.725	103.991
CKMT1A	ENSG00000223572.10	37	112.36	116.338
PPAT	ENSG00000128059.8	15	148.52	160.345
CYB5D2	ENSG00000167740.10	10	112.29	107.193
QARS1	ENSG00000172053.18	110	118.525	125.939
STK25	ENSG00000115694.15	32	103.06	123.742
ARPC2	ENSG00000163466.16	165	85.88	97.1929
CARNMT1	ENSG00000156017.13	2	147.53	147.53
USP34	ENSG00000115464.15	4	164.865	177.137
SYF2	ENSG00000117614.10	19	116	101.464
CFLAR	ENSG00000003402.20	9	88.29	95.4522
POLE2	ENSG00000100479.13	13	81.16	106.088
EIF3D	ENSG00000100353.18	188	102.055	107.642
TSR1	ENSG00000167721.11	62	127.13	127.408
L3MBTL2	ENSG00000100395.15	22	119.155	121.4
RNF126	ENSG00000070423.18	99	102.9	106.072
TOMM22	ENSG00000100216.6	136	108.38	114.722
MRPL11	ENSG00000174547.13	126	66.58	81.24
CCNJ	ENSG00000107443.16	3	121.44	135.37
PSMD4	ENSG00000159352.16	151	98.92	102.227
CD320	ENSG00000167775.11	225	112.52	119.956
RBM3	ENSG00000102317.18	128	103.03	111.628
NDUFB6	ENSG00000165264.11	289	101.08	109.527
SNRPA1	ENSG00000131876.17	212	98.65	105.996
RPS6KA1	ENSG00000117676.14	23	129.94	144.119
MRPL17	ENSG00000158042.9	197	86.14	93.2681
MRPL20	ENSG00000242485.6	151	79.62	90.733
ANXA11	ENSG00000122359.18	82	119.71	115.69
TBCA	ENSG00000171530.15	270	101.305	106.902
MFF	ENSG00000168958.20	64	72.575	85.8273
SERPINH1	ENSG00000149257.16	165	123.07	124.602
GAGE1	ENSG00000205777.18	184	95.295	102.983
DPP7	ENSG00000176978.14	25	137.55	146.204
MALSU1	ENSG00000156928.5	84	103.745	104.304
MRRF	ENSG00000148187.18	39	99.39	103.942
CREBL2	ENSG00000111269.3	39	118.15	113.874
TMEM147	ENSG00000105677.12	148	87.665	100.133
MOB1A	ENSG00000114978.18	48	101.03	108.637
NDUFA6	ENSG00000184983.11	242	88.81	97.573
CAPZA2	ENSG00000198898.14	79	121.39	121.447
CISD2	ENSG00000145354.12	73	94.71	104.693
LAPTM4B	ENSG00000104341.17	246	105.9	114.093
UBE2W	ENSG00000104343.21	12	100.405	114.863
CYP20A1	ENSG00000119004.16	7	76.45	77.8714
SERP1	ENSG00000120742.11	206	84.855	93.9658
IGF1R	ENSG00000140443.15	12	190.18	193.732
RTN4	ENSG00000115310.18	121	126.41	131.749
RRAS	ENSG00000126458.4	26	101.195	107.794
MTA1	ENSG00000182979.18	21	111.72	147.311
FADS1	ENSG00000149485.19	18	124.87	121.089
DTNBP1	ENSG00000047579.20	20	108.305	115.766
ABHD12	ENSG00000100997.20	19	123.77	150.215
PSAP	ENSG00000197746.14	209	175.19	177.75
HPF1	ENSG00000056050.7	28	109.795	116.052
ZC3H3	ENSG00000014164.7	16	94.285	111.641
CXCR4	ENSG00000121966.7	26	137.91	129.797
HMGCS1	ENSG00000112972.15	20	169.63	169.786
PRPF38B	ENSG00000134186.12	24	155.085	150.124
UBP1	ENSG00000153560.12	20	154.87	161.939
BTF3L4	ENSG00000134717.18	71	88.4	101.378
PAGR1	ENSG00000280789.2	30	94.72	99.8383
GGPS1	ENSG00000152904.11	33	116.4	126.135
TSNAX	ENSG00000116918.15	22	141.83	147.4
GEMIN4	ENSG00000179409.11	25	116	127.027
PSMG4	ENSG00000180822.12	93	72.44	82.1598
COPS4	ENSG00000138663.9	94	103.035	111.001
RFXANK	ENSG00000064490.14	30	75.59	82.9867
SDHAF2	ENSG00000167985.7	43	125.97	120.443
UBC	ENSG00000150991.15	379	116.04	119.186
PRPSAP2	ENSG00000141127.15	24	137.52	137.906
ADAM15	ENSG00000143537.14	104	119.63	132.051
PSMB4	ENSG00000159377.11	372	95.28	103.537
CLPTM1L	ENSG00000049656.14	283	112.59	122.528
SREBF2	ENSG00000198911.12	21	166.18	160.431
MRPS21	ENSG00000266472.6	216	96.455	102.57
HNRNPAB	ENSG00000197451.12	251	107.73	114.797
PLOD1	ENSG00000083444.17	60	147.87	143.055
SNX2	ENSG00000205302.7	69	127.85	130.347
FHL2	ENSG00000115641.19	78	89.215	96.1754
STAT6	ENSG00000166888.12	19	133.19	149.727
CBLL1	ENSG00000105879.12	9	127.56	119.059
GRWD1	ENSG00000105447.13	47	115.89	121.359
PCGF5	ENSG00000180628.15	23	123.87	136.091
INF2	ENSG00000203485.14	18	127.825	140.466
SPINT2	ENSG00000167642.13	4	131.565	108.435
LSM5	ENSG00000106355.10	180	95.005	100.866
THOC3	ENSG00000051596.10	27	86.28	100.686
EHMT2	ENSG00000204371.11	21	154.08	151.62
SLC1A5	ENSG00000105281.12	71	106.88	101.768
SMC1A	ENSG00000072501.19	35	98.32	115.226
DUSP14	ENSG00000276023.5	45	131.95	123.4
DYNC1I2	ENSG00000077380.16	34	108.965	117.594
TIMM13	ENSG00000099800.8	296	99.225	103.264
SASS6	ENSG00000156876.10	10	154.585	173.716
GTF3C2	ENSG00000115207.13	53	117.58	130.054
PCBD1	ENSG00000166228.9	116	89.51	97.2309
TMEM97	ENSG00000109084.14	49	109.37	121.324
SF3B1	ENSG00000115524.17	30	122.57	130.396
PTGES	ENSG00000148344.11	65	115.13	117.02
PDS5A	ENSG00000121892.15	28	158.705	161.319
OXNAD1	ENSG00000154814.14	18	97.12	110.632
STOML1	ENSG00000067221.14	3	130.43	109.84
SRP9	ENSG00000143742.14	244	117.375	123.084
DDA1	ENSG00000130311.11	64	106.14	115.738
TCP1	ENSG00000120438.12	346	105.66	111.578
MLLT6	ENSG00000275023.5	9	139.03	161.853
MRPS9	ENSG00000135972.9	39	114.1	119.541
SLC12A4	ENSG00000124067.17	12	123.855	129.972
MRPL18	ENSG00000112110.10	111	87.33	93.8858
TRAM1	ENSG00000067167.8	64	115.055	111.843
CAST	ENSG00000153113.24	47	116.43	120.523
ARPP19	ENSG00000128989.11	17	116.32	122.194
MKLN1	ENSG00000128585.18	24	133.685	133.137
SNX3	ENSG00000112335.15	205	82.96	92.3261
SH3GL1	ENSG00000141985.9	63	112.22	109.634
LBR	ENSG00000143815.15	34	180.735	192.374
DUS4L-BCAP29	ENSG00000288558.2	17	95.79	98.8076
NSUN3	ENSG00000178694.10	6	152.575	150.35
CCDC85B	ENSG00000175602.4	91	84.58	83.7242
POLR2K	ENSG00000147669.11	172	111.795	116.038
HMGB2	ENSG00000164104.12	114	120.385	130.964
CYTH1	ENSG00000108669.16	17	129.61	151.598
KLF10	ENSG00000155090.15	7	122	141.516
SLC25A6	ENSG00000169100.14	181	83.03	95.6968
SGK3	ENSG00000104205.16	4	174.785	172.08
SAE1	ENSG00000142230.13	121	105.33	116.956
DNPH1	ENSG00000112667.13	128	85.555	98.1512
PDHB	ENSG00000168291.13	89	99.69	109.093
UTP11	ENSG00000183520.12	68	98.615	102.769
PNRC1	ENSG00000146278.11	15	112.81	129.989
CHMP2A	ENSG00000130724.9	49	75.73	91.9037
SENP3-EIF4A1	ENSG00000277957.1	241	104.27	108.65
CKAP2	ENSG00000136108.15	35	104.25	122.147
COASY	ENSG00000068120.15	90	85.58	101.069
EIF4A3	ENSG00000141543.12	174	108.37	111.063
AIMP2	ENSG00000106305.10	131	88.89	92.0767
LRRC42	ENSG00000116212.15	53	121.31	125.135
FBLN1	ENSG00000077942.19	84	175.74	176.766
ENY2	ENSG00000120533.13	140	87.99	102.51
THAP11	ENSG00000168286.3	38	133.495	119.187
MRPS33	ENSG00000090263.16	85	78.45	85.3191
ADRM1	ENSG00000130706.13	105	81.97	91.634
CHORDC1	ENSG00000110172.12	66	107.05	121.193
SSNA1	ENSG00000176101.12	111	77.82	89.8295
PLLP	ENSG00000102934.10	30	96.905	101.881
CCNB1	ENSG00000134057.15	216	108.095	113.829
NPC2	ENSG00000119655.11	106	142.59	142.175
IL13RA1	ENSG00000131724.11	24	128.85	124.162
HSPH1	ENSG00000120694.20	44	140.45	140.429
CCN1	ENSG00000142871.18	32	109.365	121.283
SH3PXD2B	ENSG00000174705.13	6	94.445	90.1783
ACTR1B	ENSG00000115073.8	42	110.865	126.799
ABCE1	ENSG00000164163.11	55	128.12	131.806
TK1	ENSG00000167900.12	139	83.84	98.1685
NUP54	ENSG00000138750.15	30	124.645	126.484
RNF181	ENSG00000168894.10	91	90.87	96.7912
PFDN4	ENSG00000101132.10	74	97.6	104.723
FBL	ENSG00000105202.9	255	82.27	89.9049
DNAJC7	ENSG00000168259.17	59	109.37	112.511
SLC7A6	ENSG00000103064.15	14	125.575	142.859
AHCYL1	ENSG00000168710.18	57	150.35	156.03
DDX3X	ENSG00000215301.11	75	161.42	167.795
DERL2	ENSG00000072849.11	44	115.305	122.347
GNAI1	ENSG00000127955.17	15	146.23	130.647
TIMM17B	ENSG00000126768.12	100	90.375	94.5314
DCAF13	ENSG00000164934.14	54	101.55	118.411
SMYD3	ENSG00000185420.19	8	95.595	123.319
ARPC1B	ENSG00000130429.15	176	86.62	96.2549
RWDD2A	ENSG00000013392.8	5	93.12	121.644
TMEM167A	ENSG00000174695.10	94	107.605	118.523
PEMT	ENSG00000133027.18	77	79.94	91.8956
MFSD1	ENSG00000118855.21	28	131.32	147.734
C15orf40	ENSG00000169609.14	36	99.055	112.417
SAT2	ENSG00000141504.12	53	92.16	98.3223
TSPAN3	ENSG00000140391.15	95	115.85	117.191
TRMT2B	ENSG00000188917.15	3	38.86	59.7567
EMC6	ENSG00000127774.7	135	91.42	96.5946
MYEOV	ENSG00000172927.8	5	141.13	136.14
FLVCR1	ENSG00000162769.13	11	122.89	113.785
TVP23B	ENSG00000171928.14	37	129.09	129.689
BRK1	ENSG00000254999.4	182	85.18	98.1693
TMEM33	ENSG00000109133.13	58	88.345	98.0626
UBXN1	ENSG00000162191.14	51	95.5	96.0118
PPM1F	ENSG00000100034.14	7	111.96	120.543
PSMC6	ENSG00000100519.12	92	115.305	116.633
PPP1R15B	ENSG00000158615.9	20	146.1	163.35
GGCT	ENSG00000006625.18	83	107.18	107.445
DIABLO	ENSG00000184047.20	25	92.08	105.225
SAR1A	ENSG00000079332.15	93	93.52	107.857
CHCHD7	ENSG00000170791.18	49	103.14	102.758
SMIM4	ENSG00000168273.8	112	57.935	75.0591
CISD3	ENSG00000277972.2	104	89.595	93.6048
NDUFAF3	ENSG00000178057.15	180	91.06	97.8954
NSL1	ENSG00000117697.15	41	117.57	128.346
SYAP1	ENSG00000169895.6	58	86.185	96.1124
BRMS1L	ENSG00000100916.14	11	143.86	130.592
APOL6	ENSG00000221963.6	2	173.73	173.73
NEURL1	ENSG00000107954.10	58	89.48	99.79
HSPA1A	ENSG00000204389.10	184	127.825	122.354
POLR2C	ENSG00000102978.13	77	98.41	105.121
USP10	ENSG00000103194.16	44	140.335	140.775
ZNF197	ENSG00000186448.15	9	146.47	138.161
PAK1IP1	ENSG00000111845.5	69	106.89	101.707
STT3B	ENSG00000163527.10	69	145.97	157.233
PIN4	ENSG00000102309.15	49	86.09	95.1555
YY1	ENSG00000100811.14	52	125.795	129.122
NUDT4	ENSG00000173598.14	23	124.36	126.201
CDK5	ENSG00000164885.13	28	121.42	111.748
NDUFA9	ENSG00000139180.11	129	97.74	103.378
FASTKD5	ENSG00000215251.4	24	140.2	147.934
HACD3	ENSG00000074696.13	82	105.55	115.206
AC007192.1	ENSG00000268173.3	206	117.245	122.353
TRAIP	ENSG00000183763.9	4	68.56	90.775
TKT	ENSG00000163931.16	684	114.815	118.105
MORF4L2	ENSG00000123562.18	215	106.36	119.14
SCO2	ENSG00000284194.3	70	92.225	101.699
SPAG7	ENSG00000091640.8	38	96.59	100.377
GINS2	ENSG00000131153.9	83	95.21	99.5806
CHPF2	ENSG00000033100.16	11	110.97	124.825
MICOS13	ENSG00000174917.9	138	84.455	92.5574
FBXL3	ENSG00000005812.11	18	141.41	128.468
AAMP	ENSG00000127837.10	71	109.9	114.01
NSMCE4A	ENSG00000107672.15	52	117.71	131.314
SH3BGRL3	ENSG00000142669.15	75	95.78	102.057
UPF3A	ENSG00000169062.15	16	111.285	113.082
ANXA3	ENSG00000138772.13	34	96.405	105.212
AKT1S1	ENSG00000204673.11	123	87.87	99.9012
MTCH2	ENSG00000109919.10	195	98.64	109.562
RAPH1	ENSG00000173166.18	4	125.08	134.838
COMMD10	ENSG00000145781.9	17	105.43	140.162
BOLA2-SMG1P6	ENSG00000261740.6	137	71.76	82.5444
RBMXL1	ENSG00000213516.10	10	121.23	122.495
ZFAND6	ENSG00000086666.19	69	138.22	138.198
URI1	ENSG00000105176.18	48	103.6	117.297
SELENBP1	ENSG00000143416.21	42	122.895	124.825
CEBPZ	ENSG00000115816.15	23	125.23	127.667
AP1S1	ENSG00000106367.15	93	99.3	105.233
EIF3C	ENSG00000184110.15	129	126.15	120.018
TOLLIP	ENSG00000078902.16	17	145.35	142.688
SET	ENSG00000119335.17	263	114.92	115.701
SLPI	ENSG00000124107.5	61	153.11	152.303
WLS	ENSG00000116729.14	50	88.985	103.598
NOL11	ENSG00000130935.10	50	114.105	130.098
RUVBL1	ENSG00000175792.12	80	105.445	107.342
ECHDC3	ENSG00000134463.15	32	101.815	102.415
TMEM30A	ENSG00000112697.17	21	148.63	144.776
NINJ1	ENSG00000131669.10	29	107.71	103.226
TMC7	ENSG00000170537.13	4	117.76	111.387
ATXN10	ENSG00000130638.17	90	111.28	118.092
LENG1	ENSG00000105617.4	10	55.535	75.285
PPP2CA	ENSG00000113575.10	152	121.64	126.993
MKKS	ENSG00000125863.20	51	95.78	101.115
GCHFR	ENSG00000137880.6	63	104.46	110.159
IRAK1	ENSG00000184216.14	65	110.69	118.065
EPHB4	ENSG00000196411.10	18	141.9	137.257
TXNDC5	ENSG00000239264.9	140	116.15	123.207
MRPL37	ENSG00000116221.15	162	78.6	92.5985
EIF4A1	ENSG00000161960.16	358	112.415	117.851
RANBP3	ENSG00000031823.14	21	122.85	113.06
NUCB2	ENSG00000070081.17	9	121.97	110.632
GEMIN6	ENSG00000152147.11	37	95.06	101.43
SELENOK	ENSG00000113811.11	81	101.12	109.22
RBM42	ENSG00000126254.12	76	92.89	103.416
EIF4B	ENSG00000063046.18	183	124.44	122.584
ZNF627	ENSG00000198551.10	4	135.095	129.657
USP33	ENSG00000077254.14	26	118.5	131.616
PRMT3	ENSG00000185238.13	15	119.03	135.345
POLR3G	ENSG00000113356.13	23	158.09	144.374
KIF2C	ENSG00000142945.13	53	125.62	123.948
JKAMP	ENSG00000050130.18	29	126.46	124.038
GTF2A2	ENSG00000140307.11	103	104	105.505
SAMD1	ENSG00000141858.12	29	132.35	141.729
KYNU	ENSG00000115919.15	148	95.21	103.061
ERMP1	ENSG00000099219.14	12	136.26	151.693
TAMM41	ENSG00000144559.10	33	129.71	134.563
DUSP2	ENSG00000158050.5	88	113.835	112.592
TMEM205	ENSG00000105518.14	49	71.91	80.9667
HIGD2A	ENSG00000146066.3	162	87.02	96.3007
EIF3G	ENSG00000130811.12	190	79.28	88.6966
OSGIN2	ENSG00000164823.11	11	112.07	115.353
CKB	ENSG00000166165.13	354	119.56	128.207
PNKD	ENSG00000127838.14	63	110.53	108.943
STK16	ENSG00000115661.14	13	97.48	110.183
HM13	ENSG00000101294.18	56	114.05	125.659
FAM174C	ENSG00000228300.14	210	80.795	89.7686
FASTKD2	ENSG00000118246.14	23	143.62	141.861
POLR3H	ENSG00000100413.17	60	88.73	99.8253
STX10	ENSG00000104915.15	51	77.68	94.6261
RSL1D1	ENSG00000171490.13	132	92.025	102.319
PDIA6	ENSG00000143870.13	227	121.33	124.158
NCAPH2	ENSG00000025770.19	59	89.84	101.022
RB1	ENSG00000139687.16	9	135.19	116.761
DNAJC17	ENSG00000104129.10	24	94.345	98.3437
ARMC1	ENSG00000104442.10	20	127.9	130.44
ZC3H15	ENSG00000065548.18	59	116.39	111.243
DHX16	ENSG00000204560.10	20	107.055	123.951
CHMP4B	ENSG00000101421.4	51	102.27	111.451
HEXB	ENSG00000049860.14	94	126.485	132.998
BBS10	ENSG00000179941.9	3	199.13	243.86
CPNE2	ENSG00000140848.17	11	97.54	103.043
NUBP2	ENSG00000095906.17	104	96.375	105.521
FBRS	ENSG00000156860.16	8	160.525	156.52
MAN2B1	ENSG00000104774.13	10	159.34	174.562
ATN1	ENSG00000111676.15	28	134.165	144.287
YBX3	ENSG00000060138.13	324	86.28	100.456
SACM1L	ENSG00000211456.13	17	164.04	173.387
TOR3A	ENSG00000186283.14	33	152.67	143.51
ALKBH6	ENSG00000239382.10	15	66.73	82.0833
NT5DC2	ENSG00000168268.11	105	116	118.78
PLS3	ENSG00000102024.18	95	109.48	122.887
FRG1	ENSG00000109536.12	55	87.6	94.9685
TCEAL8	ENSG00000180964.17	35	120.33	123.541
AL135905.2	ENSG00000285976.2	109	149.62	154.062
PSMA3	ENSG00000100567.13	157	92.47	99.1439
RABAC1	ENSG00000105404.11	57	103.83	112.437
NDST1	ENSG00000070614.15	6	152.33	146.202
PDXP	ENSG00000241360.2	39	145.91	140.228
PRPF4	ENSG00000136875.13	19	112.45	125.589
PIGBOS1	ENSG00000225973.4	21	92.31	110.759
ZNF16	ENSG00000170631.15	3	168.32	174.45
TIMP2	ENSG00000035862.12	141	121.73	122.218
METTL9	ENSG00000197006.14	37	108.81	112.468
CERS2	ENSG00000143418.20	82	98.405	114.632
EGLN1	ENSG00000135766.9	29	147.93	130.624
METAP2	ENSG00000111142.14	98	122.61	123.227
CLPTM1	ENSG00000104853.16	54	98.395	114.846
KLHDC3	ENSG00000124702.18	74	87.815	94.7192
NARS2	ENSG00000137513.10	13	122.03	109.835
ATP2A3	ENSG00000074370.18	4	72.89	103.308
CST3	ENSG00000101439.9	90	175.73	172.522
TMEM243	ENSG00000135185.12	24	97.195	120.334
DNAJC2	ENSG00000105821.15	18	120.565	150.076
SEC31A	ENSG00000138674.17	56	113.47	122.734
PYGL	ENSG00000100504.17	28	124.27	135.051
POLDIP2	ENSG00000004142.12	100	114.115	115.922
XRCC3	ENSG00000126215.14	8	138.43	134.555
LRP1	ENSG00000123384.14	3	152.62	156.267
PIM2	ENSG00000102096.9	7	169.84	154.699
DUSP1	ENSG00000120129.6	36	158.74	143.301
TM7SF3	ENSG00000064115.11	62	96.86	114.435
RPUSD1	ENSG00000007376.8	54	139.055	144.399
INTS11	ENSG00000127054.21	31	133.17	143.682
SDF2L1	ENSG00000128228.5	123	80.5	90.9388
FXN	ENSG00000165060.15	32	150.395	147.041
CFL2	ENSG00000165410.15	67	116.16	115.614
NRARP	ENSG00000198435.4	17	180.75	170.055
HEBP2	ENSG00000051620.11	23	61.46	72.2161
FKBP10	ENSG00000141756.19	50	131.14	134.577
SRM	ENSG00000116649.10	191	71.22	86.7237
HOXC10	ENSG00000180818.5	63	102.5	112.896
H1-2	ENSG00000187837.4	68	77.85	87.3774
VPS45	ENSG00000136631.15	31	113.76	138.789
SURF4	ENSG00000148248.14	110	109.855	114.534
MRPL38	ENSG00000204316.13	86	101.485	106.064
YME1L1	ENSG00000136758.19	68	119.975	124.707
PRXL2A	ENSG00000122378.14	16	77.23	91.7319
FAM50A	ENSG00000071859.15	66	100.56	111.079
NAP1L4	ENSG00000205531.13	69	135.45	131.493
TMEM160	ENSG00000130748.7	136	69.08	79.836
CCS	ENSG00000173992.9	10	85.27	90.221
VBP1	ENSG00000155959.12	66	111.19	117.54
MSTO1	ENSG00000125459.17	27	128.65	142.261
EIF2A	ENSG00000144895.12	51	123.6	131.615
ERLEC1	ENSG00000068912.14	32	112.635	118.206
HNRNPH1	ENSG00000169045.17	83	176.65	185.94
HNRNPD	ENSG00000138668.19	185	106.52	114.076
CDC34	ENSG00000099804.9	71	95.41	98.6342
RTCA	ENSG00000137996.13	43	92.04	99.1937
CDC7	ENSG00000097046.13	12	146.465	164.03
PRELID3B	ENSG00000101166.16	215	133.69	135.623
ARL2	ENSG00000213465.8	95	97.04	99.6667
B3GAT3	ENSG00000149541.10	16	109.585	105.525
TCAIM	ENSG00000179152.20	38	129.94	131.768
NPLOC4	ENSG00000182446.14	30	137.54	138.652
AP3S1	ENSG00000177879.17	53	94.44	100.573
PCCB	ENSG00000114054.14	73	111.62	119.921
TSPAN13	ENSG00000106537.8	103	101.16	114.062
LAMTOR1	ENSG00000149357.10	76	83.185	95.1572
PDLIM5	ENSG00000163110.15	22	103.725	104.74
KRT86	ENSG00000170442.12	5	141.57	132.104
U2AF2	ENSG00000063244.13	92	100.06	119.59
SRRT	ENSG00000087087.20	46	150.875	158.881
WASL	ENSG00000106299.8	14	98.845	111.134
RGS20	ENSG00000147509.14	4	94.99	92.7475
RNF123	ENSG00000164068.16	10	134.51	137.172
KDM2B	ENSG00000089094.19	9	132.19	134.024
CRTAP	ENSG00000170275.15	214	95.97	108.631
MPC2	ENSG00000143158.11	133	72.19	84.613
MOSMO	ENSG00000185716.12	1	212.11	212.11
TUBA1C	ENSG00000167553.16	564	102.355	107.823
UAP1L1	ENSG00000197355.11	7	161.77	188.407
STXBP3	ENSG00000116266.11	41	116.15	136.844
ERH	ENSG00000100632.11	268	108.1	111.392
CHAF1A	ENSG00000167670.16	33	150.69	140.494
HNRNPUL1	ENSG00000105323.17	44	130.345	130.66
LIMCH1	ENSG00000064042.18	12	129.195	132.264
TMED2	ENSG00000086598.11	158	116.565	111.482
MAPK1IP1L	ENSG00000168175.15	48	126.47	124.328
GLRX3	ENSG00000108010.12	102	90.615	101.399
CDC42EP1	ENSG00000128283.7	97	96.53	100.569
HMGN4	ENSG00000182952.5	25	97.17	121.112
SPCS2	ENSG00000118363.12	127	96.5	104.607
EZR	ENSG00000092820.18	37	151.86	152.749
SRPRA	ENSG00000182934.12	25	112.39	116.558
PLAUR	ENSG00000011422.12	16	101.745	99.8888
EFEMP1	ENSG00000115380.20	86	103.44	111.346
JADE3	ENSG00000102221.14	12	137.885	128.868
MAP3K3	ENSG00000198909.8	5	236.93	244.374
TRPC4AP	ENSG00000100991.12	18	104.74	115.908
EPRS1	ENSG00000136628.18	40	148.525	150.013
FLAD1	ENSG00000160688.19	40	88.085	98.4827
GABARAP	ENSG00000170296.10	183	105.23	113.185
SH2D3A	ENSG00000125731.13	10	135.415	145.256
TCEAL9	ENSG00000185222.10	68	95.575	107.444
CETN2	ENSG00000147400.10	57	93.74	105.61
CAD	ENSG00000084774.14	26	146.545	151.882
NUP133	ENSG00000069248.12	15	155.85	147.084
AK1	ENSG00000106992.19	90	98.47	105.08
FLYWCH2	ENSG00000162076.13	92	102.685	111.521
NGRN	ENSG00000182768.9	109	102.29	103.958
H4C3	ENSG00000197061.5	4	36.84	36.7
MCM3	ENSG00000112118.20	85	138.64	143.036
MCM5	ENSG00000100297.16	74	121.105	129.78
CD63	ENSG00000135404.12	411	81.11	89.8723
KDELR2	ENSG00000136240.10	109	103.5	108.869
SDHB	ENSG00000117118.10	160	92	95.1819
WASHC5	ENSG00000164961.16	10	132.265	132.006
NOP53	ENSG00000105373.19	124	84.875	99.5877
RNF141	ENSG00000110315.7	17	91.43	96.3006
PYCR1	ENSG00000183010.17	126	109.435	111.256
DPH2	ENSG00000132768.14	41	91.38	102.91
DUS1L	ENSG00000169718.18	125	94.16	104.626
DCAF15	ENSG00000132017.10	14	154.415	166.689
NAE1	ENSG00000159593.15	72	128.1	130.91
ATG5	ENSG00000057663.16	48	81.235	97.6387
HAX1	ENSG00000143575.15	130	75.925	87.2078
SLC25A13	ENSG00000004864.14	21	120.35	128.71
ERGIC3	ENSG00000125991.20	146	104	112.342
MBD3	ENSG00000071655.18	37	116.14	121.523
FBXL6	ENSG00000182325.11	12	129.32	136.079
GOLT1B	ENSG00000111711.10	28	120.715	131.546
AHNAK	ENSG00000124942.14	10	140.48	153.552
RHOT2	ENSG00000140983.14	22	118.505	132.546
RAB1A	ENSG00000138069.18	148	107.61	112.823
CMBL	ENSG00000164237.9	98	91.9	98.6821
ECH1	ENSG00000104823.9	224	101.255	105.454
SREK1IP1	ENSG00000153006.16	25	116.4	111.54
MAP2K7	ENSG00000076984.18	20	145.775	151.116
NOLC1	ENSG00000166197.17	103	134.12	136.937
POLR2J3	ENSG00000285437.1	13	67.82	77.4331
RPAP3	ENSG00000005175.10	25	93.7	102.482
PSMB5	ENSG00000100804.19	239	93.9	99.8671
PPP1CC	ENSG00000186298.12	132	127.94	133.433
TM9SF3	ENSG00000077147.16	36	140.74	149.364
SRGN	ENSG00000122862.5	93	81.73	95.294
FAM3A	ENSG00000071889.17	33	103.65	117.849
RHOF	ENSG00000139725.8	50	106.43	108.945
CCNC	ENSG00000112237.13	43	126.94	128.669
JMJD8	ENSG00000161999.13	34	84.735	102.365
NTMT1	ENSG00000148335.15	100	82.065	89.4916
TXNL1	ENSG00000091164.13	69	97.55	97.2317
HEBP1	ENSG00000013583.10	43	98.06	102.85
PIGS	ENSG00000087111.21	28	98.54	101.585
CKS2	ENSG00000123975.5	402	100.25	108.848
NBN	ENSG00000104320.14	11	94.93	102.915
PCID2	ENSG00000126226.22	62	126.215	132.567
MCM7	ENSG00000166508.18	168	119.45	132.246
RPL26L1	ENSG00000037241.7	120	82.19	93.0076
ACAA2	ENSG00000167315.18	57	108.41	108.435
BABAM2	ENSG00000158019.21	29	87.9	97.3497
YIF1B	ENSG00000167645.17	150	87.245	98.4735
SNRNP27	ENSG00000124380.11	39	88.93	99.4013
CIAO1	ENSG00000144021.3	80	102.55	118.73
RTCB	ENSG00000100220.12	69	101.31	105.113
SOCS2	ENSG00000120833.14	27	134.07	131.279
EIF3CL	ENSG00000205609.13	18	131.97	138.363
STMP1	ENSG00000243317.8	69	88.62	93.7948
UBE2J1	ENSG00000198833.7	24	118.405	127.661
TFRC	ENSG00000072274.13	172	162.795	164.44
MRPS30	ENSG00000112996.11	133	109.46	115.213
IREB2	ENSG00000136381.13	19	171.62	167.552
NEDD9	ENSG00000111859.17	7	148.76	154.727
UBE2A	ENSG00000077721.16	92	95.165	109.324
MRPL2	ENSG00000112651.12	88	91.535	101.288
SSRP1	ENSG00000149136.9	123	111.21	120.728
DET1	ENSG00000140543.15	2	106.005	106.005
RAD51C	ENSG00000108384.15	30	100.77	104.074
AGGF1	ENSG00000164252.13	10	101.585	132.02
HAT1	ENSG00000128708.13	52	125.305	125.455
POR	ENSG00000127948.16	129	115	118.294
SEC23A	ENSG00000100934.15	16	169.74	162.544
PRKAR1A	ENSG00000108946.15	53	123.12	132.132
ADGRA3	ENSG00000152990.14	8	143.82	139.429
H2AZ2	ENSG00000105968.19	180	86.345	91.5647
NTPCR	ENSG00000135778.12	34	85.105	96.59
SELENOM	ENSG00000198832.10	147	86.09	97.0128
CBFA2T2	ENSG00000078699.22	2	196.815	196.815
STX8	ENSG00000170310.15	17	65.11	74.1465
NOP16	ENSG00000048162.21	150	89.56	96.5504
MYO1C	ENSG00000197879.17	47	110.76	120.695
CCDC14	ENSG00000175455.16	2	190.365	190.365
RIPOR1	ENSG00000039523.20	22	119.99	140.619
IGF2BP3	ENSG00000136231.14	8	154.155	149.385
GPAA1	ENSG00000197858.11	83	98.67	107.013
MGAT1	ENSG00000131446.17	21	116.91	122.018
HMGB3	ENSG00000029993.15	52	79.8	97.2742
B4GALT7	ENSG00000027847.14	10	142.47	163.809
RIT1	ENSG00000143622.11	10	75.485	91.576
PDXK	ENSG00000160209.19	142	91.37	98.3558
RNF20	ENSG00000155827.12	11	141.96	139.814
ILRUN	ENSG00000196821.10	22	136.705	121.671
STRIP1	ENSG00000143093.15	13	152.93	150.498
PIGH	ENSG00000100564.9	11	62.21	81.7636
ZCCHC10	ENSG00000155329.12	22	78.275	91.1882
TADA1	ENSG00000152382.6	14	177.52	165.465
ATG12	ENSG00000145782.13	27	124.12	120.535
RP2	ENSG00000102218.6	6	138.415	129.672
DISP1	ENSG00000154309.9	16	123.145	124.946
GNPDA1	ENSG00000113552.16	38	113.35	122.453
MGST1	ENSG00000008394.13	361	100.08	111.074
TMED1	ENSG00000099203.7	46	95.59	102.289
SARAF	ENSG00000133872.14	82	118.89	115.165
RBM8A	ENSG00000265241.7	206	83.455	98.3886
TAF11	ENSG00000064995.18	34	117.96	112.941
PCOLCE2	ENSG00000163710.9	38	108.195	106.807
ELL	ENSG00000105656.13	4	167.265	163.62
DNAJC8	ENSG00000126698.11	87	101.77	111.43
SLC38A1	ENSG00000111371.16	57	139.7	143.653
C11orf54	ENSG00000182919.15	13	147.48	149.829
ESCO2	ENSG00000171320.15	7	118.41	111.979
ELP6	ENSG00000163832.16	45	115.44	116.38
RGS2	ENSG00000116741.8	50	118.155	120.074
MRPS7	ENSG00000125445.11	180	99.98	103.54
CBX4	ENSG00000141582.15	41	100.66	117.282
PSMD9	ENSG00000110801.14	92	101.875	105.777
MYH9	ENSG00000100345.22	42	141.49	153.977
ERAL1	ENSG00000132591.12	58	123.17	116.988
ITGB5	ENSG00000082781.12	56	137.46	139.316
PKN1	ENSG00000123143.13	18	133.7	142.406
PCYT2	ENSG00000185813.11	27	98.08	115.179
INTS14	ENSG00000138614.15	14	111.81	108.658
STIP1	ENSG00000168439.17	134	118.75	126.208
GABARAPL1	ENSG00000139112.11	49	115.85	132.657
ENO3	ENSG00000108515.18	28	124.315	125.745
LIN7C	ENSG00000148943.12	4	160.59	145.498
WDR54	ENSG00000005448.17	9	100.25	107.509
ARRDC1	ENSG00000197070.14	20	108.51	101.801
RNF135	ENSG00000181481.14	16	113.315	125.536
INTS1	ENSG00000164880.16	21	184.91	190.188
CDKN2C	ENSG00000123080.12	36	99.94	109.132
GALNT2	ENSG00000143641.10	105	140.41	136.73
MRTO4	ENSG00000053372.5	48	107.67	105.252
QTRT2	ENSG00000151576.10	11	98.33	132.125
CEP131	ENSG00000141577.14	4	156.035	178.53
DUSP16	ENSG00000111266.9	20	121.795	111.816
TBL1XR1	ENSG00000177565.18	6	172.155	166.712
ESD	ENSG00000139684.15	72	78.72	96.2185
RBM12	ENSG00000244462.8	32	113.875	129.45
TRMT61B	ENSG00000171103.11	19	99.44	111.172
DCAF7	ENSG00000136485.15	28	93.82	103.767
UQCC2	ENSG00000137288.10	124	73.74	81.3491
CCAR1	ENSG00000060339.14	35	115.39	137.511
TGM2	ENSG00000198959.12	1	165.39	165.39
RAB20	ENSG00000139832.5	29	114.07	115.044
MCRS1	ENSG00000187778.14	61	107.61	121.63
PIGT	ENSG00000124155.18	51	160.35	164.815
ETFB	ENSG00000105379.10	135	74.17	84.9755
HBS1L	ENSG00000112339.15	18	132.48	123.911
FBXO7	ENSG00000100225.18	90	110.165	117.506
C11orf1	ENSG00000137720.8	12	89.87	106.111
PSME1	ENSG00000092010.15	121	106.26	111.6
ALDH1A3	ENSG00000184254.17	22	156.275	148.54
TAF6L	ENSG00000162227.8	23	121.54	150.937
DDX49	ENSG00000105671.12	66	99.59	105.194
HARS2	ENSG00000112855.17	10	156.76	162.883
MBTD1	ENSG00000011258.16	4	157.755	145.683
VAMP7	ENSG00000124333.16	17	110.83	109.655
IER3IP1	ENSG00000134049.6	99	105.55	113.612
NGDN	ENSG00000129460.16	48	81.135	99.6721
RIDA	ENSG00000132541.11	33	92.41	104.16
E2F1	ENSG00000101412.13	29	105.91	117.794
CCDC127	ENSG00000164366.4	27	111.73	102.776
PANK3	ENSG00000120137.7	21	120.52	135.421
MAF1	ENSG00000179632.10	103	88.93	96.3439
GOLPH3L	ENSG00000143457.11	9	113.8	130.126
LAMTOR3	ENSG00000109270.13	19	94	111.033
SOAT1	ENSG00000057252.13	17	110.77	105.724
MAP2K2	ENSG00000126934.14	121	94.92	108.614
PRPF6	ENSG00000101161.8	30	135.445	131.325
ZNF33A	ENSG00000189180.16	5	146.64	178.498
GPD1L	ENSG00000152642.11	14	141.56	142.817
ATMIN	ENSG00000166454.10	19	156.74	149.396
HSPA4	ENSG00000170606.15	98	118.215	121.451
CDK11A	ENSG00000008128.23	8	173.415	180.373
SUV39H1	ENSG00000101945.17	13	127.5	128.905
EIF2B3	ENSG00000070785.17	35	126.25	138.801
AKR1B1	ENSG00000085662.14	162	113.29	112.131
NIP7	ENSG00000132603.15	37	72.16	91.5835
TXNRD2	ENSG00000184470.21	60	121.06	131.471
IGFBP7	ENSG00000163453.11	105	123.88	129.291
MACROH2A1	ENSG00000113648.16	190	112.035	118.012
SPR	ENSG00000116096.6	73	99.46	103.635
KTI12	ENSG00000198841.4	13	113.85	125.843
PPP1R13L	ENSG00000104881.16	19	120.73	136.547
CEBPB	ENSG00000172216.6	82	133.57	140.113
BHLHE41	ENSG00000123095.6	6	133.38	126.27
PNPLA6	ENSG00000032444.17	8	128.05	141.496
ALG13	ENSG00000101901.12	38	98.54	103.928
TNFRSF12A	ENSG00000006327.14	105	114.13	117.823
SSB	ENSG00000138385.16	83	110.03	117.242
EXOSC10	ENSG00000171824.14	23	110.61	116.287
ASPSCR1	ENSG00000169696.16	27	113.06	124.095
PRPF18	ENSG00000165630.14	9	120.24	128.77
FIBCD1	ENSG00000130720.13	27	128.28	127.102
RABEP2	ENSG00000177548.13	3	98.1	112.86
DGAT1	ENSG00000185000.12	14	130.405	122.559
VPS26A	ENSG00000122958.15	70	121.95	130.991
DOCK7	ENSG00000116641.18	12	152.195	149.988
RBM4	ENSG00000173933.21	105	111.04	114.704
NUP155	ENSG00000113569.16	42	139.26	145.062
GET4	ENSG00000239857.7	28	109.005	120.354
CXorf56	ENSG00000018610.15	5	115.5	127.83
NTHL1	ENSG00000065057.9	53	106.3	119.942
TOMM40	ENSG00000130204.13	213	92.74	97.3146
IMPA2	ENSG00000141401.12	115	95.19	105.735
ALDH1B1	ENSG00000137124.8	19	130.76	132.373
CENPV	ENSG00000166582.10	72	90.285	101.385
[truncated: 7,255 more rows]

## Sheet: WT_rep1
Supplementary Data 6B. Poly(A) tail length analysis of HeLa cells expressing UNKWT - replicate 1.
Gene Symbol	Ensembl ID	Nanopolish Passed Reads	Median Tail Length	Average Tail Length
RPL35	ENSG00000136942.15	3606	70.17	81.3964
FXYD5	ENSG00000089327.15	510	116.565	125.904
HSPB1	ENSG00000106211.10	2213	78.26	87.5603
RPS9	ENSG00000170889.14	2261	74.89	86.2106
ATP5F1E	ENSG00000124172.10	1466	91.925	97.1507
PCLAF	ENSG00000166803.14	184	93.96	111.939
SELENOF	ENSG00000183291.17	343	102.11	109.527
RPL32	ENSG00000144713.13	4908	51.62	65.8044
RPLP2	ENSG00000177600.9	4377	71.96	81.4927
SLIRP	ENSG00000119705.10	606	63.225	74.888
POLR2L	ENSG00000177700.6	876	90.06	95.8934
DPM3	ENSG00000179085.8	171	77.17	89.4571
FKBP8	ENSG00000105701.16	202	99.155	104.629
RPS27	ENSG00000177954.14	3927	60.7	73.2122
RPL36A	ENSG00000241343.10	2526	61.55	74.4825
RPL15	ENSG00000174748.22	2755	72.06	85.3178
PPDPF	ENSG00000125534.10	237	79.67	96.1529
PPIF	ENSG00000108179.14	257	110.93	116.993
TXN	ENSG00000136810.13	1050	64.425	79.7746
RPS7	ENSG00000171863.15	2914	53.54	70.9559
SUB1	ENSG00000113387.12	447	77.5	90.0638
GAPDH	ENSG00000111640.15	10176	82.625	91.786
NDUFB10	ENSG00000140990.15	639	72.96	85.5071
TMEM219	ENSG00000149932.17	43	75.35	96.8977
RPL37A	ENSG00000197756.10	3681	67	77.7549
RPL30	ENSG00000156482.11	2864	51.29	65.9005
SUCLG1	ENSG00000163541.12	197	90.7	101.231
UBA52	ENSG00000221983.8	3239	102.5	109.292
MRFAP1L1	ENSG00000178988.11	55	107.04	122.145
RPS18	ENSG00000231500.7	3360	46.28	61.7093
TUBA1B	ENSG00000123416.15	1825	90.12	96.9801
RPL27A	ENSG00000166441.13	4146	60.29	72.3508
RPLP1	ENSG00000137818.12	11095	68.23	79.1782
MT-CO3	ENSG00000198938.2	12841	55.81	58.3116
AP1M2	ENSG00000129354.12	232	81.75	92.3244
SMIM4	ENSG00000168273.8	247	59.09	72.9758
NUDC	ENSG00000090273.14	330	82.155	93.8052
RPL26	ENSG00000161970.15	1900	52.685	68.7996
HNRNPD	ENSG00000138668.19	163	99.64	108.108
MT-ND3	ENSG00000198840.2	5650	52.09	54.1784
RPS12	ENSG00000112306.8	3011	55.31	67.0761
MIF	ENSG00000240972.2	3549	82.53	91.9226
CFAP20	ENSG00000070761.8	78	125.785	124.331
RPS10	ENSG00000124614.16	4718	56.455	69.6672
RPL23A	ENSG00000198242.14	3362	55.395	68.4563
NME1	ENSG00000239672.8	934	73.415	85.0182
CLTA	ENSG00000122705.17	400	92.425	96.8946
RPS19	ENSG00000105372.8	5203	59.56	71.1051
DHRS4	ENSG00000157326.19	33	88.4	98.8815
RPL22	ENSG00000116251.11	1278	65.325	80.5717
POLR1D	ENSG00000186184.19	97	93.12	109.308
NBDY	ENSG00000204272.13	78	88.97	101.75
UQCR10	ENSG00000184076.13	614	85.265	92.1377
CYCS	ENSG00000172115.9	501	86.48	94.4799
ACAA1	ENSG00000060971.19	65	122.52	127.134
TFAM	ENSG00000108064.11	58	112.595	121.175
CHCHD2	ENSG00000106153.13	1245	66.04	80.6123
MRTO4	ENSG00000053372.5	94	91	100.46
MT1X	ENSG00000187193.9	75	99.11	111.653
MYL12A	ENSG00000101608.13	252	91.775	102.598
LGALS1	ENSG00000100097.12	925	84.08	93.7944
ST13	ENSG00000100380.14	244	96.35	102.586
SENP3-EIF4A1	ENSG00000277957.1	277	90.21	101.784
RPS8	ENSG00000142937.12	4445	56.17	71.741
RPS29	ENSG00000213741.11	3066	62.04	73.8633
RPS4X	ENSG00000198034.11	2775	66.56	80.2389
MT-ND4	ENSG00000198886.2	5089	52.21	54.1311
CD59	ENSG00000085063.17	391	130.41	133.451
TIMP1	ENSG00000102265.12	439	163.24	164.023
SRP9	ENSG00000143742.14	119	120	139.378
SELENOH	ENSG00000211450.10	191	83.87	96.7482
PSME1	ENSG00000092010.15	217	100.36	109.335
RPL18A	ENSG00000105640.13	4432	68.935	80.4739
RPL38	ENSG00000172809.13	4098	57.585	67.7299
JTB	ENSG00000143543.15	812	77.3	88.8514
HEBP1	ENSG00000013583.10	46	83.815	96.6717
RPL11	ENSG00000142676.14	2174	55.245	68.8503
JMJD8	ENSG00000161999.13	73	103.63	109.502
TMBIM6	ENSG00000139644.13	481	103.16	111.593
RPS11	ENSG00000142534.7	4118	70.645	82.2207
NDUFA4	ENSG00000189043.10	1052	89.85	97.7363
ALDH3A2	ENSG00000072210.19	17	127.96	129.349
RPS21	ENSG00000171858.18	3821	56.67	70.3626
EPPK1	ENSG00000261150.3	7	130.88	161.98
GRWD1	ENSG00000105447.13	130	117.83	121.549
MT-CYB	ENSG00000198727.2	4385	44.1	45.7574
ZNF638	ENSG00000075292.19	15	175.53	163.377
S100A6	ENSG00000197956.10	2042	90.555	98.4083
RPSA	ENSG00000168028.14	6798	75.175	86.273
RPL18	ENSG00000063177.13	3102	62.42	75.9928
MT-ND4L	ENSG00000212907.2	2710	52.14	53.7568
RPS16	ENSG00000105193.9	3930	65.715	78.847
TPM2	ENSG00000198467.16	649	87.92	99.6718
MT-CO2	ENSG00000198712.1	9800	55.48	57.2757
RPLP0	ENSG00000089157.16	3712	53.145	67.3215
MT-ND2	ENSG00000198763.3	4411	48.25	49.4334
ESD	ENSG00000139684.15	47	103.81	109.639
RAD17	ENSG00000152942.19	7	199.5	166.324
RPS5	ENSG00000083845.9	3471	79.47	89.4181
ANP32A	ENSG00000140350.15	78	101.445	104.736
COASY	ENSG00000068120.15	107	109.9	125.573
PRDX3	ENSG00000165672.7	362	111.005	121.232
ITGAE	ENSG00000083457.12	54	102.335	102.784
RPL13	ENSG00000167526.14	4363	69.19	81.8591
UTP11	ENSG00000183520.12	76	95.26	104.426
HPS6	ENSG00000166189.8	31	109.41	107.344
CHCHD1	ENSG00000172586.8	180	89.325	99.5251
RPS2	ENSG00000140988.16	9431	56.91	69.2907
RPL23	ENSG00000125691.14	1734	57.96	71.7768
COX5B	ENSG00000135940.7	847	76.64	85.4863
SFN	ENSG00000175793.12	278	96.375	100.754
ZMPSTE24	ENSG00000084073.10	23	124.27	115.681
RPL27	ENSG00000131469.15	1990	45.42	60.9821
ENO1	ENSG00000074800.16	1866	96.5	103.226
CFAP410	ENSG00000160226.16	13	98.77	109.688
RPS3A	ENSG00000145425.10	2530	55.21	71.0422
RPL41	ENSG00000229117.9	5211	76.03	86.3479
EIF3H	ENSG00000147677.11	205	88.78	94.4014
ATP5F1A	ENSG00000152234.16	427	101.96	112.205
RBX1	ENSG00000100387.9	257	82.97	96.2495
SRSF2	ENSG00000161547.17	260	146.415	149.136
CDYL	ENSG00000153046.18	18	148.44	140.751
UBL5	ENSG00000198258.11	614	78.245	92.7708
AP2B1	ENSG00000006125.18	42	94.96	112.892
C9orf16	ENSG00000171159.5	98	92.705	104.23
ASF1B	ENSG00000105011.9	47	110.41	126.593
HSPE1	ENSG00000115541.11	619	94.12	105.775
UBE2M	ENSG00000130725.8	248	94.11	100.711
RPL7A	ENSG00000148303.17	3128	63.525	78.8759
BCAS2	ENSG00000116752.6	58	86.97	100.372
CUEDC2	ENSG00000107874.11	94	103.405	107.101
RPL35A	ENSG00000182899.17	3240	61.33	73.2733
MTHFS	ENSG00000136371.11	54	62.08	78.1893
NCAPD2	ENSG00000010292.13	47	141.41	149.909
PFN1	ENSG00000108518.8	2047	90.31	99.3176
SERPINH1	ENSG00000149257.16	298	131.51	134.632
DNAJC3	ENSG00000102580.15	5	201.92	177.032
NEDD8	ENSG00000129559.13	312	97.515	104.388
RPL3	ENSG00000100316.16	2036	72.115	83.0796
OAZ1	ENSG00000104904.12	1311	84.18	94.2185
ERICH1	ENSG00000104714.14	13	93.48	128.242
QARS1	ENSG00000172053.18	136	133.555	130.742
HADHB	ENSG00000138029.14	121	122.69	126.983
UQCRQ	ENSG00000164405.11	1120	70.495	81.9989
RPL39	ENSG00000198918.8	3941	66.58	77.732
PSMD4	ENSG00000159352.16	273	93.25	103.015
MEA1	ENSG00000124733.5	115	59.54	74.8371
TMSB4X	ENSG00000205542.11	1589	87.87	96.7431
RPL29	ENSG00000162244.12	4387	79.77	89.6859
EME1	ENSG00000154920.15	12	173.845	193.197
GLRX	ENSG00000173221.14	26	107.545	102.787
RPL10A	ENSG00000198755.11	1540	62.23	79.9927
RACK1	ENSG00000204628.12	2008	64.535	81.0609
ZNF581	ENSG00000171425.10	39	111.36	114.209
TEX264	ENSG00000164081.13	72	87.355	97.5074
LSM8	ENSG00000128534.8	88	116.735	121.197
RPS26	ENSG00000197728.11	3347	56.3	69.4024
COX6A1	ENSG00000111775.3	1214	95.28	99.6742
JPT1	ENSG00000189159.16	599	77.57	88.8085
UNK	ENSG00000132478.10	30	139.505	135.084
POLD1	ENSG00000062822.15	65	156.71	157.04
STOML2	ENSG00000165283.16	135	85.17	95.9164
XRCC5	ENSG00000079246.16	112	110.815	116.963
C1orf122	ENSG00000197982.14	232	88.22	97.2439
YBX1	ENSG00000065978.19	1425	72.93	84.9731
DCXR	ENSG00000169738.8	189	79.93	94.6451
TMSB10	ENSG00000034510.6	2796	75.97	86.6608
FTSJ1	ENSG00000068438.15	62	105.145	122.177
RPS15	ENSG00000115268.10	5964	70.745	81.0416
AP2S1	ENSG00000042753.12	598	85.48	95.5465
RAN	ENSG00000132341.12	1030	85.36	96.4933
RPL14	ENSG00000188846.14	4687	58.88	71.8373
DBN1	ENSG00000113758.13	42	153.285	164.039
LAMA1	ENSG00000101680.15	54	188.37	187.813
RPS13	ENSG00000110700.7	1623	50.07	68.7021
LEPROTL1	ENSG00000104660.19	16	130.445	126.114
MRPS35	ENSG00000061794.13	93	121.15	131.569
COX6B1	ENSG00000126267.11	734	79.72	90.0678
ASS1	ENSG00000130707.18	739	98.69	105.726
IL13RA1	ENSG00000131724.11	35	89.42	102.645
RPL7	ENSG00000147604.14	2131	57	71.337
SLPI	ENSG00000124107.5	155	152.04	147.906
TLE5	ENSG00000104964.15	499	95.58	105.732
TPGS1	ENSG00000141933.9	45	100.16	98.7502
CCT5	ENSG00000150753.12	679	101.93	109.115
ATF3	ENSG00000162772.17	23	144.46	134.243
ERH	ENSG00000100632.11	293	106.12	109.891
NDUFA11	ENSG00000174886.14	598	83.36	95.1789
C11orf49	ENSG00000149179.14	26	85.105	102.121
NME2	ENSG00000243678.12	2193	78.06	89.3725
RPL24	ENSG00000114391.13	1490	52.31	68.9407
TMEM183A	ENSG00000163444.12	151	94.78	105.032
KRT18	ENSG00000111057.11	1231	77.52	86.7631
HSPA8	ENSG00000109971.14	1633	111.46	115.194
COPS9	ENSG00000172428.11	258	74.125	85.2411
RPL5	ENSG00000122406.14	1730	68.075	83.8958
SERPINB1	ENSG00000021355.13	40	144.47	137.361
CMC4	ENSG00000182712.16	31	87.63	98.0555
SLC25A6	ENSG00000169100.14	310	96.435	103.392
MAST2	ENSG00000086015.22	13	140.56	130.188
SYCE2	ENSG00000161860.8	4	145.435	154.955
CDC34	ENSG00000099804.9	97	104.15	110.071
RNASEK-C17orf49	ENSG00000161939.19	178	84.59	94.6367
HIGD1A	ENSG00000181061.14	62	110.02	126.268
LY6E	ENSG00000160932.11	926	110.615	113.89
S100PBP	ENSG00000116497.18	7	140.46	158.949
TPI1	ENSG00000111669.15	1969	93.48	103.079
MT-CO1	ENSG00000198804.2	4503	46.44	47.8708
NDUFAF3	ENSG00000178057.15	385	90.38	96.7689
CAPNS1	ENSG00000126247.11	444	90.055	98.5709
CHCHD10	ENSG00000250479.9	999	90.71	101.311
B4GALT3	ENSG00000158850.15	67	125.68	130.734
FBXL16	ENSG00000127585.12	18	121.515	127.656
SH3BGRL3	ENSG00000142669.15	135	83.87	93.1879
RPS28	ENSG00000233927.5	3289	87.78	95.6671
WLS	ENSG00000116729.14	77	99.15	106.821
RPL28	ENSG00000108107.15	4091	65.32	78.0756
ITM2C	ENSG00000135916.16	16	119.735	124.521
RNH1	ENSG00000023191.17	124	112.59	120.719
PIMREG	ENSG00000129195.16	41	121.86	120.936
PSMA4	ENSG00000041357.16	343	102.81	110.739
RPL31	ENSG00000071082.11	3214	49.915	65.9616
PPP1R13L	ENSG00000104881.16	24	155.285	166.92
MT-ND5	ENSG00000198786.2	531	44.69	44.8579
PQBP1	ENSG00000102103.17	253	78.09	95.1901
SIRT2	ENSG00000068903.20	36	71.96	106.037
PLP2	ENSG00000102007.11	431	67.52	77.6071
EIF3K	ENSG00000178982.10	751	69.41	82.8462
TMA7	ENSG00000232112.3	666	79.765	90.9941
TAGLN2	ENSG00000158710.15	952	91.23	98.2049
RPS6	ENSG00000137154.13	2904	62.46	76.7554
POC1A	ENSG00000164087.8	61	115.81	113.752
VAMP8	ENSG00000118640.11	205	87.73	92.3161
S100A4	ENSG00000196154.12	2243	103.81	110.375
NDUFV1	ENSG00000167792.13	99	137.39	151.115
SNRPF	ENSG00000139343.10	247	79.86	90.8089
SUPT6H	ENSG00000109111.15	25	158.26	148.171
TMEM14B	ENSG00000137210.14	188	69.57	89.3093
TPT1	ENSG00000133112.17	842	62.69	76.9312
EIF4A1	ENSG00000161960.16	439	103.36	112.412
PCNA	ENSG00000132646.11	180	111.35	118.819
FKRP	ENSG00000181027.11	4	224.325	210.315
SYAP1	ENSG00000169895.6	59	102.06	103.703
H2AZ1	ENSG00000164032.12	918	86.945	96.659
ZACN	ENSG00000186919.13	8	149.235	137.648
CERS2	ENSG00000143418.20	77	115.04	119.99
BEX3	ENSG00000166681.14	482	79	92.5551
UBE2L3	ENSG00000185651.15	203	77.34	91.324
UBL7	ENSG00000138629.16	122	76.685	88.2362
SLC52A2	ENSG00000185803.12	130	101.535	105.139
SKP1	ENSG00000113558.19	453	95.54	105.847
RPS25	ENSG00000118181.11	1824	54.905	70.7837
RPS23	ENSG00000186468.13	1373	50.5	69.2857
MCEE	ENSG00000124370.11	15	89.3	106.248
UBB	ENSG00000170315.14	1672	82.49	95.3529
BZW2	ENSG00000136261.15	89	104.58	113.758
NDUFS5	ENSG00000168653.11	890	66.045	79.9474
PSMB6	ENSG00000142507.10	424	63.6	77.6846
SPCS2	ENSG00000118363.12	129	98.41	104.795
PRDX4	ENSG00000123131.13	728	102.69	108.807
UBTF	ENSG00000108312.15	52	150.53	154.807
SNRPA1	ENSG00000131876.17	147	89.38	105.737
NECAP2	ENSG00000157191.20	17	116.04	120.16
CHCHD4	ENSG00000163528.13	83	95.57	106.761
PFDN6	ENSG00000204220.12	89	86.83	94.1664
CFL1	ENSG00000172757.13	2181	88.77	95.5199
SERP1	ENSG00000120742.11	364	77.895	88.2374
IGFBP7	ENSG00000163453.11	70	99.28	108.371
COX7B	ENSG00000131174.7	903	66.29	78.3723
METTL17	ENSG00000165792.18	47	159.07	176.066
CBX3	ENSG00000122565.19	326	106.545	117.01
SUMO2	ENSG00000188612.12	395	93.65	101.935
SLC30A5	ENSG00000145740.19	36	129.88	139.718
LMAN2	ENSG00000169223.15	190	118.35	117.479
LUC7L	ENSG00000007392.17	39	152.21	161.323
CORO1B	ENSG00000172725.14	90	108.265	120.495
SNRPC	ENSG00000124562.10	578	85.17	96.2988
MRPL33	ENSG00000243147.8	252	98.34	102.706
NDUFB2	ENSG00000090266.13	649	80.04	90.1533
PIP4K2C	ENSG00000166908.18	15	145.66	155.516
CACYBP	ENSG00000116161.18	389	87.68	94.7208
RNF138	ENSG00000134758.14	9	178.63	170.167
CKS1B	ENSG00000173207.13	456	101.18	108.111
RHEB	ENSG00000106615.10	230	107.225	117.831
TKT	ENSG00000163931.16	970	110.32	114.253
MSH2	ENSG00000095002.15	22	164.33	160.556
PRDX6	ENSG00000117592.9	781	80.18	95.3581
PLAUR	ENSG00000011422.12	47	120.93	124.469
HYOU1	ENSG00000149428.19	46	172.47	179.488
NSD3	ENSG00000147548.17	5	88.5	92.898
CCT2	ENSG00000166226.13	190	100.225	109.868
RPL37	ENSG00000145592.14	5292	54.485	67.6497
HNRNPM	ENSG00000099783.12	277	113.84	121.601
LDHA	ENSG00000134333.14	1002	74.72	87.3271
MT-ATP8	ENSG00000228253.1	4828	50.365	52.187
MT-ATP6	ENSG00000198899.2	6575	50.5	52.4939
DDX28	ENSG00000182810.7	38	107.025	113.741
PSMB7	ENSG00000136930.13	454	69.845	86.0998
BLMH	ENSG00000108578.15	52	122.385	121.426
CYBA	ENSG00000051523.11	644	84.28	100.681
UQCC2	ENSG00000137288.10	204	65.715	83.6256
PSMB10	ENSG00000205220.12	127	63.89	77.7562
NDUFA13	ENSG00000186010.19	496	82.225	92.35
TAF7	ENSG00000178913.8	42	138.955	147.592
NOP53	ENSG00000105373.19	153	91.96	104.875
SPCS1	ENSG00000114902.14	224	85.085	100.595
DNPH1	ENSG00000112667.13	199	84.04	92.389
RAB11B	ENSG00000185236.12	94	114.96	122.312
RAB2A	ENSG00000104388.15	92	108.015	110.573
LAMTOR2	ENSG00000116586.12	119	71.86	85.7682
GNB1L	ENSG00000185838.14	24	79.925	90.7854
VIM	ENSG00000026025.16	837	87.68	98.0149
SARNP	ENSG00000205323.9	208	103.29	108.753
BRMS1	ENSG00000174744.14	130	88.215	99.1774
ACSF3	ENSG00000176715.17	34	115.305	119.95
PDIA6	ENSG00000143870.13	448	135.5	136.726
EIF3D	ENSG00000100353.18	182	103.525	110.004
PEX3	ENSG00000034693.15	16	96.695	108.847
MRPL41	ENSG00000182154.8	353	70.3	81.0331
RNASEH2C	ENSG00000172922.11	270	86.29	101.175
RPS14	ENSG00000164587.13	3795	54.26	67.971
TXNL4A	ENSG00000141759.15	261	72.93	86.643
NUP88	ENSG00000108559.12	54	129.09	128.235
HMGN2	ENSG00000198830.11	320	114.88	126.305
KRTCAP2	ENSG00000163463.13	595	64.54	80.0256
PRELID1	ENSG00000169230.10	764	58.47	73.5905
FEN1	ENSG00000168496.4	123	121.73	117.455
UQCRB	ENSG00000156467.10	689	74.7	86.1268
MMP24OS	ENSG00000126005.17	30	104.865	113.801
CCDC124	ENSG00000007080.11	282	95.265	99.971
COX5A	ENSG00000178741.12	685	70.85	87.9123
CDC123	ENSG00000151465.14	152	90.01	101.963
GNG5	ENSG00000174021.11	681	71.48	87.6246
BEST1	ENSG00000167995.17	124	68.72	82.4606
SLC25A39	ENSG00000013306.16	455	91.3	105.126
RAC1	ENSG00000136238.18	195	101.65	108.466
MRPL14	ENSG00000180992.7	341	84.83	92.7299
ZNHIT1	ENSG00000106400.12	211	80.14	88.1536
GABARAP	ENSG00000170296.10	299	96.08	101.613
SRSF3	ENSG00000112081.17	395	103.77	110.083
BAMBI	ENSG00000095739.11	22	130.43	127.97
LAMTOR4	ENSG00000188186.10	186	93.99	103.762
PSMB1	ENSG00000008018.9	523	76.32	90.7637
NDUFC2	ENSG00000151366.13	436	71.69	85.9272
YIF1B	ENSG00000167645.17	216	100.845	109.403
RSL1D1	ENSG00000171490.13	118	98.255	101.476
CLIC1	ENSG00000213719.8	330	85.89	88.0082
PSMB3	ENSG00000277791.5	490	84.375	91.9117
TYW3	ENSG00000162623.16	48	105.635	123.814
RPS15A	ENSG00000134419.15	1718	58.975	74.5342
FAU	ENSG00000149806.11	1480	67.695	81.0014
ECHS1	ENSG00000127884.5	250	88.01	99.6948
ALDOA	ENSG00000149925.22	802	115.425	122.368
RPA3	ENSG00000106399.11	78	79.87	83.8804
ATP5MG	ENSG00000167283.8	520	74.095	86.7264
TMEM14C	ENSG00000111843.14	412	68.165	87.5431
GAGE12F	ENSG00000236362.8	478	88.195	95.9575
FTH1	ENSG00000167996.16	3914	73.425	84.6942
HSP90AB1	ENSG00000096384.20	1265	115.72	120.44
TIMM17A	ENSG00000134375.11	227	110.27	114.274
ERP29	ENSG00000089248.7	282	145.97	145.224
BRI3BP	ENSG00000184992.13	61	100.65	106.267
AZI2	ENSG00000163512.14	32	101.08	125.991
APEX2	ENSG00000169188.5	47	133.22	145.939
SCO2	ENSG00000284194.3	162	87.57	92.5194
RPL36	ENSG00000130255.13	3906	73.16	82.3477
ZNF746	ENSG00000181220.17	2	144.145	144.145
RPS3	ENSG00000149273.15	3448	57.075	71.4312
PCBP2	ENSG00000197111.16	258	114.89	119.013
ZMAT3	ENSG00000172667.11	13	163	165.146
ADAM32	ENSG00000197140.15	1	158.11	158.11
SNRPD3	ENSG00000100028.12	585	87.24	93.7519
TPST2	ENSG00000128294.16	12	156.21	137.881
NDUFA1	ENSG00000125356.7	773	71.7	83.1402
NDUFS6	ENSG00000145494.12	1204	66.525	79.342
HBEGF	ENSG00000113070.8	7	124.27	124.669
CITED4	ENSG00000179862.7	193	122.57	123.266
RPL4	ENSG00000174444.15	2046	84.055	94.9776
MRPS5	ENSG00000144029.12	75	90.35	104.645
SNRPE	ENSG00000182004.13	455	75.28	91.2525
INPP5E	ENSG00000148384.14	7	150.9	177.474
CUTA	ENSG00000112514.18	495	94.71	106.302
MALSU1	ENSG00000156928.5	68	88.235	98.6335
TMEM208	ENSG00000168701.19	141	86.66	95.7162
RPL9	ENSG00000163682.17	1818	65.155	80.6047
COX4I1	ENSG00000131143.10	1298	86.49	96.9286
GMNN	ENSG00000112312.10	102	127.855	127.289
LRRFIP2	ENSG00000093167.18	35	119	128.088
RPL12	ENSG00000197958.13	2338	65.68	79.089
TMEM123	ENSG00000152558.15	28	100.25	115.822
CD63	ENSG00000135404.12	708	76.84	85.9097
SLC38A5	ENSG00000017483.15	1	216.04	216.04
DHRS7	ENSG00000100612.14	23	104.13	106.245
MYL6	ENSG00000092841.19	1439	86.82	97.9364
UFD1	ENSG00000070010.19	158	74.99	92.9812
FARSA	ENSG00000179115.11	263	111.35	115.96
PRDX2	ENSG00000167815.12	1014	93.415	104.6
TCEAL9	ENSG00000185222.10	97	102.71	116.668
UQCRC1	ENSG00000010256.11	569	113.06	115.034
IFNGR2	ENSG00000159128.15	49	148.8	137.773
RAB7A	ENSG00000075785.14	143	110.92	121.896
TIMM13	ENSG00000099800.8	586	91.715	100.697
MRPL38	ENSG00000204316.13	178	113.485	119.364
PRPF6	ENSG00000101161.8	39	109.54	125.013
SSBP1	ENSG00000106028.11	273	71.61	86.0984
SERPINB6	ENSG00000124570.21	247	98.44	111.3
SELENOW	ENSG00000178980.15	240	79.985	100.891
MFSD1	ENSG00000118855.21	36	125.035	129.512
TMED9	ENSG00000184840.12	211	111.23	111.504
ADI1	ENSG00000182551.14	203	74.12	87.8798
WDR82	ENSG00000164091.12	54	136.6	139.91
PDCD6	ENSG00000249915.8	709	117.1	125.272
VEZT	ENSG00000028203.18	22	142.355	146.172
POLR3K	ENSG00000161980.6	191	99.88	104.743
ALPP	ENSG00000163283.7	972	131.16	131.204
CALM2	ENSG00000143933.19	690	100.79	108.495
UQCR11	ENSG00000127540.12	850	87.78	94.9833
S100A11	ENSG00000163191.6	885	74.83	83.2687
GOLT1B	ENSG00000111711.10	27	137.46	128.13
NOP10	ENSG00000182117.6	342	100.58	109.39
MAP2K3	ENSG00000034152.19	69	138.28	146.755
ATP5MPL	ENSG00000156411.10	678	75.11	91.2288
TECPR1	ENSG00000205356.10	3	140.55	153.037
ALKBH7	ENSG00000125652.8	110	74.43	85.7038
CD320	ENSG00000167775.11	440	130.775	129.626
ATP5F1D	ENSG00000099624.8	874	89.065	98.5816
GRN	ENSG00000030582.18	179	180.66	176.339
SSR4	ENSG00000180879.14	790	143	142.201
CHRAC1	ENSG00000104472.10	7	179.59	168.303
ZC3H8	ENSG00000144161.13	14	109.795	111.492
TCF25	ENSG00000141002.20	66	140.76	159.72
SLC25A5	ENSG00000005022.6	952	90.94	97.3623
TMEM245	ENSG00000106771.13	11	168.68	156.168
APRT	ENSG00000198931.11	797	76.69	88.9031
UQCRH	ENSG00000173660.12	1424	58.8	75.1863
NDUFA8	ENSG00000119421.7	145	72.64	84.3489
ATP5MC2	ENSG00000135390.21	1066	81.2	93.2997
LONP1	ENSG00000196365.12	146	134.255	131.265
CSRP1	ENSG00000159176.14	194	98.735	108.337
DMAC1	ENSG00000137038.8	217	94.79	99.0662
BRK1	ENSG00000254999.4	292	84.27	96.7241
HMGA1	ENSG00000137309.20	756	98.19	105.227
JAGN1	ENSG00000171135.15	234	112.135	116.084
FKBP4	ENSG00000004478.8	386	101.72	105.003
NOP58	ENSG00000055044.11	62	102.455	115.062
OSTC	ENSG00000198856.13	81	77.7	94.9484
GRINA	ENSG00000178719.17	235	97.76	106.231
MRPS24	ENSG00000062582.14	472	78.045	89.5922
COPZ1	ENSG00000111481.10	232	103.055	108.878
TRIR	ENSG00000123144.11	330	91.435	97.5694
RPS24	ENSG00000138326.21	3300	53.305	68.5252
NHP2	ENSG00000145912.9	607	78.84	91.0887
COX8A	ENSG00000176340.4	666	90.39	96.7276
MRPL4	ENSG00000105364.14	323	100.76	106.181
FIBCD1	ENSG00000130720.13	38	109.585	115.101
COPS6	ENSG00000168090.10	238	89.425	104.237
UCK2	ENSG00000143179.16	178	110.615	115.499
MICA	ENSG00000204520.14	66	121.01	125.09
TUFM	ENSG00000178952.11	410	100.35	108.253
LSM4	ENSG00000130520.11	416	72.92	82.6201
CKS2	ENSG00000123975.5	364	104.175	108.799
CAST	ENSG00000153113.24	55	109.23	110.47
SF3B4	ENSG00000143368.10	205	111	118.497
PRMT2	ENSG00000160310.18	49	84.07	94.898
SSR2	ENSG00000163479.14	435	89.39	98.2613
CENPV	ENSG00000166582.10	88	84.75	104.747
ANXA5	ENSG00000164111.15	109	115.58	116.67
TSTD3	ENSG00000279170.3	3	101.52	106.84
CCNC	ENSG00000112237.13	25	130.48	136.476
S100P	ENSG00000163993.7	344	69.82	86.4367
EGFLAM	ENSG00000164318.18	136	113.465	122.777
AP002990.1	ENSG00000255508.7	230	89.17	99.3508
TOMM5	ENSG00000175768.13	389	82.72	93.5753
CTU2	ENSG00000174177.13	45	96.21	105.987
FUNDC2	ENSG00000165775.18	146	64.965	76.3973
ASB13	ENSG00000196372.13	17	122.29	128.046
RNF167	ENSG00000108523.16	145	94.67	105.802
MRPL54	ENSG00000183617.5	176	82.39	90.1381
CLU	ENSG00000120885.22	147	178.04	176.56
FAM50A	ENSG00000071859.15	113	94.3	108.91
TFRC	ENSG00000072274.13	120	163.02	161.985
FIBP	ENSG00000172500.13	116	86.12	99.8949
PSMB2	ENSG00000126067.12	364	89.38	97.3531
HERPUD1	ENSG00000051108.15	82	137.17	140.42
SDHB	ENSG00000117118.10	243	84.22	94.0326
GRPEL1	ENSG00000109519.13	117	89.24	99.0507
EMP3	ENSG00000142227.11	433	67.85	81.3564
OST4	ENSG00000228474.6	318	81.72	89.4875
RAD23A	ENSG00000179262.10	206	81.315	95.4977
NAF1	ENSG00000145414.9	15	128.11	123.229
ILF2	ENSG00000143621.17	324	123.12	132.093
SYF2	ENSG00000117614.10	36	119.72	124.412
RPL36AL	ENSG00000165502.7	355	85.69	89.6551
DERL2	ENSG00000072849.11	47	117.68	122.778
MTFR1	ENSG00000066855.16	27	118.21	117.854
C7orf50	ENSG00000146540.15	122	90.755	100.183
TIMMDC1	ENSG00000113845.10	63	105.28	111.633
RANBP1	ENSG00000099901.17	606	94.665	107.788
HINT1	ENSG00000169567.13	1362	79.285	93.453
ELF3	ENSG00000163435.16	71	134.63	131.829
CRIP1	ENSG00000213145.10	424	95.815	100.924
BAX	ENSG00000087088.20	102	118.425	126.315
MAPK1IP1L	ENSG00000168175.15	62	103.62	111.33
EIF5A	ENSG00000132507.18	798	109.225	115.446
TMEM179B	ENSG00000185475.11	43	88.7	103.02
RTN4RL2	ENSG00000186907.8	128	104.605	102.449
FBL	ENSG00000105202.9	520	66.83	80.0409
PCBD1	ENSG00000166228.9	183	84.28	91.849
MFAP3L	ENSG00000198948.12	7	184	141.609
ETFB	ENSG00000105379.10	249	66.38	81.661
TMEM205	ENSG00000105518.14	114	64.405	81.2841
HYPK	ENSG00000242028.8	74	84.215	87.7077
PGP	ENSG00000184207.9	266	90.315	99.8518
NME4	ENSG00000103202.13	196	87.445	96.1457
HPD	ENSG00000158104.11	259	110	115.562
SNF8	ENSG00000159210.10	191	61.55	70.458
TPD52L2	ENSG00000101150.18	47	132.73	146.125
ITPKA	ENSG00000137825.11	4	96.28	101.197
PGAM1	ENSG00000171314.9	876	92.765	101.464
PTTG1IP	ENSG00000183255.12	63	129.12	130.85
PDCD2L	ENSG00000126249.8	29	109.83	121.211
MICOS13	ENSG00000174917.9	262	87.725	93.8227
GPC1	ENSG00000063660.9	27	136.88	134.692
NME1-NME2	ENSG00000011052.21	73	76.62	90.8141
RPS19BP1	ENSG00000187051.9	228	84.145	91.9114
METTL26	ENSG00000130731.16	355	84.71	98.1981
MCTS1	ENSG00000232119.8	115	76.49	89.369
RPS17	ENSG00000182774.13	4043	62.27	76.5091
FOXM1	ENSG00000111206.13	78	132.975	135.006
TUBB4B	ENSG00000188229.6	498	103.355	106.481
HDAC1	ENSG00000116478.12	111	128.65	140.066
RAB5IF	ENSG00000101084.18	287	88.96	103.503
C1QBP	ENSG00000108561.8	782	86.975	95.7178
YAP1	ENSG00000137693.14	18	152.555	158.25
NDUFB11	ENSG00000147123.11	629	79.62	90.5629
AAMDC	ENSG00000087884.14	64	89.31	94.9517
LAMP1	ENSG00000185896.11	281	150.42	151.853
MT-ND1	ENSG00000198888.2	4085	45.28	46.7381
IFRD1	ENSG00000006652.15	47	153.21	143.378
FAM174C	ENSG00000228300.14	345	79.21	87.4531
SMAGP	ENSG00000170545.17	52	82.89	91.8352
NTHL1	ENSG00000065057.9	128	83.87	100.76
TNFRSF12A	ENSG00000006327.14	200	111.475	116.699
RAVER1	ENSG00000161847.14	50	141.28	146.262
TDG	ENSG00000139372.15	25	153.24	151.482
NDUFB7	ENSG00000099795.7	405	69.64	80.917
HMGN1	ENSG00000205581.11	309	85.22	101.795
DEK	ENSG00000124795.17	73	138.15	140.281
PDHA1	ENSG00000131828.14	527	106.97	114.479
CST3	ENSG00000101439.9	140	176.175	171.069
NT5DC2	ENSG00000168268.11	180	127.115	135.487
TIMM8B	ENSG00000150779.12	269	64.25	73.712
DAD1	ENSG00000129562.11	173	74.42	81.5788
CCT3	ENSG00000163468.15	677	115.23	120.07
ATP5IF1	ENSG00000130770.18	395	71.65	87.8006
SCD	ENSG00000099194.6	162	139.175	140.995
RCN1	ENSG00000049449.10	167	137.25	139.822
ITGB1BP1	ENSG00000119185.13	187	69	89.0117
EIF3B	ENSG00000106263.18	203	122.06	130.612
PNP	ENSG00000198805.12	197	113.44	122.765
FAM162A	ENSG00000114023.15	163	74.1	87.3534
ATP5F1B	ENSG00000110955.9	1813	112.7	117.059
HM13	ENSG00000101294.18	75	121.7	130.942
EMC2	ENSG00000104412.8	35	90.04	95.074
RPP25L	ENSG00000164967.10	43	96.46	96.2347
H4-16	ENSG00000197837.3	1	136.81	136.81
NDUFA3	ENSG00000170906.16	267	72.94	81.4491
NACC2	ENSG00000148411.8	17	163.77	154.189
MRPL23	ENSG00000214026.11	184	84.035	92.3412
PTMS	ENSG00000159335.18	695	95.48	102.976
TMEM256	ENSG00000205544.4	153	100.9	105.7
BCAP31	ENSG00000185825.17	284	80.53	94.5894
MPDU1	ENSG00000129255.16	115	91.67	101.465
CYB5R3	ENSG00000100243.21	193	99.5	108.443
ELOB	ENSG00000103363.15	876	85.53	93.869
NDUFA7	ENSG00000267855.6	199	75.91	84.0959
NAGA	ENSG00000198951.12	12	110.61	110.21
PDLIM2	ENSG00000120913.23	60	80.43	93.8208
SET	ENSG00000119335.17	333	105.68	113.305
AK2	ENSG00000004455.17	380	79.7	92.9226
IFI35	ENSG00000068079.8	42	102.67	113.831
PGK1	ENSG00000102144.15	498	102.93	112.633
TIGD5	ENSG00000179886.6	21	134.27	146.406
MRPL46	ENSG00000259494.2	88	103.055	106.64
ATOX1	ENSG00000177556.12	206	96.81	100.032
EID1	ENSG00000255302.5	129	103.34	115.691
AC040162.1	ENSG00000261884.2	101	62.97	77.0273
CENPX	ENSG00000169689.15	285	96.67	106.059
MVK	ENSG00000110921.14	23	112.65	113.742
RHOC	ENSG00000155366.17	291	94	102.574
EFCAB11	ENSG00000140025.16	8	68.71	84.0763
HYAL1	ENSG00000114378.17	59	120.71	131.662
PRSS21	ENSG00000007038.11	324	140.485	146.12
FBXO45	ENSG00000174013.8	8	121.595	144.695
DLD	ENSG00000091140.14	39	131.72	131.481
EIF6	ENSG00000242372.9	421	84.87	93.632
MGST1	ENSG00000008394.13	187	104.52	114.17
EIF3G	ENSG00000130811.12	362	75.865	96.5115
LDHB	ENSG00000111716.14	1854	83.645	92.9135
CRLF3	ENSG00000176390.12	7	101.92	113.281
C19orf53	ENSG00000104979.9	645	79.87	88.8356
TPRKB	ENSG00000144034.16	65	70.91	87.0805
EIF4EBP1	ENSG00000187840.5	237	91.93	100.945
FOXRED1	ENSG00000110074.11	34	127.55	126.156
EBNA1BP2	ENSG00000117395.13	439	74.63	89.3568
TIMM10	ENSG00000134809.9	185	74.95	83.9446
C20orf27	ENSG00000101220.18	147	81.23	89.9871
NEURL1	ENSG00000107954.10	106	97.115	105.252
EEF1AKMT4	ENSG00000284753.2	137	87.94	98.5694
THAP7	ENSG00000184436.12	64	116.445	129.878
CUL1	ENSG00000055130.17	48	137.66	135.787
GSTM3	ENSG00000134202.11	187	80.74	95.5119
PDIA3	ENSG00000167004.13	473	131.97	132.897
LSM2	ENSG00000204392.11	211	91.44	98.7111
ARMC7	ENSG00000125449.7	19	105.84	106.598
RNPS1	ENSG00000205937.12	175	138.21	143.723
VDAC3	ENSG00000078668.14	73	94.54	105.976
LY6K	ENSG00000160886.13	709	62.64	76.5402
EIF3L	ENSG00000100129.18	189	100.12	111.845
MRPL20	ENSG00000242485.6	175	84.2	92.9424
CEMIP2	ENSG00000135048.14	7	181.2	180.421
VDAC1	ENSG00000213585.11	234	112.465	116.685
SUZ12	ENSG00000178691.11	15	149.52	163.812
NPTX1	ENSG00000171246.6	114	178.1	185.576
ID3	ENSG00000117318.9	439	112.61	118.531
LUC7L3	ENSG00000108848.16	46	175.995	174.465
UBTD2	ENSG00000168246.6	22	110.615	111.497
AL365205.1	ENSG00000124593.16	442	75.12	87.4936
SNAPC2	ENSG00000104976.12	27	117.79	127.219
DVL2	ENSG00000004975.12	16	155.06	152.033
NQO1	ENSG00000181019.13	142	78.76	95.1152
EIF2S2	ENSG00000125977.7	132	106.47	112.088
DUS1L	ENSG00000169718.18	191	86.79	108.838
SNRPG	ENSG00000143977.14	288	91.015	98.9501
PEBP1	ENSG00000089220.5	613	98.36	104.154
CHRND	ENSG00000135902.10	7	175.18	174.236
DDX41	ENSG00000183258.12	59	159.55	164.319
PDCD5	ENSG00000105185.12	301	60.37	75.2023
RTL6	ENSG00000188636.4	16	140.255	164.904
XPNPEP3	ENSG00000196236.13	8	192.58	173.2
FTL	ENSG00000087086.15	3192	67.08	80.3894
PDCD2	ENSG00000071994.11	89	96.08	110.71
FAM189B	ENSG00000160767.21	46	125.92	136.37
TRAF4	ENSG00000076604.15	112	157.37	156.769
BOLA2	ENSG00000183336.8	59	57.38	72.6941
IDH1	ENSG00000138413.14	54	126.585	143.049
ERGIC3	ENSG00000125991.20	227	128.21	133.983
SCPEP1	ENSG00000121064.13	25	144.88	152.179
ZFYVE19	ENSG00000166140.17	12	111.405	156.851
EIF1	ENSG00000173812.11	616	88.68	101.967
LTBR	ENSG00000111321.11	182	124.88	129.527
TMEM238	ENSG00000233493.4	109	96.58	100.072
TMEM160	ENSG00000130748.7	216	83.545	95.728
CDC42EP4	ENSG00000179604.10	53	126.81	128.668
RNPEP	ENSG00000176393.11	87	111.38	118.061
ATP5PD	ENSG00000167863.12	342	55.785	71.518
FTSJ3	ENSG00000108592.17	55	131.26	141.298
POP5	ENSG00000167272.11	82	104.345	124.445
LGALS3	ENSG00000131981.16	217	75.96	91.326
IFT27	ENSG00000100360.15	27	76.52	90.2563
CALU	ENSG00000128595.17	84	139.73	135.354
PPT2	ENSG00000221988.13	51	122.24	127.195
TMEM138	ENSG00000149483.12	46	126.54	136.616
ROMO1	ENSG00000125995.16	433	85.04	93.5937
GRHPR	ENSG00000137106.18	104	82.405	100.473
DERL1	ENSG00000136986.10	68	95.7	106.616
TRA2B	ENSG00000136527.18	151	114.81	124.571
GLRX2	ENSG00000023572.10	118	77.78	93.4045
RPL26L1	ENSG00000037241.7	126	88.9	91.0905
H4C11	ENSG00000197238.5	10	56.265	76.839
COX7C	ENSG00000127184.13	907	72.56	85.0197
GPAT4	ENSG00000158669.11	23	125.93	135.88
PRDX5	ENSG00000126432.14	370	78.425	91.9244
EIF1AD	ENSG00000175376.9	27	99.24	103.326
DAPK3	ENSG00000167657.14	56	133.67	137.482
NOL6	ENSG00000165271.17	30	130.205	131.366
MACROH2A1	ENSG00000113648.16	113	129.62	132.812
MCOLN1	ENSG00000090674.16	22	149.355	161.25
ERGIC1	ENSG00000113719.16	77	104.44	107.457
TMEM258	ENSG00000134825.16	324	80.295	99.2704
H2AZ2	ENSG00000105968.19	240	75.02	87.0937
GDE1	ENSG00000006007.12	49	113.86	120.192
BLVRB	ENSG00000090013.11	220	90.825	96.8547
IRF3	ENSG00000126456.16	83	95.19	108.8
TM9SF3	ENSG00000077147.16	38	135.065	138.948
UBAP2L	ENSG00000143569.19	89	127.92	140.531
AKR1B1	ENSG00000085662.14	294	112.65	122.349
UBE2D2	ENSG00000131508.16	94	105.635	110.231
MPC2	ENSG00000143158.11	104	68.115	85.1342
PARK7	ENSG00000116288.13	500	71.26	84.0859
ISG15	ENSG00000187608.10	107	73.93	85.8598
RBMX	ENSG00000147274.14	153	106.13	112.72
HMGN4	ENSG00000182952.5	37	151.76	148.767
ZFC3H1	ENSG00000133858.17	11	227.35	256.845
HNRNPK	ENSG00000165119.21	231	131.03	130.091
COX14	ENSG00000178449.9	348	85.36	96.387
CBX4	ENSG00000141582.15	52	127.095	130.157
SLC7A5	ENSG00000103257.9	803	143.1	144.854
RABEP1	ENSG00000029725.17	111	86.3	95.3876
ATIC	ENSG00000138363.15	36	104.555	122.46
POLR2E	ENSG00000099817.12	502	87.165	97.9695
DDX19A	ENSG00000168872.17	43	125.07	125.945
BANF1	ENSG00000175334.8	674	104	112.018
SORT1	ENSG00000134243.12	6	152.655	162.855
MVB12A	ENSG00000141971.13	72	105.15	112.676
CAPZB	ENSG00000077549.19	139	93.77	105.555
HAX1	ENSG00000143575.15	188	80.81	94.8403
COMMD4	ENSG00000140365.16	260	97.06	109.227
PAFAH1B1	ENSG00000007168.14	53	108.1	111.941
NUDT5	ENSG00000165609.13	250	82.375	93.9012
MAT2A	ENSG00000168906.13	145	226.6	236.528
INSIG2	ENSG00000125629.15	9	134.62	134.304
EEF1G	ENSG00000254772.10	1800	80.5	90.0802
GALNT2	ENSG00000143641.10	132	147.175	147.233
MRPL43	ENSG00000055950.16	158	84.28	95.8846
PPP2CA	ENSG00000113575.10	92	129.18	125.657
ATP6V0B	ENSG00000117410.14	378	106.665	112.004
MRPL11	ENSG00000174547.13	209	63.31	78.4323
PSPH	ENSG00000146733.14	118	82.25	96.6804
APPL1	ENSG00000157500.12	6	104.305	109.182
ATP5MC1	ENSG00000159199.14	519	76.24	90.7359
FAM3A	ENSG00000071889.17	47	131.59	133.896
CDV3	ENSG00000091527.16	52	127.01	124.663
BPIFA2	ENSG00000131050.11	13	85.7	99.1715
TNNT1	ENSG00000105048.17	79	75.07	89.1419
CCDC86	ENSG00000110104.13	196	96.785	99.4951
POLRMT	ENSG00000099821.14	47	143.49	150.916
PPID	ENSG00000171497.5	61	115.87	115.094
TECR	ENSG00000099797.15	318	100.46	118.34
RBM25	ENSG00000119707.14	25	171.81	191.598
SERTAD1	ENSG00000197019.5	54	109.07	105.914
SLC39A3	ENSG00000141873.11	75	90.86	94.5875
COX6C	ENSG00000164919.11	880	89.27	96.1635
TUBA1C	ENSG00000167553.16	701	108.89	110.969
ADIPOR2	ENSG00000006831.10	45	153.66	163.594
AHCYL1	ENSG00000168710.18	51	178.61	173.753
MANF	ENSG00000145050.19	196	97.755	102.12
FKBP9	ENSG00000122642.11	9	157.77	151.362
SNRNP25	ENSG00000161981.11	230	74.46	84.4762
POLR2I	ENSG00000105258.9	227	63.33	77.853
TMEM115	ENSG00000126062.4	60	120.635	124.592
TRAP1	ENSG00000126602.11	242	130.27	137.549
PGD	ENSG00000142657.21	121	118.08	127.197
GNB2	ENSG00000172354.10	228	105.53	111.05
MRPS18C	ENSG00000163319.11	129	77.54	86.7238
RBMS1	ENSG00000153250.20	13	153.28	162.485
UROD	ENSG00000126088.14	232	92.84	106.768
ZYX	ENSG00000159840.16	188	93.58	102.909
MAD2L2	ENSG00000116670.15	107	109.14	119.78
GINS3	ENSG00000181938.14	20	150.405	151.96
SIK1B	ENSG00000275993.3	31	189.31	188.387
MRPL17	ENSG00000158042.9	275	87.61	95.81
NDUFB6	ENSG00000165264.11	236	72.795	90.2712
TXNDC17	ENSG00000129235.11	174	70.195	81.7882
SNAI2	ENSG00000019549.13	16	116.26	129.574
FAM222A	ENSG00000139438.6	5	138.75	142.25
PAGE1	ENSG00000068985.5	561	69.33	80.7257
CYC1	ENSG00000179091.5	681	77.69	92.5343
TRIAP1	ENSG00000170855.4	81	113.58	119.139
MRPS26	ENSG00000125901.6	149	98.61	103.631
DRG1	ENSG00000185721.13	138	96.59	102.951
SNU13	ENSG00000100138.15	824	75.67	88.8437
FBXW9	ENSG00000132004.13	6	170.13	185.338
CCDC189	ENSG00000196118.12	7	220.39	196.649
ADRM1	ENSG00000130706.13	258	98.215	104.195
NADK2	ENSG00000152620.13	17	123.59	136.904
TIMM21	ENSG00000075336.12	26	118.545	118.079
SLC25A11	ENSG00000108528.14	89	117.04	120.252
EIF2A	ENSG00000144895.12	42	117.095	139.199
SRSF5	ENSG00000100650.16	97	129.3	144.053
TPD52L1	ENSG00000111907.21	53	91.32	121.995
PAM16	ENSG00000217930.8	121	78.17	89.126
POLE4	ENSG00000115350.12	110	70.31	81.3089
ILRUN	ENSG00000196821.10	31	139.48	133.84
MDFIC	ENSG00000135272.12	12	98.395	145.608
PMM1	ENSG00000100417.12	12	154.93	136.198
NDUFB8	ENSG00000166136.16	348	64.26	78.0523
ZDHHC3	ENSG00000163812.15	83	97.04	106.44
PDF	ENSG00000258429.2	76	116.36	114.555
DNASE2	ENSG00000105612.9	92	136.58	138.524
PUM3	ENSG00000080608.10	37	97.54	129.458
ABHD16A	ENSG00000204427.12	37	154.85	150.319
CHPF2	ENSG00000033100.16	20	161.89	170.591
AC120057.2	ENSG00000262526.2	49	97.89	105.107
SSRP1	ENSG00000149136.9	218	129.17	134.461
SLC25A4	ENSG00000151729.11	96	109.605	124.281
SRP14	ENSG00000140319.11	452	76.685	88.2066
ZNF326	ENSG00000162664.17	15	153.79	157.235
POLR2K	ENSG00000147669.11	180	105.235	116.331
PSMB5	ENSG00000100804.19	342	87.805	93.6373
HADHA	ENSG00000084754.12	133	125.18	131.439
APH1A	ENSG00000117362.13	90	115.115	115.669
MDH2	ENSG00000146701.12	449	115.83	116.001
AC007192.1	ENSG00000268173.3	430	125.88	125.298
HACD3	ENSG00000074696.13	53	127.88	132.661
PLAC8	ENSG00000145287.11	69	98.85	105.274
AC010422.8	ENSG00000285589.1	211	75.95	87.5709
CSTB	ENSG00000160213.9	365	87.06	93.0339
PPAN	ENSG00000130810.20	28	119.08	118.501
CIAO1	ENSG00000144021.3	115	132.13	133.375
ATP5F1C	ENSG00000165629.20	308	80.72	94.0456
REEP5	ENSG00000129625.13	132	82.21	92.6633
CCNE1	ENSG00000105173.14	25	151.59	152.314
OXCT1	ENSG00000083720.13	149	139.92	144.029
GSTK1	ENSG00000197448.14	155	100.54	116.02
SDHA	ENSG00000073578.17	333	119	124.724
TNFRSF1A	ENSG00000067182.8	73	130.56	134.588
RGS19	ENSG00000171700.14	16	108.185	108.081
SEC11A	ENSG00000140612.14	202	97.505	106.439
PITPNA	ENSG00000174238.15	36	120.365	135.021
RASGEF1A	ENSG00000198915.12	9	112.18	101.478
APOO	ENSG00000184831.14	40	124.67	117.074
ARPC3	ENSG00000111229.16	335	75.44	87.5036
TTC7B	ENSG00000165914.15	5	133.46	129.936
BOLA3	ENSG00000163170.12	181	71.48	86.309
GCHFR	ENSG00000137880.6	121	94.37	99.757
MRPS36	ENSG00000134056.12	96	98.595	99.9971
TCP1	ENSG00000120438.12	236	111.73	122.619
SOD1	ENSG00000142168.15	822	74.865	85.0057
GATC	ENSG00000257218.6	38	96.575	108.398
GAL	ENSG00000069482.7	197	111	117.157
CHCHD7	ENSG00000170791.18	89	82.04	100.141
NTMT1	ENSG00000148335.15	149	80.89	90.0953
PYCR1	ENSG00000183010.17	253	109.22	113.799
ZNF598	ENSG00000167962.14	66	138.4	149.598
MYL12B	ENSG00000118680.14	624	103.115	110.148
TXNL4B	ENSG00000140830.9	15	105.64	99.2293
PDAP1	ENSG00000106244.13	274	94.045	98.7112
ARPC2	ENSG00000163466.16	227	82.24	92.9798
AP2M1	ENSG00000161203.13	480	115.025	120.968
HMBS	ENSG00000256269.10	26	147.855	148.289
PSMB4	ENSG00000159377.11	319	100.59	102.135
RHBDD2	ENSG00000005486.17	68	100.045	109.162
MRPL12	ENSG00000262814.8	462	82.165	89.3382
RPS27L	ENSG00000185088.14	244	79.385	93.078
U2AF1	ENSG00000160201.12	174	84.27	92.52
LAPTM4B	ENSG00000104341.17	313	97.6	109.255
NCK1	ENSG00000158092.7	29	123.33	135.353
CIAO2A	ENSG00000166797.11	210	100.395	108.684
SEC61G	ENSG00000132432.14	348	78.83	95.0778
TBCA	ENSG00000171530.15	320	91.375	97.6991
MRPL3	ENSG00000114686.9	100	102.08	105.593
RITA1	ENSG00000139405.16	91	84.41	93.0784
GAGE1	ENSG00000205777.18	351	84.76	94.0914
ASPSCR1	ENSG00000169696.16	41	148.18	158.97
WBP11	ENSG00000084463.8	92	120.2	122.918
NDUFAF8	ENSG00000224877.4	281	65.93	86.3011
HSBP1L1	ENSG00000226742.4	139	80.56	91.465
FAM207A	ENSG00000160256.13	135	71.47	83.4417
RUVBL2	ENSG00000183207.14	356	93.04	102.714
PYCR2	ENSG00000143811.19	57	103.93	117.397
CCDC85B	ENSG00000175602.4	322	77.725	84.9625
FANCI	ENSG00000140525.19	32	166.745	175.774
AHSA1	ENSG00000100591.8	269	100.68	105.593
MYDGF	ENSG00000074842.8	450	104.915	107.655
CIRBP	ENSG00000099622.14	69	134.75	147.129
HMGB1	ENSG00000189403.15	380	90.84	98.5125
RANGRF	ENSG00000108961.14	83	72.43	95.9704
NECTIN1	ENSG00000110400.11	9	138.95	128.937
OSBPL6	ENSG00000079156.17	3	159.12	137.08
RNF220	ENSG00000187147.18	49	120.66	126.276
MARS1	ENSG00000166986.15	45	134.46	142.459
AUP1	ENSG00000115307.17	260	75.315	103.899
TTL	ENSG00000114999.8	21	177.72	168.676
APBA3	ENSG00000011132.12	11	137.92	139.602
POMP	ENSG00000132963.8	293	65.31	78.9173
COPA	ENSG00000122218.16	74	126.4	137.087
RABAC1	ENSG00000105404.11	129	90.96	103.059
KNSTRN	ENSG00000128944.13	29	116.82	120.917
JKAMP	ENSG00000050130.18	24	121.29	125.02
PES1	ENSG00000100029.18	133	103.43	114.405
PSMG1	ENSG00000183527.12	135	84.67	94.206
ANXA6	ENSG00000197043.14	80	127.435	129.147
TIMM9	ENSG00000100575.14	60	105.43	101.867
TMED10	ENSG00000170348.9	102	99.4	99.8049
SBDS	ENSG00000126524.10	140	106.18	116.301
PCID2	ENSG00000126226.22	51	127.52	142.554
C15orf40	ENSG00000169609.14	53	102	109.351
UBE2S	ENSG00000108106.14	484	86.41	93.6048
RIOK1	ENSG00000124784.9	54	124.455	125.823
H1-10	ENSG00000184897.6	225	103.77	104.075
RNFT1	ENSG00000189050.16	18	94	153.871
NAP1L1	ENSG00000187109.15	266	98.77	109.049
ZNRD2	ENSG00000173465.8	148	74.865	86.8196
FAM83H	ENSG00000180921.7	40	158.215	158.173
MRPL2	ENSG00000112651.12	137	88.31	97.2908
BUD23	ENSG00000071462.12	264	55.805	77.2924
CYTH2	ENSG00000105443.15	25	124.59	123.192
SAT2	ENSG00000141504.12	86	101.665	111.328
FSTL3	ENSG00000070404.10	182	129.905	135.328
MED8	ENSG00000159479.17	82	88.06	104.271
FHL2	ENSG00000115641.19	70	89.46	102.378
SMPDL3B	ENSG00000130768.15	5	127.12	130.12
PSD4	ENSG00000125637.16	5	73.15	107.452
EIF3CL	ENSG00000205609.13	44	116.53	124.721
ZNF219	ENSG00000165804.16	14	111.285	120.255
CMC2	ENSG00000103121.9	229	89.82	101.43
SDF2L1	ENSG00000128228.5	387	96.93	105.326
PNKD	ENSG00000127838.14	90	103.335	109.646
NELFCD	ENSG00000101158.15	58	98.71	108.975
PSMD14	ENSG00000115233.12	84	108.945	115.796
C12orf57	ENSG00000111678.11	207	79.65	94.8228
SUMO3	ENSG00000184900.16	127	89.83	103.079
CD55	ENSG00000196352.16	508	126.735	130.921
DUSP9	ENSG00000130829.18	47	135.87	138.396
RNF5	ENSG00000204308.8	115	90.93	94.6663
NDUFB4	ENSG00000065518.8	399	74.24	89.4628
PRELID3B	ENSG00000101166.16	92	152.405	150.098
MRPL27	ENSG00000108826.16	192	93.36	98.4204
SLC2A1	ENSG00000117394.24	107	137.92	138.164
PROSER1	ENSG00000120685.20	9	154.17	136.583
TMEM70	ENSG00000175606.11	88	113.805	117.902
SNRPB	ENSG00000125835.19	799	89.67	99.867
PODXL2	ENSG00000114631.11	154	142.725	146.174
MAGOH	ENSG00000162385.11	127	93.71	105.739
DAP	ENSG00000112977.16	54	102.53	111.656
LLPH	ENSG00000139233.7	58	95.935	102.972
LMBRD1	ENSG00000168216.13	12	146.775	138.481
U2AF2	ENSG00000063244.13	108	124.55	132.195
ELOF1	ENSG00000130165.10	248	90.785	99.7493
ACY1	ENSG00000243989.9	44	99.41	111.667
C11orf80	ENSG00000173715.18	7	117.43	117.004
TSTA3	ENSG00000104522.16	110	83.84	103.727
PPM1G	ENSG00000115241.11	150	101.835	108.93
TBRG1	ENSG00000154144.13	7	149.4	148.171
PHF20	ENSG00000025293.17	30	148.98	148.167
MYBL2	ENSG00000101057.16	176	92.55	103.301
WDR1	ENSG00000071127.17	100	115.22	122.723
THG1L	ENSG00000113272.14	21	105.03	123.257
CD70	ENSG00000125726.11	77	94.46	112.643
RHOT2	ENSG00000140983.14	51	184.61	180.511
SLC25A23	ENSG00000125648.15	43	102.77	115.403
TAF10	ENSG00000166337.10	218	82.74	98.6634
ATP6V0C	ENSG00000185883.12	522	95.035	102.469
MRPS15	ENSG00000116898.12	252	64.195	82.9409
UXT	ENSG00000126756.12	309	54.62	71.4987
ACTB	ENSG00000075624.17	704	136.035	136.725
BOLA2B	ENSG00000169627.9	201	61.84	73.7743
HNRNPAB	ENSG00000197451.12	287	117.15	119.066
CSTF1	ENSG00000101138.12	36	130.04	137.318
POLR3H	ENSG00000100413.17	110	97.265	108.827
UBE2T	ENSG00000077152.11	102	108.985	117.449
SLC37A4	ENSG00000137700.18	11	147.64	145.193
TRNAU1AP	ENSG00000180098.9	21	92.79	105.643
LSM3	ENSG00000170860.4	304	75.145	84.5828
EMC6	ENSG00000127774.7	190	84.53	92.3014
EIF4E2	ENSG00000135930.14	137	59.48	76.5278
KRT8	ENSG00000170421.12	737	90.68	98.3851
SLC25A6	ENSG00000169100.14_PAR_Y	314	90.28	96.9039
FOXK2	ENSG00000141568.21	33	151.04	141.044
C16orf87	ENSG00000155330.10	15	112.88	122.945
BRIX1	ENSG00000113460.13	281	113.25	116.809
RMDN3	ENSG00000137824.16	23	119.36	120.276
RAB35	ENSG00000111737.12	70	111.115	107.8
MRPL22	ENSG00000082515.18	182	76.965	92.6174
NR2F1	ENSG00000175745.14	18	105.425	123.678
LRRC61	ENSG00000127399.15	46	85.055	90.8707
ERI3	ENSG00000117419.16	117	97.59	104.588
UBL3	ENSG00000122042.10	8	138.48	127.743
NAIF1	ENSG00000171169.9	9	110.91	114.001
ECI1	ENSG00000167969.13	254	77.965	88.2642
THOC3	ENSG00000051596.10	48	103.85	111.689
MID1	ENSG00000101871.16	7	153.78	179.366
PTGES3	ENSG00000110958.16	346	115.16	122.236
AVPI1	ENSG00000119986.7	129	93.77	97.8449
EEF1B2	ENSG00000114942.14	810	56.58	71.686
HSPA1A	ENSG00000204389.10	282	110.295	112.617
CALM3	ENSG00000160014.17	157	110.19	116.537
STAT6	ENSG00000166888.12	15	135.61	177.49
C16orf74	ENSG00000154102.11	27	110.07	124.175
ARF3	ENSG00000134287.10	149	106.36	114.946
CHD1L	ENSG00000131778.19	16	192.27	195.144
NELFE	ENSG00000204356.14	140	84.745	97.4455
TMEM185B	ENSG00000226479.4	11	156.38	135.245
PPA1	ENSG00000180817.12	212	93.31	102.823
DUSP16	ENSG00000111266.9	15	127.94	135.948
GPX4	ENSG00000167468.18	935	85.5	94.4883
GLI4	ENSG00000250571.7	10	135.955	126.262
UTP18	ENSG00000011260.14	56	103.115	114.944
VTI1B	ENSG00000100568.11	84	70.985	79.0096
TALDO1	ENSG00000177156.11	153	81.21	94.5868
CCNI	ENSG00000118816.11	42	144.85	146.163
MOV10	ENSG00000155363.18	31	162.56	174.229
TMX2	ENSG00000213593.10	184	107.255	113.001
RCL1	ENSG00000120158.12	29	119.67	131.625
PXDC1	ENSG00000168994.14	26	166.715	175.936
OTUD6B	ENSG00000155100.11	4	148.75	150.51
PARP12	ENSG00000059378.13	8	111.02	127.014
ATP5ME	ENSG00000169020.10	410	71.09	79.2227
MAIP1	ENSG00000162972.10	29	121.32	126.899
SEMA3F	ENSG00000001617.12	26	122.495	130.464
LMO4	ENSG00000143013.13	82	118.48	123.135
CDK1	ENSG00000170312.16	130	142.01	149.95
RBM8A	ENSG00000265241.7	255	72.83	87.675
TMEM167A	ENSG00000174695.10	73	108.7	121.77
SRSF1	ENSG00000136450.13	119	127.84	136.189
FLOT1	ENSG00000137312.15	122	104.91	108.198
ATP5PB	ENSG00000116459.11	541	90.04	97.8552
RALB	ENSG00000144118.14	13	134.56	130.916
SDHAF1	ENSG00000205138.4	57	117.56	118.808
WFDC1	ENSG00000103175.11	308	81.46	92.2329
UNG	ENSG00000076248.11	70	136.075	142.708
CEBPD	ENSG00000221869.5	63	104.38	113.96
GPR180	ENSG00000152749.8	6	153.55	137.477
USP36	ENSG00000055483.19	19	162.48	180.804
ATP5MF	ENSG00000241468.8	891	76.85	88.7835
TNFSF9	ENSG00000125657.5	132	123.155	124.807
CDK5RAP1	ENSG00000101391.21	25	121.73	125.573
SLC22A5	ENSG00000197375.13	5	233.04	220.57
TMEM250	ENSG00000238227.8	48	135.29	135.03
LGALS3BP	ENSG00000108679.13	413	169.81	170.547
SUPT7L	ENSG00000119760.16	38	134.71	151.12
ZDHHC24	ENSG00000174165.8	37	64.52	77.2727
EDF1	ENSG00000107223.13	363	78.43	90.2123
MBOAT7	ENSG00000125505.17	89	128.75	134.552
YWHAB	ENSG00000166913.13	226	80.305	97.0244
FDPS	ENSG00000160752.15	401	91.04	102.219
CBWD3	ENSG00000196873.16	33	64.92	108.357
PLS1	ENSG00000120756.13	8	136.415	145.116
UBE2A	ENSG00000077721.16	77	92.84	114.348
TOMM40	ENSG00000130204.13	372	90.235	101
NSUN5	ENSG00000130305.17	102	105.065	126.347
DHPS	ENSG00000095059.16	66	109.605	128.418
PTP4A2	ENSG00000184007.22	119	108.16	115.61
MRPS21	ENSG00000266472.6	463	84.06	97.2244
POGZ	ENSG00000143442.22	7	243.1	222.73
IGSF8	ENSG00000162729.14	44	132.45	136.759
PWWP2B	ENSG00000171813.14	17	103.15	109.977
BABAM1	ENSG00000105393.16	81	76.33	97.1657
POLR2F	ENSG00000100142.16	228	66.22	78.8959
EMC10	ENSG00000161671.17	72	146.01	145.831
PBX1	ENSG00000185630.19	11	121.59	104.42
MZT2B	ENSG00000152082.15	320	83.285	92.9307
HEATR5A	ENSG00000129493.15	23	71.52	109.75
HGH1	ENSG00000235173.7	79	124.86	125.397
CNDP2	ENSG00000133313.15	38	119.9	131.748
DAZAP2	ENSG00000183283.16	146	112.265	130.06
GTF2A2	ENSG00000140307.11	84	75.165	87.8267
MCAM	ENSG00000076706.17	77	153.69	164.518
NDEL1	ENSG00000166579.16	17	138.62	162.625
TXNL1	ENSG00000091164.13	90	99.72	104.293
DNAJA1	ENSG00000086061.16	276	110.875	115.715
PIN1	ENSG00000127445.14	131	90.88	101.282
MCFD2	ENSG00000180398.13	67	97.89	112.055
ZNF706	ENSG00000120963.12	120	100.895	115.248
RAB5C	ENSG00000108774.15	248	105.32	111.956
WDHD1	ENSG00000198554.12	10	162.59	148.782
FUT10	ENSG00000172728.16	4	169.695	180.817
MAGEA12	ENSG00000213401.10	88	118.59	117.071
EIF5	ENSG00000100664.11	78	133.73	135.055
AGA	ENSG00000038002.9	15	84.69	105.868
MICU1	ENSG00000107745.19	39	128.19	127.951
PPAT	ENSG00000128059.8	14	162.75	162.144
DHX35	ENSG00000101452.15	2	153.595	153.595
SELENBP1	ENSG00000143416.21	82	131.235	132.423
ERG28	ENSG00000133935.7	31	110.32	108.79
TIMM22	ENSG00000177370.5	61	92.88	100.493
CCDC66	ENSG00000180376.17	10	144.385	150.708
DNAJC8	ENSG00000126698.11	104	95.055	107.305
SPRYD3	ENSG00000167778.9	18	104.76	118.047
PPP1R14B	ENSG00000173457.11	445	74.6	84.4122
C1orf43	ENSG00000143612.21	256	87.43	99.4784
NBPF15	ENSG00000266338.6	12	170.555	186.452
PTPMT1	ENSG00000110536.14	124	90.35	97.4766
CNRIP1	ENSG00000119865.9	4	110.585	96.63
VAC14	ENSG00000103043.15	33	129.79	134.944
ATG9A	ENSG00000198925.12	43	125.45	133.152
RNF141	ENSG00000110315.7	23	87.48	104.202
METTL21A	ENSG00000144401.14	20	153.08	157.256
ATG4C	ENSG00000125703.15	10	136.41	131.442
PA2G4	ENSG00000170515.14	561	90.08	101.805
CHTOP	ENSG00000160679.13	80	128.17	128.793
AAMP	ENSG00000127837.10	77	104.93	113.905
PCBD2	ENSG00000132570.15	9	57.03	80.3656
MMADHC	ENSG00000168288.13	57	107.45	111.718
MGST3	ENSG00000143198.13	362	87.355	101.411
CNPY2	ENSG00000257727.6	470	66.745	81.5918
SSU72	ENSG00000160075.12	164	92.71	103.224
GTF2IRD2B	ENSG00000174428.18	11	59.39	94.8536
TXN2	ENSG00000100348.10	125	87.9	98.0938
MYO10	ENSG00000145555.15	41	153.33	156.735
TRIM28	ENSG00000130726.12	303	135.77	137.268
FAM216A	ENSG00000204856.12	43	115.8	109.309
UQCC1	ENSG00000101019.22	39	142.21	144.466
PDXK	ENSG00000160209.19	169	91.7	98.6541
MXD4	ENSG00000123933.17	83	82.26	102.518
NDUFA6	ENSG00000184983.11	342	67.665	81.4617
BTF3L4	ENSG00000134717.18	60	117.13	113.279
CRELD2	ENSG00000184164.15	92	128.855	131.935
ALG12	ENSG00000182858.14	29	133.5	146.501
NASP	ENSG00000132780.17	104	124.1	125.667
SRGN	ENSG00000122862.5	96	65.095	84.5318
TYMP	ENSG00000025708.14	96	111.715	113.466
GTF2F1	ENSG00000125651.14	60	103.275	104.487
EIF1AX	ENSG00000173674.11	271	81.89	94.0984
NUP42	ENSG00000136243.17	50	131.975	138.921
ECE1	ENSG00000117298.16	31	151.72	150.028
PSMA6	ENSG00000100902.11	188	94.075	97.4025
HIF1A	ENSG00000100644.17	8	187.93	167.779
WDR20	ENSG00000140153.18	11	98.68	112.805
RANGAP1	ENSG00000100401.20	92	142.665	151.915
PSMA7	ENSG00000101182.15	533	71.79	85.4406
OSR2	ENSG00000164920.9	12	95.265	111.926
TOMM34	ENSG00000025772.8	46	94.485	100.47
PSMA5	ENSG00000143106.13	694	82.215	95.2226
COTL1	ENSG00000103187.8	298	103.675	106.203
TRMT10C	ENSG00000174173.7	87	116.09	126.873
HNRNPR	ENSG00000125944.21	86	129.335	137.445
NOP56	ENSG00000101361.17	385	105.74	115.215
PSME2	ENSG00000100911.16	300	80.235	91.943
CEBPZOS	ENSG00000218739.10	11	105.96	105.491
ZNF639	ENSG00000121864.10	18	166.515	169.617
PITPNC1	ENSG00000154217.15	28	124.855	117.169
DAXX	ENSG00000204209.13	50	134.53	132.752
LEMD1	ENSG00000186007.10	2	89.615	89.615
ZSCAN32	ENSG00000140987.20	10	142.76	152.531
AC245033.1	ENSG00000260836.2	8	76.565	83.7963
COQ9	ENSG00000088682.14	67	134.64	138.708
CHST7	ENSG00000147119.4	9	113	136.102
AK6	ENSG00000085231.14	53	111.97	116.163
DICER1	ENSG00000100697.15	5	187.08	176.826
APEH	ENSG00000164062.13	66	118.655	122.949
MT2A	ENSG00000125148.7	224	86.425	98.6114
SEM1	ENSG00000127922.9	235	64.2	80.0338
SH3GLB2	ENSG00000148341.18	36	140.925	169.538
POLR2H	ENSG00000163882.9	159	92.64	105.231
NDUFB5	ENSG00000136521.13	67	97.79	105.403
OXLD1	ENSG00000204237.5	56	113.385	124.337
SHMT1	ENSG00000176974.20	25	100.55	107.747
ETS2	ENSG00000157557.13	27	147.75	139.766
ACTR3B	ENSG00000133627.18	19	90.33	96.7837
TRAPPC5	ENSG00000181029.9	254	71.21	78.7096
U2AF1L5	ENSG00000275895.7	136	92.82	93.2601
TUSC2	ENSG00000114383.10	121	82.94	94.1564
UBC	ENSG00000150991.15	456	121.235	126.102
SNTA1	ENSG00000101400.6	12	137.14	129.187
CISD1	ENSG00000122873.12	142	91.34	103.303
ZDHHC5	ENSG00000156599.11	29	132.92	121.421
KAT5	ENSG00000172977.13	23	112.52	117.034
CD81	ENSG00000110651.12	279	124.37	127.45
SNW1	ENSG00000100603.14	24	123.49	125.942
BNIP3	ENSG00000176171.11	67	84.06	93.027
TRMT13	ENSG00000122435.10	17	218.36	178.238
RNF181	ENSG00000168894.10	181	66.54	80.9181
DHX30	ENSG00000132153.15	145	134.22	143.714
TAF1D	ENSG00000166012.17	123	169.65	153.503
MIEN1	ENSG00000141741.12	146	87.32	95.8716
HIGD2A	ENSG00000146066.3	252	78.23	91.1181
TMX4	ENSG00000125827.9	20	112.62	110.843
ASPH	ENSG00000198363.18	46	145.455	141.896
SYMPK	ENSG00000125755.19	38	148.72	148.457
SUPT5H	ENSG00000196235.14	58	124.465	133.544
TSR3	ENSG00000007520.4	151	82.89	93.5856
SRP19	ENSG00000153037.15	106	113.995	125.002
SHC1	ENSG00000160691.19	80	117.585	130.906
TICAM1	ENSG00000127666.10	29	118.18	117.673
POMGNT1	ENSG00000085998.14	48	112.48	131.095
PNRC1	ENSG00000146278.11	28	137.455	139.239
SRRT	ENSG00000087087.20	70	123.195	139.291
PSMA1	ENSG00000129084.18	249	113.21	126.423
GOT2	ENSG00000125166.13	156	123.57	128.503
MRPL9	ENSG00000143436.11	162	74.03	92.7881
CIB1	ENSG00000185043.12	247	95.71	108.447
ECHDC3	ENSG00000134463.15	21	113.23	104.625
GSDME	ENSG00000105928.16	27	146.42	151.756
SPTSSA	ENSG00000165389.7	81	94.64	109.469
FRG1	ENSG00000109536.12	49	97.4	101.864
ADPRS	ENSG00000116863.11	36	121.98	122.432
WRAP53	ENSG00000141499.17	25	95.88	124.757
PDXP	ENSG00000241360.2	83	118.09	121.693
NUDT16L1	ENSG00000168101.14	51	105.46	113.584
MARK4	ENSG00000007047.15	8	81.77	86.9962
ULK3	ENSG00000140474.14	32	174.41	186.542
NR4A3	ENSG00000119508.18	3	132.03	122.007
NDUFS7	ENSG00000115286.20	405	102.14	112.959
S100A16	ENSG00000188643.11	289	87.38	96.2906
ERCC3	ENSG00000163161.14	45	162.23	165.57
HSBP1	ENSG00000230989.7	245	80.24	90.6004
KDELR2	ENSG00000136240.10	99	114.75	114.462
ITPK1	ENSG00000100605.17	32	114.42	121.097
MRPL32	ENSG00000106591.4	101	100.76	107.329
KXD1	ENSG00000105700.11	96	101.955	109.362
TBRG4	ENSG00000136270.14	163	129	127.544
ENSA	ENSG00000143420.19	116	99.93	109.83
QTRT1	ENSG00000213339.9	36	125.93	143.517
MRPS7	ENSG00000125445.11	266	88.315	97.2064
BOLA2-SMG1P6	ENSG00000261740.6	209	69.34	82.4819
SLX1A	ENSG00000132207.18	24	110.72	113.223
MSLN	ENSG00000102854.16	47	205.87	204.055
TMEM184B	ENSG00000198792.13	24	144.26	133.95
TXNDC5	ENSG00000239264.9	187	139.4	135.354
BCAT2	ENSG00000105552.15	78	120.115	130.116
PSAP	ENSG00000197746.14	366	185.11	187.077
MZT2A	ENSG00000173272.16	198	81.52	97.9263
PARP4	ENSG00000102699.6	11	105.23	133.484
YBX3	ENSG00000060138.13	257	89.32	102.004
ORMDL3	ENSG00000172057.10	14	125.855	118.937
MED27	ENSG00000160563.14	30	119.655	131.282
TOMM40L	ENSG00000158882.15	22	148.14	153.925
ANKRD49	ENSG00000168876.9	16	198.02	192.202
GFM1	ENSG00000168827.15	46	118.16	131.629
HEATR1	ENSG00000119285.11	13	138.62	124.947
BAIAP2L1	ENSG00000006453.14	41	168.56	164.039
ASH2L	ENSG00000129691.16	14	113.58	121.631
DONSON	ENSG00000159147.18	24	168.16	152.607
MRPS18B	ENSG00000204568.12	203	94.5	100.983
DHX34	ENSG00000134815.19	12	151.415	146.177
ATP1A1	ENSG00000163399.16	162	125.035	135.149
TMED2	ENSG00000086598.11	121	136.57	131.852
PGRMC1	ENSG00000101856.10	88	122.06	122.986
PSMD9	ENSG00000110801.14	135	87.07	98.35
GCSH	ENSG00000140905.11	251	88.05	97.0631
NAA10	ENSG00000102030.16	246	71.9	93.2079
EEF2	ENSG00000167658.16	1039	117.93	123.691
MAZ	ENSG00000103495.14	67	85.58	98.4461
C8orf82	ENSG00000213563.7	46	104.365	108.517
EPDR1	ENSG00000086289.12	8	167.06	144.269
MRPS23	ENSG00000181610.13	107	101.73	109.844
TIGAR	ENSG00000078237.7	16	116.125	123.6
CHKA	ENSG00000110721.12	28	146.855	149.417
EXD2	ENSG00000081177.18	5	184.74	161.014
HDAC8	ENSG00000147099.21	15	98.81	116.567
RPIA	ENSG00000153574.9	23	140.74	141.668
ZNF276	ENSG00000158805.12	18	234.985	230.648
NENF	ENSG00000117691.10	288	99.715	106.221
CBX8	ENSG00000141570.11	42	117.29	126.107
DHCR24	ENSG00000116133.13	104	143.54	142.998
GADD45GIP1	ENSG00000179271.3	426	68.105	75.9468
TYSND1	ENSG00000156521.14	42	139.115	144.671
APTX	ENSG00000137074.20	51	99.72	109.24
TMEM109	ENSG00000110108.10	70	121.785	121.699
SF3B6	ENSG00000115128.7	275	80.93	93.4542
ECEL1	ENSG00000171551.12	134	171.665	177.596
CTNNB1	ENSG00000168036.18	25	183.77	175.969
CHD4	ENSG00000111642.16	35	141.57	141.741
PAXX	ENSG00000148362.11	67	92.91	129.424
MCM7	ENSG00000166508.18	237	130.63	137.112
SLC2A11	ENSG00000133460.19	29	85.37	86.449
HSPH1	ENSG00000120694.20	42	131.4	133.942
OSER1	ENSG00000132823.11	42	152.23	146.501
GNL3L	ENSG00000130119.17	8	90.925	95.5662
YWHAQ	ENSG00000134308.14	289	98.52	101.991
ARHGDIA	ENSG00000141522.12	400	100.295	110.994
CARHSP1	ENSG00000153048.11	165	81.22	93.0499
ATP5MD	ENSG00000173915.16	665	64.34	83.244
TOMM22	ENSG00000100216.6	105	102.58	108.561
ARMC10	ENSG00000170632.14	31	117.12	121.271
PCBP1	ENSG00000169564.7	206	120.985	131.471
SF3A2	ENSG00000104897.10	144	104.67	105.972
SS18L2	ENSG00000008324.12	131	102.32	108.688
TMEM35B	ENSG00000243749.1	6	186.74	169.322
CSDE1	ENSG00000009307.16	147	120.2	118.537
MAGEA6	ENSG00000197172.10	161	100.55	108.728
COQ4	ENSG00000167113.11	68	100.26	109.526
MFAP1	ENSG00000140259.7	31	129.24	133.5
MT-ND6	ENSG00000198695.2	171	36	37.5657
LSM7	ENSG00000130332.15	320	71	84.9717
SRSF6	ENSG00000124193.16	7	212.16	164.284
YWHAZ	ENSG00000164924.18	101	139.06	134.353
ORC4	ENSG00000115947.14	14	127.965	130.82
STRAP	ENSG00000023734.11	129	116.48	117.216
RGS10	ENSG00000148908.15	47	112.9	100.685
RHOD	ENSG00000173156.7	50	75.74	81.3588
ARL1	ENSG00000120805.14	47	96.47	112.651
NUBP2	ENSG00000095906.17	174	107.84	110.352
STUB1	ENSG00000103266.11	184	82.27	93.4523
ALDH1A3	ENSG00000184254.17	18	176.57	172.862
PMP22	ENSG00000109099.16	57	135.21	135.637
UAP1	ENSG00000117143.13	42	111.63	128.635
MYCBP	ENSG00000214114.9	42	115.92	105.337
UQCRFS1	ENSG00000169021.6	269	99.08	107.694
ISOC1	ENSG00000066583.12	24	131.665	138.318
HNRNPU	ENSG00000153187.20	151	134.23	134.384
PEA15	ENSG00000162734.13	64	118.98	116.073
MED10	ENSG00000133398.4	77	123.75	121.567
TM9SF1	ENSG00000100926.15	27	142.44	129.476
ATF1	ENSG00000123268.9	37	107.57	123.295
SLC35A3	ENSG00000117620.15	17	126	157.245
MBD3	ENSG00000071655.18	54	130.625	132.889
MEOX1	ENSG00000005102.14	7	196.77	169.736
SFSWAP	ENSG00000061936.10	24	118.32	134.9
ZNF77	ENSG00000175691.9	2	139.85	139.85
CHUK	ENSG00000213341.11	11	138.1	150.805
PDIA4	ENSG00000155660.11	72	153.01	156.717
DECR1	ENSG00000104325.7	22	70.735	90.3377
ATP6V1B2	ENSG00000147416.11	16	171.96	173.542
PLSCR1	ENSG00000188313.13	19	132.08	130.958
TRMT112	ENSG00000173113.7	350	93.55	105.71
TBC1D7	ENSG00000145979.18	17	126.17	120.662
SND1	ENSG00000197157.11	98	130.265	127.833
CCNB1	ENSG00000134057.15	167	104.8	112.896
PLIN3	ENSG00000105355.9	125	95.2	99.943
AP001453.4	ENSG00000286264.2	43	74.52	81.1428
GRSF1	ENSG00000132463.14	51	122.56	131.633
TRMT10B	ENSG00000165275.10	4	119.015	114.81
UVRAG	ENSG00000198382.9	12	99.69	123.132
AK1	ENSG00000106992.19	105	98.28	103.611
NCOA3	ENSG00000124151.19	7	152.44	154.956
RASIP1	ENSG00000105538.10	221	98.89	103.414
U2SURP	ENSG00000163714.18	45	143.71	152.77
STMN1	ENSG00000117632.23	347	107	112.742
COPS3	ENSG00000141030.13	83	102.04	111.187
IGBP1	ENSG00000089289.16	38	98.2	110.951
MRPS33	ENSG00000090263.16	112	94.235	103.65
DBNL	ENSG00000136279.21	35	124.04	129.903
FXN	ENSG00000165060.15	41	131.88	131.57
ITFG2	ENSG00000111203.13	15	107.31	137.893
MRPL53	ENSG00000204822.7	66	73.71	87.3845
TPM3	ENSG00000143549.21	229	106.57	114.927
TMEM126B	ENSG00000171204.13	136	91.095	105.146
VASN	ENSG00000168140.5	11	160.52	164.671
INTS13	ENSG00000064102.15	19	131.82	134.113
GRK6	ENSG00000198055.11	35	105.53	100.393
RBM3	ENSG00000102317.18	85	112.48	126.785
ZMAT2	ENSG00000146007.11	124	98.5	104.364
PRPF4	ENSG00000136875.13	36	138.795	134.391
TBXA2R	ENSG00000006638.13	10	130.91	108.39
PEMT	ENSG00000133027.18	99	63.74	78.2952
TBC1D17	ENSG00000104946.13	19	95.97	114.772
PPP2R5D	ENSG00000112640.16	44	140.53	135.745
PSMC3IP	ENSG00000131470.15	38	133.42	133.8
SHKBP1	ENSG00000160410.15	43	120.78	117.874
RAB9A	ENSG00000123595.8	57	90.54	104.547
SELENOM	ENSG00000198832.10	284	102.79	106.722
FAM32A	ENSG00000105058.12	118	100.875	109.177
AARS1	ENSG00000090861.17	79	136.86	139.493
SSNA1	ENSG00000176101.12	196	72.435	82.6085
JMJD6	ENSG00000070495.15	55	113.61	117.281
DNAAF5	ENSG00000164818.16	37	137.35	144.199
SART3	ENSG00000075856.12	22	192.565	187.796
SCYL1	ENSG00000142186.17	43	158.23	148.216
FASTKD1	ENSG00000138399.18	5	251.42	210.466
CCDC137	ENSG00000185298.13	40	118.99	132.263
LSM6	ENSG00000164167.12	47	111.86	112.743
ASB1	ENSG00000065802.12	13	109.81	116.809
SRM	ENSG00000116649.10	337	70.97	86.754
SPCS3	ENSG00000129128.13	48	60.715	80.4502
ATP1B3	ENSG00000069849.11	396	100.345	108.602
MSTO1	ENSG00000125459.17	37	133	141.047
RRN3	ENSG00000085721.13	13	121.09	125.523
CIAPIN1	ENSG00000005194.15	112	127.46	129.087
TP53RK	ENSG00000172315.6	42	101.145	110.936
FNTA	ENSG00000168522.13	11	120.61	127.119
MAP2K2	ENSG00000126934.14	155	92.14	106.246
MICOS10	ENSG00000173436.15	204	82.435	93.2494
DHRS11	ENSG00000278535.5	15	118.82	122.204
TFE3	ENSG00000068323.17	24	149.065	151.373
RPF1	ENSG00000117133.11	102	121.15	122.296
SPAG5	ENSG00000076382.17	32	166.755	150.998
IRAK1	ENSG00000184216.14	103	88.22	103.716
TRIP6	ENSG00000087077.14	235	101.21	110.802
RALGDS	ENSG00000160271.16	9	183.39	166.914
CHAF1A	ENSG00000167670.16	37	154.75	146.488
NPR3	ENSG00000113389.16	24	106.03	117.79
CS	ENSG00000062485.19	143	138.45	133.976
MAF1	ENSG00000179632.10	179	100	107.523
CKB	ENSG00000166165.13	589	119.62	127.078
ABCG2	ENSG00000118777.12	37	91.42	105.582
ABCB6	ENSG00000115657.14	12	154.715	179.642
CISD3	ENSG00000277972.2	213	83.15	91.5718
ANKRD29	ENSG00000154065.17	44	130.44	124.686
EIF2B4	ENSG00000115211.16	43	101.2	116.722
S100A10	ENSG00000197747.9	178	80.535	93.0213
CDC45	ENSG00000093009.11	33	130	133.498
AAAS	ENSG00000094914.14	55	90.23	103.244
PFDN2	ENSG00000143256.5	197	92.7	100.006
BECN1	ENSG00000126581.13	25	166.79	172.04
RAB11A	ENSG00000103769.10	130	106.235	114.447
RBFA	ENSG00000101546.13	29	142.75	139.456
CIAO2B	ENSG00000166595.12	156	85.875	100.777
NUDCD3	ENSG00000015676.18	35	132.67	135.356
SMARCE1	ENSG00000073584.20	39	91.69	117.091
ZNF622	ENSG00000173545.5	83	104.93	106.574
YWHAE	ENSG00000108953.17	240	116.815	121.385
BCAR1	ENSG00000050820.17	41	145.94	147.541
POP1	ENSG00000104356.11	21	140.86	128.539
CLTC	ENSG00000141367.12	39	142.05	152.195
PCGF6	ENSG00000156374.16	10	148.355	152.01
POR	ENSG00000127948.16	194	117.435	117.388
THOC1	ENSG00000079134.12	12	129.745	147.931
ECH1	ENSG00000104823.9	334	105.87	114.764
SH3GL1	ENSG00000141985.9	116	106.12	111.698
TRAPPC1	ENSG00000170043.12	126	88.465	96.7225
SAMD1	ENSG00000141858.12	33	150.17	174.837
TMEM259	ENSG00000182087.14	87	170.26	173.962
SNRNP27	ENSG00000124380.11	54	77.555	99.9246
SRPRA	ENSG00000182934.12	54	115.28	119.094
PRADC1	ENSG00000135617.4	83	78.82	95.6667
TMEM214	ENSG00000119777.20	58	134.695	130.004
BAK1	ENSG00000030110.13	56	125.885	124.489
ORC6	ENSG00000091651.9	54	139.29	140.838
IDH3B	ENSG00000101365.21	110	95.365	109.51
SZRD1	ENSG00000055070.17	72	85.38	93.9018
DPY30	ENSG00000162961.14	115	93.27	100.838
QPRT	ENSG00000103485.19	103	102.83	115.696
PTTG1	ENSG00000164611.13	218	73.905	91.0111
TMED3	ENSG00000166557.14	110	100.52	107.227
TMEM18	ENSG00000151353.15	67	94.88	110.652
TRA2A	ENSG00000164548.11	15	150	158.136
PHF19	ENSG00000119403.15	210	76.815	93.5173
MCM5	ENSG00000100297.16	109	130.1	136.129
IMPA2	ENSG00000141401.12	98	104.845	115.243
SRD5A1	ENSG00000145545.12	38	112.92	129.155
RNF20	ENSG00000155827.12	12	145.62	149.302
PTGES	ENSG00000148344.11	62	112.46	108.849
SEC61B	ENSG00000106803.10	325	67.25	85.5224
LASP1	ENSG00000002834.18	82	130.185	126.73
CDKN3	ENSG00000100526.20	63	75.87	88.2386
TSC22D1	ENSG00000102804.15	87	122.39	125.024
CWC15	ENSG00000150316.12	140	100.945	107.109
PTGES3L-AARSD1	ENSG00000108825.18	9	110.93	110.841
EIF4G1	ENSG00000114867.22	128	115.9	120.145
DCTN5	ENSG00000166847.10	26	140.175	137.207
MAVS	ENSG00000088888.18	9	136.48	128.66
TM9SF2	ENSG00000125304.10	89	100.55	105.312
BAP1	ENSG00000163930.10	58	128.86	141.804
PRPF38A	ENSG00000134748.13	35	89.6	101.719
CCT7	ENSG00000135624.16	484	85.19	95.0354
FOLR1	ENSG00000110195.14	78	146.605	146.896
NXT1	ENSG00000132661.4	46	85.405	96.9713
E2F1	ENSG00000101412.13	59	136.07	151.609
RAB34	ENSG00000109113.20	214	93.015	102.481
DIAPH1	ENSG00000131504.17	42	143.265	137.84
RAP2B	ENSG00000181467.5	2	171.015	171.015
FOSL2	ENSG00000075426.12	17	143.48	151.725
MTFR1L	ENSG00000117640.18	13	119.86	113.035
PRKAR1B	ENSG00000188191.15	48	116.485	115.785
SMARCD2	ENSG00000108604.16	58	102.005	120.817
SARS1	ENSG00000031698.13	198	124.57	129.628
RUSF1	ENSG00000140688.17	13	142	151.975
KIF2C	ENSG00000142945.13	64	148.745	150.199
TEFM	ENSG00000172171.11	29	156.48	148.424
SEPTIN2	ENSG00000168385.18	60	160.2	155.007
LNPEP	ENSG00000113441.16	5	196.37	214.864
ARHGAP23	ENSG00000275832.5	17	153.08	160.528
ENOPH1	ENSG00000145293.16	20	131.24	135.93
COMMD9	ENSG00000110442.12	76	80.33	89.003
ETF1	ENSG00000120705.13	64	125.975	123.823
CSRP2	ENSG00000175183.10	33	98.94	101.827
MTRES1	ENSG00000130349.10	6	148.75	149.74
DDX31	ENSG00000125485.17	19	148.13	131.385
NDUFV3	ENSG00000160194.18	85	72.82	86.1595
FJX1	ENSG00000179431.7	18	139.435	141.867
ACLY	ENSG00000131473.17	53	172.78	166.613
DCAF8	ENSG00000132716.19	26	169.125	172.759
DOC2A	ENSG00000149927.18	1	38.18	38.18
ALAS1	ENSG00000023330.15	58	142.725	136.185
FDX2	ENSG00000267673.6	92	76.455	84.3402
NDUFAB1	ENSG00000004779.10	244	96.08	97.8783
WBP2	ENSG00000132471.12	69	126.82	124.173
RWDD1	ENSG00000111832.13	82	75.445	91.1116
MARS2	ENSG00000247626.5	8	188.79	178.884
PLEKHF1	ENSG00000166289.6	20	115.035	116.055
GMPS	ENSG00000163655.16	50	113.87	117.391
GIPC1	ENSG00000123159.16	91	98.54	103.221
CHMP3	ENSG00000115561.16	24	99.35	99.9696
COPRS	ENSG00000172301.11	182	77.595	94.5791
MGP	ENSG00000111341.10	12	105.815	110.72
RIF1	ENSG00000080345.18	4	161.395	175
VGF	ENSG00000128564.7	12	163.305	149.113
SQSTM1	ENSG00000161011.20	360	106.375	111.079
HCFC1R1	ENSG00000103145.11	134	74.37	90.1288
GNAO1	ENSG00000087258.16	2	167.82	167.82
TMEM9B	ENSG00000175348.11	50	119.495	115.396
MRPS34	ENSG00000074071.15	466	84.015	94.2467
EIF4A3	ENSG00000141543.12	209	108.79	112.113
YEATS4	ENSG00000127337.7	31	125.75	133.61
KLHL29	ENSG00000119771.15	3	132.43	127.26
VPS4A	ENSG00000132612.16	79	111.97	109.74
UBAC2	ENSG00000134882.16	29	134.74	136.093
RPP25	ENSG00000178718.7	190	107.1	114.953
ACTR1A	ENSG00000138107.13	77	103.1	117.717
DTYMK	ENSG00000168393.13	116	106.465	107.809
SEC13	ENSG00000157020.18	402	91.69	101.033
RBM26	ENSG00000139746.16	14	157.305	146.273
ID1	ENSG00000125968.9	196	127.515	129.432
RRP7A	ENSG00000189306.11	122	104.385	108.299
USF2	ENSG00000105698.16	77	115.06	119.02
PRR13	ENSG00000205352.11	388	93.7	103.385
ARF5	ENSG00000004059.11	135	85.3	99.4047
ACOT13	ENSG00000112304.11	61	73.5	90.7154
MATK	ENSG00000007264.15	91	105.34	123.751
EIF4B	ENSG00000063046.18	153	127.3	128.642
BLCAP	ENSG00000166619.15	35	122.59	141.676
NUP188	ENSG00000095319.14	54	128.015	129.191
ARL4D	ENSG00000175906.5	25	107.37	122.795
ERC1	ENSG00000082805.20	10	136.22	133.539
TARBP1	ENSG00000059588.10	8	141.995	140.746
CD151	ENSG00000177697.19	222	110.375	117.749
NCLN	ENSG00000125912.11	100	127.57	142.536
FAM104A	ENSG00000133193.12	35	113.33	132.665
RNF7	ENSG00000114125.14	177	87.17	93.0573
PRKACB	ENSG00000142875.19	10	124.08	148.23
ZC3H15	ENSG00000065548.18	38	134.86	128.939
XRCC6	ENSG00000196419.13	423	96.39	103.887
AURKB	ENSG00000178999.13	151	111.26	121.823
PLPP2	ENSG00000141934.10	139	88.84	101.449
SLBP	ENSG00000163950.13	77	122.29	125.825
TMEM63B	ENSG00000137216.19	14	146.185	137.995
NAT9	ENSG00000109065.12	44	142.05	157.582
TARS1	ENSG00000113407.14	142	105.315	109.61
GPAA1	ENSG00000197858.11	130	117.255	132.017
CDKN2AIPNL	ENSG00000237190.4	28	96.9	101.729
METRN	ENSG00000103260.9	181	77.52	93.1583
TONSL	ENSG00000160949.17	24	175.29	175.352
POLR1C	ENSG00000171453.20	105	111.96	123.641
VBP1	ENSG00000155959.12	50	113.16	117.674
SETD3	ENSG00000183576.13	23	146.6	146.991
CDCA5	ENSG00000146670.10	50	126.825	132.956
NT5C3B	ENSG00000141698.17	86	79.955	92.2645
PEX16	ENSG00000121680.16	66	92.715	106.877
EMC7	ENSG00000134153.10	155	63.7	74.9272
STXBP3	ENSG00000116266.11	40	138.085	144.491
POLDIP2	ENSG00000004142.12	126	114.98	117.578
NDUFA2	ENSG00000131495.9	360	80.3	89.4861
WDR61	ENSG00000140395.9	89	111.88	118.096
TXNDC12	ENSG00000117862.13	109	100.21	109.232
VPS28	ENSG00000160948.14	71	82.37	90.133
ZNF593	ENSG00000142684.9	166	99.85	101.993
COBL	ENSG00000106078.19	22	169.85	160.41
YAF2	ENSG00000015153.15	15	121.96	132.219
NDUFS4	ENSG00000164258.12	120	66.285	85.02
EPN1	ENSG00000063245.15	103	102.07	114.269
DHRS13	ENSG00000167536.14	18	112.375	114.778
C8orf33	ENSG00000182307.14	92	125.295	124.288
COPS7A	ENSG00000111652.10	52	139.725	129.977
PGPEP1	ENSG00000130517.14	6	140.93	156.557
SF3A3	ENSG00000183431.12	93	103.53	112.512
NUTF2	ENSG00000102898.12	169	109.48	116.639
AGPAT2	ENSG00000169692.13	47	108.66	115.72
MRPL57	ENSG00000173141.5	164	81.02	89.6485
MRPS25	ENSG00000131368.8	238	87.785	96.78
MPZL1	ENSG00000197965.12	69	83	98.0104
SLC25A10	ENSG00000183048.12	71	114.69	122.31
MED22	ENSG00000148297.16	28	89.685	111.316
ANTKMT	ENSG00000103254.10	83	102	116.167
ACP1	ENSG00000143727.16	209	79.34	92.2759
MAPK1	ENSG00000100030.15	24	134.505	133.568
RAB1B	ENSG00000174903.16	142	104.225	111.843
NR2F2	ENSG00000185551.15	10	126.42	122.711
PPTC7	ENSG00000196850.6	14	168.835	187.157
SGMS1	ENSG00000198964.14	16	157.96	153.227
URI1	ENSG00000105176.18	44	106.66	120.639
SLC25A12	ENSG00000115840.14	24	134.54	133.425
CRTAP	ENSG00000170275.15	276	108.21	117.633
HNRNPA0	ENSG00000177733.7	174	132.215	133.229
SLC9A3R2	ENSG00000065054.14	63	97.44	102.96
NTAQ1	ENSG00000156795.8	13	104	106.279
SPTAN1	ENSG00000197694.18	27	153	165.503
PHKG2	ENSG00000156873.16	16	172.94	186.461
SMC1A	ENSG00000072501.19	28	131.79	150.646
MSH6	ENSG00000116062.17	11	150.21	160.648
GLG1	ENSG00000090863.12	29	165.3	170.137
IFI30	ENSG00000216490.4	355	119.26	120.442
ACO1	ENSG00000122729.19	18	122.075	117.248
USP39	ENSG00000168883.20	62	131.185	132.222
DERA	ENSG00000023697.13	26	134.1	136.348
MOCS3	ENSG00000124217.5	7	79.46	101.821
LEMD2	ENSG00000161904.12	13	137.37	141.568
COX10	ENSG00000006695.12	14	196.865	166.568
POP7	ENSG00000172336.5	253	82.32	95.614
ZRSR2	ENSG00000169249.13	9	111.64	113.697
C4BPB	ENSG00000123843.13	271	62.25	84.3014
DAZAP1	ENSG00000071626.17	203	114.32	126.526
ARPC1B	ENSG00000130429.15	282	86.29	102.324
TSPO	ENSG00000100300.18	388	94.435	104.725
PSMC4	ENSG00000013275.8	271	97.08	109.701
PSMF1	ENSG00000125818.18	66	94.035	106.625
LZTS2	ENSG00000107816.17	28	146.8	152.066
EFTUD2	ENSG00000108883.13	95	129.17	139.716
COPS7B	ENSG00000144524.18	21	148.36	155.538
MED4	ENSG00000136146.15	52	119.45	123.528
VAPB	ENSG00000124164.16	25	133.61	133.796
EBP	ENSG00000147155.11	191	100.46	107.986
UFC1	ENSG00000143222.12	216	64.92	79.2347
PLK2	ENSG00000145632.15	80	147.92	149.359
COPS4	ENSG00000138663.9	37	94.19	106.048
PSMD6	ENSG00000163636.11	37	124.78	113.772
ISCU	ENSG00000136003.16	127	87.97	108.655
DNAJB6	ENSG00000105993.15	54	122.035	128.488
PSMD10	ENSG00000101843.19	76	101.45	117.096
CBR1	ENSG00000159228.13	132	97.455	107.237
CELSR2	ENSG00000143126.8	18	201.825	218.246
STIP1	ENSG00000168439.17	151	121.52	126.386
THAP3	ENSG00000041988.15	35	109.87	125.889
ACP2	ENSG00000134575.13	15	134.12	132.015
BLOC1S1	ENSG00000135441.7	177	85.05	92.8218
FBXO7	ENSG00000100225.18	59	116.27	127.696
NDFIP1	ENSG00000131507.11	112	101.235	107.716
WBP1	ENSG00000239779.7	42	81.055	107.716
NSMF	ENSG00000165802.23	39	99.29	111.723
THOC7	ENSG00000163634.12	54	74.155	102.808
OPN3	ENSG00000054277.14	23	125.5	110.863
MCUR1	ENSG00000050393.11	71	70.49	82.5945
INO80B	ENSG00000115274.15	31	88.18	95.5068
RPS6KA1	ENSG00000117676.14	35	126.32	126.888
DYNLL1	ENSG00000088986.11	625	86.87	95.084
ILF3	ENSG00000129351.17	110	160.82	170.59
RNASEH2A	ENSG00000104889.7	192	88.965	97.8684
B9D2	ENSG00000123810.9	13	102.78	103.963
C19orf33	ENSG00000167644.12	140	68.97	77.9979
NABP2	ENSG00000139579.13	121	87.69	96.6293
CKMT1A	ENSG00000223572.10	71	120.45	131.012
THOP1	ENSG00000172009.15	159	103.54	116.09
GBA2	ENSG00000070610.14	17	222.61	226.346
KANSL2	ENSG00000139620.13	33	126.89	137.872
PFKL	ENSG00000141959.17	70	144.26	147.148
OS9	ENSG00000135506.16	95	167.29	173.3
GMDS	ENSG00000112699.11	42	96.01	115.461
COPS8	ENSG00000198612.11	24	97.975	113.843
TLCD1	ENSG00000160606.11	68	94.965	103.155
PLOD2	ENSG00000152952.12	16	138.29	140.963
VDAC2	ENSG00000165637.13	364	104.32	109.327
MYL6B	ENSG00000196465.10	122	75.65	86.1449
ECM1	ENSG00000143369.15	3	168.24	164.127
SF3B5	ENSG00000169976.7	293	93.67	95.5628
CCDC9	ENSG00000105321.14	22	101.38	110.15
SAAL1	ENSG00000166788.10	9	102.25	101.164
DKC1	ENSG00000130826.18	90	143.395	147.569
DDX21	ENSG00000165732.13	50	146.33	148.673
ZCCHC8	ENSG00000033030.15	12	193.875	206.386
ZBTB45	ENSG00000119574.13	17	182.46	186.517
SMIM19	ENSG00000176209.12	16	94.6	91.1769
NDUFC1	ENSG00000109390.13	220	69.735	84.3902
NOP16	ENSG00000048162.21	228	82.575	95.3692
AP1M1	ENSG00000072958.9	32	121.405	132.568
ZDHHC16	ENSG00000171307.19	51	88.12	97.2208
ATP5PO	ENSG00000241837.7	478	64.51	80.6699
CORO1C	ENSG00000110880.11	27	105.3	112.676
DDX54	ENSG00000123064.13	69	98.39	110.807
RNF26	ENSG00000173456.5	20	131.87	142.609
LRRC14	ENSG00000160959.8	21	173.59	162.185
RPUSD2	ENSG00000166133.18	31	101.19	104.047
HLA-E	ENSG00000204592.9	66	91.855	102.023
MRPL18	ENSG00000112110.10	174	69.89	84.9286
SF3B2	ENSG00000087365.16	110	129.35	130.597
TPMT	ENSG00000137364.5	29	97.92	108.693
POM121C	ENSG00000272391.6	12	152.85	152.977
DPP7	ENSG00000176978.14	32	171.83	171.699
PPP2R1A	ENSG00000105568.18	267	126.04	128.952
DOCK5	ENSG00000147459.18	4	127.04	130.94
TBC1D24	ENSG00000162065.14	3	142	124.603
PRC1	ENSG00000198901.14	51	144.5	146.738
FKBP10	ENSG00000141756.19	81	145.83	151.117
PKN3	ENSG00000160447.7	25	170.68	196.47
IER5	ENSG00000162783.11	65	117.83	126.867
CIZ1	ENSG00000148337.21	32	96.775	113.963
NPM3	ENSG00000107833.10	106	100.885	110.883
PAQR4	ENSG00000162073.14	29	127.74	128.65
TMEM97	ENSG00000109084.14	72	117.345	122.154
IVD	ENSG00000128928.10	24	124.735	140.472
EVPL	ENSG00000167880.8	8	188.62	174.17
MRPL52	ENSG00000172590.18	182	73.745	85.1481
ACOT9	ENSG00000123130.17	26	97.315	114.188
BACE2	ENSG00000182240.16	154	118.495	122.039
AP000350.4	ENSG00000251357.4	21	78.24	72.1276
RFXANK	ENSG00000064490.14	95	70.15	86.4168
PHF5A	ENSG00000100410.8	134	96.14	104.563
FBXL12	ENSG00000127452.9	18	112.785	116.21
EXD3	ENSG00000187609.16	5	53.24	78.592
NSA2	ENSG00000164346.10	223	73.27	84.7055
MRM1	ENSG00000278619.5	25	130.93	124.402
PSMD13	ENSG00000185627.18	127	100.93	118.765
NPDC1	ENSG00000107281.10	59	86.53	113.686
DSTN	ENSG00000125868.16	170	78.18	92.8124
PSMD7	ENSG00000103035.11	85	113.58	117.316
CTNNA1	ENSG00000044115.21	131	136.22	138.027
BOP1	ENSG00000261236.8	170	117.365	123.063
VAMP3	ENSG00000049245.13	22	112.79	123.126
MORF4L1	ENSG00000185787.15	168	109.185	115.143
EIF4A2	ENSG00000156976.17	155	185.86	179.688
TEX10	ENSG00000136891.14	10	139.905	120.229
KRT7	ENSG00000135480.16	280	104.395	109.771
SH3PXD2A	ENSG00000107957.16	18	196.25	190.424
SRI	ENSG00000075142.14	116	97.32	112.094
RGS2	ENSG00000116741.8	82	113.615	124.406
PUM1	ENSG00000134644.16	20	168.385	170.39
PUF60	ENSG00000179950.14	193	123.89	128.821
CCT6B	ENSG00000132141.14	1	52.71	52.71
BUD31	ENSG00000106245.11	193	79.08	88.8749
CAPN2	ENSG00000162909.18	82	133.37	144.378
UBE2N	ENSG00000177889.10	84	126.665	126.365
PEF1	ENSG00000162517.13	50	120.705	130.041
UBE3B	ENSG00000151148.14	10	222.66	221.844
UTP4	ENSG00000141076.18	92	101.525	109.87
PRPF4B	ENSG00000112739.17	35	217.79	203.725
GPI	ENSG00000105220.17	398	127.815	134.766
UHRF1	ENSG00000276043.5	21	179.41	175.889
FBXL20	ENSG00000108306.13	4	166.37	177.942
HMGB2	ENSG00000164104.12	130	132.62	144.358
HMGN5	ENSG00000198157.11	32	92.715	102.042
SELENOK	ENSG00000113811.11	88	94.285	106.236
PI4K2A	ENSG00000155252.13	24	98.16	105.814
TEN1-CDK3	ENSG00000261408.7	25	103.96	112.571
RRP9	ENSG00000114767.7	138	102.145	110.14
MTREX	ENSG00000039123.16	20	156.61	147.142
PREP	ENSG00000085377.15	41	124.04	131.975
TRIM21	ENSG00000132109.10	9	120.67	107.078
DISP1	ENSG00000154309.9	44	70.365	80.8986
DTL	ENSG00000143476.18	28	109.505	125.186
ZMYND19	ENSG00000165724.6	92	116.805	125.142
MRPS16	ENSG00000182180.14	119	75.48	93.031
NBPF10	ENSG00000271425.9	3	135.04	151.697
HSP90AA1	ENSG00000080824.19	494	119.005	122.684
SMDT1	ENSG00000183172.9	110	66.985	78.9491
ATP6V1F	ENSG00000128524.5	302	85.945	92.6497
LTN1	ENSG00000198862.14	9	189.95	176.648
COPS2	ENSG00000166200.15	49	114.03	111.895
COX16	ENSG00000133983.16	80	91.95	100.338
BIRC5	ENSG00000089685.15	135	101.81	113.35
NDUFB1	ENSG00000183648.11	178	76.315	90.5706
TMBIM4	ENSG00000155957.18	46	73.245	94.5593
SLC31A1	ENSG00000136868.11	27	107.5	117.269
LARP4	ENSG00000161813.22	22	137.82	136.314
RTN4R	ENSG00000040608.14	16	147.19	138.879
NEK3	ENSG00000136098.17	2	32.585	32.585
IPO5	ENSG00000065150.21	54	163.285	163.294
AURKAIP1	ENSG00000175756.13	284	72.74	86.6818
RBBP7	ENSG00000102054.18	260	124.805	132.254
PROCR	ENSG00000101000.6	56	90.52	96.3393
XPNPEP1	ENSG00000108039.18	30	101.405	123.058
LRATD2	ENSG00000168672.4	17	202.3	198.764
CHMP4B	ENSG00000101421.4	74	90.68	93.4272
GAMT	ENSG00000130005.13	197	79.21	95.7799
TIMM17B	ENSG00000126768.12	220	88.495	98.1705
FAF1	ENSG00000185104.20	40	117.23	127.433
MED6	ENSG00000133997.12	31	114.38	125.146
RHOG	ENSG00000177105.10	147	112.3	113.054
RING1	ENSG00000204227.5	37	110.68	122.953
CEP72	ENSG00000112877.8	32	168.03	164.995
YME1L1	ENSG00000136758.19	48	121.725	126.049
YES1	ENSG00000176105.14	11	166.54	171.099
L2HGDH	ENSG00000087299.12	14	157.755	152.034
GSPT1	ENSG00000103342.13	36	135.75	125.194
RAD54L	ENSG00000085999.13	21	148.5	157.4
LGALS8	ENSG00000116977.19	10	131.895	127.088
FMNL1	ENSG00000184922.14	17	159.16	170.151
STAG1	ENSG00000118007.13	7	174.5	222.64
CDK4	ENSG00000135446.17	327	102.05	104.407
YIPF3	ENSG00000137207.12	110	110.66	116.078
ATRAID	ENSG00000138085.17	171	89.96	98.3002
RABGGTB	ENSG00000137955.16	190	131.515	140.056
FAM20B	ENSG00000116199.12	11	128.18	141.25
NSL1	ENSG00000117697.15	21	109.54	122.668
NOB1	ENSG00000141101.13	92	116.78	116.433
VAT1	ENSG00000108828.16	61	121.04	124.505
ZNF32	ENSG00000169740.14	7	106.44	125.614
MAPKAPK5	ENSG00000089022.14	24	110.12	127.131
AL135905.2	ENSG00000285976.2	72	136.185	132.696
RUNDC1	ENSG00000198863.7	16	136.995	130.581
TMEM147	ENSG00000105677.12	288	68.125	86.4596
IDH3A	ENSG00000166411.14	62	123.64	140.782
ASPHD1	ENSG00000174939.11	44	97.665	103.816
TPM1	ENSG00000140416.23	43	81.92	98.4165
PRMT5	ENSG00000100462.16	67	105.85	117.789
RFXAP	ENSG00000133111.4	3	295.37	263.863
KMT5A	ENSG00000183955.13	12	130.72	144.365
MED21	ENSG00000152944.9	38	95.325	104.156
ITM2B	ENSG00000136156.15	95	76.71	93.5246
GNAI1	ENSG00000127955.17	15	124.18	110.323
LRFN1	ENSG00000128011.5	14	123.835	132.422
SLC29A1	ENSG00000112759.19	92	144.375	144.078
CDK2AP1	ENSG00000111328.7	172	93.89	107.005
GANAB	ENSG00000089597.18	116	153.37	157.964
CTXN1	ENSG00000178531.6	77	93.77	104.792
PGAM5	ENSG00000247077.7	57	126.33	124.751
CCNQ	ENSG00000262919.8	90	89.96	95.7417
NUCKS1	ENSG00000069275.13	68	104.945	108.721
MRPL15	ENSG00000137547.9	75	87.95	97.4383
PSMA3	ENSG00000100567.13	105	93.63	104.29
ATP6V0A1	ENSG00000033627.17	14	132.92	157.431
ELOC	ENSG00000154582.17	108	72.28	85.1822
DNAAF3	ENSG00000167646.14	87	82.16	95.8264
AP3D1	ENSG00000065000.19	32	151.17	143.33
NDUFA9	ENSG00000139180.11	157	95.56	106.273
UXS1	ENSG00000115652.15	19	150.24	147.298
POGK	ENSG00000143157.12	31	154.35	143.002
KRIT1	ENSG00000001631.16	6	202.33	205.135
NR4A1	ENSG00000123358.20	59	146.43	157.6
STMP1	ENSG00000243317.8	53	79.32	89.1515
TM4SF1	ENSG00000169908.12	363	115.54	121.969
TSPAN13	ENSG00000106537.8	50	130.945	140.445
EIF3C	ENSG00000184110.15	224	117.41	122.488
MVD	ENSG00000167508.12	59	120.16	150.321
NDUFS8	ENSG00000110717.13	363	73.04	85.5593
SH2D3A	ENSG00000125731.13	19	123.44	138.752
FAM160A2	ENSG00000051009.11	7	174.64	197.536
RAB5A	ENSG00000144566.11	20	98.455	117.009
TEAD2	ENSG00000074219.14	24	128.095	141.644
MAPRE1	ENSG00000101367.9	58	116.33	118.406
AC069288.1	ENSG00000286192.1	27	127.11	123.02
MRPL50	ENSG00000136897.8	45	152.63	155.926
SMPD1	ENSG00000166311.10	21	165.77	179.702
TSPAN4	ENSG00000214063.11	122	94.61	110.475
SPAG7	ENSG00000091640.8	82	85.565	96.1101
UBXN6	ENSG00000167671.12	45	104.8	106.548
NUBP1	ENSG00000103274.11	24	141.28	148.411
FCHO1	ENSG00000130475.14	17	81.18	107.946
VKORC1	ENSG00000167397.15	338	88.075	98.3426
SAP30L	ENSG00000164576.12	34	101.495	106.065
CDC20	ENSG00000117399.14	162	107.07	111.813
SLCO4A1	ENSG00000101187.16	45	129.3	136.572
HPS3	ENSG00000163755.9	5	201.81	190.768
CLPTM1L	ENSG00000049656.14	321	119.85	132.086
ERCC1	ENSG00000012061.16	72	88.39	99.3482
SMIM12	ENSG00000163866.9	85	90.43	95.4449
CCND3	ENSG00000112576.13	94	112.685	113.56
SURF4	ENSG00000148248.14	129	113.58	123.164
SLC25A33	ENSG00000171612.7	13	96.85	112.539
PARVA	ENSG00000197702.14	40	76.755	94.0067
DVL1	ENSG00000107404.20	35	149.97	158.191
FASN	ENSG00000169710.9	122	155.595	166.48
ZBTB24	ENSG00000112365.5	9	89.82	113.953
PSMC5	ENSG00000087191.13	221	91.5	103.321
SPINT2	ENSG00000167642.13	10	121.775	145.302
SF3B1	ENSG00000115524.17	38	141.095	141.645
UQCC3	ENSG00000204922.5	106	86.72	92.8853
GCLM	ENSG00000023909.10	44	132.465	137.892
VPS29	ENSG00000111237.19	126	75.995	94.4871
RMND5B	ENSG00000145916.19	26	79.515	87.6119
HLA-A	ENSG00000206503.13	255	149.15	151.837
C1orf52	ENSG00000162642.14	74	112.88	125.907
PALM	ENSG00000099864.18	15	139.88	145.972
GFOD1	ENSG00000145990.11	8	121.34	139.544
MRPL48	ENSG00000175581.14	97	72.76	83.6875
HNRNPUL1	ENSG00000105323.17	82	119.73	119.9
RCCD1	ENSG00000166965.12	49	130.26	148.736
ELOVL5	ENSG00000012660.14	44	132.485	132.571
ABCF2	ENSG00000033050.9	103	121.39	129.98
CMSS1	ENSG00000184220.12	107	77.08	98.1925
FAM229B	ENSG00000203778.8	22	92.76	99.6091
IDH3G	ENSG00000067829.19	181	100.44	109.07
MRPL55	ENSG00000162910.19	187	84.71	94.8208
RPN2	ENSG00000118705.17	325	161.87	164.737
GFER	ENSG00000127554.13	42	82.875	93.0112
PARN	ENSG00000140694.17	9	130.89	120.86
NARF	ENSG00000141562.18	47	106.63	121.063
SLC35C2	ENSG00000080189.15	24	131.125	128.665
MDH1	ENSG00000014641.21	240	92.54	103.634
SNX3	ENSG00000112335.15	112	91.05	102.523
ETFA	ENSG00000140374.16	216	90.65	105.039
MRPL21	ENSG00000197345.13	124	71.805	83.6518
PHGDH	ENSG00000092621.13	365	122.33	127.7
CDIPT	ENSG00000103502.14	39	108.29	116.317
DPM2	ENSG00000136908.18	107	98.54	106.379
ADAM15	ENSG00000143537.14	162	145.525	150.001
AKT1S1	ENSG00000204673.11	196	101.635	108.454
ADIPOR1	ENSG00000159346.13	115	108.96	113.751
H2BC5	ENSG00000158373.8	17	81.54	93.58
H1-4	ENSG00000168298.7	2	120.035	120.035
E2F4	ENSG00000205250.9	73	145.41	150.045
CLDND1	ENSG00000080822.17	7	143.88	130.044
DRAP1	ENSG00000175550.8	140	78.945	91.8182
AHCTF1	ENSG00000153207.16	14	151.75	159.381
LYRM4	ENSG00000214113.11	96	81.92	95.7641
RNASEH2B	ENSG00000136104.21	25	89.31	105.791
PCGF5	ENSG00000180628.15	50	64.295	82.9174
SSR1	ENSG00000124783.14	260	86.985	97.8175
NUFIP2	ENSG00000108256.9	18	151.76	151.454
CHERP	ENSG00000085872.15	32	140.59	150.938
HDGF	ENSG00000143321.19	377	111.75	118.792
PATZ1	ENSG00000100105.18	17	164.93	145.298
ROM1	ENSG00000149489.9	14	62.115	69.9779
CASP7	ENSG00000165806.21	25	120.06	131.919
AL121594.1	ENSG00000258790.1	11	98.55	93.03
RHOV	ENSG00000104140.7	99	121.41	121.104
CD46	ENSG00000117335.20	68	168.78	175.014
ATP6AP2	ENSG00000182220.15	67	120.67	126.161
MOGS	ENSG00000115275.14	60	146.605	145.841
CHAC2	ENSG00000143942.5	30	121.225	122.016
CLK1	ENSG00000013441.16	11	215.22	178.16
ZNF12	ENSG00000164631.19	6	169.68	161.012
DAP3	ENSG00000132676.16	165	94.04	106.218
ING3	ENSG00000071243.16	12	103.72	114.352
PDCD10	ENSG00000114209.15	97	105.65	122.279
PPIL3	ENSG00000240344.9	13	99.85	108.818
FBXL3	ENSG00000005812.11	6	164.37	159.267
HEXB	ENSG00000049860.14	93	123.43	119.246
ARF1	ENSG00000143761.16	400	112.805	118.038
PLEKHJ1	ENSG00000104886.12	76	106.56	117.933
PDXDC1	ENSG00000179889.19	38	196.965	180.304
CDC42	ENSG00000070831.17	48	81.195	94.365
GMPR2	ENSG00000100938.18	29	136.04	129.28
PRKAG1	ENSG00000181929.13	41	96	112.071
CAMK2N1	ENSG00000162545.6	10	98.015	103.72
FIS1	ENSG00000214253.9	157	89.78	96.3022
XRCC4	ENSG00000152422.16	9	135.54	162.043
SMIM26	ENSG00000232388.5	63	70.53	90.4781
EFNA3	ENSG00000143590.14	51	114.17	123.34
LMTK2	ENSG00000164715.6	3	120.75	128.307
AFTPH	ENSG00000119844.15	8	151.825	155.425
B3GALNT2	ENSG00000162885.14	15	140.81	148.585
TCEAL8	ENSG00000180964.17	37	108.14	102.456
CDC37	ENSG00000105401.9	359	107.74	119.98
ZNF274	ENSG00000171606.18	6	182.47	182.863
RILPL1	ENSG00000188026.13	10	87.625	95.015
TRAM1	ENSG00000067167.8	60	121.59	119.102
DPY19L4	ENSG00000156162.16	8	183.465	194.045
SLX1B	ENSG00000181625.17	40	97.06	98.317
CDKN1A	ENSG00000124762.14	28	121.69	119.817
CHCHD5	ENSG00000125611.15	92	92.91	100.52
SCAMP3	ENSG00000116521.11	133	128.12	130.211
HEATR6	ENSG00000068097.15	4	109.385	117.36
DPH2	ENSG00000132768.14	51	120.81	134.98
DEGS1	ENSG00000143753.13	95	111	119.531
LIMS1	ENSG00000169756.16	5	124.28	117.386
DCTN3	ENSG00000137100.16	116	94.83	104.355
CCNF	ENSG00000162063.13	8	115.42	126.425
KARS1	ENSG00000065427.15	158	92.91	99.2696
NXF1	ENSG00000162231.14	30	128.05	141.513
VPS16	ENSG00000215305.10	16	138.67	151.467
POLR2G	ENSG00000168002.12	105	93.84	107.678
MRPS27	ENSG00000113048.17	45	133.35	140.266
TTC9C	ENSG00000162222.14	18	115.57	126.41
SSX2	ENSG00000241476.8	21	69.25	99.0038
PAIP2	ENSG00000120727.13	76	91.71	104.236
ZC3H18	ENSG00000158545.16	37	131.04	143.845
SSR3	ENSG00000114850.7	138	84.215	100.16
SLC25A19	ENSG00000125454.12	68	112.015	118.645
YRDC	ENSG00000196449.4	66	111.885	113.004
CAMK1D	ENSG00000183049.13	12	102.95	108.074
NSDHL	ENSG00000147383.11	95	91.39	102.431
ADA	ENSG00000196839.13	35	117.68	124.234
MTA1	ENSG00000182979.18	46	199.77	174.077
SNX17	ENSG00000115234.11	77	115.94	123.277
ABCA7	ENSG00000064687.13	24	123.26	123.097
PIH1D1	ENSG00000104872.11	107	74.52	86.8778
PDSS2	ENSG00000164494.12	11	159.92	154.778
PSKH1	ENSG00000159792.10	13	113.43	122.522
PLAA	ENSG00000137055.15	10	105.89	124.535
SPATS2L	ENSG00000196141.14	24	98.53	113.745
ELAC2	ENSG00000006744.19	94	119.28	130.013
EGLN2	ENSG00000269858.6	28	95.49	111.863
MMAB	ENSG00000139428.12	55	99.15	106.662
EXOSC4	ENSG00000178896.9	180	88.07	91.9884
POLE3	ENSG00000148229.13	157	117.54	119.95
PTAR1	ENSG00000188647.13	8	221.49	208.279
ARL2	ENSG00000213465.8	147	79.07	88.0109
ANXA11	ENSG00000122359.18	96	115.49	122.899
ATP6V0E1	ENSG00000113732.9	299	100.7	106.382
ANP32B	ENSG00000136938.9	96	108.005	118.025
UBE2Q1	ENSG00000160714.10	95	126.09	130.575
LAGE3	ENSG00000196976.7	284	82.1	88.8424
KLHL21	ENSG00000162413.16	29	174.87	197.296
AKIP1	ENSG00000166452.12	25	127.03	114.787
BDH1	ENSG00000161267.12	16	121.305	123.491
MPI	ENSG00000178802.18	22	126.77	139.665
MRPL36	ENSG00000171421.13	494	86.725	97.6208
SPHK1	ENSG00000176170.14	83	129.85	137.015
MSN	ENSG00000147065.17	103	130.21	132.682
KRCC1	ENSG00000172086.9	3	96.37	95.78
NECAP1	ENSG00000089818.18	22	198.545	190.031
BASP1	ENSG00000176788.9	357	102.18	109.261
GAREM1	ENSG00000141441.16	2	125.97	125.97
SNCG	ENSG00000173267.14	175	110.13	115.767
CASKIN1	ENSG00000167971.16	3	77.04	99.8333
OXA1L	ENSG00000155463.14	129	127.32	123.019
TRAK2	ENSG00000115993.13	1	126.67	126.67
B9D1	ENSG00000108641.19	27	87.41	97.8674
LMAN1	ENSG00000074695.6	45	142.5	144.622
TRAPPC4	ENSG00000196655.12	34	97.1	108.441
MTMR12	ENSG00000150712.11	14	182.145	164.491
GNA11	ENSG00000088256.9	16	128.975	136.076
MGAT1	ENSG00000131446.17	46	126.895	114.26
MFSD14B	ENSG00000148110.16	14	178	172.976
TIPIN	ENSG00000075131.10	26	109.56	111.542
PTGFRN	ENSG00000134247.10	16	148.205	156.466
HOXC13	ENSG00000123364.5	14	136.875	144.788
TTK	ENSG00000112742.10	22	161.985	155.707
ATN1	ENSG00000111676.15	32	136.08	145.727
GRK2	ENSG00000173020.11	27	171	180.93
FAM219B	ENSG00000178761.15	30	117.865	140.37
ANKH	ENSG00000154122.14	32	109.665	116.957
FUS	ENSG00000089280.19	238	99.39	113.191
CKLF	ENSG00000217555.13	67	81.24	95.3382
INF2	ENSG00000203485.14	26	111.39	134.78
MTMR14	ENSG00000163719.20	27	124.5	126.693
SHMT2	ENSG00000182199.11	148	129.655	129.447
SH3GLB1	ENSG00000097033.14	58	96.275	107.472
AP000812.5	ENSG00000284922.2	4	67.465	73.805
LRRC59	ENSG00000108829.10	243	114.46	115.905
HASPIN	ENSG00000177602.5	4	135.61	142.545
MACROD1	ENSG00000133315.12	46	99.175	118.704
AKAP1	ENSG00000121057.13	28	168.86	183.972
SURF2	ENSG00000148291.10	64	73.62	81.9481
MCRIP2	ENSG00000172366.20	262	77.225	88.0134
ANKRD40	ENSG00000154945.7	10	135.005	145.85
DCAF13	ENSG00000164934.14	56	97.355	113.231
SMIM15	ENSG00000188725.8	24	106.475	119.794
HMGXB3	ENSG00000113716.13	19	144.19	143.591
SAP18	ENSG00000150459.12	209	82.69	93.8001
PITHD1	ENSG00000057757.10	22	153.035	150.47
UBN1	ENSG00000118900.15	13	134.48	142.785
SATB2	ENSG00000119042.17	1	318.83	318.83
NFE2L1	ENSG00000082641.16	35	154.88	153.105
CCDC47	ENSG00000108588.14	62	110.46	115.774
PRXL2C	ENSG00000158122.12	23	123.84	116.768
EI24	ENSG00000149547.15	70	114.755	115.243
[truncated: 7,568 more rows]

## Sheet: dPAM2_rep1
Supplementary Data 6C. Poly(A) tail length analysis of HeLa cells expressing UNKdPAM2 - replicate 1.
Gene Symbol	Ensembl ID	Nanopolish Passed Reads	Median Tail Length	Average Tail Length
RPL38	ENSG00000172809.13	3047	58.71	67.7291
RPL26	ENSG00000161970.15	2042	57.705	69.5225
ATP5F1E	ENSG00000124172.10	1352	79.67	88.2967
IFNGR2	ENSG00000159128.15	40	127.93	124.868
RPL11	ENSG00000142676.14	1303	68.11	78.4193
NDUFS7	ENSG00000115286.20	355	91.62	103.414
RPL35A	ENSG00000182899.17	2445	64.62	75.791
EIF5A	ENSG00000132507.18	391	104.61	110.45
COX5A	ENSG00000178741.12	537	73.38	84.6222
EEF1B2	ENSG00000114942.14	757	59.95	73.3295
RPS23	ENSG00000186468.13	1956	58.41	71.4821
MAD2L1	ENSG00000164109.14	53	87.96	101.782
FTL	ENSG00000087086.15	2303	58.37	70.5793
GAPDH	ENSG00000111640.15	6581	68.54	79.1617
ANKRD13A	ENSG00000076513.17	9	146.69	141.071
TMEM184B	ENSG00000198792.13	20	108.295	117.55
NDUFA3	ENSG00000170906.16	239	65.54	73.8236
CD151	ENSG00000177697.19	180	94.03	103.255
PFN1	ENSG00000108518.8	1443	79.29	88.1449
MT-CYB	ENSG00000198727.2	1752	46.04	47.2099
RPS13	ENSG00000110700.7	1430	63.625	78.539
RPL27	ENSG00000131469.15	1746	57.205	68.3504
KRT18	ENSG00000111057.11	787	60.22	73.8941
RTN4R	ENSG00000040608.14	8	96.54	126.618
RPL23A	ENSG00000198242.14	2666	61.88	73.6306
RPS18	ENSG00000231500.7	3773	52.78	64.9574
PHTF2	ENSG00000006576.16	4	133.27	112.597
HSPB1	ENSG00000106211.10	1141	72.59	83.4949
RAMAC	ENSG00000169612.4	24	78.93	93.8971
LDHB	ENSG00000111716.14	889	74.71	85.3696
ATP5IF1	ENSG00000130770.18	277	75.86	88.0513
PPP1R14B	ENSG00000173457.11	249	69.3	81.7657
SERPINB6	ENSG00000124570.21	218	93.155	101.254
TST	ENSG00000128311.14	86	86.575	89.7293
CHCHD2	ENSG00000106153.13	673	86.38	92.5633
COX6C	ENSG00000164919.11	501	77.27	86.4355
MBOAT7	ENSG00000125505.17	83	84.61	95.0234
H2AZ1	ENSG00000164032.12	741	84.42	96.6011
KDELR1	ENSG00000105438.9	105	101.48	106.313
XPNPEP1	ENSG00000108039.18	23	124.6	124.36
NDUFA4	ENSG00000189043.10	755	82.42	89.5284
TMSB10	ENSG00000034510.6	2786	76.94	85.9323
MT-ND5	ENSG00000198786.2	361	42.53	42.7377
RPS19	ENSG00000105372.8	4845	70.92	79.9264
RPL27A	ENSG00000166441.13	3552	64.685	74.7252
SNRPD3	ENSG00000100028.12	305	86.29	94.3046
RITA1	ENSG00000139405.16	63	68.63	82.2625
SPTSSA	ENSG00000165389.7	54	94.2	113.924
RPLP2	ENSG00000177600.9	3043	68.68	77.8377
RPL3	ENSG00000100316.16	1750	66.34	78.6909
RHOQ	ENSG00000119729.12	11	140.56	164.631
RPL41	ENSG00000229117.9	5105	79.42	87.2539
BANF1	ENSG00000175334.8	461	92.62	100.874
MT-CO3	ENSG00000198938.2	6177	60.69	62.6956
RPL32	ENSG00000144713.13	5125	58.19	70.318
TLE5	ENSG00000104964.15	404	85.92	96.2353
UQCRH	ENSG00000173660.12	833	61.38	74.3064
SEC61B	ENSG00000106803.10	234	70.41	83.1895
PRG4	ENSG00000116690.13	2	83.385	83.385
RPS26	ENSG00000197728.11	2295	69.46	79.6244
MRPL33	ENSG00000243147.8	147	93.69	103.074
PDCD6	ENSG00000249915.8	345	111.67	124.28
RPL28	ENSG00000108107.15	3241	65.97	77.4685
CASP7	ENSG00000165806.21	28	116.81	120.15
RPL18	ENSG00000063177.13	2320	64.31	76.0429
CFDP1	ENSG00000153774.9	34	104.74	117.107
PTTG1	ENSG00000164611.13	135	97.32	104.328
HSBP1	ENSG00000230989.7	105	89.67	98.256
PRDX5	ENSG00000126432.14	326	67.95	80.3671
TIMP2	ENSG00000035862.12	176	114.16	112.83
RPS27	ENSG00000177954.14	3352	77.85	86.93
RPS11	ENSG00000142534.7	2847	78.13	86.903
RWDD3	ENSG00000122481.17	9	77.15	86.5911
FLYWCH2	ENSG00000162076.13	87	99.24	104.06
FTH1	ENSG00000167996.16	3466	66.9	78.4472
RPLP1	ENSG00000137818.12	9276	73.92	83.836
SLC41A1	ENSG00000133065.11	12	104.08	113.052
AP2M1	ENSG00000161203.13	410	87.695	98.2082
RPS4X	ENSG00000198034.11	2485	70.07	80.7566
RPL39	ENSG00000198918.8	3680	69.56	79.0581
ATP6V1F	ENSG00000128524.5	231	83.34	88.1704
MIF	ENSG00000240972.2	2609	71	80.7178
ERLEC1	ENSG00000068912.14	28	129.515	123.433
MT-ND3	ENSG00000198840.2	3168	52.475	54.4598
MRPL55	ENSG00000162910.19	119	78.33	91.0871
WFDC1	ENSG00000103175.11	132	68.85	81.2951
RBX1	ENSG00000100387.9	140	87.885	99.893
NDUFS5	ENSG00000168653.11	616	62.7	75.8656
MASTL	ENSG00000120539.15	7	156.15	167.566
RPS7	ENSG00000171863.15	2166	61.56	75.3502
EXOSC4	ENSG00000178896.9	123	80.19	90.2377
CCT4	ENSG00000115484.15	230	97.21	104.133
RPS15A	ENSG00000134419.15	1545	68.16	81.1245
RPS21	ENSG00000171858.18	2531	60.94	71.682
RPL12	ENSG00000197958.13	2124	62.285	73.8471
RPL30	ENSG00000156482.11	2331	57.48	71.9654
CDC42EP1	ENSG00000128283.7	174	85.43	92.6806
SFN	ENSG00000175793.12	318	84.43	89.7103
RPS24	ENSG00000138326.21	3046	59.865	71.3616
KRT7	ENSG00000135480.16	284	87.975	100.934
RPS3	ENSG00000149273.15	3344	61.325	73.349
NENF	ENSG00000117691.10	218	97.89	101.483
RPL18A	ENSG00000105640.13	4418	76.89	85.3169
CORO1B	ENSG00000172725.14	85	65.82	85.0635
COPA	ENSG00000122218.16	66	127.16	131.372
RPL37A	ENSG00000197756.10	3094	72.085	80.7325
TRIR	ENSG00000123144.11	252	93.32	100.707
RPL14	ENSG00000188846.14	4367	64.07	74.6319
NME2	ENSG00000243678.12	1249	75.39	86.3055
HSP90AB1	ENSG00000096384.20	599	99.04	103.059
RPS8	ENSG00000142937.12	3830	65.86	77.5886
RPS2	ENSG00000140988.16	6879	51.26	62.8541
C19orf53	ENSG00000104979.9	402	68.945	80.9962
S100A6	ENSG00000197956.10	1668	76.305	85.3457
KXD1	ENSG00000105700.11	94	76.755	87.581
SMIM13	ENSG00000224531.6	38	106.04	107.926
PFDN2	ENSG00000143256.5	117	101.45	106.077
TRIP6	ENSG00000087077.14	234	74.595	88.4293
NDUFB2	ENSG00000090266.13	456	76.52	85.4787
BTRC	ENSG00000166167.18	7	99.26	153.979
MRPL17	ENSG00000158042.9	211	83.07	91.4891
FSTL3	ENSG00000070404.10	252	114.5	114.922
ALDOA	ENSG00000149925.22	865	93.77	102.629
RPL37	ENSG00000145592.14	4907	62.79	72.8741
EMC10	ENSG00000161671.17	40	134.7	143.248
TM4SF1	ENSG00000169908.12	379	106	109.545
PPP2R5C	ENSG00000078304.19	27	79.71	81.617
RPS5	ENSG00000083845.9	2480	77.99	86.8278
DSTN	ENSG00000125868.16	139	91.86	103.575
UQCR11	ENSG00000127540.12	529	76.79	84.1173
TPI1	ENSG00000111669.15	1462	85.015	92.2631
RPS16	ENSG00000105193.9	3298	65.96	78.5034
TDP2	ENSG00000111802.14	13	93.54	109.915
RPL7A	ENSG00000148303.17	3124	64.355	76.2761
RPS12	ENSG00000112306.8	2606	61.585	73.6632
SKP1	ENSG00000113558.19	229	95.59	102.678
CFL1	ENSG00000172757.13	1469	79.48	87.2311
ST14	ENSG00000149418.11	13	80.28	103.182
TIMM17B	ENSG00000126768.12	156	69.275	86.3017
EMC7	ENSG00000134153.10	99	65.45	78.379
UQCRQ	ENSG00000164405.11	887	67.25	79.4276
RPS28	ENSG00000233927.5	2938	87.425	93.686
BACE2	ENSG00000182240.16	70	69.835	84.0974
MSL3	ENSG00000005302.19	10	89.725	95.418
SLC7A5	ENSG00000103257.9	1012	122.255	125.039
DAZAP2	ENSG00000183283.16	119	122.34	120.166
ATP6V0C	ENSG00000185883.12	377	88.49	95.7682
SLC30A5	ENSG00000145740.19	37	126.72	134.845
RPS10	ENSG00000124614.16	3689	64.04	74.8588
FDX2	ENSG00000267673.6	76	79.645	84.9553
STUB1	ENSG00000103266.11	85	75.59	87.4825
RPS29	ENSG00000213741.11	2658	68.935	77.9804
RPLP0	ENSG00000089157.16	4116	58.65	70.6952
COA6	ENSG00000168275.16	80	81.56	83.6601
OPTN	ENSG00000123240.17	49	88.73	98.0229
ENO1	ENSG00000074800.16	1520	71.895	83.2914
AQP3	ENSG00000165272.16	248	91.7	97.7148
CHCHD10	ENSG00000250479.9	736	82.875	94.9152
TIMM23	ENSG00000265354.4	72	66.045	81.8946
MT-ATP6	ENSG00000198899.2	3595	51.81	54.0755
RPS3A	ENSG00000145425.10	2995	64.11	76.628
MT-CO2	ENSG00000198712.1	3067	60.89	61.6152
NDUFB10	ENSG00000140990.15	367	65.65	79.4106
YWHAQ	ENSG00000134308.14	230	89.46	99.0684
RPL36A	ENSG00000241343.10	1837	72.33	82.7873
SPG21	ENSG00000090487.11	58	83.17	94.2917
CCT7	ENSG00000135624.16	312	76.885	86.1103
ALG3	ENSG00000214160.10	159	64.86	83.5026
KAT2A	ENSG00000108773.11	31	109.44	117.942
RPL13	ENSG00000167526.14	4438	71.71	81.2198
UBL5	ENSG00000198258.11	371	76.5	91.2535
VAMP8	ENSG00000118640.11	290	80.07	90.3922
JTB	ENSG00000143543.15	612	69.49	82.0509
TSPO	ENSG00000100300.18	379	86.97	93.6504
CDC27	ENSG00000004897.12	13	78.48	98.46
HMCES	ENSG00000183624.14	53	88.35	95.2672
NOP16	ENSG00000048162.21	101	73.37	88.7469
RPS6	ENSG00000137154.13	3157	71.91	82.4989
YTHDF2	ENSG00000198492.16	29	99	110.424
RPL35	ENSG00000136942.15	2795	69.41	79.4539
S100A4	ENSG00000196154.12	1676	97.01	102.469
ATP5MD	ENSG00000173915.16	422	72.035	85.0178
RPL7	ENSG00000147604.14	1729	63.71	74.5315
NEDD8	ENSG00000129559.13	229	94.22	105.599
PRDX6	ENSG00000117592.9	558	79.3	90.612
MRE11	ENSG00000020922.13	13	171.1	160.785
MRPS6	ENSG00000243927.6	48	90.39	103.426
ATP5MC2	ENSG00000135390.21	747	68.66	83.1326
CD99L2	ENSG00000102181.21	12	99.04	101.386
COPS7B	ENSG00000144524.18	19	106.37	115.059
RSU1	ENSG00000148484.18	27	109.35	118.334
DMAC2	ENSG00000105341.19	44	112.725	114.543
OST4	ENSG00000228474.6	323	77.65	86.4161
RPS15	ENSG00000115268.10	3844	65.775	76.0959
EIF3C	ENSG00000184110.15	175	102.86	109.245
PRSS23	ENSG00000150687.12	143	97.73	100.894
TMBIM6	ENSG00000139644.13	463	84	95.004
GNG5	ENSG00000174021.11	434	77.915	90.4194
ARF5	ENSG00000004059.11	144	95.7	98.6492
EXOSC5	ENSG00000077348.9	70	74.78	82.347
RPL31	ENSG00000071082.11	2712	63.04	74.7971
MSMO1	ENSG00000052802.13	22	147.615	147.284
NDUFA1	ENSG00000125356.7	402	68.55	77.5721
UBE2S	ENSG00000108106.14	305	78.85	86.2629
PIP4P1	ENSG00000165782.11	30	111.425	121.291
RPL23	ENSG00000125691.14	1678	61.95	73.1156
LSM10	ENSG00000181817.6	101	82.78	96.4543
CARHSP1	ENSG00000153048.11	211	70.13	85.7609
OGFOD1	ENSG00000087263.17	41	100.81	107.834
COX6A1	ENSG00000111775.3	956	82.1	90.2421
CCT3	ENSG00000163468.15	365	94.55	102.845
OS9	ENSG00000135506.16	92	134.555	137.382
TPT1	ENSG00000133112.17	1505	63.78	75.5237
RPL36	ENSG00000130255.13	2404	65.37	75.6369
TMEM59	ENSG00000116209.12	145	66.73	82.8744
SCAMP3	ENSG00000116521.11	115	94.93	104.353
SNF8	ENSG00000159210.10	116	61.695	72.4526
SLC10A3	ENSG00000126903.16	41	84	93.8429
MT-ND1	ENSG00000198888.2	1212	42.675	42.2801
TMEM141	ENSG00000244187.8	91	82.81	92.9148
COX6B1	ENSG00000126267.11	637	63.34	77.7201
RPL10A	ENSG00000198755.11	1448	72.43	83.9449
ACTB	ENSG00000075624.17	1462	118.24	121.643
HMGN1	ENSG00000205581.11	163	100.24	110.681
NCBP2AS2	ENSG00000270170.2	68	86.005	95.8743
GPX4	ENSG00000167468.18	795	74.18	83.8933
JPT1	ENSG00000189159.16	283	73.3	84.1123
RFT1	ENSG00000163933.10	23	81.11	99.4457
EEF1G	ENSG00000254772.10	2049	77.93	85.3848
NRDC	ENSG00000078618.22	20	151.135	142.423
UBALD2	ENSG00000185262.9	95	96.41	101.198
GSTO1	ENSG00000148834.13	150	62.86	74.5265
MT-ATP8	ENSG00000228253.1	2564	51.5	53.3234
TMEM126B	ENSG00000171204.13	95	86.5	103.009
BUD31	ENSG00000106245.11	134	74.415	86.7315
NDUFS6	ENSG00000145494.12	743	60.5	75.1666
HSPE1	ENSG00000115541.11	299	96.28	103.67
TMEM256	ENSG00000205544.4	206	92.145	96.646
COX7B	ENSG00000131174.7	539	69.44	79.0881
AHSA1	ENSG00000100591.8	152	98.13	102.256
CMC2	ENSG00000103121.9	139	90.04	99.6851
MZT2B	ENSG00000152082.15	230	78.305	90.2773
NPTX1	ENSG00000171246.6	131	152.32	159.367
RAB5C	ENSG00000108774.15	232	88.73	97.2838
COPZ1	ENSG00000111481.10	163	83.17	94.3921
SNRPB	ENSG00000125835.19	600	91.075	96.9453
DXO	ENSG00000204348.10	23	122.85	126.075
TUFM	ENSG00000178952.11	300	86.165	97.0465
TM2D1	ENSG00000162604.12	18	118.715	128.774
NDUFAF3	ENSG00000178057.15	337	84.79	88.9784
ADIPOR1	ENSG00000159346.13	146	91.1	104.178
NELFE	ENSG00000204356.14	109	67.16	81.554
MARCHF6	ENSG00000145495.16	70	120.85	131.327
NDUFA6	ENSG00000184983.11	210	78.105	92.2199
RPSA	ENSG00000168028.14	6664	72.065	81.9456
SEC61G	ENSG00000132432.14	210	93.44	103.204
SSBP1	ENSG00000106028.11	195	62.86	75.9673
RPL22	ENSG00000116251.11	951	74.58	85.7286
HNRNPAB	ENSG00000197451.12	207	92.42	103.313
LGALS1	ENSG00000100097.12	790	74.305	85.9493
EIF2S2	ENSG00000125977.7	80	89.815	95.5655
MRPL22	ENSG00000082515.18	145	80.63	92.381
TMEM50A	ENSG00000183726.11	57	94.08	105.202
RNF41	ENSG00000181852.18	16	88.46	102.356
CYC1	ENSG00000179091.5	428	64.84	79.6887
EIF1AX	ENSG00000173674.11	139	73.89	85.6312
ROMO1	ENSG00000125995.16	375	74.73	84.173
CLIC1	ENSG00000213719.8	249	73.72	83.3069
BCAT2	ENSG00000105552.15	91	109.29	112.652
ACAA2	ENSG00000167315.18	38	119.22	112.953
PARP4	ENSG00000102699.6	11	102.48	110.069
TMEM30A	ENSG00000112697.17	13	151.44	132.659
EIF3CL	ENSG00000205609.13	25	104.88	103.596
TRIP13	ENSG00000071539.14	99	104.08	111.945
TRIM14	ENSG00000106785.15	9	88	79.5711
ID3	ENSG00000117318.9	328	96.81	104.766
TOMM20	ENSG00000173726.11	195	77.78	90.8216
HIGD2A	ENSG00000146066.3	217	74.93	84.5677
DRAP1	ENSG00000175550.8	70	83.435	91.6971
MATK	ENSG00000007264.15	103	82.83	94.4321
TUBA1C	ENSG00000167553.16	506	85.105	94.2828
EIF6	ENSG00000242372.9	223	86.45	96.0739
EEF2	ENSG00000167658.16	1627	102.39	107.397
CERS2	ENSG00000143418.20	71	88.96	96.9592
PPP1R18	ENSG00000146112.12	25	87.39	89.3496
HMGB1	ENSG00000189403.15	183	80.41	93.6528
RUVBL2	ENSG00000183207.14	215	79.62	92.8098
MRPL20	ENSG00000242485.6	70	77.215	93.6191
MCM7	ENSG00000166508.18	215	103.25	112.12
EBP	ENSG00000147155.11	217	83.57	89.5112
RPL9	ENSG00000163682.17	1890	72.615	84.147
GTF2B	ENSG00000137947.12	41	106	104.62
IDH3A	ENSG00000166411.14	48	93.545	117.46
MRPL41	ENSG00000182154.8	386	70.875	80.5873
TMSB4X	ENSG00000205542.11	1035	79.34	88.9749
RPS17	ENSG00000182774.13	2836	72.17	84.1312
ARPC2	ENSG00000163466.16	137	75.1	82.5463
SH3BGRL3	ENSG00000142669.15	87	72.93	83.3591
MT2A	ENSG00000125148.7	137	80.76	96.3226
S100P	ENSG00000163993.7	760	75.335	85.6253
NDUFB1	ENSG00000183648.11	136	72.705	84.3148
NDUFC2	ENSG00000151366.13	334	66.11	77.036
PPM1J	ENSG00000155367.15	1	122.32	122.32
MRPS21	ENSG00000266472.6	298	66.59	81.4357
USP39	ENSG00000168883.20	45	91.65	102.509
MT-ND4L	ENSG00000212907.2	1232	51.805	53.388
MT-ND4	ENSG00000198886.2	2281	52.24	53.8447
PLP2	ENSG00000102007.11	336	65.64	77.0719
COA4	ENSG00000181924.7	88	88.91	96.3656
CDC6	ENSG00000094804.12	42	104.175	119.616
CDC42EP3	ENSG00000163171.8	12	130.49	127.475
LRP8	ENSG00000157193.18	14	130.215	129.699
TAGLN2	ENSG00000158710.15	805	82.18	89.1874
GINS2	ENSG00000131153.9	118	84.6	93.9158
EIF3K	ENSG00000178982.10	503	64.47	75.8602
ARHGDIA	ENSG00000141522.12	403	86.41	93.2632
HCCS	ENSG00000004961.15	65	109.23	109.821
ZNF511	ENSG00000198546.15	35	67.9	83.0366
HINFP	ENSG00000172273.13	9	121.17	136.574
MCM2	ENSG00000073111.14	79	123.24	117.284
CST3	ENSG00000101439.9	98	155.275	156.199
H2AZ2	ENSG00000105968.19	202	82.12	92.93
SNRNP25	ENSG00000161981.11	194	72.96	81.4274
PNP	ENSG00000198805.12	96	113.145	112.424
NBDY	ENSG00000204272.13	53	83	91.8538
TPD52L2	ENSG00000101150.18	72	142.815	142.444
CRIP1	ENSG00000213145.10	683	87.22	94.7582
TPRKB	ENSG00000144034.16	57	77.44	99.0158
BCAP31	ENSG00000185825.17	282	65.22	79.4253
HIKESHI	ENSG00000149196.16	55	62.54	75.91
RPL5	ENSG00000122406.14	1496	68.755	83.7817
RBCK1	ENSG00000125826.21	50	67.925	84.7546
POLR3K	ENSG00000161980.6	116	86.405	91.1768
CASKIN2	ENSG00000177303.10	11	120.04	108.631
COX14	ENSG00000178449.9	317	86.33	92.5735
GEMIN7	ENSG00000142252.11	24	99.335	91.7229
MYO1C	ENSG00000197879.17	60	83.285	91.3232
ECI1	ENSG00000167969.13	282	53.29	71.7889
SPCS1	ENSG00000114902.14	188	93.18	102.287
TOMM5	ENSG00000175768.13	268	70.82	87.2331
QPRT	ENSG00000103485.19	220	83.215	92.8536
TROAP	ENSG00000135451.13	166	63.955	78.7711
PMPCB	ENSG00000105819.14	65	102.56	115.707
RAN	ENSG00000132341.12	551	82.1	93.9873
TRAFD1	ENSG00000135148.12	24	87.045	113.737
SNRPF	ENSG00000139343.10	117	80.12	91.5609
PGK1	ENSG00000102144.15	255	105.62	112.39
UQCC2	ENSG00000137288.10	131	74.3	83.0368
RPL4	ENSG00000174444.15	2099	74.71	85.3163
SP100	ENSG00000067066.17	7	76.29	84.0657
DPM3	ENSG00000179085.8	156	63.085	76.1973
COX8A	ENSG00000176340.4	599	81.89	89.3897
PRDX2	ENSG00000167815.12	767	96	105.003
COPS9	ENSG00000172428.11	213	71	78.6006
MED17	ENSG00000042429.12	24	115.325	126.705
MYL6	ENSG00000092841.19	1223	81.37	90.9874
JUNB	ENSG00000171223.6	260	132.47	132.652
RRN3	ENSG00000085721.13	18	136.205	131.767
TM9SF3	ENSG00000077147.16	35	135.87	134.613
S100A11	ENSG00000163191.6	649	79.93	87.5447
MRPL48	ENSG00000175581.14	52	80.825	86.1267
POLR2L	ENSG00000177700.6	618	77.075	84.547
RPS9	ENSG00000170889.14	1731	70.15	79.3987
CHMP7	ENSG00000147457.14	24	121.295	122.997
CIAO1	ENSG00000144021.3	90	87.79	104.049
PDF	ENSG00000258429.2	51	114.25	110.69
HNRNPK	ENSG00000165119.21	220	106.37	119.766
ATP5PO	ENSG00000241837.7	320	58.755	73.2325
PRDX4	ENSG00000123131.13	467	85.33	96.2193
FBXO22	ENSG00000167196.14	33	85.92	95.1018
TES	ENSG00000135269.18	27	128.03	112.259
ATP5F1D	ENSG00000099624.8	684	75.635	85.8208
RPS25	ENSG00000118181.11	1521	60.22	72.4364
CD58	ENSG00000116815.16	27	68.23	92.6622
UQCRC1	ENSG00000010256.11	660	85.675	95.4539
ATP5F1A	ENSG00000152234.16	265	91.42	99.9368
ERP29	ENSG00000089248.7	247	126.15	130.29
LSM5	ENSG00000106355.10	96	80.965	96.8878
RNF167	ENSG00000108523.16	180	78.085	86.5091
HMGA1	ENSG00000137309.20	616	79.265	86.3431
PSAP	ENSG00000197746.14	370	153.37	154.296
DDX49	ENSG00000105671.12	83	79.1	98.2894
RPL15	ENSG00000174748.22	3439	76.53	86.7928
RHOB	ENSG00000143878.10	373	122.67	124.706
RACK1	ENSG00000204628.12	1549	67.12	79.4941
SELENOW	ENSG00000178980.15	231	89.61	102.11
MCM5	ENSG00000100297.16	126	117.25	117.413
VKORC1	ENSG00000167397.15	237	80.81	91.8104
BOLA2-SMG1P6	ENSG00000261740.6	154	68.705	76.0064
MRPL27	ENSG00000108826.16	98	87.075	91.9934
PTP4A2	ENSG00000184007.22	106	93.13	99.2518
ZBED1	ENSG00000214717.12_PAR_Y	19	108.67	114.834
DYNLL1	ENSG00000088986.11	351	83.41	91.5945
LHX2	ENSG00000106689.11	5	73.43	90.976
TK1	ENSG00000167900.12	181	84.21	95.7402
COX5B	ENSG00000135940.7	697	69.92	80.5187
TUBA1B	ENSG00000123416.15	1309	74.77	84.3244
PCBP2	ENSG00000197111.16	277	87.3	101.433
RPP21	ENSG00000241370.6	88	77.46	87.6787
GOLT1B	ENSG00000111711.10	37	99.07	100.465
NFKBIE	ENSG00000146232.17	7	134.14	124.233
SSH3	ENSG00000172830.13	6	91.095	118.927
CISD1	ENSG00000122873.12	119	86.46	95.0403
CTBP2	ENSG00000175029.17	52	105.51	107.784
SF3B6	ENSG00000115128.7	177	92.86	102.887
MRPS24	ENSG00000062582.14	323	73.34	85.6816
ITGB1BP1	ENSG00000119185.13	91	82.89	93.463
METTL21A	ENSG00000144401.14	17	137.58	132.545
ING1	ENSG00000153487.13	36	118.155	123.38
STK25	ENSG00000115694.15	49	106.2	113.874
DHRSX	ENSG00000169084.15_PAR_Y	31	105.53	108.672
ZNF706	ENSG00000120963.12	74	80.225	90.788
TMEM11	ENSG00000178307.10	66	80.625	97.0388
TLE2	ENSG00000065717.15	40	95.89	123.848
MRPS34	ENSG00000074071.15	278	81.325	88.3717
COX20	ENSG00000203667.10	61	82.35	95.6254
UBE2A	ENSG00000077721.16	62	86.475	99.1852
ERCC1	ENSG00000012061.16	73	78.97	86.4434
NUP188	ENSG00000095319.14	34	88.86	93.955
REEP5	ENSG00000129625.13	102	98.69	98.5349
ERH	ENSG00000100632.11	202	102.805	108.469
SUCLG1	ENSG00000163541.12	156	89.14	103.91
GSTM3	ENSG00000134202.11	178	66.06	80.2678
TRAIP	ENSG00000183763.9	18	108.775	116.721
FHL3	ENSG00000183386.10	18	118.165	132.264
FUS	ENSG00000089280.19	104	94.41	106.083
POR	ENSG00000127948.16	169	96.94	108.864
TMEM258	ENSG00000134825.16	266	69.81	84.614
RPL22L1	ENSG00000163584.18	130	83.6	91.9415
EGFL7	ENSG00000172889.16	25	97.03	99.6452
LRRC8A	ENSG00000136802.12	20	145.54	146.601
MYL12B	ENSG00000118680.14	590	97.525	98.9308
NAP1L1	ENSG00000187109.15	230	85.505	96.0693
ATP1B3	ENSG00000069849.11	516	89.585	100.875
CPSF1	ENSG00000071894.17	32	134.31	151.692
NECAP1	ENSG00000089818.18	14	136.85	145.324
RAB1A	ENSG00000138069.18	62	94.78	107.706
LAMP2	ENSG00000005893.16	52	100.95	112.02
EPN1	ENSG00000063245.15	156	101.625	105.923
SEC11C	ENSG00000166562.9	58	68.485	83.2321
SRM	ENSG00000116649.10	232	60.62	76.7231
AK2	ENSG00000004455.17	254	76.95	88.308
LAPTM4B	ENSG00000104341.17	194	85.145	97.6407
NDUFS4	ENSG00000164258.12	76	66.48	74.7926
SLC52A2	ENSG00000185803.12	106	72.035	81.4737
FIS1	ENSG00000214253.9	122	89.295	95.968
RPL29	ENSG00000162244.12	4815	76.86	85.7127
LYRM2	ENSG00000083099.11	10	75.935	74.293
MRPS2	ENSG00000122140.11	185	105.17	109.807
OTULIN	ENSG00000154124.5	20	102.455	113.547
GHITM	ENSG00000165678.21	172	92.42	101.768
NIT2	ENSG00000114021.12	29	65.71	77.2776
MT-CO1	ENSG00000198804.2	1466	48.19	49.6415
MAGEA6	ENSG00000197172.10	64	83.615	103.359
RNPS1	ENSG00000205937.12	195	116.93	128.405
RBBP7	ENSG00000102054.18	252	97.62	108.018
TUBB4B	ENSG00000188229.6	372	89.635	93.5357
RHOD	ENSG00000173156.7	56	72.54	77.7116
OAZ1	ENSG00000104904.12	844	69.98	80.2809
RPS14	ENSG00000164587.13	3093	55.79	67.8862
SSR4	ENSG00000180879.14	514	117.975	122.635
TUSC2	ENSG00000114383.10	107	78.65	80.8022
PGAP6	ENSG00000129925.11	15	103.13	109.522
PLEKHH3	ENSG00000068137.15	18	84.625	96.4489
RAD23B	ENSG00000119318.13	85	103.79	107.368
LSM7	ENSG00000130332.15	170	63.265	80.3384
SET	ENSG00000119335.17	119	100.43	107.402
MRPS25	ENSG00000131368.8	210	78.345	92.3904
NME1	ENSG00000239672.8	447	76.04	85.1467
EIPR1	ENSG00000032389.13	32	67.095	94.2053
EIF4B	ENSG00000063046.18	304	96.545	100.965
EIF4A3	ENSG00000141543.12	181	84.58	94.5038
ERC1	ENSG00000082805.20	10	129.25	130.037
BTF3L4	ENSG00000134717.18	57	104.48	111.694
PSMC6	ENSG00000100519.12	51	94.92	110.333
ASS1	ENSG00000130707.18	529	71.48	80.6937
CMSS1	ENSG00000184220.12	64	80.72	94.5559
WARS1	ENSG00000140105.18	83	113.17	118.462
CAPZB	ENSG00000077549.19	86	87.78	102.197
C18orf21	ENSG00000141428.17	13	84.95	94.7085
BLCAP	ENSG00000166619.15	39	101.73	111.226
IER3IP1	ENSG00000134049.6	98	82.12	96.0477
ITGB5	ENSG00000082781.12	81	106.39	107.162
TMEM97	ENSG00000109084.14	69	108.56	111.009
EMG1	ENSG00000126749.16	113	90.1	94.875
PIGT	ENSG00000124155.18	51	145.8	149.981
UBALD1	ENSG00000153443.13	68	101.39	103.834
COX4I1	ENSG00000131143.10	889	73.9	85.3188
COPRS	ENSG00000172301.11	154	69.79	86.0436
CDK4	ENSG00000135446.17	281	83.77	88.7967
HINT1	ENSG00000169567.13	808	76.025	86.2699
MED19	ENSG00000156603.19	17	78.9	77.1665
RPS27L	ENSG00000185088.14	268	75.975	93.8285
MKKS	ENSG00000125863.20	53	99.46	103.103
TMED9	ENSG00000184840.12	126	99.83	103.921
ATP5PD	ENSG00000167863.12	360	55.75	70.0916
HADHB	ENSG00000138029.14	99	121.82	131.01
PELO	ENSG00000152684.11	36	106.325	108.568
CIAO2A	ENSG00000166797.11	103	88.12	105.081
DNAJC15	ENSG00000120675.6	75	67.3	86.1157
UQCRFS1	ENSG00000169021.6	200	88.965	97.7665
SMU1	ENSG00000122692.9	10	112.07	131.593
ATP5MPL	ENSG00000156411.10	379	70.35	82.903
GTPBP8	ENSG00000163607.17	16	72.6	82.0888
SLC25A6	ENSG00000169100.14	366	72.145	78.9874
CD55	ENSG00000196352.16	423	109.83	111.883
MRPL57	ENSG00000173141.5	113	87.08	88.1686
ATP13A1	ENSG00000105726.17	31	96.73	110.104
ORC1	ENSG00000085840.13	27	120	122.844
THRAP3	ENSG00000054118.15	12	176.59	189.95
NANS	ENSG00000095380.11	86	68.995	86.8428
EDEM1	ENSG00000134109.11	5	96.83	128.238
SNRPC	ENSG00000124562.10	340	74.005	88.5243
TMEM205	ENSG00000105518.14	77	63.43	78.1691
UBA52	ENSG00000221983.8	2254	97.5	102.722
UBC	ENSG00000150991.15	445	91.59	101.368
NHP2	ENSG00000145912.9	380	75.735	83.1393
PSMG4	ENSG00000180822.12	84	62.885	81.7201
NAA10	ENSG00000102030.16	180	70.51	86.4057
MTHFS	ENSG00000136371.11	37	85.24	84.9684
ARPC1B	ENSG00000130429.15	241	75.35	85.7937
TRIM47	ENSG00000132481.7	102	109.495	117.823
MCRIP2	ENSG00000172366.20	171	79.14	89.0458
PTDSS1	ENSG00000156471.13	99	107.56	115.177
CLCF1	ENSG00000175505.11	2	66.12	66.12
C1QBP	ENSG00000108561.8	407	83.43	90.3748
AHCY	ENSG00000101444.13	152	93.75	99.9158
ARRB1	ENSG00000137486.17	11	113.86	106.639
ETFB	ENSG00000105379.10	200	63.985	73.5403
COPS4	ENSG00000138663.9	35	76.36	89.6157
APMAP	ENSG00000101474.12	53	122.04	123.888
EEF1AKNMT	ENSG00000010165.20	42	118.34	120.023
ELOF1	ENSG00000130165.10	127	77.15	86.6558
MAPK4	ENSG00000141639.12	24	112.32	121.118
SNRPG	ENSG00000143977.14	167	78.42	90.2575
ERGIC1	ENSG00000113719.16	77	79.31	90.1357
C1orf122	ENSG00000197982.14	196	73.35	83.4031
REXO4	ENSG00000148300.12	44	101.84	102.348
WDR73	ENSG00000177082.13	17	84.24	113.939
PGP	ENSG00000184207.9	246	72.145	86.9606
PMS1	ENSG00000064933.18	7	131.89	145.891
PPP2R1A	ENSG00000105568.18	248	95.9	106.5
PRICKLE3	ENSG00000012211.13	26	71.605	84.1546
CIB1	ENSG00000185043.12	189	93.54	106.604
TRIM65	ENSG00000141569.12	11	85.42	120.89
CCDC142	ENSG00000135637.14	29	109.32	119.86
NDUFV2	ENSG00000178127.13	128	90.215	98.8363
U2AF1	ENSG00000160201.12	95	81.03	90.1956
RPUSD3	ENSG00000156990.14	191	92.05	99.6219
ATP5PB	ENSG00000116459.11	317	82.97	93.4267
PAK1	ENSG00000149269.10	14	117.15	111.094
TATDN2	ENSG00000157014.11	23	136.68	141.055
TIMM50	ENSG00000105197.11	118	76.335	85.7977
ZNF576	ENSG00000124444.16	22	79.565	82.7127
UQCR10	ENSG00000184076.13	467	84.17	93.6361
JAGN1	ENSG00000171135.15	286	88.01	93.3398
ATP5MC1	ENSG00000159199.14	405	74.89	87.0567
POLD4	ENSG00000175482.9	19	86.13	98.9632
RABAC1	ENSG00000105404.11	121	98.81	112.666
FAU	ENSG00000149806.11	1020	66.665	78.413
EIF3L	ENSG00000100129.18	238	87.77	101.522
THOC2	ENSG00000125676.20	8	134.48	159.704
PGS1	ENSG00000087157.19	26	102.635	111.64
MGST3	ENSG00000143198.13	379	89.64	99.0133
MT-ND2	ENSG00000198763.3	1786	48.5	50.5157
PET100	ENSG00000229833.10	149	74.73	85.3642
EFCAB7	ENSG00000203965.13	4	83.88	92.475
ABHD17B	ENSG00000107362.14	16	150.82	128.284
CKS1B	ENSG00000173207.13	292	94.925	100.242
UBL7	ENSG00000138629.16	127	77.71	84.8902
DUSP4	ENSG00000120875.9	8	96.15	113.779
KLF3	ENSG00000109787.13	10	142.035	152.138
MRPL52	ENSG00000172590.18	142	66.69	78.6623
LSM4	ENSG00000130520.11	295	86.66	88.9385
HGH1	ENSG00000235173.7	49	97.81	103.77
ZNRD2	ENSG00000173465.8	110	56.15	75.615
CRTAP	ENSG00000170275.15	298	81.735	91.0292
DCTN5	ENSG00000166847.10	35	107.68	121.842
PCK2	ENSG00000100889.12	22	121.115	128.529
MPC2	ENSG00000143158.11	68	68.93	84.7269
STX7	ENSG00000079950.14	7	52.28	83.1271
SLC25A5	ENSG00000005022.6	840	72.245	86.9561
INPP1	ENSG00000151689.13	8	92.595	102.964
SLIRP	ENSG00000119705.10	263	62.9	73.0133
FLOT1	ENSG00000137312.15	95	97.48	109.035
ATOX1	ENSG00000177556.12	150	99.065	101.542
KIF21A	ENSG00000139116.19	3	152.19	189.45
CPD	ENSG00000108582.12	13	112.12	118.699
UQCRB	ENSG00000156467.10	521	71.54	81.3297
COX7C	ENSG00000127184.13	518	79.24	91.4813
SFT2D1	ENSG00000198818.10	40	75.88	86.667
ITPK1	ENSG00000100605.17	28	86.27	103.355
MPDU1	ENSG00000129255.16	68	65.205	78.8963
TRIM37	ENSG00000108395.14	7	69.21	80.51
GABARAPL2	ENSG00000034713.8	50	119.705	122.404
MRPS33	ENSG00000090263.16	80	67.75	76.1484
UCK1	ENSG00000130717.13	33	82.25	91.3848
ATN1	ENSG00000111676.15	42	112.08	116.011
GLB1	ENSG00000170266.16	90	122.59	119.588
BEST1	ENSG00000167995.17	70	74.095	84.3731
RPL24	ENSG00000114391.13	1109	60.39	71.2727
CNFN	ENSG00000105427.10	36	69.195	83.3214
FBLN1	ENSG00000077942.19	94	168.295	169.044
LGALS3	ENSG00000131981.16	218	75.095	86.7049
WASL	ENSG00000106299.8	11	129.96	134.707
MT-ND6	ENSG00000198695.2	146	32.555	34.8623
PARK7	ENSG00000116288.13	224	79.775	88.1298
GEMIN6	ENSG00000152147.11	25	90.32	100.174
MYL5	ENSG00000215375.6	11	72.57	86.0682
FAM118B	ENSG00000197798.9	6	106.935	107.773
HES7	ENSG00000179111.9	14	112.73	103.826
SLC19A1	ENSG00000173638.19	13	134.71	141.63
PDK2	ENSG00000005882.12	48	107.565	109.025
LY6E	ENSG00000160932.11	675	96.57	100.949
TTC37	ENSG00000198677.12	13	141	131.298
SELENOF	ENSG00000183291.17	240	99.805	108.753
DNAJA3	ENSG00000103423.14	53	111.77	120.485
UBB	ENSG00000170315.14	1039	77.73	88.9194
LRRC59	ENSG00000108829.10	213	95.26	102.065
NNMT	ENSG00000166741.8	28	72.195	88.0514
SEM1	ENSG00000127922.9	192	64.185	81.6831
SENP3-EIF4A1	ENSG00000277957.1	147	91.9	99.4725
RASL10B	ENSG00000270885.2	6	140.745	131.833
PITX1	ENSG00000069011.16	72	71.24	78.2382
NDST2	ENSG00000166507.19	8	92.64	88.685
PSMB3	ENSG00000277791.5	334	72.71	82.3945
FAM104B	ENSG00000182518.13	19	89.84	93.5158
MFSD5	ENSG00000182544.9	43	97.44	99.467
TNFAIP1	ENSG00000109079.10	44	119.145	115.939
TXN	ENSG00000136810.13	638	64.55	76.8522
ISCA1	ENSG00000135070.15	46	101.885	107.908
NIT1	ENSG00000158793.14	39	103.82	109.199
CIAPIN1	ENSG00000005194.15	63	107.56	117.647
NDUFA11	ENSG00000174886.14	547	66.55	81.4113
PROCR	ENSG00000101000.6	18	78.01	80.0489
KRT8	ENSG00000170421.12	716	77.285	85.6698
MGST1	ENSG00000008394.13	101	95.62	105.517
GABARAP	ENSG00000170296.10	316	87.085	96.6916
PEPD	ENSG00000124299.15	42	72.515	84.3364
ANKRD17	ENSG00000132466.19	2	178.075	178.075
RPN2	ENSG00000118705.17	158	104.475	109.402
SOD2	ENSG00000112096.19	47	101.9	110.639
MRPS9	ENSG00000135972.9	29	72.26	82.401
SNX3	ENSG00000112335.15	126	76.135	87.6052
SMIM10L1	ENSG00000256537.5	50	62.425	88.3358
RAB11A	ENSG00000103769.10	93	72.46	93.2827
TXNDC17	ENSG00000129235.11	90	72.345	84.2068
AP2S1	ENSG00000042753.12	525	79.85	89.4743
RHOF	ENSG00000139725.8	60	112.61	113.517
ISOC2	ENSG00000063241.8	184	77.66	85.7605
HYAL1	ENSG00000114378.17	78	90.04	100.939
RPP25	ENSG00000178718.7	109	103.09	103.941
MANF	ENSG00000145050.19	112	82.19	83.6228
CISD3	ENSG00000277972.2	155	73.33	86.0899
C19orf33	ENSG00000167644.12	158	65.715	72.9025
RAB29	ENSG00000117280.13	10	126.265	148.202
TMA7	ENSG00000232112.3	470	80.635	87.0246
EIF3G	ENSG00000130811.12	295	66.41	81.2795
SMN2	ENSG00000205571.14	27	80.38	92.4011
ABHD8	ENSG00000127220.6	31	88.59	96.8255
FAM216A	ENSG00000204856.12	15	107.79	140.491
CYBC1	ENSG00000178927.18	31	90.64	119.56
CHCHD7	ENSG00000170791.18	48	78.25	90.4715
TIMM8B	ENSG00000150779.12	164	60.36	69.5509
ECHS1	ENSG00000127884.5	134	103.21	107.397
NABP2	ENSG00000139579.13	90	73.44	84.0708
SLC1A5	ENSG00000105281.12	102	89.885	95.1075
TMEM208	ENSG00000168701.19	60	82.11	87.3538
KATNB1	ENSG00000140854.13	29	116.42	113.602
ZNF282	ENSG00000170265.12	28	95.78	98.1129
RHBDD2	ENSG00000005486.17	135	100.37	106.251
CRELD2	ENSG00000184164.15	49	83.69	97.4069
SUMO2	ENSG00000188612.12	273	79.54	89.6811
SLC25A39	ENSG00000013306.16	326	73.865	92.3104
DENND10	ENSG00000119979.18	24	91.54	91.23
SGF29	ENSG00000176476.9	20	93.195	98.4545
SERP1	ENSG00000120742.11	277	74.66	83.3847
RBM18	ENSG00000119446.14	12	90.515	95.6383
PSMD4	ENSG00000159352.16	187	82.98	92.154
RMND5B	ENSG00000145916.19	33	88.33	99.04
CD63	ENSG00000135404.12	511	64.07	76.5075
GNS	ENSG00000135677.11	35	131.25	136.728
NUP54	ENSG00000138750.15	14	95.605	109.346
BORCS6	ENSG00000196544.8	22	109.76	103.624
NFKB2	ENSG00000077150.20	80	103.695	113.907
EIF5	ENSG00000100664.11	60	112.65	115.648
S100A16	ENSG00000188643.11	236	74.005	82.9256
CD320	ENSG00000167775.11	278	113.28	111.032
GNB2	ENSG00000172354.10	232	90.48	96.8897
LGALS3BP	ENSG00000108679.13	352	145.14	144.755
ETFA	ENSG00000140374.16	186	98.515	109.869
NDUFB4	ENSG00000065518.8	270	64.355	81.1332
SARS1	ENSG00000031698.13	188	113.725	116.748
PHLDA3	ENSG00000174307.7	83	94.7	99.9614
ZNF584	ENSG00000171574.18	10	115.145	104.47
CNDP2	ENSG00000133313.15	22	101.28	111.978
BLVRB	ENSG00000090013.11	229	74.71	81.1646
EIF4EBP1	ENSG00000187840.5	220	83.92	93.1177
ENSA	ENSG00000143420.19	194	83.99	92.617
TPD52L1	ENSG00000111907.21	65	79.3	96.6818
VDAC3	ENSG00000078668.14	50	77.66	95.82
FUCA2	ENSG00000001036.14	77	70.26	85.2909
ORMDL2	ENSG00000123353.10	135	73.41	80.1965
ARL6IP5	ENSG00000144746.7	25	88.83	94.9748
AC093323.1	ENSG00000170846.17	9	130.42	137.728
RHOG	ENSG00000177105.10	111	84.67	96.3055
H3-3B	ENSG00000132475.10	263	94.79	102.292
RMDN3	ENSG00000137824.16	15	89.54	109.807
KPTN	ENSG00000118162.14	18	124.69	121.997
MAPK14	ENSG00000112062.11	26	97.785	126.32
RWDD1	ENSG00000111832.13	61	73.81	84.2521
HAUS8	ENSG00000131351.15	15	89.21	88.716
ARPC3	ENSG00000111229.16	266	79.865	94.3506
POP7	ENSG00000172336.5	179	83.46	93.2211
FUBP1	ENSG00000162613.17	19	152.55	147.794
CHPF	ENSG00000123989.14	69	127.92	129.874
AP002990.1	ENSG00000255508.7	208	84.775	88.676
NCAPH2	ENSG00000025770.19	57	95.84	112.128
IMPA2	ENSG00000141401.12	91	85.57	92.5845
STAT6	ENSG00000166888.12	32	129.155	137.1
CCT2	ENSG00000166226.13	106	91.67	106.683
SAFB	ENSG00000160633.13	11	117.21	94.1264
CALU	ENSG00000128595.17	57	119.42	124.67
ISOC1	ENSG00000066583.12	22	107.205	110.275
NDUFA8	ENSG00000119421.7	100	57.35	77.1239
ELOC	ENSG00000154582.17	83	77.79	81.7482
FANCI	ENSG00000140525.19	23	124.45	131.813
GNG10	ENSG00000242616.4	16	101.315	104.382
HPD	ENSG00000158104.11	462	98.03	101.245
SRSF9	ENSG00000111786.9	49	98.36	104.01
CCT5	ENSG00000150753.12	407	92.14	97.1768
CNIH1	ENSG00000100528.12	48	91.195	103.049
CYBA	ENSG00000051523.11	642	80.8	90.1831
METTL3	ENSG00000165819.12	18	132.84	149.203
EEF1AKMT4	ENSG00000284753.2	88	69.285	77.3844
ACP1	ENSG00000143727.16	134	86.22	96.9727
CHCHD1	ENSG00000172586.8	127	82.87	90.1646
WDR1	ENSG00000071127.17	98	93.07	106.273
SMARCA5	ENSG00000153147.6	20	117.47	133.143
GOLPH3L	ENSG00000143457.11	11	145.52	144.095
ATP5ME	ENSG00000169020.10	214	60.885	73.742
PEBP1	ENSG00000089220.5	351	85.04	91.8142
SGMS1	ENSG00000198964.14	16	131.48	146.982
C11orf58	ENSG00000110696.10	58	92.835	108.122
S100A10	ENSG00000197747.9	180	81.045	86.8059
NR1H3	ENSG00000025434.19	33	83.28	88.52
NPLOC4	ENSG00000182446.14	38	116.745	117.522
SNU13	ENSG00000100138.15	378	90.245	95.3175
IER5L	ENSG00000188483.8	84	104.975	105.903
ATG9A	ENSG00000198925.12	28	123.84	132.631
PRSS21	ENSG00000007038.11	237	116.69	115.404
ANTKMT	ENSG00000103254.10	47	80.74	87.6402
NDUFB11	ENSG00000147123.11	665	73.44	85.1676
NFKBIA	ENSG00000100906.11	57	84.77	90.7295
KRCC1	ENSG00000172086.9	10	110.835	113.485
PSIP1	ENSG00000164985.15	29	120.5	127.678
ATP5F1B	ENSG00000110955.9	1314	93	99.9171
MRPL43	ENSG00000055950.16	90	78.96	85.5232
UBTF	ENSG00000108312.15	37	124.91	120.576
INSL4	ENSG00000120211.4	17	55.07	82.2441
TOR3A	ENSG00000186283.14	75	114.29	118.188
PHC1	ENSG00000111752.11	7	76.48	96.33
SELENOO	ENSG00000073169.14	39	118.2	119.504
SNX2	ENSG00000205302.7	39	99.85	110.529
CENPX	ENSG00000169689.15	254	74.995	82.8251
RANBP1	ENSG00000099901.17	246	92.355	98.2166
PSMB6	ENSG00000142507.10	245	57.88	71.4991
RPL36AL	ENSG00000165502.7	244	71.99	82.6304
MED31	ENSG00000108590.11	40	123.735	125.545
DDX39B	ENSG00000198563.14	55	106.08	119.427
RCE1	ENSG00000173653.8	28	115.345	108.884
ESD	ENSG00000139684.15	44	73.95	91.8475
SRP14	ENSG00000140319.11	216	81.555	89.851
MRPS35	ENSG00000061794.13	68	96.945	108.039
PON2	ENSG00000105854.13	84	112.06	136.71
PCLAF	ENSG00000166803.14	104	89.785	101.065
SLC7A1	ENSG00000139514.13	16	139.195	129.633
UBN1	ENSG00000118900.15	10	132.72	117.126
TP53RK	ENSG00000172315.6	17	60.48	91.54
GAMT	ENSG00000130005.13	105	63.85	81.9289
TRMT11	ENSG00000066651.20	5	104.41	141.666
KLHDC3	ENSG00000124702.18	89	78.06	90.3349
PMF1	ENSG00000160783.19	52	79.875	89.4658
DERL1	ENSG00000136986.10	96	68.37	85.3045
LAMTOR4	ENSG00000188186.10	125	84.9	100.024
NDUFC1	ENSG00000109390.13	120	66.765	76.6191
ZDHHC8	ENSG00000099904.16	14	107.895	116.559
YBX1	ENSG00000065978.19	1570	59.12	69.9308
STX18	ENSG00000168818.10	18	134.045	128.453
BRMS1	ENSG00000174744.14	99	89.36	93.3498
CEP57	ENSG00000166037.11	30	92.05	113.403
MFSD14B	ENSG00000148110.16	17	126.37	130.558
RNASEH2C	ENSG00000172922.11	279	68.93	80.0592
ARHGEF9	ENSG00000131089.17	9	61.15	87.7133
CUTA	ENSG00000112514.18	444	77.43	86.6256
SNX15	ENSG00000110025.13	29	88.28	89.9917
GPI	ENSG00000105220.17	388	99.325	106.298
PGAM1	ENSG00000171314.9	464	86.73	95.4028
IFI30	ENSG00000216490.4	235	99.62	103.036
DEDD2	ENSG00000160570.14	22	126.715	122.965
BOLA3	ENSG00000163170.12	71	76.1	87.2031
NEDD9	ENSG00000111859.17	6	122.78	107.993
UMPS	ENSG00000114491.14	24	110.67	102.991
SF3B5	ENSG00000169976.7	182	74.385	84.6423
NFS1	ENSG00000244005.13	32	113.76	127.699
ERICH1	ENSG00000104714.14	8	64.425	81.09
CLU	ENSG00000120885.22	90	146.73	151.078
CBX3	ENSG00000122565.19	141	101.3	112.544
SSR3	ENSG00000114850.7	145	88.71	97.5942
NDUFAF8	ENSG00000224877.4	134	66.435	90.8026
SELENOH	ENSG00000211450.10	170	87.655	97.7696
PRMT3	ENSG00000185238.13	5	126.43	150.998
ROR2	ENSG00000169071.15	39	105.63	113.437
C4BPB	ENSG00000123843.13	125	90.49	98.3818
NQO1	ENSG00000181019.13	84	75.72	88.2279
CIRBP	ENSG00000099622.14	73	110.86	121.279
CALM2	ENSG00000143933.19	406	100.32	106.647
CNNM3	ENSG00000168763.16	30	100.29	105.76
LANCL1	ENSG00000115365.12	20	149.48	154.14
PCBD1	ENSG00000166228.9	127	85.16	90.5753
EIF4A2	ENSG00000156976.17	187	138.37	148.446
HOXC10	ENSG00000180818.5	74	104.46	105.403
NPC2	ENSG00000119655.11	178	102.835	108.072
ASCC2	ENSG00000100325.15	32	89.87	100.065
B4GALT7	ENSG00000027847.14	16	79.575	75.3056
NDUFA13	ENSG00000186010.19	434	76.975	83.042
ADRM1	ENSG00000130706.13	157	69.41	79.6024
RAB10	ENSG00000084733.11	49	109.37	113.485
SPTAN1	ENSG00000197694.18	27	126.64	137.839
LAMTOR1	ENSG00000149357.10	101	87.78	96.0346
TMEM107	ENSG00000179029.15	13	105.2	111.113
MRPL14	ENSG00000180992.7	266	80.015	87.0909
ZGPAT	ENSG00000197114.12	9	78.81	92.4356
CDC123	ENSG00000151465.14	96	81.825	96.1807
MRPL51	ENSG00000111639.8	311	76.03	86.2055
RBM14-RBM4	ENSG00000248643.5	9	116.05	124.909
MDH2	ENSG00000146701.12	362	109.13	107.69
ERGIC3	ENSG00000125991.20	215	99.08	111.439
TRPT1	ENSG00000149743.14	12	92.705	103.498
NDFIP1	ENSG00000131507.11	118	84.295	93.6554
ITM2B	ENSG00000136156.15	115	79.43	92.1959
METRNL	ENSG00000176845.13	25	123.08	122.256
BCKDHA	ENSG00000248098.12	57	121.65	116.665
CYCS	ENSG00000172115.9	222	77.43	91.4666
NDRG3	ENSG00000101079.21	27	110.86	134.046
NCAPD2	ENSG00000010292.13	37	105.62	120.196
MRPS17	ENSG00000239789.6	72	78.84	90.0196
POMP	ENSG00000132963.8	137	67.93	84.678
AGPAT2	ENSG00000169692.13	75	90.92	97.3099
RBM4	ENSG00000173933.21	106	93.21	98.7763
PPWD1	ENSG00000113593.12	13	115.78	121.688
METTL26	ENSG00000130731.16	280	67.16	84.6816
XRCC6	ENSG00000196419.13	283	91.89	102.407
MRPL54	ENSG00000183617.5	146	84.87	91.9281
GATB	ENSG00000059691.12	27	71.33	77.5674
PYCR1	ENSG00000183010.17	268	97.85	102.446
PGLS	ENSG00000130313.7	97	77.38	87.7071
C20orf27	ENSG00000101220.18	72	69.34	84.9508
LDHA	ENSG00000134333.14	491	63.48	76.9249
TARBP2	ENSG00000139546.11	71	97.04	99.8917
CCNB1IP1	ENSG00000100814.18	59	109	114.214
S100A8	ENSG00000143546.10	1	25.71	25.71
EBPL	ENSG00000123179.14	80	53.26	78.2915
ASF1A	ENSG00000111875.8	19	93.56	97.5374
UQCRC2	ENSG00000140740.11	104	92.8	99.6758
NOP10	ENSG00000182117.6	264	92.545	94.7169
SRGN	ENSG00000122862.5	40	73.455	83.094
MPI	ENSG00000178802.18	38	104.805	114.683
C1orf43	ENSG00000143612.21	203	72.92	83.7638
LY6K	ENSG00000160886.13	402	59.925	73.484
RPP25L	ENSG00000164967.10	56	109.775	114.469
YBX3	ENSG00000060138.13	283	77.31	89.1843
WDR33	ENSG00000136709.12	39	105.35	119.812
TMEM201	ENSG00000188807.13	22	152.3	160.885
CMBL	ENSG00000164237.9	43	96.58	100.017
TKT	ENSG00000163931.16	674	82.06	91.2315
HDGF	ENSG00000143321.19	233	86.04	98.8978
BORCS8	ENSG00000254901.8	12	83.965	99.72
PSMD13	ENSG00000185627.18	63	75	94.5057
RECK	ENSG00000122707.12	5	95.15	93.754
WASHC2A	ENSG00000099290.17	17	113.03	143.299
UBA1	ENSG00000130985.17	197	95.41	109.43
PSMB2	ENSG00000126067.12	216	81.62	94.958
FDFT1	ENSG00000079459.13	47	85.74	102.731
SRP9	ENSG00000143742.14	80	100.535	122.761
PTGES3	ENSG00000110958.16	259	103.27	117.728
ENAH	ENSG00000154380.17	12	164.015	140.541
POLR2C	ENSG00000102978.13	67	82.54	94.753
RNH1	ENSG00000023191.17	139	89.17	96.3337
SLC35F3	ENSG00000183780.13	5	109.3	105.08
PGM1	ENSG00000079739.17	188	75.35	85.1602
NOSIP	ENSG00000142546.14	170	66.16	82.183
MRPL36	ENSG00000171421.13	314	83.2	90.9843
FPGS	ENSG00000136877.15	61	91.61	98.3195
ZSWIM7	ENSG00000214941.8	26	80.7	98.6638
TBCB	ENSG00000105254.12	64	87.35	94.8528
BARX1	ENSG00000131668.14	26	59.295	69.2185
B3GNT2	ENSG00000170340.11	12	153.58	128.828
HADHA	ENSG00000084754.12	153	101.59	108.608
SDHAF3	ENSG00000196636.8	21	109.74	105.1
ALKBH6	ENSG00000239382.10	30	59.375	81.4923
YTHDF1	ENSG00000149658.18	17	104.97	124.068
SLC25A4	ENSG00000151729.11	85	106	114.604
SPCS3	ENSG00000129128.13	57	75.03	82.5633
HSP90AA1	ENSG00000080824.19	189	104.96	109.501
BEX3	ENSG00000166681.14	306	79.775	87.7822
COIL	ENSG00000121058.5	9	116.54	125.6
CYB5B	ENSG00000103018.17	44	112.295	117.519
CPSF6	ENSG00000111605.18	41	116.69	123.281
PLEKHA3	ENSG00000116095.11	7	96.63	115.013
PRR13	ENSG00000205352.11	262	84.94	98.1276
TLX3	ENSG00000164438.6	21	118.62	116.212
PRSS56	ENSG00000237412.7	711	132.48	132.449
BOLA2B	ENSG00000169627.9	125	56.66	69.1219
TFRC	ENSG00000072274.13	77	159.27	160.966
DPH7	ENSG00000148399.13	27	117	123.888
NCLN	ENSG00000125912.11	54	91.545	107.269
QARS1	ENSG00000172053.18	189	97.23	106.037
SERPINH1	ENSG00000149257.16	257	107.2	108.19
PSMB7	ENSG00000136930.13	289	61.39	77.5659
CHIC2	ENSG00000109220.11	7	115.46	121.153
JOSD2	ENSG00000161677.12	43	77.07	90.234
AMD1	ENSG00000123505.19	78	111.085	119.917
FRG1	ENSG00000109536.12	32	68.565	77.6853
NKIRAS1	ENSG00000197885.11	8	56.985	95.765
ECEL1	ENSG00000171551.12	135	153.36	158.608
IER5	ENSG00000162783.11	72	108.615	111.495
SLPI	ENSG00000124107.5	91	131.79	127.044
MRPL46	ENSG00000259494.2	68	104.41	101.904
TMEM189	ENSG00000240849.11	23	124.25	138.346
GIPC1	ENSG00000123159.16	95	108	107.403
MOCOS	ENSG00000075643.6	30	88.625	96.5827
NT5DC2	ENSG00000168268.11	153	111.62	117.334
ARL2	ENSG00000213465.8	118	77.81	86.9651
POP5	ENSG00000167272.11	63	141.8	139.421
THAP4	ENSG00000176946.12	42	76.42	86.3345
ACTR1A	ENSG00000138107.13	91	108.79	115.458
NOP56	ENSG00000101361.17	144	105.525	108.535
FAM162A	ENSG00000114023.15	76	59.995	74.7757
LAMTOR2	ENSG00000116586.12	89	79.5	91.157
SLC25A12	ENSG00000115840.14	12	80.135	102.379
RAD23A	ENSG00000179262.10	153	80.76	84.7037
PSMB1	ENSG00000008018.9	261	75.45	88.8095
CLTA	ENSG00000122705.17	339	85.16	90.6752
DUSP3	ENSG00000108861.9	23	119.28	131.91
MCM3AP	ENSG00000160294.11	11	74.03	95.45
CNIH4	ENSG00000143771.12	85	63.62	85.0389
MYPOP	ENSG00000176182.6	15	106.38	115.778
PFKFB3	ENSG00000170525.21	13	136.55	135.772
NOA1	ENSG00000084092.7	45	89.35	97.7749
PLOD1	ENSG00000083444.17	86	130.275	129.016
TALDO1	ENSG00000177156.11	152	68.665	84.0721
KLC2	ENSG00000174996.12	30	105.965	115.989
RXRB	ENSG00000204231.11	46	115.785	111.463
WBP11	ENSG00000084463.8	82	109.41	115.723
GHDC	ENSG00000167925.16	7	96.19	86.8057
PLGRKT	ENSG00000107020.10	17	89.71	105.696
EIF1	ENSG00000173812.11	547	88.22	97.5088
STIMATE	ENSG00000213533.13	23	85.15	107.128
SRI	ENSG00000075142.14	69	90.74	103.058
SNAPIN	ENSG00000143553.11	53	81.71	93.7245
EXOSC2	ENSG00000130713.16	39	109.97	119.205
SEC13	ENSG00000157020.18	455	71.44	83.1448
NOTCH2NLA	ENSG00000264343.6	42	78.9	87.1886
CDK16	ENSG00000102225.16	76	97.365	106.626
TFDP2	ENSG00000114126.18	18	74.44	85.355
AKR1B1	ENSG00000085662.14	252	96.185	110.001
GOLGA5	ENSG00000066455.13	5	137.26	150.892
SSR2	ENSG00000163479.14	314	76.26	87.6118
PHGDH	ENSG00000092621.13	493	97.78	103.825
IDH3G	ENSG00000067829.19	129	79.73	88.7952
SH3GL1	ENSG00000141985.9	109	82.55	95.5977
EIF2B4	ENSG00000115211.16	34	88.995	91.9538
GAA	ENSG00000171298.13	10	152.855	158.307
GAGE12F	ENSG00000236362.8	276	78.73	88.3529
PAFAH1B1	ENSG00000007168.14	57	91.54	104.637
CENPB	ENSG00000125817.8	64	80.825	91.7487
INTS8	ENSG00000164941.14	11	175.96	159.617
CITED4	ENSG00000179862.7	177	94.59	105.793
MRPS18C	ENSG00000163319.11	83	76.81	94.4955
ACTL8	ENSG00000117148.8	110	94.11	101.168
SELENOM	ENSG00000198832.10	231	85.7	92.109
YIF1B	ENSG00000167645.17	191	76.23	91.5464
SSU72	ENSG00000160075.12	124	79.59	91.8369
TMED1	ENSG00000099203.7	52	84.455	93.4712
SLC25A23	ENSG00000125648.15	59	94.42	101.951
TIMM13	ENSG00000099800.8	373	78.71	86.3006
PSMA6	ENSG00000100902.11	110	90.09	92.6065
GET4	ENSG00000239857.7	56	94.62	111.032
RAB7A	ENSG00000075785.14	79	99.56	111.781
VASP	ENSG00000125753.14	76	97.13	99.9354
TRMT10C	ENSG00000174173.7	60	110.7	120.696
ISCU	ENSG00000136003.16	99	107.02	117.943
CANT1	ENSG00000171302.17	44	134.865	129.217
SLC26A6	ENSG00000225697.13	36	144.95	131.47
ISG15	ENSG00000187608.10	98	64.64	81.4552
SMDT1	ENSG00000183172.9	85	80.39	83.3615
EMC4	ENSG00000128463.13	95	83.66	87.9076
MBTPS1	ENSG00000140943.17	31	136.75	141.838
UROD	ENSG00000126088.14	165	74.3	90.3316
RANBP2	ENSG00000153201.16	14	122.335	136.053
HSPA8	ENSG00000109971.14	918	81.18	92.5326
SOD1	ENSG00000142168.15	399	71.65	81.9302
COA3	ENSG00000183978.8	89	76.81	85.1317
WBP2	ENSG00000132471.12	133	109.04	120.793
MROH7-TTC4	ENSG00000271723.5	5	105.48	117.88
RPL26L1	ENSG00000037241.7	60	82.81	88.6512
EIF4A1	ENSG00000161960.16	230	89.345	95.3555
SEC62	ENSG00000008952.17	29	140.26	131.794
ATP5MF	ENSG00000241468.8	536	74.345	85.8506
NUCKS1	ENSG00000069275.13	53	108	109.474
RRP36	ENSG00000124541.7	56	93.3	100.739
MYBL2	ENSG00000101057.16	234	73.43	83.5962
PSMG2	ENSG00000128789.21	42	78.585	103
VWA5A	ENSG00000110002.16	11	91.12	106.555
CHST7	ENSG00000147119.4	4	96.935	94.41
ECSIT	ENSG00000130159.14	87	93.17	102.701
AP1M2	ENSG00000129354.12	137	82.5	91.6845
FIG4	ENSG00000112367.12	4	102.4	99.7425
PSMG3	ENSG00000157778.9	73	101.91	107.851
WDR19	ENSG00000157796.18	3	134.4	129.337
RETSAT	ENSG00000042445.14	26	114.81	118.277
FIBP	ENSG00000172500.13	60	72.005	89.681
TMX2	ENSG00000213593.10	138	90.25	102.42
LHPP	ENSG00000107902.14	19	76.23	90.0132
SVOPL	ENSG00000157703.16	2	222.33	222.33
RTN4IP1	ENSG00000130347.13	9	77.7	69.0433
ALDH1B1	ENSG00000137124.8	23	93.96	100.691
DCXR	ENSG00000169738.8	180	66.185	81.6069
TPM2	ENSG00000198467.16	345	72.66	82.5024
GFER	ENSG00000127554.13	37	76.66	93.1616
RARS1	ENSG00000113643.9	39	93.09	97.1085
PIN1	ENSG00000127445.14	103	64.37	81.751
RPN1	ENSG00000163902.12	116	109.65	110.077
TMEM203	ENSG00000187713.7	56	103.07	106.932
CFD	ENSG00000197766.8	52	95.31	109.428
NCBP2	ENSG00000114503.11	31	93.48	114.336
SLC25A10	ENSG00000183048.12	90	88.55	94.5192
TMEM33	ENSG00000109133.13	49	75.48	92.1194
SAE1	ENSG00000142230.13	116	100.9	109.658
RBIS	ENSG00000176731.12	105	72.49	83.891
NOL12	ENSG00000273899.5	40	85.935	98.2127
ILF2	ENSG00000143621.17	278	109.135	114.521
CSDE1	ENSG00000009307.16	135	104.69	111.922
LSM1	ENSG00000175324.10	27	108.58	106.82
MOSPD3	ENSG00000106330.12	24	81.48	95.3121
DNAJC11	ENSG00000007923.16	22	104.675	135.542
LDOC1	ENSG00000182195.9	22	109.93	98.5814
CCDC77	ENSG00000120647.10	12	157.585	169.941
POLR2J3	ENSG00000285437.1	16	77.62	88.2181
FKBP8	ENSG00000105701.16	174	93.64	97.0322
UBE2C	ENSG00000175063.17	134	103.785	108.53
HNRNPU	ENSG00000153187.20	98	128.055	129.27
GMNN	ENSG00000112312.10	64	110.94	121.1
UFD1	ENSG00000070010.19	100	48.855	73.0717
H2AJ	ENSG00000246705.4	155	73.73	84.293
EDF1	ENSG00000107223.13	394	76.23	82.5276
COMMD10	ENSG00000145781.9	5	162.69	146.578
GTF2A2	ENSG00000140307.11	56	95.185	105.349
EIF2B5	ENSG00000145191.15	34	90.015	102.748
KIF22	ENSG00000079616.13	78	123.855	125.548
AL365205.1	ENSG00000124593.16	255	82	90.3956
TMEM53	ENSG00000126106.14	17	103	114.671
TAF10	ENSG00000166337.10	253	80.14	88.1924
ATP6V0B	ENSG00000117410.14	242	99.535	106.877
PLIN3	ENSG00000105355.9	125	79.34	90.598
DUT	ENSG00000128951.14	129	78.29	89.9664
STOM	ENSG00000148175.13	20	132.61	138.875
INCENP	ENSG00000149503.13	11	146.69	133.572
TMCO6	ENSG00000113119.13	13	170.54	186.745
MRPS15	ENSG00000116898.12	181	59.09	73.6218
PSME1	ENSG00000092010.15	136	86.32	101.293
GRB2	ENSG00000177885.15	94	98.905	108.399
KMT5A	ENSG00000183955.13	9	164.15	136.573
CDC20	ENSG00000117399.14	85	92.83	96.7838
SLC2A8	ENSG00000136856.18	33	83.66	87.7364
DCTN3	ENSG00000137100.16	133	84.22	90.8081
CHMP2A	ENSG00000130724.9	91	67.97	78.3156
RASA3	ENSG00000185989.11	11	95	110.312
COPE	ENSG00000105669.14	324	72.855	84.5959
DHX30	ENSG00000132153.15	117	117.93	124.27
SND1	ENSG00000197157.11	117	116.46	120.173
ZNF580	ENSG00000213015.9	48	89.825	95.5002
RTL8C	ENSG00000134590.14	146	85.555	103.887
ARL14EP	ENSG00000152219.5	5	75.31	91.682
PSMA5	ENSG00000143106.13	392	69.585	86.9352
SLC29A1	ENSG00000112759.19	51	107.12	113.889
UNG	ENSG00000076248.11	71	119.36	126.518
BZW2	ENSG00000136261.15	80	98.275	102.227
DDX39A	ENSG00000123136.15	95	106.96	112.216
PSMA1	ENSG00000129084.18	130	100.57	111.36
PNKD	ENSG00000127838.14	88	101.055	106.594
DPCD	ENSG00000166171.13	30	80.12	89.573
GALNT2	ENSG00000143641.10	113	122.27	123.907
DGAT2	ENSG00000062282.15	20	112.335	104.816
VIM	ENSG00000026025.16	745	71.93	84.2212
DNASE2	ENSG00000105612.9	106	108.695	108.291
TAMM41	ENSG00000144559.10	19	121.44	138.062
CKB	ENSG00000166165.13	400	107.07	111.524
TRAPPC2L	ENSG00000167515.10	112	88.115	99.8908
RGS2	ENSG00000116741.8	101	111.78	126.086
MRPL10	ENSG00000159111.13	55	75.69	84.8813
ATL2	ENSG00000119787.14	13	134.08	136.658
SF3B2	ENSG00000087365.16	103	114.05	114.158
RAB34	ENSG00000109113.20	136	85.01	96.707
TARS2	ENSG00000143374.17	28	115.215	115.18
PAGE1	ENSG00000068985.5	353	61.68	73.5133
TMEM160	ENSG00000130748.7	183	72.85	79.6843
GNB1	ENSG00000078369.18	60	109.905	111.729
H2AX	ENSG00000188486.3	63	103.82	112.183
UFC1	ENSG00000143222.12	181	64.88	78.3112
ELOB	ENSG00000103363.15	647	77.6	87.3674
PIGS	ENSG00000087111.21	52	123.365	123.873
HPCAL1	ENSG00000115756.13	100	87.25	98.1284
CADM4	ENSG00000105767.3	3	137.04	108.587
SSB	ENSG00000138385.16	25	98.26	98.8408
GCSH	ENSG00000140905.11	172	64.01	83.4866
ZYX	ENSG00000159840.16	185	84.41	93.0825
ZFAND5	ENSG00000107372.13	44	155.07	149.436
ODR4	ENSG00000157181.16	5	199.24	167.554
CHCHD3	ENSG00000106554.13	57	90.67	94.5068
ADIPOR2	ENSG00000006831.10	41	127.34	135.172
WIPI2	ENSG00000157954.15	36	98.06	111.51
RPS19BP1	ENSG00000187051.9	116	76.59	88.9825
POLR2K	ENSG00000147669.11	123	104.54	110.335
PCBP1	ENSG00000169564.7	188	95.63	103.993
MICOS13	ENSG00000174917.9	187	68.58	78.3996
NDUFA2	ENSG00000131495.9	279	74.38	85.095
DHRS3	ENSG00000162496.9	21	92	99.2676
ZNF33B	ENSG00000196693.15	5	88.17	128.764
CABIN1	ENSG00000099991.18	16	118.77	115.931
IFT27	ENSG00000100360.15	24	71.51	83.3888
RAD51B	ENSG00000182185.18	3	151.63	112.333
CEP72	ENSG00000112877.8	35	155.85	141.731
PEX5	ENSG00000139197.11	18	141.805	133.127
NME4	ENSG00000103202.13	174	74.275	87.2835
COTL1	ENSG00000103187.8	293	74.89	86.6475
TMEM79	ENSG00000163472.19	11	146.74	134.738
NOL6	ENSG00000165271.17	39	102.93	111.241
FKBP14	ENSG00000106080.11	10	100.38	98.656
CKMT1A	ENSG00000223572.10	58	108.68	118.105
GLRX3	ENSG00000108010.12	35	108.12	109.251
VASN	ENSG00000168140.5	12	76.9	93.4167
MLLT1	ENSG00000130382.9	39	120.11	131.482
STRADA	ENSG00000266173.7	9	162.04	181.243
PPP2CB	ENSG00000104695.13	28	95.09	100.122
DELE1	ENSG00000081791.9	26	93.32	113.035
NSA2	ENSG00000164346.10	156	67.24	79.896
ERO1A	ENSG00000197930.13	25	115.26	112.012
HM13	ENSG00000101294.18	78	88.94	98.9205
GOSR1	ENSG00000108587.16	19	89.35	95.8005
PYM1	ENSG00000170473.17	40	77.535	94.258
PTPRJ	ENSG00000149177.13	8	105.14	110.617
NGRN	ENSG00000182768.9	101	85.8	92.3695
BASP1	ENSG00000176788.9	293	86.22	90.531
PTMS	ENSG00000159335.18	373	87.97	99.0177
FSCN1	ENSG00000075618.18	304	108.945	112.369
TIMM10	ENSG00000134809.9	98	66.385	74.7858
BUB3	ENSG00000154473.18	142	104.765	117.58
BRAT1	ENSG00000106009.16	64	119.48	120.562
SCCPDH	ENSG00000143653.10	20	76.065	92.2335
CREM	ENSG00000095794.19	97	117.79	120.72
BPIFA2	ENSG00000131050.11	7	58.31	75.62
DNPH1	ENSG00000112667.13	179	83.69	89.349
LRP10	ENSG00000197324.9	22	107.77	111.503
NEK6	ENSG00000119408.17	14	75.95	86.4129
TOR1A	ENSG00000136827.12	31	114.55	128.366
OSER1	ENSG00000132823.11	41	83	96.7661
NOL7	ENSG00000225921.7	124	74.16	87.2379
TUBB6	ENSG00000176014.13	77	86.07	94.7032
GCHFR	ENSG00000137880.6	119	103.54	101.43
NUDC	ENSG00000090273.14	170	80.68	88.0138
ZNF816	ENSG00000180257.14	1	31.2	31.2
MRPL9	ENSG00000143436.11	108	65.75	79.6014
MRPS30	ENSG00000112996.11	100	111.805	112.707
ATP1A1	ENSG00000163399.16	171	95.38	108.545
FAM174A	ENSG00000174132.9	14	90.325	102.766
VBP1	ENSG00000155959.12	24	67.625	110.168
DDX41	ENSG00000183258.12	27	97.22	111.238
GATA2	ENSG00000179348.12	39	117.43	120.454
JUND	ENSG00000130522.6	142	112.68	118.408
SRSF7	ENSG00000115875.19	110	98.305	116.127
MGAT1	ENSG00000131446.17	51	104.87	105.69
AP3S1	ENSG00000177879.17	33	103.08	95.8064
SBDS	ENSG00000126524.10	79	97.73	102.036
CTNNBIP1	ENSG00000178585.15	14	107.425	97.7936
BOP1	ENSG00000261236.8	130	88.55	103.776
RCL1	ENSG00000120158.12	25	141.06	125.416
NDUFV1	ENSG00000167792.13	77	109.64	122.184
DR1	ENSG00000117505.13	68	85.635	97.3904
C4orf46	ENSG00000205208.5	15	173.08	149.202
SPRYD3	ENSG00000167778.9	23	131.29	127.682
FOS	ENSG00000170345.10	21	180.89	176.015
SQSTM1	ENSG00000161011.20	192	84.62	97.2403
LASP1	ENSG00000002834.18	92	104.88	107.941
ZNHIT1	ENSG00000106400.12	252	77.765	86.3722
MEAF6	ENSG00000163875.16	46	95.64	106.841
NUMA1	ENSG00000137497.18	22	121.525	127.531
DDX18	ENSG00000088205.13	32	101.7	110.99
PLPP2	ENSG00000141934.10	72	94.115	101.469
RAD51	ENSG00000051180.17	11	111.89	102.076
LAPTM4A	ENSG00000068697.7	136	92.625	97.4732
SNRPE	ENSG00000182004.13	248	84.315	96.461
PHF19	ENSG00000119403.15	131	68.72	83.024
ATP5MG	ENSG00000167283.8	364	69.49	83.7017
UBTD1	ENSG00000165886.5	14	58.305	71.455
HDGFL2	ENSG00000167674.15	23	83.93	90.0013
APH1A	ENSG00000117362.13	126	84.99	94.2313
NR4A1	ENSG00000123358.20	97	114.1	123.752
CTDNEP1	ENSG00000175826.12	177	84.69	91.1768
ASF1B	ENSG00000105011.9	72	110.78	107.38
ATP6AP2	ENSG00000182220.15	41	118.71	120.276
MMS19	ENSG00000155229.21	27	152.77	138.837
ECH1	ENSG00000104823.9	301	105.05	103.777
PDIA3	ENSG00000167004.13	217	94.37	102.726
TMEM199	ENSG00000244045.13	20	83.655	92.3655
SCLY	ENSG00000132330.18	25	98.12	106.71
TMED2	ENSG00000086598.11	92	86.975	100.671
HSPBP1	ENSG00000133265.11	101	66.96	80.3402
UTP6	ENSG00000108651.10	15	92.88	104.951
SLC25A6	ENSG00000169100.14_PAR_Y	390	71.63	81.4998
NDUFS8	ENSG00000110717.13	264	72.255	83.4425
SNRNP70	ENSG00000104852.15	111	94.62	96.9781
ELF2	ENSG00000109381.20	9	123.32	134.349
FBLN2	ENSG00000163520.14	72	147.65	147.882
EBAG9	ENSG00000147654.15	9	76.2	82.5678
SLC23A2	ENSG00000089057.15	2	109.94	109.94
UXT	ENSG00000126756.12	222	59.685	76.1619
IPO7	ENSG00000205339.10	46	123.67	126.57
APRT	ENSG00000198931.11	486	72.065	81.5399
SNAPC5	ENSG00000174446.13	57	88.36	98.0837
IL27RA	ENSG00000104998.4	43	109.61	110.976
TIMP1	ENSG00000102265.12	314	150.845	146.192
TLCD3A	ENSG00000167695.15	16	82.76	89.9869
ACADS	ENSG00000122971.9	29	101.85	113.392
CLPTM1L	ENSG00000049656.14	258	112.395	113.03
GDA	ENSG00000119125.17	16	97.885	109.461
PRKAA1	ENSG00000132356.11	17	104.52	120.109
ASB8	ENSG00000177981.11	9	97.26	111.799
SRCAP	ENSG00000080603.17	4	139.955	147.477
GMPR2	ENSG00000100938.18	40	70.41	94.5743
SLC50A1	ENSG00000169241.19	38	115.095	125.729
NDUFB7	ENSG00000099795.7	254	65.62	75.9132
TXN2	ENSG00000100348.10	110	90.585	98.1468
FUNDC2	ENSG00000165775.18	99	62.16	77.5849
CHTOP	ENSG00000160679.13	67	106.88	122.439
SIGIRR	ENSG00000185187.13	35	63.45	85.4094
GJB3	ENSG00000188910.8	5	87.17	91.264
ZFAND6	ENSG00000086666.19	58	120.915	117.846
ZNF622	ENSG00000173545.5	88	81.48	91.6388
TYMS	ENSG00000176890.16	115	95.38	102.38
RPL39L	ENSG00000163923.10	99	69.29	85.462
OXA1L	ENSG00000155463.14	112	91.145	98.9214
IFRD1	ENSG00000006652.15	23	119.92	136.804
RPS6KA1	ENSG00000117676.14	27	103.69	117.305
CAVIN3	ENSG00000170955.10	71	74.46	78.0963
PDXK	ENSG00000160209.19	167	65.61	82.8398
AEN	ENSG00000181026.15	56	121.38	123.274
ECE1	ENSG00000117298.16	19	121.78	110.592
ZNF436	ENSG00000125945.15	7	128.92	126.29
CMC1	ENSG00000187118.14	42	91.9	108.596
FXYD5	ENSG00000089327.15	296	107.135	111.513
MIPEP	ENSG00000027001.10	10	118.075	126.463
SLC2A1	ENSG00000117394.24	106	99.38	107.714
PDLIM1	ENSG00000107438.9	155	78.97	93.3865
NOTCH2	ENSG00000134250.20	27	120	127.033
MRPS26	ENSG00000125901.6	93	91.39	102.529
SUB1	ENSG00000113387.12	275	74.93	87.6887
CDCA5	ENSG00000146670.10	51	106.79	106.585
ELK1	ENSG00000126767.18	38	110.215	116.132
SOX18	ENSG00000203883.7	10	68.075	101.445
E2F1	ENSG00000101412.13	83	99.65	111.659
DAP	ENSG00000112977.16	95	88.36	99.3315
PA2G4	ENSG00000170515.14	252	79.385	89.0547
SLC9A3R1	ENSG00000109062.12	104	96.69	105.995
KRTCAP2	ENSG00000163463.13	314	55.175	68.8809
CCNG1	ENSG00000113328.19	24	141.37	132.51
PRDX3	ENSG00000165672.7	161	119.15	123.862
NPDC1	ENSG00000107281.10	63	85.81	97.3973
PYURF	ENSG00000145337.5	28	63.175	84.1543
CCS	ENSG00000173992.9	41	78.65	94.4727
TOR2A	ENSG00000160404.18	12	115.8	132.794
GTPBP6	ENSG00000178605.13_PAR_Y	21	81.26	88.4671
COX7A2L	ENSG00000115944.15	87	102.04	101.362
CTXN1	ENSG00000178531.6	59	82.65	96.5153
UBE2F	ENSG00000184182.19	37	61.37	75.4714
RPA1	ENSG00000132383.12	65	115.3	120.729
EIF3M	ENSG00000149100.13	130	72.99	88.5187
TXNL4A	ENSG00000141759.15	176	82.265	90.7676
DECR2	ENSG00000242612.7	25	71.81	90.6172
TTC39C	ENSG00000168234.13	98	72.46	85.7534
ARF1	ENSG00000143761.16	376	97.625	104.322
MTOR	ENSG00000198793.13	16	134.95	142.282
DNAJC7	ENSG00000168259.17	51	89.88	111.502
GNAI2	ENSG00000114353.17	72	87.445	92.1256
MFSD14A	ENSG00000156875.14	51	86.59	103.115
C8orf82	ENSG00000213563.7	36	89.72	94.8589
GANAB	ENSG00000089597.18	90	122.495	123.378
CDK2AP2	ENSG00000167797.8	61	85.03	96.2177
ADAT3	ENSG00000213638.6	21	121.04	126.819
TRMT112	ENSG00000173113.7	233	94.39	96.9227
AZI2	ENSG00000163512.14	30	113.96	120.728
ZCWPW2	ENSG00000206559.8	10	113.96	134.082
PSMC4	ENSG00000013275.8	137	85	95.505
CDC37	ENSG00000105401.9	232	95.47	102.874
TOMM22	ENSG00000100216.6	96	96.675	103.584
TMEM268	ENSG00000157693.15	12	129.515	139.198
BSDC1	ENSG00000160058.19	18	124.77	133.475
SNRPB2	ENSG00000125870.11	28	69.33	79.8996
CCNB1	ENSG00000134057.15	132	87.105	98.6374
TIMMDC1	ENSG00000113845.10	56	109.09	111.071
GADD45GIP1	ENSG00000179271.3	269	57.57	71.0188
PAQR4	ENSG00000162073.14	58	101.675	113.054
CCNQ	ENSG00000262919.8	60	71.105	83.9997
COMMD4	ENSG00000140365.16	226	88.31	91.9742
IRX3	ENSG00000177508.12	36	106.78	115.492
RABEP1	ENSG00000029725.17	44	89.56	109.138
VAPA	ENSG00000101558.14	51	94.04	103.996
MRPL37	ENSG00000116221.15	105	73.47	87.6995
PSMB4	ENSG00000159377.11	247	69.86	86.094
AC010422.8	ENSG00000285589.1	148	74.96	88.6839
EGLN2	ENSG00000269858.6	28	93.93	100.265
SUGT1	ENSG00000165416.15	38	85.465	98.7961
SLC25A35	ENSG00000125434.11	18	98.47	98.8217
NXN	ENSG00000167693.17	27	110.16	113.559
ZNF593	ENSG00000142684.9	98	74.135	91.2527
COG4	ENSG00000103051.20	26	101.555	115.863
VPS25	ENSG00000131475.7	72	87.48	97.8776
SF3B4	ENSG00000143368.10	141	95.41	100.801
PLEK2	ENSG00000100558.9	8	123.46	115.77
SAP18	ENSG00000150459.12	97	83.37	89.2893
SPC24	ENSG00000161888.11	18	108.13	119.241
KNSTRN	ENSG00000128944.13	24	68.965	83.5908
GAS2L1	ENSG00000185340.15	33	93.83	116.594
CARM1	ENSG00000142453.12	35	111.12	115.592
LOXL2	ENSG00000134013.16	7	105.24	111.184
TRIOBP	ENSG00000100106.22	14	107.47	109.246
MGST2	ENSG00000085871.9	73	83.78	92.6408
SHMT2	ENSG00000182199.11	196	117.115	118.833
ENDOG	ENSG00000167136.7	116	65.355	82.1968
MRPL15	ENSG00000137547.9	55	89.96	98.1747
RFC3	ENSG00000133119.13	22	118.67	127.535
ICMT	ENSG00000116237.16	34	91.935	93.1429
NUBP2	ENSG00000095906.17	152	80.725	91.433
POLR3G	ENSG00000113356.13	16	84.065	91.1469
POLR3H	ENSG00000100413.17	69	78.86	93.0017
ID1	ENSG00000125968.9	245	122.44	126.62
BICDL1	ENSG00000135127.11	6	137.21	128.347
ASPHD1	ENSG00000174939.11	62	76.16	86.9026
GAGE1	ENSG00000205777.18	186	78.775	83.71
TRAF3IP2	ENSG00000056972.20	24	62.83	89.3183
MKRN1	ENSG00000133606.11	60	119.74	115.411
PC	ENSG00000173599.15	49	134.13	140.989
PIK3R2	ENSG00000105647.19	66	93.84	105.368
GET3	ENSG00000198356.12	206	67.595	79.7784
PURB	ENSG00000146676.10	12	113.595	131.436
IRAK4	ENSG00000198001.14	6	60.195	73.4783
PGAP2	ENSG00000148985.20	28	112.3	128.998
SNRPD1	ENSG00000167088.11	125	81.93	93.7214
MPC1	ENSG00000060762.19	46	71.085	83.5907
LPCAT1	ENSG00000153395.10	58	148.76	143.538
NDUFB5	ENSG00000136521.13	57	67.04	87.9896
POLE3	ENSG00000148229.13	98	99.515	108.872
TIMM17A	ENSG00000134375.11	126	99.065	101.452
WARS2	ENSG00000116874.12	22	87.11	99.4336
MGAT4B	ENSG00000161013.17	64	112.115	125.937
PODXL2	ENSG00000114631.11	119	125	128.969
RRAGC	ENSG00000116954.8	10	107.935	96.393
HMGN2	ENSG00000198830.11	274	97.15	107.673
REPS2	ENSG00000169891.18	6	91.89	93.9117
SH3RF2	ENSG00000156463.18	4	48.285	68.42
RAP1A	ENSG00000116473.14	28	95.79	98.6943
SPTLC1	ENSG00000090054.15	16	114.575	123.811
SMIM4	ENSG00000168273.8	215	52.58	65.3872
SKIL	ENSG00000136603.14	5	205.67	193.244
COL4A1	ENSG00000187498.16	6	134.205	133.73
HMGN3	ENSG00000118418.14	84	97.39	111.902
RCN1	ENSG00000049449.10	115	116.22	121.261
METTL17	ENSG00000165792.18	37	143.78	150.594
RAB8A	ENSG00000167461.12	39	115.48	125.115
STOML2	ENSG00000165283.16	79	106.59	114.414
PLOD3	ENSG00000106397.12	111	107.08	105.004
CNPY3	ENSG00000137161.17	85	92.59	105.449
MGP	ENSG00000111341.10	63	99.96	107.51
NT5C2	ENSG00000076685.19	10	136.75	135.046
PRRC1	ENSG00000164244.21	11	112.9	132.727
YDJC	ENSG00000161179.14	109	94.38	101.078
SAP30L	ENSG00000164576.12	39	69.79	87.7177
TMEM183A	ENSG00000163444.12	118	77.545	91.2499
MMP15	ENSG00000102996.5	57	132.59	125.107
RAB5B	ENSG00000111540.16	58	150.905	147.779
UBE2B	ENSG00000119048.8	33	105.92	109.639
ILK	ENSG00000166333.14	119	87.53	101.279
EBNA1BP2	ENSG00000117395.13	146	74	86.2908
LONP1	ENSG00000196365.12	112	116.345	118.453
ASB13	ENSG00000196372.13	19	99.57	123.568
PCGF6	ENSG00000156374.16	10	65.97	90.114
CASP9	ENSG00000132906.18	39	100.93	116.616
TRAPPC5	ENSG00000181029.9	223	67.46	79.2347
TBC1D10B	ENSG00000169221.14	19	130.06	133.595
PINK1	ENSG00000158828.8	65	100.44	102.132
HAGH	ENSG00000063854.13	47	114.26	121.603
CARS2	ENSG00000134905.17	90	91.495	108.643
AC005192.1	ENSG00000288640.1	1	91.73	91.73
RNASEK-C17orf49	ENSG00000161939.19	162	79.595	88.9049
QTRT1	ENSG00000213339.9	36	70.805	96.2581
CEBPB	ENSG00000172216.6	99	107.71	124.695
POLR2I	ENSG00000105258.9	138	70.21	82.8503
PRCC	ENSG00000143294.15	87	110.9	113.331
SRF	ENSG00000112658.8	38	120.61	115.129
NDUFAB1	ENSG00000004779.10	137	83.52	94.9245
IGBP1	ENSG00000089289.16	61	68.5	80.7248
RBMXL1	ENSG00000213516.10	17	130.73	121.974
FLVCR1	ENSG00000162769.13	17	56.5	58.1618
PTCD2	ENSG00000049883.15	7	110.15	108
RAVER2	ENSG00000162437.14	8	120.41	149.748
EXOC4	ENSG00000131558.15	8	76.67	89.0537
RTCB	ENSG00000100220.12	45	110.96	107.004
GNL3	ENSG00000163938.17	134	118.61	120.015
WDR46	ENSG00000227057.10	59	104.13	102.017
RHBDF1	ENSG00000007384.15	7	118.32	130.826
CCDC59	ENSG00000133773.12	23	93.26	97.3587
CD59	ENSG00000085063.17	380	123.125	121.893
CPSF7	ENSG00000149532.16	32	140.445	140.471
INO80B	ENSG00000115274.15	31	85.46	84.249
EXOSC7	ENSG00000075914.13	68	93.34	91.6668
RFXANK	ENSG00000064490.14	62	62.21	79.0426
ECHDC3	ENSG00000134463.15	37	117.46	115.496
HLA-A	ENSG00000206503.13	221	138.09	136.942
NRAS	ENSG00000213281.5	18	132.51	135.934
XPO5	ENSG00000124571.18	16	128.665	134.906
SAYSD1	ENSG00000112167.10	6	68.715	88.485
PSME3	ENSG00000131467.11	69	95	103.053
HIGD1A	ENSG00000181061.14	50	96.58	114.377
FAM193A	ENSG00000125386.16	2	146.98	146.98
POLR2E	ENSG00000099817.12	383	67.24	76.0325
E2F4	ENSG00000205250.9	55	121.34	127.528
PRADC1	ENSG00000135617.4	70	73.39	80.7483
SDHAF4	ENSG00000154079.6	6	71.325	85.1183
BOLA2	ENSG00000183336.8	44	48.345	69.3482
GNAI3	ENSG00000065135.12	61	114.64	120.202
OIP5	ENSG00000104147.9	9	78.59	94.64
EIF1B	ENSG00000114784.4	68	94.445	108.939
ARPC5L	ENSG00000136950.13	85	83.74	96.9278
PPP1CC	ENSG00000186298.12	91	94.84	109.931
SYS1	ENSG00000204070.10	25	87.7	93.1668
SRSF2	ENSG00000161547.17	178	109.205	115.663
PPIE	ENSG00000084072.17	51	96.77	104.457
PRORP	ENSG00000100890.16	12	75.12	93.5033
CYTH2	ENSG00000105443.15	28	91.925	104.472
KNL1	ENSG00000137812.20	1	204.12	204.12
EEF2KMT	ENSG00000118894.15	30	106.825	106.3
FARSA	ENSG00000179115.11	231	91.41	98.0294
CD99	ENSG00000002586.20_PAR_Y	38	91.58	99.8076
IREB2	ENSG00000136381.13	19	96.88	117.245
UTRN	ENSG00000152818.18	2	193.305	193.305
NDUFV3	ENSG00000160194.18	95	80.24	86.2419
ZNF57	ENSG00000171970.13	4	115.375	110.007
NDUFB8	ENSG00000166136.16	216	74.02	84.8228
ITPA	ENSG00000125877.13	83	83.36	92.9043
ABCB7	ENSG00000131269.19	15	79.86	89.024
SRSF4	ENSG00000116350.17	20	102.5	103.671
MRPL30	ENSG00000185414.20	60	84.13	92.006
ALKBH7	ENSG00000125652.8	120	63.815	75.9458
C6orf223	ENSG00000181577.16	4	126.57	123.227
NMD3	ENSG00000169251.13	24	123.32	137.91
PRPF19	ENSG00000110107.9	46	94.94	98.4643
MED28	ENSG00000118579.13	31	55.89	88.0071
TMED3	ENSG00000166557.14	200	83.26	90.3438
SURF4	ENSG00000148248.14	162	92.005	100.321
POLR2J	ENSG00000005075.15	110	83.06	99.9197
UTP4	ENSG00000141076.18	44	73.56	88.6791
G2E3	ENSG00000092140.16	8	131.145	143.719
ISY1	ENSG00000240682.10	22	107.51	102.742
EID1	ENSG00000255302.5	82	106.505	115.038
NARS1	ENSG00000134440.12	33	133.22	130.655
BET1	ENSG00000105829.13	11	62.94	83.7491
UBE2D2	ENSG00000131508.16	82	80.015	93.0665
HNRNPA0	ENSG00000177733.7	179	112.97	110.558
CAPNS1	ENSG00000126247.11	312	69.4	82.4362
ABCF2	ENSG00000033050.9	58	86.535	107.813
NUDT5	ENSG00000165609.13	121	72.93	88.3656
EFHD2	ENSG00000142634.13	102	84.01	94.0358
RABL6	ENSG00000196642.19	74	99.01	112.654
EMC3	ENSG00000125037.12	93	62.85	81.4889
RAB40C	ENSG00000197562.10	24	120.93	123.325
TRAPPC2B	ENSG00000256060.3	21	119.69	117.869
FLII	ENSG00000177731.16	54	97.2	118.243
KLF10	ENSG00000155090.15	18	114.76	113.126
KDELR3	ENSG00000100196.11	28	90.22	93.0896
LSM2	ENSG00000204392.11	166	79.195	88.353
MCAM	ENSG00000076706.17	64	108.765	120.71
FDPS	ENSG00000160752.15	293	66	85.8023
PREP	ENSG00000085377.15	24	151.78	146.865
PPDPF	ENSG00000125534.10	281	74.07	88.2559
CD2BP2	ENSG00000169217.9	35	98.03	110.154
C6orf89	ENSG00000198663.17	18	81.725	108.176
COMMD9	ENSG00000110442.12	71	81.4	84.6273
DDB2	ENSG00000134574.12	39	108.91	117.256
GLMN	ENSG00000174842.17	11	77.96	90.9682
OAF	ENSG00000184232.9	63	83.04	95.0195
SRSF11	ENSG00000116754.13	23	133.61	166.113
RRP9	ENSG00000114767.7	123	93.55	97.4451
SRP68	ENSG00000167881.15	67	92.07	99.1497
ARL1	ENSG00000120805.14	46	88.1	113.621
ANXA6	ENSG00000197043.14	115	106.68	106.702
XRCC5	ENSG00000079246.16	75	76.45	92.4749
C9orf16	ENSG00000171159.5	105	96.41	105.519
FKBP10	ENSG00000141756.19	99	120.89	123.982
MORF4L2	ENSG00000123562.18	114	136.885	136.649
EOLA2	ENSG00000197021.9	20	109.725	112.344
WDR82	ENSG00000164091.12	39	122.23	123.934
THOP1	ENSG00000172009.15	95	93.85	97.8323
TM9SF2	ENSG00000125304.10	78	90.775	98.7929
HDAC2	ENSG00000196591.12	47	109.64	121.62
ANKRD33B	ENSG00000164236.12	1	165.35	165.35
TGIF1	ENSG00000177426.22	39	101.37	113.093
UGGT1	ENSG00000136731.13	11	168.07	158.799
RAB5IF	ENSG00000101084.18	196	78.325	89.3914
IER3	ENSG00000137331.12	40	128.005	132.509
KIAA2013	ENSG00000116685.16	48	100.905	104.267
DNAJB6	ENSG00000105993.15	34	86.315	107.482
MYCBP	ENSG00000214114.9	41	75.62	95.161
CCDC85B	ENSG00000175602.4	157	65.62	74.6827
VGLL4	ENSG00000144560.15	28	143.465	139.35
UPP1	ENSG00000183696.14	45	76.07	80.2858
TSPAN31	ENSG00000135452.10	14	93.52	94.3143
TFDP1	ENSG00000198176.13	64	126.305	120.022
TRUB2	ENSG00000167112.10	89	88.41	90.3412
KMT2B	ENSG00000272333.7	9	147.14	150.913
B9D1	ENSG00000108641.19	20	95.555	97.0965
JMJD6	ENSG00000070495.15	52	97.355	94.1065
ARID5A	ENSG00000196843.17	8	63.99	94.9062
MCAT	ENSG00000100294.13	49	92.08	102.101
VAMP7	ENSG00000124333.16_PAR_Y	5	124	121.974
TM2D2	ENSG00000169490.17	23	77.74	90.0848
CSTB	ENSG00000160213.9	208	77.35	84.7276
RBM41	ENSG00000089682.16	3	105.62	112.943
ISG20L2	ENSG00000143319.17	33	101.88	99.1567
CCND3	ENSG00000112576.13	146	89.545	99.1003
RAB1B	ENSG00000174903.16	153	99.53	104.375
MPZL1	ENSG00000197965.12	53	121.12	128.57
NCBP1	ENSG00000136937.13	27	102.55	106.642
PCNA	ENSG00000132646.11	177	100.06	108.579
BRK1	ENSG00000254999.4	283	75.64	89.3248
CUTC	ENSG00000119929.13	29	88.03	113.097
CKS2	ENSG00000123975.5	334	96.15	105.373
OXCT1	ENSG00000083720.13	121	123.82	128.933
SS18L1	ENSG00000184402.15	4	101.7	101.64
BECN1	ENSG00000126581.13	32	108.16	119.718
CNPY2	ENSG00000257727.6	255	58.86	71.2354
MRPL4	ENSG00000105364.14	191	92.55	94.1181
COA5	ENSG00000183513.9	39	95.67	105.715
DHX57	ENSG00000163214.21	3	102.42	111.25
TCF25	ENSG00000141002.20	44	105.8	120.007
MPG	ENSG00000103152.12	64	69.445	80.2592
DPM2	ENSG00000136908.18	69	94.12	111.287
TRIAP1	ENSG00000170855.4	80	105.84	114.224
RNF149	ENSG00000163162.9	13	118.17	130.751
AAMDC	ENSG00000087884.14	51	70.77	85.1888
HSDL2	ENSG00000119471.15	7	100.52	129.394
MAPK1IP1L	ENSG00000168175.15	59	94.78	102.294
NECAB3	ENSG00000125967.17	51	88.26	96.8998
EIF3D	ENSG00000100353.18	115	83.77	92.5623
AP1S2	ENSG00000182287.15	13	122.36	147.853
SSR1	ENSG00000124783.14	161	85.35	96.0495
SDHA	ENSG00000073578.17	317	92.72	102.234
TRIM44	ENSG00000166326.7	18	140.06	136.984
LDLR	ENSG00000130164.14	17	126.48	124.352
TBC1D25	ENSG00000068354.16	7	141.73	141.656
KLC1	ENSG00000126214.21	14	106.73	101.624
RANGRF	ENSG00000108961.14	64	47.17	73.0262
FAM110B	ENSG00000169122.11	5	120.88	126.612
ERI3	ENSG00000117419.16	77	88.59	104.117
CSNK1G2	ENSG00000133275.16	49	121.67	121.699
TMEM18	ENSG00000151353.15	60	98.195	98.871
DKK1	ENSG00000107984.10	6	76.075	98.5133
C1S	ENSG00000182326.15	3	128.42	128.017
KDM1A	ENSG00000004487.17	26	125.375	138.167
SLC39A11	ENSG00000133195.11	3	67.44	95.8533
EIF4G1	ENSG00000114867.22	102	107.73	111.129
CCDC34	ENSG00000109881.17	13	76.29	87.4285
PIH1D1	ENSG00000104872.11	71	82.84	89.8945
KYAT3	ENSG00000137944.18	15	127.47	125.671
ZNF628	ENSG00000197483.10	10	109.855	116.942
RNASEH1	ENSG00000171865.10	36	65.125	82.3836
SLC25A19	ENSG00000125454.12	50	93.65	96.4554
PTPN11	ENSG00000179295.18	6	124.605	131.098
SNUPN	ENSG00000169371.14	56	88.855	96.8564
ARGLU1	ENSG00000134884.15	30	133.07	140.554
MED10	ENSG00000133398.4	47	106.39	113.731
MAGOHB	ENSG00000111196.10	54	100.765	102.592
H1-10	ENSG00000184897.6	257	85.89	92.5792
MTARC1	ENSG00000186205.13	71	103.63	108.599
EMC1	ENSG00000127463.15	17	143.73	146.869
BLVRA	ENSG00000106605.11	48	96.085	105.497
YWHAZ	ENSG00000164924.18	132	116.64	124.265
BABAM1	ENSG00000105393.16	78	66.855	88.0918
NUDT14	ENSG00000183828.15	20	61.285	77.209
RTF2	ENSG00000022277.13	82	79.71	90.3651
HMG20B	ENSG00000064961.19	107	78.84	91.3397
CNPPD1	ENSG00000115649.16	17	99.56	110.393
NDUFA9	ENSG00000139180.11	89	84.77	99.763
SLC38A6	ENSG00000139974.16	4	47.385	43.5
RBM8A	ENSG00000265241.7	119	87	90.3041
INF2	ENSG00000203485.14	48	100.785	113.119
MCMBP	ENSG00000197771.13	20	112.435	121.266
CBFA2T2	ENSG00000078699.22	3	79.44	118.913
RUNX1	ENSG00000159216.19	7	137.16	125.971
PPM1B	ENSG00000138032.21	8	140.705	155.338
SLC43A3	ENSG00000134802.18	109	97.2	106.459
ZMAT2	ENSG00000146007.11	67	84.29	91.7722
POLDIP2	ENSG00000004142.12	111	100.81	103.599
NUDT2	ENSG00000164978.18	72	85.21	86.9297
ARL8B	ENSG00000134108.14	47	119	127.223
PLEKHB2	ENSG00000115762.16	18	147.615	140.828
C5orf15	ENSG00000113583.8	16	148.105	135.354
LYPD3	ENSG00000124466.9	81	120.2	126.45
RPA2	ENSG00000117748.10	56	85.54	90.6229
ZNF787	ENSG00000142409.6	36	83.82	85.0469
SHARPIN	ENSG00000179526.17	37	63.72	77.3441
WDR41	ENSG00000164253.14	34	113.505	106.855
SCD	ENSG00000099194.6	134	113.905	112.493
CCDC86	ENSG00000110104.13	92	77.48	84.6725
RHOV	ENSG00000104140.7	89	91.63	100.489
ATG3	ENSG00000144848.11	55	92.69	93.4102
TPM4	ENSG00000167460.17	99	96.11	105.945
PAXX	ENSG00000148362.11	64	99.14	119.148
HIVEP1	ENSG00000095951.17	5	162.89	165.3
SEC11A	ENSG00000140612.14	255	76.59	91.0006
AGA	ENSG00000038002.9	16	62.14	68.8769
SNX12	ENSG00000147164.12	21	85.06	94.7419
SMS	ENSG00000102172.16	72	101.48	109.177
ABL1	ENSG00000097007.19	15	103.96	106.714
SERINC1	ENSG00000111897.7	12	77.26	112.599
RARG	ENSG00000172819.17	33	103.4	97.6597
MIEN1	ENSG00000141741.12	101	84.79	94.3719
MRPL58	ENSG00000167862.10	50	66.435	91.341
GRWD1	ENSG00000105447.13	90	109.985	109.462
MRPS11	ENSG00000181991.16	125	76.85	88.2654
C12orf57	ENSG00000111678.11	218	85.67	94.2499
TMEM109	ENSG00000110108.10	78	83.095	97.6472
FGD1	ENSG00000102302.8	6	149.625	147.132
VPS18	ENSG00000104142.11	6	115.52	117.528
SS18L2	ENSG00000008324.12	95	85.04	93.0078
STK35	ENSG00000125834.13	9	160.69	155.936
RRP7A	ENSG00000189306.11	70	66.27	83.9821
MCTS1	ENSG00000232119.8	97	71.93	89.444
NUDT22	ENSG00000149761.9	20	75.135	78.081
ACBD6	ENSG00000230124.8	52	73.49	87.1875
DIS3	ENSG00000083520.15	12	94.055	139.132
SARNP	ENSG00000205323.9	146	92.355	101.987
LSM8	ENSG00000128534.8	89	97.82	98.3336
GPBP1L1	ENSG00000159592.11	22	152.255	160.466
RNF4	ENSG00000063978.16	34	112.19	108.826
NXPH4	ENSG00000182379.10	40	83.32	89.3725
GABARAPL1	ENSG00000139112.11	54	127.2	127.436
ABCF3	ENSG00000161204.11	25	121.74	114.663
RABGGTB	ENSG00000137955.16	83	119.48	131.474
SLC39A7	ENSG00000112473.18	118	107.77	111.978
BCAS2	ENSG00000116752.6	49	84.26	89.9878
ERI1	ENSG00000104626.15	9	125.09	131.818
UGT8	ENSG00000174607.11	4	139.01	138.025
CDKN2AIPNL	ENSG00000237190.4	42	87.81	95.1314
MRFAP1L1	ENSG00000178988.11	35	108.26	107.567
MFSD3	ENSG00000167700.9	47	83.33	101.674
GGCX	ENSG00000115486.12	32	102.205	120.578
PSMD6	ENSG00000163636.11	16	96.255	113.913
WDR18	ENSG00000065268.11	51	77.18	98.238
FBXO28	ENSG00000143756.12	16	129.565	133.026
GPT2	ENSG00000166123.14	21	110.64	124.226
RCC1L	ENSG00000274523.5	55	116.8	122.305
HSPA1A	ENSG00000204389.10	140	94.26	102.277
MTFR1	ENSG00000066855.16	32	111.425	111.119
ALDH18A1	ENSG00000059573.9	38	113.295	126.114
MT1X	ENSG00000187193.9	33	127.68	123.414
NAPRT	ENSG00000147813.16	79	85.85	108.44
RAD9A	ENSG00000172613.8	18	122.15	158.369
SERINC2	ENSG00000168528.12	26	117.175	120.417
SCO2	ENSG00000284194.3	89	74.12	90.776
PMVK	ENSG00000163344.6	44	67.725	85.5195
PRELID1	ENSG00000169230.10	414	66.19	76.211
LMAN2	ENSG00000169223.15	164	90.83	95.266
NASP	ENSG00000132780.17	68	96.505	107.636
ADAM15	ENSG00000143537.14	179	104.33	112.203
CTNNA1	ENSG00000044115.21	78	101.235	109.251
MLKL	ENSG00000168404.13	23	84.91	112.783
MICU1	ENSG00000107745.19	41	109.68	116.66
TTC27	ENSG00000018699.13	15	99.31	109.55
DCAF11	ENSG00000100897.18	21	103.46	109.635
RBM23	ENSG00000100461.18	21	110.48	105.795
CDC42EP4	ENSG00000179604.10	65	101.11	106.042
YIF1A	ENSG00000174851.16	196	69.075	93.6726
BTG3	ENSG00000154640.15	15	104.04	109.913
LMO4	ENSG00000143013.13	72	99.685	98.4078
PSMA4	ENSG00000041357.16	193	95.3	101.05
SMIM12	ENSG00000163866.9	91	87.31	89.2024
STRAP	ENSG00000023734.11	107	77.42	94.1752
PPM1G	ENSG00000115241.11	102	98.87	111.103
MSLN	ENSG00000102854.16	43	167.88	168.993
MCUR1	ENSG00000050393.11	74	64.785	75.9027
REEP4	ENSG00000168476.12	26	112.205	117.893
PDCD2L	ENSG00000126249.8	26	96.275	97.4208
SIL1	ENSG00000120725.13	43	116.25	117.881
CDK9	ENSG00000136807.14	22	107.425	111.457
GPKOW	ENSG00000068394.11	20	70.285	79.83
DNASE1L1	ENSG00000013563.14	20	85.81	102.022
GPX8	ENSG00000164294.14	55	97.88	99.0376
POLR3C	ENSG00000186141.9	14	87.625	111.222
HLA-E	ENSG00000204592.9	62	92.16	100.024
WDR61	ENSG00000140395.9	28	98.64	106.887
NBR1	ENSG00000188554.15	20	97.545	109.497
TOB1	ENSG00000141232.5	85	121.08	126.46
AK1	ENSG00000106992.19	124	75.96	81.3306
ZNF598	ENSG00000167962.14	54	92.06	100.167
COPS6	ENSG00000168090.10	190	76.15	91.8297
EMP3	ENSG00000142227.11	219	69.78	84.3153
TNFRSF12A	ENSG00000006327.14	62	83.49	95.7685
POLR1D	ENSG00000186184.19	127	70.19	79.5843
LNX2	ENSG00000139517.9	2	163.285	163.285
PIAS3	ENSG00000131788.16	11	148.16	157.495
SP2	ENSG00000167182.15	7	124.21	141.321
HS2ST1	ENSG00000153936.17	16	136.915	125.513
SRSF1	ENSG00000136450.13	67	108.3	118.216
NT5C3B	ENSG00000141698.17	87	75.16	90.914
TMEM9B	ENSG00000175348.11	41	123.87	124.826
PARVA	ENSG00000197702.14	29	97.03	109.327
TPM3	ENSG00000143549.21	201	102.62	104.631
ABHD6	ENSG00000163686.15	8	116.385	124.666
TBC1D2	ENSG00000095383.20	4	131.125	123.635
SLC12A6	ENSG00000140199.13	4	57.31	85.4025
B4GAT1	ENSG00000174684.7	23	90.21	103.107
JUP	ENSG00000173801.17	220	96.97	102.82
MAT2A	ENSG00000168906.13	56	132.86	158.444
SPAG7	ENSG00000091640.8	34	87.59	93.6494
MIDEAS	ENSG00000156030.13	2	143.23	143.23
CKAP2	ENSG00000136108.15	23	122.04	126.726
AUP1	ENSG00000115307.17	163	62.41	80.1541
RBM15B	ENSG00000259956.2	30	99.115	113.358
WDR6	ENSG00000178252.18	60	119.485	134.686
SUMO3	ENSG00000184900.16	77	91.79	95.5906
CSRP2	ENSG00000175183.10	43	90.86	102.22
ZRANB1	ENSG00000019995.6	4	148.2	156.303
CAPG	ENSG00000042493.16	121	84	99.421
DCLRE1C	ENSG00000152457.18	4	111.505	111.055
HMGN4	ENSG00000182952.5	24	116.37	124.489
RALY	ENSG00000125970.12	153	91.39	97.2614
RRM1	ENSG00000167325.15	72	106.075	110.943
DDX21	ENSG00000165732.13	25	119.76	125.32
ILKAP	ENSG00000132323.9	20	87.385	89.517
PGRMC1	ENSG00000101856.10	40	97.525	105.83
INPPL1	ENSG00000165458.14	39	141.9	143.571
BIN1	ENSG00000136717.15	42	74.915	87.1186
PITHD1	ENSG00000057757.10	30	138.1	139.905
FOXL2	ENSG00000183770.7	5	79.22	84.538
SETX	ENSG00000107290.14	3	180.06	187.143
VTN	ENSG00000109072.14	27	145.68	149.874
PDAP1	ENSG00000106244.13	164	85.595	95.304
LAMP1	ENSG00000185896.11	269	115.74	114.871
CLN6	ENSG00000128973.13	60	88.565	93.4342
NOC2L	ENSG00000188976.11	72	99.915	106.319
TDRD9	ENSG00000156414.19	4	89.875	122.655
CNN2	ENSG00000064666.15	49	111	111.953
AARS1	ENSG00000090861.17	138	115.705	119.811
MGRN1	ENSG00000102858.13	18	119.74	137.264
RBM4B	ENSG00000173914.12	18	104.345	112.539
POLR2M	ENSG00000255529.9	14	77.63	96.2157
CEBPA	ENSG00000245848.3	35	124.19	122.343
TLE3	ENSG00000140332.17	34	153.245	140.591
URGCP-MRPS24	ENSG00000270617.1	7	52.72	73.5557
PFDN1	ENSG00000113068.10	52	101.39	98.7102
INTS10	ENSG00000104613.12	48	75.79	100.572
DNAAF3	ENSG00000167646.14	37	85.39	81.4589
MOSPD1	ENSG00000101928.13	25	110.29	110.513
CCDC124	ENSG00000007080.11	148	76.785	84.5044
GOT1	ENSG00000120053.12	65	104.11	113.476
RACGAP1	ENSG00000161800.13	31	120.38	122.625
PCTP	ENSG00000141179.14	6	143.615	184.16
NEBL	ENSG00000078114.19	1	34.37	34.37
TFG	ENSG00000114354.15	70	130.555	128.166
FAM111B	ENSG00000189057.11	9	99.22	103.052
SDHAF1	ENSG00000205138.4	50	102.66	104.901
B4GALT1	ENSG00000086062.13	33	120.61	128.431
ELOA	ENSG00000011007.12	6	147.54	156.127
AC006064.6	ENSG00000285238.2	2	144.545	144.545
UBE2N	ENSG00000177889.10	54	82.59	97.4083
PDCD2	ENSG00000071994.11	52	97.075	97.8458
FAM207A	ENSG00000160256.13	45	51.31	80.8787
P2RX5	ENSG00000083454.22	53	101.71	112.292
ANKS1A	ENSG00000064999.15	7	129.11	118.631
RRAS	ENSG00000126458.4	54	91.105	93.7444
SCRN2	ENSG00000141295.14	22	63.22	86.4964
TMED4	ENSG00000158604.15	40	124.58	129.704
COMMD5	ENSG00000170619.10	49	96.79	92.3655
MICA	ENSG00000204520.14	41	84.22	95.5105
TIGD6	ENSG00000164296.7	6	88.965	93.6133
NUDT21	ENSG00000167005.14	63	59.37	78.2084
TBRG4	ENSG00000136270.14	122	98.98	105.308
SELENOS	ENSG00000131871.15	62	101.41	97.0329
TTC14	ENSG00000163728.11	5	154.8	188.002
MAP2K3	ENSG00000034152.19	40	116.27	118.38
TXNL1	ENSG00000091164.13	45	89.4	87.4396
RAC1	ENSG00000136238.18	168	72.41	86.2481
CYB561	ENSG00000008283.16	40	107.49	115.828
SAMM50	ENSG00000100347.15	78	55.455	74.5574
TIMM22	ENSG00000177370.5	53	98.19	102.166
GOLPH3	ENSG00000113384.14	54	108.835	114.616
TAF15	ENSG00000270647.6	36	86.98	99.4664
RANBP3	ENSG00000031823.14	31	96.07	111.111
EFTUD2	ENSG00000108883.13	76	107.3	107.717
BAX	ENSG00000087088.20	123	107.27	116.793
FRRS1	ENSG00000156869.14	3	285	214.033
DKC1	ENSG00000130826.18	50	129.625	123.496
PNKP	ENSG00000039650.12	27	89.47	90.6644
ORMDL1	ENSG00000128699.14	31	81.62	93.9926
PPP2R5A	ENSG00000066027.12	30	103.46	106.276
TMEM70	ENSG00000175606.11	38	105.43	106.427
CDKN2B	ENSG00000147883.12	6	97.26	91.43
SLTM	ENSG00000137776.17	9	157.04	144.304
API5	ENSG00000166181.13	20	108.575	120.406
TREX1	ENSG00000213689.14	15	67.69	88.9987
UBE2T	ENSG00000077152.11	78	98.44	118.459
SPIRE1	ENSG00000134278.15	4	112.845	102.983
STK17A	ENSG00000164543.7	48	113.57	114.08
LMBRD2	ENSG00000164187.7	2	213.68	213.68
MAPKAPK3	ENSG00000114738.11	43	87.23	104.038
TMEM243	ENSG00000135185.12	15	96.82	115.265
ZBTB17	ENSG00000116809.12	7	154.8	154.299
ABHD14A	ENSG00000248487.9	16	77.94	85.9725
E2F2	ENSG00000007968.7	5	182.58	177.502
VDAC1	ENSG00000213585.11	127	94.39	104.677
RNF126	ENSG00000070423.18	112	93.23	101.714
SHB	ENSG00000107338.10	16	103.645	97.6256
GRN	ENSG00000030582.18	177	148	150.025
FAAP24	ENSG00000131944.10	5	85.61	96.34
LAGE3	ENSG00000196976.7	202	76.21	84.9242
SDHAF2	ENSG00000167985.7	64	117.86	115.252
MAGEA12	ENSG00000213401.10	39	94.59	106.191
SAT2	ENSG00000141504.12	98	97.12	98.2798
ATG4B	ENSG00000168397.17	16	121.655	124.877
FEZ2	ENSG00000171055.15	17	139.25	143.888
CDKN2D	ENSG00000129355.7	12	110.91	114.297
PDRG1	ENSG00000088356.6	48	115.945	119.123
GRHPR	ENSG00000137106.18	96	77.48	89.6311
STARD3	ENSG00000131748.16	14	93.945	92.4314
HYAL2	ENSG00000068001.14	51	108.17	110.527
DUSP23	ENSG00000158716.9	58	86.925	84.7288
TMED10	ENSG00000170348.9	47	103.65	114.253
ATRAID	ENSG00000138085.17	115	84.11	90.6226
KLF4	ENSG00000136826.15	74	87.74	103.761
TRAP1	ENSG00000126602.11	185	99.51	109.123
MFN2	ENSG00000116688.18	30	122.85	124.739
PI4KA	ENSG00000241973.11	14	115.835	119.321
RANGAP1	ENSG00000100401.20	135	111.58	118.995
PRKAB1	ENSG00000111725.11	9	107.33	117.702
DHPS	ENSG00000095059.16	60	88.455	98.935
WBP1	ENSG00000239779.7	38	96.56	102.849
MRPL23	ENSG00000214026.11	146	67.395	78.0716
ZMYM3	ENSG00000147130.14	16	117.55	130.153
CCNK	ENSG00000090061.17	15	98.59	140.534
PSMA3	ENSG00000100567.13	79	79.74	90.268
SYNJ2	ENSG00000078269.15	7	163.04	156.271
SF3B1	ENSG00000115524.17	31	104.31	123.468
SNX1	ENSG00000028528.15	36	112.15	110.994
MCM3	ENSG00000112118.20	137	119.24	124.29
PSMD10	ENSG00000101843.19	70	105.595	114.896
KDSR	ENSG00000119537.18	25	85.33	89.0088
BMS1	ENSG00000165733.8	16	63.25	96.6706
PCNX1	ENSG00000100731.16	7	173.7	178.411
ASB1	ENSG00000065802.12	6	131.315	131.913
FOXK2	ENSG00000141568.21	34	152.835	145.057
BCL2L11	ENSG00000153094.24	17	93.59	105.464
ZNF428	ENSG00000131116.12	36	76.795	90.7714
ANKFY1	ENSG00000185722.18	5	94.97	104.822
TJP2	ENSG00000119139.21	19	157.93	142.727
TXNRD1	ENSG00000198431.16	39	99.21	109.46
MRPL24	ENSG00000143314.12	112	71.595	81.4973
PTOV1	ENSG00000104960.15	142	69.1	89.8927
ADNP	ENSG00000101126.18	12	149.19	167.886
CSTF2	ENSG00000101811.14	12	139.555	145.372
FASN	ENSG00000169710.9	193	127.08	135.62
CDC23	ENSG00000094880.11	22	120.91	137.353
GATD3B	ENSG00000280071.4	28	133.615	144.982
PLPBP	ENSG00000147471.12	11	104.54	103.744
CREB3	ENSG00000107175.12	35	94.5	98.2814
ARL4A	ENSG00000122644.13	22	110.37	117.433
NAA16	ENSG00000172766.19	3	140	129.027
NUP50	ENSG00000093000.19	15	123.23	126.519
C11orf98	ENSG00000278615.5	34	73.665	76.8156
ARMC7	ENSG00000125449.7	32	123.725	119.23
UBP1	ENSG00000153560.12	30	158.605	153.152
MRPL38	ENSG00000204316.13	176	91.545	103.621
NDEL1	ENSG00000166579.16	28	161.52	157.32
PLCG1	ENSG00000124181.14	6	120.66	134.785
RRP8	ENSG00000132275.11	33	117.07	123.308
SRPRA	ENSG00000182934.12	40	96.825	96.9537
ARMH3	ENSG00000120029.13	8	89.13	111.766
BCL7A	ENSG00000110987.9	14	130.21	119.014
METRN	ENSG00000103260.9	97	61.36	78.2314
DNAJC9	ENSG00000213551.7	64	99.98	113.114
LYAR	ENSG00000145220.14	28	83.875	91.2657
PAGR1	ENSG00000280789.2	55	86.56	99.298
DMAC1	ENSG00000137038.8	182	84.43	91.1757
TESK1	ENSG00000107140.16	25	105.27	108.776
TIMM10B	ENSG00000132286.12	48	89.715	114.154
RBM42	ENSG00000126254.12	131	74.64	87.6277
SDHB	ENSG00000117118.10	106	71.385	85.854
ATP6V0E1	ENSG00000113732.9	250	73.61	80.5729
TRERF1	ENSG00000124496.12	4	130.905	130.297
VPS37A	ENSG00000155975.10	6	90.715	101.463
RNF130	ENSG00000113269.14	24	76.67	94.2417
ALDH3A2	ENSG00000072210.19	16	92.025	93.4606
PEMT	ENSG00000133027.18	53	69.71	88.5768
CHRNB1	ENSG00000170175.11	6	131.68	132.248
NVL	ENSG00000143748.18	21	110.52	112.379
ATG7	ENSG00000197548.12	17	66.96	92.4641
UTP18	ENSG00000011260.14	45	86.04	97.6938
GARS1	ENSG00000106105.15	60	98.01	113.425
RAB32	ENSG00000118508.5	20	97.95	107.334
NDUFB6	ENSG00000165264.11	198	85.875	91.9956
ALDH16A1	ENSG00000161618.10	21	85.62	107.803
PNPLA4	ENSG00000006757.12	19	91.28	98.3695
MYO1A	ENSG00000166866.13	6	152.285	163.848
HERPUD1	ENSG00000051108.15	80	105.915	110.923
DAG1	ENSG00000173402.12	128	101.74	110.531
PSMG1	ENSG00000183527.12	79	84.42	98.2225
CBSL	ENSG00000274276.4	22	75.645	98.4064
UHRF2	ENSG00000147854.17	8	133.42	110.337
NCKAP5L	ENSG00000167566.17	11	135.37	134.358
SUGP1	ENSG00000105705.16	18	92.48	119.728
NUP42	ENSG00000136243.17	23	122.16	115.265
SDHD	ENSG00000204370.13	54	119.115	120.106
SSNA1	ENSG00000176101.12	158	75.51	86.7165
RPUSD1	ENSG00000007376.8	52	111.75	114.502
COQ10B	ENSG00000115520.8	6	133.01	120.06
ACADVL	ENSG00000072778.20	110	117.355	131.184
AIMP2	ENSG00000106305.10	95	92.72	95.7832
U2AF2	ENSG00000063244.13	61	138.52	135.52
PWP2	ENSG00000241945.8	26	117.175	123.114
MRPL12	ENSG00000262814.8	317	76.12	83.6971
YIPF3	ENSG00000137207.12	95	84.46	94.9073
MVB12A	ENSG00000141971.13	67	85	93.0204
MEA1	ENSG00000124733.5	101	60.79	81.085
EAF1	ENSG00000144597.14	12	116.255	113.72
SMG5	ENSG00000198952.8	31	110.56	125.62
MFSD13A	ENSG00000138111.14	20	148.2	152.469
PATL1	ENSG00000166889.14	13	110.09	118.988
NCS1	ENSG00000107130.10	26	93.715	98.8296
CEBPG	ENSG00000153879.9	27	114.58	111.608
PPP4R2	ENSG00000163605.15	6	140.575	143.102
ARL6IP1	ENSG00000170540.15	37	144.95	142.902
IQGAP1	ENSG00000140575.13	37	109.36	114.061
PSMB5	ENSG00000100804.19	228	75.095	87.7232
PIK3CB	ENSG00000051382.9	10	141.665	142.425
AC007192.1	ENSG00000268173.3	291	101.8	103.834
GON7	ENSG00000170270.5	13	97.16	103.153
SRSF3	ENSG00000112081.17	260	94.925	106.639
POLDIP3	ENSG00000100227.18	56	91.54	104.615
RAB6A	ENSG00000175582.20	20	138.615	139.558
GCDH	ENSG00000105607.13	35	113.87	116.638
CCT8	ENSG00000156261.13	158	103.7	109.299
DMAP1	ENSG00000178028.14	65	112.18	112.271
GTF2H1	ENSG00000110768.12	22	111.7	115.151
GTF2F1	ENSG00000125651.14	38	81.87	86.4376
DGKA	ENSG00000065357.20	6	73.975	97.0667
FGFR4	ENSG00000160867.15	12	88.555	100.098
ATG2A	ENSG00000110046.13	19	134.98	143.066
MYORG	ENSG00000164976.9	12	134.875	126.364
CDA	ENSG00000158825.6	51	78.24	92.0227
ITGA3	ENSG00000005884.18	28	151.375	137.2
SLC25A1	ENSG00000100075.10	234	69.95	86.9397
RAB35	ENSG00000111737.12	53	107.18	107.557
MLST8	ENSG00000167965.18	125	70.17	86.3138
METTL27	ENSG00000165171.11	7	114.53	140.133
PLD3	ENSG00000105223.20	118	140.9	137.66
YWHAG	ENSG00000170027.7	44	148.18	149.861
CCT6A	ENSG00000146731.11	98	92.505	94.8551
ENOPH1	ENSG00000145293.16	10	138.795	123.325
GRK5	ENSG00000198873.12	13	117.19	133.084
IPO13	ENSG00000117408.11	17	72.44	87.6118
PEX19	ENSG00000162735.19	28	123.275	124.883
SLC20A1	ENSG00000144136.11	21	125.51	140.547
ANXA7	ENSG00000138279.16	44	102.28	106.855
ZFAND1	ENSG00000104231.11	22	84.65	105.504
MRPL3	ENSG00000114686.9	66	99.23	99.0703
AHR	ENSG00000106546.14	2	153.83	153.83
TMUB1	ENSG00000164897.14	69	84.54	97.1314
MAN2A2	ENSG00000196547.15	11	183.02	173.448
ATPAF1	ENSG00000123472.12	43	126.33	119.263
CD81	ENSG00000110651.12	201	89.06	101.114
ACAT1	ENSG00000075239.14	96	105.145	109.794
ALKBH2	ENSG00000189046.11	55	65.48	81.31
ABCC5	ENSG00000114770.17	7	98.3	126.591
ALDH7A1	ENSG00000164904.18	34	105.785	112.41
SEMA3B	ENSG00000012171.20	118	141.205	146.729
ILVBL	ENSG00000105135.16	57	103.03	114.279
TWNK	ENSG00000107815.10	9	77.86	107.02
MVK	ENSG00000110921.14	48	97.17	103.63
[truncated: 7,598 more rows]

## Sheet: 3M_rep1
Supplementary Data 6D. Poly(A) tail length analysis of HeLa cells expressing UNK3M - replicate 1.
Gene Symbol	Ensembl ID	Nanopolish Passed Reads	Median Tail Length	Average Tail Length
DCAF8	ENSG00000132716.19	78	143.3	147.487
CLN5	ENSG00000102805.16	16	98.165	99.1337
MZT2A	ENSG00000173272.16	167	77.79	86.861
EEF1B2	ENSG00000114942.14	963	64.7	77.5541
UBB	ENSG00000170315.14	1783	79.9	90.662
PRR13	ENSG00000205352.11	411	91	104.284
BEX3	ENSG00000166681.14	501	75.62	89.4757
RPL28	ENSG00000108107.15	3855	61.48	73.9472
MT-CO3	ENSG00000198938.2	8245	60.39	62.6118
ITGB1BP1	ENSG00000119185.13	195	67.47	87.3268
CHUK	ENSG00000213341.11	20	141.92	130.66
MT-ND3	ENSG00000198840.2	3208	51.965	54.0732
MT-CO2	ENSG00000198712.1	5330	62.39	63.8261
EPN1	ENSG00000063245.15	252	91.46	99.2233
ENO1	ENSG00000074800.16	2714	73.32	84.2445
IDH3G	ENSG00000067829.19	202	79.825	86.0678
RPS29	ENSG00000213741.11	3385	69.06	78.8286
ITGB5	ENSG00000082781.12	167	112.59	115.148
RPL37A	ENSG00000197756.10	4178	74	82.2939
CACYBP	ENSG00000116161.18	341	85.04	93.3504
S100A6	ENSG00000197956.10	2299	76.76	87.1933
ALDH3A2	ENSG00000072210.19	76	119.23	123.053
RPS15	ENSG00000115268.10	5302	68.015	77.5199
HLA-A	ENSG00000206503.13	292	131.34	130.765
TMSB10	ENSG00000034510.6	3898	76.17	84.2184
RPL7A	ENSG00000148303.17	3843	67.79	78.9014
CD55	ENSG00000196352.16	1164	112.24	117.241
LDHA	ENSG00000134333.14	1151	64.19	80.0927
MTCH2	ENSG00000109919.10	235	79.29	93.5909
RPS16	ENSG00000105193.9	4530	69.75	80.6129
ATP5F1E	ENSG00000124172.10	1591	84.65	91.7793
RPL39	ENSG00000198918.8	4416	68.625	78.9117
UQCR10	ENSG00000184076.13	581	86.42	93.1754
RPLP2	ENSG00000177600.9	4158	67.565	76.6528
RPLP1	ENSG00000137818.12	11849	73.42	82.9509
CLTC	ENSG00000141367.12	222	121.52	119.775
RPL10A	ENSG00000198755.11	2376	70.195	84.5409
PIAS1	ENSG00000033800.14	53	109.38	121.097
RPS6	ENSG00000137154.13	4282	74.75	85.7009
S100A4	ENSG00000196154.12	3251	102.86	107.85
PRDX2	ENSG00000167815.12	1274	93.875	103.385
PRSS56	ENSG00000237412.7	1424	131.37	129.691
PDCD6	ENSG00000249915.8	612	107.29	120.813
NUP37	ENSG00000075188.9	29	112.88	118.488
MRPL17	ENSG00000158042.9	246	75.61	86.2486
SLC25A39	ENSG00000013306.16	486	73.52	87.7364
RANBP1	ENSG00000099901.17	455	98.62	105.706
RPL35	ENSG00000136942.15	3517	71.12	80.6838
LLPH	ENSG00000139233.7	72	78.795	85.7153
MT-CO1	ENSG00000198804.2	1833	47.57	48.346
GPS1	ENSG00000169727.12	229	86.25	93.3168
RPL36A	ENSG00000241343.10	2475	71.52	82.4836
TDG	ENSG00000139372.15	24	155.945	170.35
PSMA7	ENSG00000101182.15	387	64.4	82.8451
EEF1G	ENSG00000254772.10	3002	75.16	84.1475
RAB1B	ENSG00000174903.16	220	107.7	114.521
LDHB	ENSG00000111716.14	2206	77.095	86.1147
RPSA	ENSG00000168028.14	8184	71.69	81.4171
NAPA	ENSG00000105402.8	164	83.21	97.4051
SZRD1	ENSG00000055070.17	114	91	95.1718
COX5B	ENSG00000135940.7	988	72.275	82.6172
MAT2B	ENSG00000038274.17	59	85.93	104.993
WASHC2A	ENSG00000099290.17	41	125.89	125.887
AP2S1	ENSG00000042753.12	765	81.39	88.848
UQCRH	ENSG00000173660.12	1353	61.92	76.3595
RPL38	ENSG00000172809.13	3794	59.645	68.3017
TMEM248	ENSG00000106609.16	54	112.625	130.863
TMA16	ENSG00000198498.10	44	80.54	106.722
RPL29	ENSG00000162244.12	5099	77.71	87.1695
RPL32	ENSG00000144713.13	5845	59.78	70.8173
CISD3	ENSG00000277972.2	211	79.93	89.1309
RPS28	ENSG00000233927.5	3777	86.54	93.0985
GAPDH	ENSG00000111640.15	9470	68.96	79.7272
RPS26	ENSG00000197728.11	3224	69.08	79.6871
NDUFA6	ENSG00000184983.11	303	68.53	80.373
RPS4X	ENSG00000198034.11	3261	71.42	83.2374
H2AZ1	ENSG00000164032.12	906	81.13	94.4003
CS	ENSG00000062485.19	223	100.87	104.568
MIF	ENSG00000240972.2	3771	76.6	85.6954
CRTAP	ENSG00000170275.15	423	82.76	92.4113
PCLAF	ENSG00000166803.14	198	73.215	92.0864
MRPL23	ENSG00000214026.11	168	68.145	85.8321
SLC25A1	ENSG00000100075.10	395	74.73	89.2602
SNRPB	ENSG00000125835.19	702	87.485	94.5686
APRT	ENSG00000198931.11	555	71.81	83.3524
TXNL4A	ENSG00000141759.15	260	76.34	86.5792
TMEM147	ENSG00000105677.12	294	70.64	84.3274
RBM4	ENSG00000173933.21	132	97.845	104.871
EIF2AK1	ENSG00000086232.13	142	89.29	97.6696
ELOC	ENSG00000154582.17	156	67.325	81.0743
RPS17	ENSG00000182774.13	4361	72.6	85.602
PAIP2	ENSG00000120727.13	133	82.48	100.855
PCBD1	ENSG00000166228.9	195	69.52	86.5354
NUDC	ENSG00000090273.14	296	77.34	87.4619
PCYT1A	ENSG00000161217.12	25	135.23	140.574
RPL18A	ENSG00000105640.13	5499	75.94	84.5977
PPDPF	ENSG00000125534.10	302	74.82	86.8595
USF2	ENSG00000105698.16	167	72.41	93.5835
OAZ1	ENSG00000104904.12	1430	73.79	84.7966
ACTB	ENSG00000075624.17	2839	115.48	118.428
RPP25	ENSG00000178718.7	165	98.04	102.042
RPS3A	ENSG00000145425.10	4540	67.375	78.0222
NDUFA7	ENSG00000267855.6	247	78.86	87.1726
TGIF1	ENSG00000177426.22	34	144.365	134.148
ECH1	ENSG00000104823.9	440	94.98	102.145
RCN2	ENSG00000117906.14	127	125.96	131.226
RPL36AL	ENSG00000165502.7	358	74.295	83.2718
RPL30	ENSG00000156482.11	3244	60.46	72.5565
RPS10	ENSG00000124614.16	4968	64.515	75.2179
LAMTOR4	ENSG00000188186.10	185	98.65	101.71
RPLP0	ENSG00000089157.16	5743	60.05	71.8523
RPS15A	ENSG00000134419.15	2186	70.485	81.0121
RPS11	ENSG00000142534.7	4085	76.91	86.6033
RPL13	ENSG00000167526.14	6097	71.58	81.7121
RPS3	ENSG00000149273.15	4903	60.76	72.6023
ALDOA	ENSG00000149925.22	1241	95.33	104.704
RUNX1	ENSG00000159216.19	8	146.865	132.727
RPL12	ENSG00000197958.13	2772	67.23	78.7752
RPL15	ENSG00000174748.22	4176	77.59	86.9623
ZCCHC17	ENSG00000121766.16	63	95.47	95.9062
RPL37	ENSG00000145592.14	7484	62.865	72.8501
ATP5F1A	ENSG00000152234.16	661	81.34	93.0009
ING2	ENSG00000168556.7	15	103.83	109.554
RPL31	ENSG00000071082.11	3487	64.35	76.1316
RPS8	ENSG00000142937.12	6211	65.33	76.3488
RPL26	ENSG00000161970.15	2979	57.5	69.8975
TPI1	ENSG00000111669.15	1973	89.63	98.2794
PRDX5	ENSG00000126432.14	517	83.13	93.5716
RPL27A	ENSG00000166441.13	4839	65.16	74.8596
GPRC5C	ENSG00000170412.18	33	94.19	92.1009
UBE2C	ENSG00000175063.17	173	104.3	110.728
UBE2M	ENSG00000130725.8	299	81.87	87.7761
TARS1	ENSG00000113407.14	304	84.36	93.2747
CKB	ENSG00000166165.13	687	105.3	115.699
COX7C	ENSG00000127184.13	1131	71.67	84.1201
TMSB4X	ENSG00000205542.11	1979	89.08	96.0835
HPD	ENSG00000158104.11	795	95.79	102.276
ANXA11	ENSG00000122359.18	246	82.49	94.7747
TMA7	ENSG00000232112.3	430	73.405	88.37
EIF4A1	ENSG00000161960.16	475	92.53	99.9636
RUVBL1	ENSG00000175792.12	101	92.13	104.299
IGF1R	ENSG00000140443.15	53	137.1	143.032
DPH7	ENSG00000148399.13	20	104.05	111.159
SMIM11B	ENSG00000273590.4	30	81.67	92.022
SLC43A3	ENSG00000134802.18	233	96.12	107.854
ANAPC16	ENSG00000166295.9	117	95.31	102.398
SLC39A10	ENSG00000196950.14	40	118.615	124.926
SLC25A5	ENSG00000005022.6	1169	73.16	84.2018
NPEPL1	ENSG00000215440.12	43	99.93	115.082
TIMP1	ENSG00000102265.12	421	143.81	142.908
PGAM1	ENSG00000171314.9	990	82.375	91.4768
MT-ATP6	ENSG00000198899.2	4737	51.18	53.5444
RPL4	ENSG00000174444.15	3720	74.59	85.3663
CDK16	ENSG00000102225.16	151	98	112.675
RPS21	ENSG00000171858.18	3309	63.62	73.1787
OGDH	ENSG00000105953.15	104	123.07	125.052
TBCA	ENSG00000171530.15	329	88.29	95.2802
IGFBP7	ENSG00000163453.11	167	81.84	89.4259
UBR4	ENSG00000127481.15	29	137.47	126.476
PGK1	ENSG00000102144.15	741	90.54	98.9494
HINT1	ENSG00000169567.13	1202	78.865	90.5819
FAM83H	ENSG00000180921.7	97	109.2	116.344
SERP1	ENSG00000120742.11	320	68.545	85.5469
RPS12	ENSG00000112306.8	3693	64.12	74.4306
RCN1	ENSG00000049449.10	360	112	113.303
PRRC2A	ENSG00000204469.13	171	113.74	124.944
NDUFA4	ENSG00000189043.10	915	86.45	96.21
ATP5F1B	ENSG00000110955.9	2355	93.41	102.445
HAUS6	ENSG00000147874.11	13	158.23	153.672
CHCHD2	ENSG00000106153.13	1160	67.735	81.2801
DAZAP2	ENSG00000183283.16	218	99.715	108.214
SSR4	ENSG00000180879.14	774	107	112.556
EIF1	ENSG00000173812.11	613	81.74	93.5899
STMN1	ENSG00000117632.23	386	95.43	105.795
UQCR11	ENSG00000127540.12	774	86.02	91.6373
NIPSNAP1	ENSG00000184117.12	129	93.44	101.103
SERPINB6	ENSG00000124570.21	478	81.88	98.5078
RPL22	ENSG00000116251.11	1516	77.095	87.1536
CYC1	ENSG00000179091.5	623	74.51	85.1177
APOO	ENSG00000184831.14	71	102.63	115.294
TRIM29	ENSG00000137699.17	75	78.07	93.8161
RPL14	ENSG00000188846.14	4455	63.41	74.8337
ISOC2	ENSG00000063241.8	237	80.07	89.2722
DZIP3	ENSG00000198919.13	3	114.42	133.153
SENP3-EIF4A1	ENSG00000277957.1	302	81.04	92.8678
RPL9	ENSG00000163682.17	2533	76.9	87.3353
GPAA1	ENSG00000197858.11	245	98.33	110.917
KAT2A	ENSG00000108773.11	47	111.11	123.85
CCT4	ENSG00000115484.15	424	89.185	96.9441
RPS5	ENSG00000083845.9	3147	77.61	86.6526
MT-ND2	ENSG00000198763.3	1718	48.19	50.1484
RSL1D1	ENSG00000171490.13	146	79.585	92.4382
RPS9	ENSG00000170889.14	2387	73.15	82.7216
RPL36	ENSG00000130255.13	3252	68.445	78.993
RPL7	ENSG00000147604.14	2705	65.62	77.4405
SELENOF	ENSG00000183291.17	395	91.12	101.339
TUFM	ENSG00000178952.11	463	92.77	98.2211
TIMP2	ENSG00000035862.12	309	115.07	117.317
ANXA6	ENSG00000197043.14	191	101.93	104.765
CISD1	ENSG00000122873.12	154	82.24	95.8154
RPS25	ENSG00000118181.11	2029	63.77	74.568
DALRD3	ENSG00000178149.17	98	77.03	87.1638
TSC22D4	ENSG00000166925.9	55	120.93	119.718
TMED4	ENSG00000158604.15	77	132.59	136.592
RPL11	ENSG00000142676.14	1893	66.71	77.6969
RPS18	ENSG00000231500.7	5854	53.46	65.6607
LARS2	ENSG00000011376.12	32	122.48	121.403
HMGN1	ENSG00000205581.11	427	92.77	101.713
MOGS	ENSG00000115275.14	92	94.82	106.445
TMED7	ENSG00000134970.14	49	77.45	92.4806
COX6A1	ENSG00000111775.3	1172	94.96	98.0397
RPL41	ENSG00000229117.9	6481	77.3	86.5878
HNRNPUL2	ENSG00000214753.4	24	114.835	109.106
PAXX	ENSG00000148362.11	93	82.77	98.7466
RPS2	ENSG00000140988.16	10035	54.31	65.5773
UBE2W	ENSG00000104343.21	17	151.05	141.504
HMGB1	ENSG00000189403.15	408	80.485	90.0831
MAGOH	ENSG00000162385.11	107	74.22	88.1082
CPT1A	ENSG00000110090.13	29	98	118.152
ATP6V0B	ENSG00000117410.14	403	103.39	112.377
APP	ENSG00000142192.21	192	125.32	132.973
RNASEK-C17orf49	ENSG00000161939.19	202	78.22	92.9964
SUB1	ENSG00000113387.12	581	72.85	83.8429
GPX4	ENSG00000167468.18	1238	78.95	87.7042
ENDOG	ENSG00000167136.7	107	81.72	90.2511
DMTN	ENSG00000158856.18	24	88.2	101.822
ATP5F1D	ENSG00000099624.8	1008	78.86	90.6242
MGST1	ENSG00000008394.13	236	87.645	101.849
FKBP4	ENSG00000004478.8	382	80.565	93.031
TPT1	ENSG00000133112.17	2186	67.965	77.3375
CCNQ	ENSG00000262919.8	51	73.82	88.3602
TUBA1B	ENSG00000123416.15	2589	70.66	82.1582
NSUN3	ENSG00000178694.10	10	135.535	133.069
ACBD6	ENSG00000230124.8	76	98.51	101.891
KIF14	ENSG00000118193.12	19	168.04	141.866
COX6C	ENSG00000164919.11	697	80.7	90.7548
ATP5MD	ENSG00000173915.16	621	78.9	88.5925
ACY1	ENSG00000243989.9	82	88.15	100.506
HNRNPA0	ENSG00000177733.7	263	111.47	114.143
GNG5	ENSG00000174021.11	698	75.1	90.5701
IPO5	ENSG00000065150.21	134	82.405	107.373
SLC39A1	ENSG00000143570.19	184	88.605	97.4882
TOM1L1	ENSG00000141198.16	32	82.125	105.806
ETFA	ENSG00000140374.16	346	86.075	96.8636
WTAP	ENSG00000146457.16	50	131.52	139.222
TXN	ENSG00000136810.13	1013	64.74	77.2127
TMEM41B	ENSG00000166471.11	8	161.475	139.847
PFN1	ENSG00000108518.8	2108	83.775	92.951
SUV39H1	ENSG00000101945.17	38	110.95	117.664
COX5A	ENSG00000178741.12	875	76.32	90.0929
PSME2	ENSG00000100911.16	227	70.97	83.187
TTLL4	ENSG00000135912.11	17	87.05	104.564
MYO10	ENSG00000145555.15	65	111.85	114.737
PRRX2	ENSG00000167157.11	18	76.81	106.637
AP2M1	ENSG00000161203.13	611	96.33	106.898
NDUFB2	ENSG00000090266.13	656	77.53	89.6677
RPL18	ENSG00000063177.13	2956	66.845	78.0721
BASP1	ENSG00000176788.9	545	88.35	95.9014
RNF167	ENSG00000108523.16	206	75.555	88.6919
EIF4ENIF1	ENSG00000184708.18	27	100.04	113.916
DEXI	ENSG00000182108.11	50	79.28	88.2888
SF3A2	ENSG00000104897.10	162	92.715	103.389
RPS14	ENSG00000164587.13	4110	57.535	69.3968
RPS19	ENSG00000105372.8	5944	68.54	77.616
CYBA	ENSG00000051523.11	897	76.74	88.1297
RNF126	ENSG00000070423.18	131	92.27	102.368
SEC61B	ENSG00000106803.10	293	72.52	86.6259
LAMTOR1	ENSG00000149357.10	85	80.1	98.3565
KLHDC3	ENSG00000124702.18	171	70.62	86.1985
MT-CYB	ENSG00000198727.2	2661	45.68	47.7373
SEC61G	ENSG00000132432.14	353	84.89	96.6829
VPS28	ENSG00000160948.14	97	93.47	102.64
CD59	ENSG00000085063.17	483	116.81	119.865
MRPL12	ENSG00000262814.8	455	79.92	88.2591
CHCHD1	ENSG00000172586.8	193	87.72	92.9047
HSPE1	ENSG00000115541.11	440	84.96	97.5352
RPL5	ENSG00000122406.14	2885	64.54	79.4137
RPS23	ENSG00000186468.13	3157	52.5	65.574
NDUFA3	ENSG00000170906.16	335	67.86	75.5479
MT-ND4	ENSG00000198886.2	3672	52.16	54.136
SLC39A7	ENSG00000112473.18	147	119.48	118.046
ACAD10	ENSG00000111271.15	4	150.57	143.66
LGALS1	ENSG00000100097.12	1158	79.655	88.1256
H3C7	ENSG00000277775.2	2	42.895	42.895
MRPL43	ENSG00000055950.16	153	82.36	90.7747
MRPS33	ENSG00000090263.16	127	74.53	84.7491
EZR	ENSG00000092820.18	130	121.385	127.048
ANKRD9	ENSG00000156381.9	41	127.54	136.279
DGUOK	ENSG00000114956.20	93	89.14	106.498
CD63	ENSG00000135404.12	896	67.715	79.4803
PRDX6	ENSG00000117592.9	963	73.6	87.3047
NAPRT	ENSG00000147813.16	121	83.43	107.827
PTDSS1	ENSG00000156471.13	148	90.385	103.141
MT-ND6	ENSG00000198695.2	483	39.5	42.5938
MRPL50	ENSG00000136897.8	46	106.25	126.202
ENOSF1	ENSG00000132199.20	80	114.745	125.09
RPS24	ENSG00000138326.21	4345	63.45	74.2572
NAA50	ENSG00000121579.13	149	96.69	109.411
ACAA2	ENSG00000167315.18	94	91.045	100.76
CRIP1	ENSG00000213145.10	1112	89.515	94.8056
WDR61	ENSG00000140395.9	132	79.19	97.9005
COPS3	ENSG00000141030.13	127	66.52	78.5137
NOL12	ENSG00000273899.5	59	111.14	111.76
GET3	ENSG00000198356.12	272	80.025	85.7702
FTH1	ENSG00000167996.16	5200	71.71	82.3365
PAGE1	ENSG00000068985.5	467	68.45	78.3373
ZBTB44	ENSG00000196323.14	14	124.19	136.248
LARP1	ENSG00000155506.18	73	136	144.58
SSBP1	ENSG00000106028.11	311	59.37	77.5431
ITPKC	ENSG00000086544.3	12	128.255	134.923
DYRK1A	ENSG00000157540.22	11	117.46	139.111
COASY	ENSG00000068120.15	187	86.23	101.652
MT-ND1	ENSG00000198888.2	2052	42.96	43.6149
GSTO1	ENSG00000148834.13	300	57.17	72.627
ENTPD6	ENSG00000197586.13	28	127.31	145.743
ESRP2	ENSG00000103067.14	34	107.74	118.41
ASS1	ENSG00000130707.18	1908	78.935	90.2805
VKORC1	ENSG00000167397.15	266	78.165	90.9673
SLIRP	ENSG00000119705.10	387	64.85	75.8366
VPS4A	ENSG00000132612.16	126	96.71	104.942
SNRPE	ENSG00000182004.13	414	75.295	87.5592
ACD	ENSG00000102977.17	66	91.4	98.0588
TMEM199	ENSG00000244045.13	21	118.04	117.602
EIF4G1	ENSG00000114867.22	302	105.5	107.446
RNASEH2A	ENSG00000104889.7	226	76.48	89.9055
BLCAP	ENSG00000166619.15	53	105.79	129.041
GEMIN6	ENSG00000152147.11	45	80.56	100.058
PSMA5	ENSG00000143106.13	515	84.32	93.1163
STXBP2	ENSG00000076944.16	76	83.44	101.395
MRPL21	ENSG00000197345.13	87	71.12	84.2121
BAIAP2L1	ENSG00000006453.14	60	123	122.095
KIF4A	ENSG00000090889.12	36	139.595	137.661
SRF	ENSG00000112658.8	31	88.85	89.1619
FBL	ENSG00000105202.9	423	62.05	72.3747
CDK4	ENSG00000135446.17	294	80.75	91.4323
TRIP6	ENSG00000087077.14	247	95.5	102.038
BAG3	ENSG00000151929.10	102	92.24	99.707
ATP6V0D1	ENSG00000159720.12	171	87.97	100.978
MYBBP1A	ENSG00000132382.15	79	145.19	145.141
NOMO1	ENSG00000103512.15	93	156.97	153.395
CFL1	ENSG00000172757.13	2031	82.41	89.5186
YBX1	ENSG00000065978.19	2090	65.28	76.8976
COX4I1	ENSG00000131143.10	1389	83.73	92.7642
MAP2K5	ENSG00000137764.20	19	133.36	119.074
GAN	ENSG00000261609.8	6	140.085	144.713
MMACHC	ENSG00000132763.15	20	89.225	101.578
SLC25A6	ENSG00000169100.14	483	72.38	84.0284
POP7	ENSG00000172336.5	201	98.27	103.387
CALU	ENSG00000128595.17	134	123.26	127.371
PBX2	ENSG00000204304.12	26	110.815	115.758
VAV2	ENSG00000160293.17	17	141.5	118.949
RRP15	ENSG00000067533.6	31	99.62	106.916
CLNS1A	ENSG00000074201.9	108	102.205	106.595
SLC7A5	ENSG00000103257.9	2392	121.7	125.8
CYSTM1	ENSG00000120306.11	223	94.27	100.175
ATP5MF	ENSG00000241468.8	824	77.695	86.799
TELO2	ENSG00000100726.15	34	125.585	136.313
BLMH	ENSG00000108578.15	80	104.225	105.002
CORO1B	ENSG00000172725.14	139	80.74	86.285
EIF4EBP1	ENSG00000187840.5	273	84.83	95.2899
CFD	ENSG00000197766.8	94	119.915	121.063
COX7B	ENSG00000131174.7	1028	70.83	81.1817
ATP6V0C	ENSG00000185883.12	491	86.66	100.054
TPD52L2	ENSG00000101150.18	90	114.44	127.786
HES1	ENSG00000114315.4	38	130.355	127.715
SOD1	ENSG00000142168.15	695	72.56	80.8446
ETFB	ENSG00000105379.10	310	64.44	74.114
NOLC1	ENSG00000166197.17	218	115.32	120.536
IQGAP3	ENSG00000183856.11	3	110.36	120.727
ULK3	ENSG00000140474.14	39	115.41	127.995
RPS27	ENSG00000177954.14	3817	71.35	81.3777
ATP5MG	ENSG00000167283.8	601	68.76	82.9101
MORF4L2	ENSG00000123562.18	237	105.39	118.651
NCBP1	ENSG00000136937.13	50	97.955	115.078
METTL26	ENSG00000130731.16	347	75.71	88.8939
RPL3	ENSG00000100316.16	3090	72.74	83.7341
HSPA8	ENSG00000109971.14	1687	82.92	91.7209
SNRNP25	ENSG00000161981.11	224	60.495	77.5107
PPIF	ENSG00000108179.14	247	108.29	116.115
UBA52	ENSG00000221983.8	2870	92.035	99.9822
RHOC	ENSG00000155366.17	482	94.055	101.113
MED6	ENSG00000133997.12	15	141.72	134.037
TRIR	ENSG00000123144.11	389	85.89	92.2046
SMIM4	ENSG00000168273.8	190	60.09	72.3851
RPL27	ENSG00000131469.15	2789	55.64	67.3764
VPS29	ENSG00000111237.19	188	78.055	94.3361
RPL24	ENSG00000114391.13	1920	53.51	66.5613
PIH1D1	ENSG00000104872.11	130	74.55	89.4531
PGRMC2	ENSG00000164040.18	117	95.46	107.558
KEAP1	ENSG00000079999.14	77	100.37	106.3
COMMD9	ENSG00000110442.12	108	62.295	76.4072
TNFRSF12A	ENSG00000006327.14	101	103.18	101.857
RBX1	ENSG00000100387.9	279	90.92	105.09
FYN	ENSG00000010810.17	111	107.74	110.941
POLR2B	ENSG00000047315.17	47	125.23	147.579
ARF6	ENSG00000165527.7	73	115.72	113.886
MOSPD1	ENSG00000101928.13	52	115.205	130.692
CLDND1	ENSG00000080822.17	14	105.7	107.923
PCGF3	ENSG00000185619.18	18	96.305	113.224
HSP90AA1	ENSG00000080824.19	743	93.11	101.525
HSP90AB1	ENSG00000096384.20	1456	90.16	97.5989
RAB9A	ENSG00000123595.8	70	116.545	119.421
C15orf40	ENSG00000169609.14	49	73.72	95.2618
TLE5	ENSG00000104964.15	742	82.075	95.0785
DHRS3	ENSG00000162496.9	28	69.14	98.3496
RARS2	ENSG00000146282.18	30	78.085	85.99
SIVA1	ENSG00000184990.13	210	75.06	87.4718
BANF1	ENSG00000175334.8	526	99.06	108.939
NFKB2	ENSG00000077150.20	65	105.79	116.57
PSAP	ENSG00000197746.14	615	156.35	156.999
PRPF3	ENSG00000117360.13	47	117.12	111.275
ARL2	ENSG00000213465.8	195	90.98	98.4545
NDUFS5	ENSG00000168653.11	955	66.56	76.4482
HSPB1	ENSG00000106211.10	1461	79.52	87.91
NDUFC2	ENSG00000151366.13	512	72.595	86.2021
PTMS	ENSG00000159335.18	614	88.5	97.3127
SLC39A11	ENSG00000133195.11	16	97.705	99.1281
VDAC1	ENSG00000213585.11	293	87.04	95.4525
SRRM2	ENSG00000167978.17	43	98.32	124.16
BTD	ENSG00000169814.16	31	90.28	97.7677
MZT2B	ENSG00000152082.15	354	82.665	89.5574
PDIA6	ENSG00000143870.13	440	101.38	110.465
AC007192.1	ENSG00000268173.3	300	102.41	106.563
POLR2L	ENSG00000177700.6	757	83.27	89.6599
COMMD4	ENSG00000140365.16	296	90.735	99.8428
MRPL51	ENSG00000111639.8	440	71.86	84.2085
DYNLT3	ENSG00000165169.11	39	95.92	104.653
C11orf58	ENSG00000110696.10	122	79.05	100.086
LAMP1	ENSG00000185896.11	396	116.88	116.869
CAPNS1	ENSG00000126247.11	595	81.35	89.0853
POMP	ENSG00000132963.8	264	64.65	81.9355
SMIM30	ENSG00000214194.9	35	78.22	88.33
TMEM238	ENSG00000233493.4	115	97.25	100.715
KRT18	ENSG00000111057.11	1634	62.55	74.4505
ANTKMT	ENSG00000103254.10	85	87.25	97.4299
HMGN3	ENSG00000118418.14	168	105.125	119.935
KCNN4	ENSG00000104783.14	37	103.32	119.95
MRPL22	ENSG00000082515.18	186	78.695	94.9297
SRSF5	ENSG00000100650.16	79	142.06	153.702
NUP62	ENSG00000213024.12	100	109.21	111.242
CIB1	ENSG00000185043.12	247	91.89	103.468
CARS2	ENSG00000134905.17	109	111.12	114.609
EBPL	ENSG00000123179.14	110	50.73	68.3166
NAP1L1	ENSG00000187109.15	504	74.09	88.1881
PSMB1	ENSG00000008018.9	463	76.04	88.2041
MRPL2	ENSG00000112651.12	134	77.585	94.8266
FAM162A	ENSG00000114023.15	145	74.66	90.846
LAPTM4B	ENSG00000104341.17	382	85.505	94.137
PLP2	ENSG00000102007.11	498	64.265	77.5852
AL365205.1	ENSG00000124593.16	398	76.405	90.6203
SLX1A	ENSG00000132207.18	37	79.15	97.3757
NDUFS7	ENSG00000115286.20	478	93.77	103.785
TAOK3	ENSG00000135090.14	17	93.31	100.504
FXR1	ENSG00000114416.18	100	108.405	113.209
CYRIB	ENSG00000153310.19	69	93.48	110.991
ELOB	ENSG00000103363.15	948	75.99	85.6249
MTA1	ENSG00000182979.18	56	127.085	145.903
S100A11	ENSG00000163191.6	1011	75.55	85.4171
SSU72	ENSG00000160075.12	171	86.79	95.034
MTHFD1	ENSG00000100714.17	160	87.315	100.958
RPS7	ENSG00000171863.15	3068	64.165	77.4866
COX6B1	ENSG00000126267.11	787	75.33	85.9071
ARHGDIA	ENSG00000141522.12	507	95.04	102.46
RAB35	ENSG00000111737.12	72	97.29	106.538
HUWE1	ENSG00000086758.16	87	117.17	130.767
SUMF2	ENSG00000129103.19	70	131.72	144.173
POLR2K	ENSG00000147669.11	153	105.52	111.752
AP1M2	ENSG00000129354.12	205	70.77	84.512
MRI1	ENSG00000037757.14	28	76.715	110.833
TPM1	ENSG00000140416.23	64	89.01	100.29
ZNF358	ENSG00000198816.7	65	73.8	82.9732
POLR2F	ENSG00000100142.16	201	72.04	75.085
RBBP8	ENSG00000101773.19	31	101.73	105.026
DCAF6	ENSG00000143164.15	70	107.13	113.387
YWHAE	ENSG00000108953.17	642	94.415	104.534
BBS10	ENSG00000179941.9	5	88.87	85.864
NDUFB5	ENSG00000136521.13	122	66.485	84.0346
GTF3C4	ENSG00000125484.12	42	120.72	123.605
S100P	ENSG00000163993.7	1052	81.74	90.1794
DAP3	ENSG00000132676.16	187	91.08	97.6281
MYO1E	ENSG00000157483.9	67	123.33	127.848
EI24	ENSG00000149547.15	100	75.875	93.6509
SH2B3	ENSG00000111252.11	11	139.19	124.182
SNRPA	ENSG00000077312.9	182	95.36	105.023
NIPAL3	ENSG00000001461.17	22	117.725	112.218
GABARAPL1	ENSG00000139112.11	84	120.835	132.787
NDUFS6	ENSG00000145494.12	1040	65.71	76.7802
RAB7A	ENSG00000075785.14	181	86.28	94.5534
SRSF3	ENSG00000112081.17	425	100.8	111.683
KRT8	ENSG00000170421.12	1292	82.07	88.7632
SMU1	ENSG00000122692.9	24	136.51	122.616
EDF1	ENSG00000107223.13	517	73.39	84.1841
DDX6	ENSG00000110367.13	51	130.92	131.496
NDUFAF3	ENSG00000178057.15	350	81.745	90.6301
MPG	ENSG00000103152.12	110	77.365	82.4199
BLVRB	ENSG00000090013.11	295	71.12	80.929
PERP	ENSG00000112378.12	168	81.075	94.402
MBD3	ENSG00000071655.18	111	107.21	106.129
PRELID3B	ENSG00000101166.16	176	114.745	123.209
CDC34	ENSG00000099804.9	127	93.77	100.552
ECE1	ENSG00000117298.16	60	125.845	127.66
CUTA	ENSG00000112514.18	554	86.565	97.8795
RPRD1B	ENSG00000101413.12	19	126.73	154.544
TUBB4B	ENSG00000188229.6	564	82.75	92.7136
FAM241A	ENSG00000174749.6	16	83.765	88.1031
VPS26A	ENSG00000122958.15	112	112.33	116.608
OCIAD2	ENSG00000145247.12	62	82.12	88.6218
TRAM1	ENSG00000067167.8	162	82.75	95.6394
AP001453.4	ENSG00000286264.2	36	47.69	59.8519
DAZAP1	ENSG00000071626.17	236	109.7	117.676
IER5L	ENSG00000188483.8	151	119.63	118.903
ZMAT2	ENSG00000146007.11	93	84.32	94.9527
UROD	ENSG00000126088.14	232	83.39	98.1172
CAT	ENSG00000121691.7	47	98.08	100.888
MAGEA6	ENSG00000197172.10	189	88.62	93.6682
POLR2I	ENSG00000105258.9	184	66.925	82.9901
RPA3	ENSG00000106399.11	153	71.03	86.7538
RPL35A	ENSG00000182899.17	3262	67.655	77.7975
BABAM2	ENSG00000158019.21	59	67.58	85.3222
UPP1	ENSG00000183696.14	54	77.475	90.1539
NME2	ENSG00000243678.12	1802	76.39	87.8777
EEF2	ENSG00000167658.16	2832	97.145	103.351
MRPL41	ENSG00000182154.8	390	68.965	79.5322
SCRIB	ENSG00000180900.20	45	149.81	146.6
CSE1L	ENSG00000124207.17	186	87.075	99.5378
NAGK	ENSG00000124357.13	27	96.42	96.3207
PHPT1	ENSG00000054148.18	234	80.815	94.8924
EIF4A2	ENSG00000156976.17	301	124.75	135.963
MYL6	ENSG00000092841.19	1616	80.575	90.7301
NOL10	ENSG00000115761.16	21	92	77.7643
LTO1	ENSG00000149716.13	10	143.275	134.531
NT5C3B	ENSG00000141698.17	116	74.27	86.492
VAPB	ENSG00000124164.16	39	139.52	135.042
SLX1B	ENSG00000181625.17	43	67.14	88.1314
RHOF	ENSG00000139725.8	101	100.87	100.63
H2AZ2	ENSG00000105968.19	247	77.17	92.7449
GPRC5A	ENSG00000013588.9	60	125.245	129.198
SCAF4	ENSG00000156304.15	21	116.59	115.712
EIF3H	ENSG00000147677.11	342	70.89	83.0505
KIF2C	ENSG00000142945.13	101	102.32	117.998
GCHFR	ENSG00000137880.6	135	93.25	99.7756
STK3	ENSG00000104375.17	11	108.62	127.555
TSPO	ENSG00000100300.18	566	85.035	94.7408
BLVRA	ENSG00000106605.11	100	84.57	91.9318
CTDNEP1	ENSG00000175826.12	246	84.06	97.9118
TPRA1	ENSG00000163870.16	62	118.775	128.614
EIPR1	ENSG00000032389.13	50	95.34	100.729
NR1H3	ENSG00000025434.19	51	94.14	104.808
GLO1	ENSG00000124767.7	220	87.96	97.6958
CLSTN1	ENSG00000171603.18	52	142.73	134.36
ARNT	ENSG00000143437.21	32	121.09	127.946
MATR3	ENSG00000015479.20	93	117.3	118.081
PSMA1	ENSG00000129084.18	257	103.58	111.23
CCDC124	ENSG00000007080.11	182	94.51	100.017
TIMM13	ENSG00000099800.8	407	85.67	91.9785
GTF3C6	ENSG00000155115.7	95	72.03	80.8002
RALA	ENSG00000006451.8	43	96.21	101.558
FUCA2	ENSG00000001036.14	122	72.145	87.318
H2AC18	ENSG00000203812.2	9	106.14	102.323
UBE2V1	ENSG00000244687.12	102	92.8	98.0009
RPL7L1	ENSG00000146223.16	92	85.795	100.31
RABAC1	ENSG00000105404.11	185	98.46	107.095
PSMF1	ENSG00000125818.18	84	80.805	90.0687
ALPP	ENSG00000163283.7	155	79.97	90.6484
PRPF8	ENSG00000174231.17	244	103.615	110.132
SORBS2	ENSG00000154556.18	56	85.4	110.042
HMGA1	ENSG00000137309.20	869	76.97	86.3386
LUC7L2	ENSG00000146963.18	108	114.7	120.239
AK1	ENSG00000106992.19	147	77.69	88.2939
SEC11A	ENSG00000140612.14	331	81.67	93.3421
SCAMP2	ENSG00000140497.16	105	95.73	103.762
HERPUD2	ENSG00000122557.11	15	100.64	102.671
RNF5	ENSG00000204308.8	182	84.145	96.0469
FASN	ENSG00000169710.9	563	122.19	129.35
AKT1S1	ENSG00000204673.11	240	78.24	88.3928
GSTM3	ENSG00000134202.11	299	75.61	87.5055
RNF213	ENSG00000173821.19	15	117.76	151.844
NELFE	ENSG00000204356.14	159	67.48	86.3235
NDUFB10	ENSG00000140990.15	492	69.89	81.5482
LY6K	ENSG00000160886.13	489	64.14	77.3378
RPL23	ENSG00000125691.14	2469	59.41	70.0256
SRP9	ENSG00000143742.14	194	92.28	107.296
FSCN1	ENSG00000075618.18	488	100.32	105.691
KCMF1	ENSG00000176407.18	59	78.08	98.1451
C1orf43	ENSG00000143612.21	371	63.73	80.0804
ECI1	ENSG00000167969.13	431	69.76	83.8069
CAST	ENSG00000153113.24	130	88.385	100.587
EXOSC8	ENSG00000120699.13	50	91.755	104.728
ADRM1	ENSG00000130706.13	176	93.055	97.7226
FTL	ENSG00000087086.15	3144	63.39	75.0635
SIRT2	ENSG00000068903.20	65	89.73	93.1022
SLC25A36	ENSG00000114120.14	52	169.78	166.338
PCCB	ENSG00000114054.14	124	101.86	103.939
ATP5MPL	ENSG00000156411.10	556	78.01	88.5023
BACE2	ENSG00000182240.16	263	94.17	101.841
KDELR2	ENSG00000136240.10	254	85.195	100.131
MRPL9	ENSG00000143436.11	151	61.87	78.4152
FNDC3B	ENSG00000075420.13	21	124.83	130.471
RNF145	ENSG00000145860.12	57	108.55	123.475
PET100	ENSG00000229833.10	193	69.07	77.8841
HPS6	ENSG00000166189.8	47	97.61	101.744
GNL3	ENSG00000163938.17	194	108.305	123.579
GMFB	ENSG00000197045.13	30	132.495	130.205
YWHAB	ENSG00000166913.13	295	72.76	83.7058
PDAP1	ENSG00000106244.13	261	87.86	95.753
RAB31	ENSG00000168461.13	37	110.3	115.371
NDUFA13	ENSG00000186010.19	611	80.3	91.97
FRA10AC1	ENSG00000148690.12	18	110.22	109.447
UBAP2L	ENSG00000143569.19	158	98.16	108.818
REEP3	ENSG00000165476.14	53	74.26	90.6277
NOTCH2NLA	ENSG00000264343.6	54	63.44	77.3787
MRPL18	ENSG00000112110.10	108	67.56	80.8333
SAR1A	ENSG00000079332.15	102	87.64	98.5115
SQSTM1	ENSG00000161011.20	324	84.28	98.685
GDE1	ENSG00000006007.12	101	93.79	100.031
MINK1	ENSG00000141503.17	54	113.2	119.052
LSM3	ENSG00000170860.4	332	70.87	84.1341
EIF5A	ENSG00000132507.18	1009	97.07	103.744
WDR12	ENSG00000138442.10	33	84.79	93.2436
PYCR1	ENSG00000183010.17	271	103.38	101.357
LTA4H	ENSG00000111144.10	110	87.35	99.1479
MCM2	ENSG00000073111.14	139	108.77	110.678
UQCRC1	ENSG00000010256.11	705	85.85	97.5044
GNB2	ENSG00000172354.10	338	82.545	96.6716
RPL23A	ENSG00000198242.14	3683	63.72	74.5959
GAL	ENSG00000069482.7	135	80.2	91.7601
FCHO1	ENSG00000130475.14	17	57.04	78.4529
TMEM14C	ENSG00000111843.14	405	73	88.974
TRAPPC5	ENSG00000181029.9	274	64.4	76.0456
NDUFA11	ENSG00000174886.14	669	71.81	85.3697
ATOX1	ENSG00000177556.12	196	91.07	100.569
EMG1	ENSG00000126749.16	186	85.4	95.6219
MRS2	ENSG00000124532.15	26	144.32	147.155
SHQ1	ENSG00000144736.14	15	156.79	147.942
SAP30L	ENSG00000164576.12	51	80.1	89.6859
NDUFA2	ENSG00000131495.9	341	78.82	87.4663
MT-ATP8	ENSG00000228253.1	2266	50.96	52.9854
RACK1	ENSG00000204628.12	2784	62.07	75.9046
SDHD	ENSG00000204370.13	79	93.33	102.091
C19orf53	ENSG00000104979.9	586	78.835	85.4565
CAMKK1	ENSG00000004660.15	16	134.035	140.271
FUBP1	ENSG00000162613.17	79	104.88	118.999
ETF1	ENSG00000120705.13	181	93.53	104.056
GRHPR	ENSG00000137106.18	130	86.325	97.5335
FAU	ENSG00000149806.11	1251	67.34	78.6174
PLA2G15	ENSG00000103066.13	26	109.14	109.618
PSMB3	ENSG00000277791.5	470	76.39	85.2989
HNRNPAB	ENSG00000197451.12	318	96.865	101.565
NME1	ENSG00000239672.8	824	76.245	83.6081
NDUFA1	ENSG00000125356.7	670	70.755	80.6227
PDHB	ENSG00000168291.13	73	89.45	99.2766
PSMA4	ENSG00000041357.16	343	88.79	99.2644
DNAJA1	ENSG00000086061.16	260	92.765	95.556
POLR3GL	ENSG00000121851.13	23	84.22	92.9948
ABCD3	ENSG00000117528.14	97	105.12	114.128
GTF2E1	ENSG00000153767.10	17	104.78	116.545
QDPR	ENSG00000151552.12	50	85.69	93.7142
CSRNP2	ENSG00000110925.7	22	103.69	113.605
CCDC85B	ENSG00000175602.4	206	70.065	83.6834
SNRPC	ENSG00000124562.10	428	83.72	90.6372
TMBIM6	ENSG00000139644.13	711	88.27	99.554
PRDX4	ENSG00000123131.13	603	83.29	94.3377
CCDC130	ENSG00000104957.14	16	104.57	101.383
UBE2L3	ENSG00000185651.15	242	82.595	95.0827
COMMD2	ENSG00000114744.9	28	123.15	117.367
CAPZB	ENSG00000077549.19	156	95.08	98.748
MRPL33	ENSG00000243147.8	227	94	100.479
AP1M1	ENSG00000072958.9	68	111.015	115.671
NFAT5	ENSG00000102908.22	14	126.24	136.749
GRN	ENSG00000030582.18	285	147.07	143.908
HSPA1A	ENSG00000204389.10	216	98.145	102.913
ARF5	ENSG00000004059.11	187	84.48	101.607
ZHX1	ENSG00000165156.15	24	122.635	125.152
EIF2D	ENSG00000143486.16	85	77.09	94.916
MRPL16	ENSG00000166902.5	108	110.055	112.403
RCE1	ENSG00000173653.8	15	108.41	115.027
ACOT8	ENSG00000101473.17	56	79.575	91.0809
PDLIM2	ENSG00000120913.23	91	73.03	83.3763
CAPZA2	ENSG00000198898.14	71	129.5	127.65
CITED4	ENSG00000179862.7	315	103.64	115.995
RAB5IF	ENSG00000101084.18	266	70.695	77.698
ZFAND2A	ENSG00000178381.12	43	95.32	105.445
SSNA1	ENSG00000176101.12	175	75.81	86.1417
H3-3B	ENSG00000132475.10	402	97.97	103.178
ZNF593	ENSG00000142684.9	96	79.69	88.0153
FNBP1	ENSG00000187239.17	26	118.85	131.663
SNX2	ENSG00000205302.7	80	94.99	106.014
MARCKS	ENSG00000277443.3	113	113.8	117.469
GSTK1	ENSG00000197448.14	170	86.78	100.684
MYL6B	ENSG00000196465.10	150	70.285	85.1034
DFFA	ENSG00000160049.12	31	77.39	91.0455
CSRP1	ENSG00000159176.14	323	87.25	98.6004
VIM	ENSG00000026025.16	1174	68.145	83.1044
MINDY3	ENSG00000148481.14	27	110.82	114.824
POLR3K	ENSG00000161980.6	149	94	102.737
CYCS	ENSG00000172115.9	354	78.44	89.4443
PRDX3	ENSG00000165672.7	396	108.81	115.289
CHCHD10	ENSG00000250479.9	997	83.86	92.9467
PIR	ENSG00000087842.11	54	58.945	75.7896
SEC13	ENSG00000157020.18	504	73.9	86.4242
RFXANK	ENSG00000064490.14	117	77.32	87.2245
CTXN1	ENSG00000178531.6	101	73.87	95.2561
PCBP2	ENSG00000197111.16	615	101.58	111.847
YWHAZ	ENSG00000164924.18	358	107.83	116.807
MYH9	ENSG00000100345.22	183	123.88	132.615
LMAN2	ENSG00000169223.15	221	75.29	89.0179
TRAPPC2L	ENSG00000167515.10	161	80.12	97.9484
ATP5MC2	ENSG00000135390.21	1128	78.24	88.1513
YTHDF3	ENSG00000185728.17	37	112	117.829
DBF4	ENSG00000006634.8	25	102.85	107.915
RBM39	ENSG00000131051.24	81	138.24	142.742
UBXN1	ENSG00000162191.14	103	80	88.1668
MT-ND5	ENSG00000198786.2	462	42.3	43.7334
SDHAF2	ENSG00000167985.7	55	115.2	115.167
DBNL	ENSG00000136279.21	87	100.41	119.977
NPC2	ENSG00000119655.11	223	101.08	107.624
LAMA1	ENSG00000101680.15	177	119.2	128.882
TLE2	ENSG00000065717.15	83	78.04	92.2833
RPA1	ENSG00000132383.12	151	96.61	106.368
RAP1A	ENSG00000116473.14	79	88.5	94.638
HNRNPD	ENSG00000138668.19	249	84.97	99.8242
ZNF700	ENSG00000196757.8	11	85.18	107.653
RRP7A	ENSG00000189306.11	140	71.37	86.3761
PITPNB	ENSG00000180957.18	53	126.33	127.126
RPRM	ENSG00000177519.4	19	151.11	154.41
MICOS10	ENSG00000173436.15	231	71.7	85.2992
PDCD10	ENSG00000114209.15	113	108.09	116.588
UBL7	ENSG00000138629.16	188	82.865	90.1928
CD81	ENSG00000110651.12	292	90.71	100.96
TESK1	ENSG00000107140.16	44	115.45	126.959
TMEM230	ENSG00000089063.15	38	88.01	85.6453
PRKAR1B	ENSG00000188191.15	58	101.775	112.781
ARPC3	ENSG00000111229.16	405	80.82	92.9411
HADHA	ENSG00000084754.12	320	110.77	111.243
DEGS1	ENSG00000143753.13	146	93.33	104.593
CASP7	ENSG00000165806.21	41	110	126.145
COG3	ENSG00000136152.15	13	118.71	131.757
ATP5PD	ENSG00000167863.12	489	60.76	74.2206
BLOC1S1	ENSG00000135441.7	261	80	88.32
MAPKAPK3	ENSG00000114738.11	66	98.745	92.562
FBXO7	ENSG00000100225.18	157	94.44	106.775
UQCRFS1	ENSG00000169021.6	346	92.155	100.892
ARF4	ENSG00000168374.11	162	83.275	94.2052
SDHA	ENSG00000073578.17	537	99.42	105.026
SH3BP5	ENSG00000131370.16	65	117.61	121.787
MRPL24	ENSG00000143314.12	194	71.46	85.9703
IRX3	ENSG00000177508.12	79	105	105.57
PPP1R11	ENSG00000204619.8	65	77.27	85.7808
ZNF260	ENSG00000254004.7	10	111.14	112.442
PPA1	ENSG00000180817.12	329	77.63	89.7536
UQCRQ	ENSG00000164405.11	1283	75.35	85.7445
WDR20	ENSG00000140153.18	14	86.39	94.0657
SSR2	ENSG00000163479.14	320	79.11	88.0522
RHOD	ENSG00000173156.7	72	77.495	80.0883
TOMM20	ENSG00000173726.11	351	84.14	96.4297
TMEM30A	ENSG00000112697.17	59	135.79	128.231
S100A10	ENSG00000197747.9	443	82.54	93.7351
NDUFC1	ENSG00000109390.13	162	71.055	84.2153
C1QBP	ENSG00000108561.8	637	80.47	87.2966
KRT7	ENSG00000135480.16	720	84.695	98.0694
DDX19A	ENSG00000168872.17	63	95.58	107.624
EID1	ENSG00000255302.5	182	97.915	107.257
CENPF	ENSG00000117724.13	79	120.4	127.498
SPCS2	ENSG00000118363.12	153	91.19	100.037
TPMT	ENSG00000137364.5	29	99.93	103.639
RXRA	ENSG00000186350.12	22	121.06	116.544
AP2A1	ENSG00000196961.13	119	113.83	119.117
RPS13	ENSG00000110700.7	2061	64.83	77.0918
DYNLL1	ENSG00000088986.11	470	73.32	85.5029
CSNK1A1	ENSG00000113712.19	70	115.495	116.902
SNRPA1	ENSG00000131876.17	228	82.145	93.4646
PACSIN3	ENSG00000165912.16	117	93.48	95.3276
HELLS	ENSG00000119969.15	32	204.185	204.297
ZNF784	ENSG00000179922.6	5	149.44	144.01
OXLD1	ENSG00000204237.5	97	98.34	104.009
MSN	ENSG00000147065.17	202	97.24	106.047
XPOT	ENSG00000184575.12	50	142.21	138.931
BEST1	ENSG00000167995.17	267	73	82.1974
ALG14	ENSG00000172339.10	33	70.89	83.6915
RAB11A	ENSG00000103769.10	197	95.09	101.575
ZYX	ENSG00000159840.16	254	90.425	97.0707
GTPBP6	ENSG00000178605.13	17	80.52	96.7724
DHX15	ENSG00000109606.13	110	113.99	123.675
PPP2R5A	ENSG00000066027.12	50	113.895	124.882
CIRBP	ENSG00000099622.14	72	141.455	132.21
COX8A	ENSG00000176340.4	675	78.84	84.3077
PON2	ENSG00000105854.13	182	82.85	102.361
WARS1	ENSG00000140105.18	179	85.67	95.4821
POLR2E	ENSG00000099817.12	455	75.85	85.4856
SDC2	ENSG00000169439.12	31	110.5	113.193
FMC1	ENSG00000164898.13	56	86.09	89.9786
NAA20	ENSG00000173418.12	61	90.73	100.818
CYB5R3	ENSG00000100243.21	257	78.8	85.8207
CALM2	ENSG00000143933.19	704	84.695	99.0066
CENPW	ENSG00000203760.9	50	92.07	94.9512
GTF3C2	ENSG00000115207.13	100	105.975	125.283
SMARCB1	ENSG00000099956.20	96	93.245	97.0093
FLYWCH2	ENSG00000162076.13	175	102.83	106.44
EFTUD2	ENSG00000108883.13	174	107.155	114.357
SNRPD3	ENSG00000100028.12	462	84.26	92.9851
USP19	ENSG00000172046.19	44	107.87	128.122
XBP1	ENSG00000100219.16	200	95.79	104.008
ZYG11B	ENSG00000162378.13	24	87.295	122.295
NOL7	ENSG00000225921.7	254	73.505	86.2364
MRPL36	ENSG00000171421.13	416	78.745	92.0193
PSMB4	ENSG00000159377.11	386	81.96	90.4576
GYS1	ENSG00000104812.15	113	84.2	100.118
GTF2IRD2B	ENSG00000174428.18	21	69.31	80.9214
SLC25A6	ENSG00000169100.14_PAR_Y	492	76.84	86.7446
GNAO1	ENSG00000087258.16	13	115.36	125.347
SLC2A1	ENSG00000117394.24	187	107.64	112.46
NGRN	ENSG00000182768.9	179	70.9	87.7002
DEK	ENSG00000124795.17	133	79.31	100.789
NUDT15	ENSG00000136159.4	12	116.56	123.132
UCK2	ENSG00000143179.16	163	94.86	109.851
AGPAT3	ENSG00000160216.21	33	119.26	124.749
CENPB	ENSG00000125817.8	90	95.895	98.1339
SMOC1	ENSG00000198732.11	31	131.87	126.372
LAMTOR2	ENSG00000116586.12	151	78.47	86.0112
RAPGEF2	ENSG00000109756.9	20	130.84	142.356
ATP6V0E1	ENSG00000113732.9	282	83.385	93.1139
SPSB3	ENSG00000162032.16	27	102.16	110.949
DNAAF3	ENSG00000167646.14	53	101.1	94.3113
RAB34	ENSG00000109113.20	202	73.43	85.9391
GABARAPL2	ENSG00000034713.8	127	86.46	94.6048
RBMX	ENSG00000147274.14	199	86.93	99.5826
ZDHHC3	ENSG00000163812.15	139	70.48	89.4442
ZNF622	ENSG00000173545.5	98	78.17	90.7501
FAM174C	ENSG00000228300.14	278	79.525	85.9588
ANKRD39	ENSG00000213337.9	37	87.4	98.6343
MRPL45	ENSG00000278845.5	68	84.7	91.5416
HGSNAT	ENSG00000165102.15	15	104.83	121.85
TOMM22	ENSG00000100216.6	129	92.79	97.6598
OXA1L	ENSG00000155463.14	179	91.39	98.6704
BRI3	ENSG00000164713.10	224	72.615	90.1943
CD320	ENSG00000167775.11	378	99.705	101.908
USP15	ENSG00000135655.16	29	96.41	123.799
UBA1	ENSG00000130985.17	373	92.68	103.234
HADHB	ENSG00000138029.14	218	107.605	117.256
B3GAT2	ENSG00000112309.11	6	71.665	72.9467
TSR3	ENSG00000007520.4	151	76.81	87.618
USP53	ENSG00000145390.11	7	184.76	143.981
TTI2	ENSG00000129696.13	15	114.74	111.947
TKT	ENSG00000163931.16	1331	80.35	90.1222
ACOT13	ENSG00000112304.11	86	61.36	78.6571
FLOT2	ENSG00000132589.16	86	97.11	108.379
TIFA	ENSG00000145365.11	13	80.74	95.6362
RTN3	ENSG00000133318.14	112	90.61	99.2986
TAF1D	ENSG00000166012.17	121	96.19	124.943
RTL6	ENSG00000188636.4	43	105.57	125.263
NOL8	ENSG00000198000.12	36	119.285	125.65
GDI2	ENSG00000057608.17	247	94.69	100.186
RTN4RL2	ENSG00000186907.8	136	93.85	99.3859
ABL2	ENSG00000143322.21	17	120.79	122.318
SEC14L1	ENSG00000129657.16	66	110	110.765
CALD1	ENSG00000122786.20	39	101.88	114.347
CFAP20	ENSG00000070761.8	65	88.83	99.2
PSPH	ENSG00000146733.14	136	88.43	100.812
TNS4	ENSG00000131746.13	16	119.215	123.767
MGST3	ENSG00000143198.13	770	88.61	96.1582
STK17A	ENSG00000164543.7	60	92.205	112.559
SNRNP70	ENSG00000104852.15	170	87.11	99.1119
PURB	ENSG00000146676.10	17	111.14	124.429
TROAP	ENSG00000135451.13	183	67.3	85.7831
SCO2	ENSG00000284194.3	106	76.29	93.6691
FBXO22	ENSG00000167196.14	58	70.24	90.1269
EEF1AKMT3	ENSG00000123427.17	6	180	164.038
METTL1	ENSG00000037897.17	19	94.39	119.566
SND1	ENSG00000197157.11	254	105.45	110.899
SLC39A3	ENSG00000141873.11	79	71.48	82.7037
LFNG	ENSG00000106003.13	12	131.285	124.742
RCN3	ENSG00000142552.8	108	124.885	122.146
HSF1	ENSG00000185122.11	149	96.54	101.761
MRPS2	ENSG00000122140.11	222	98.255	102.841
STRIP1	ENSG00000143093.15	37	114.87	121.095
PPP4R3B	ENSG00000275052.5	42	99.285	112.929
GMPR2	ENSG00000100938.18	51	75.45	94.0171
RCC2	ENSG00000179051.14	71	145.32	136.189
UQCRB	ENSG00000156467.10	756	78.525	88.7789
MYL12B	ENSG00000118680.14	759	100.21	103.338
SBSPON	ENSG00000164764.11	2	58.85	58.85
UBE2D3	ENSG00000109332.20	163	90.71	106.928
JAG1	ENSG00000101384.12	6	162.79	150.322
SNW1	ENSG00000100603.14	43	88.67	116.757
ATP5F1C	ENSG00000165629.20	386	71.52	85.6577
RAN	ENSG00000132341.12	1073	86.62	93.9218
ZWILCH	ENSG00000174442.12	79	106.38	124.259
MRPL38	ENSG00000204316.13	222	96.97	105.794
PPP1R7	ENSG00000115685.15	81	73.44	93.7644
LAPTM4A	ENSG00000068697.7	197	93.2	103.341
COPE	ENSG00000105669.14	439	82.27	91.6006
HEXB	ENSG00000049860.14	145	78	93.7902
LONP1	ENSG00000196365.12	221	119.66	119.69
ADIPOR2	ENSG00000006831.10	88	127.53	127.226
COMTD1	ENSG00000165644.11	110	94.45	108.468
ADAM15	ENSG00000143537.14	323	102.52	109.804
RTF2	ENSG00000022277.13	94	77.85	90.2637
ADIPOR1	ENSG00000159346.13	226	89.165	100.122
RNF2	ENSG00000121481.11	19	123.78	132.519
COL1A1	ENSG00000108821.14	41	132.44	144.197
TTF2	ENSG00000116830.12	33	159.26	175.083
UBLCP1	ENSG00000164332.8	24	122.115	123.86
DNAJC25-GNG10	ENSG00000244115.1	7	115.88	124.381
SNAPC2	ENSG00000104976.12	39	85.83	93.68
TUBA1C	ENSG00000167553.16	718	86.165	95.2855
TMX2	ENSG00000213593.10	199	97.63	112.215
CBX1	ENSG00000108468.15	42	114.265	106.1
SLC38A10	ENSG00000157637.13	95	117.88	127.894
PRELID1	ENSG00000169230.10	644	60.505	72.6877
UGGT2	ENSG00000102595.20	12	137.945	147.782
UBE2F	ENSG00000184182.19	51	76.04	90.6392
ATP6V1E1	ENSG00000131100.13	203	99.38	104.264
RBBP7	ENSG00000102054.18	474	89.395	103.496
ABCG2	ENSG00000118777.12	77	80.24	96.4465
MRPS5	ENSG00000144029.12	103	98.03	113.198
SLC35G1	ENSG00000176273.15	13	68.57	99.0769
CKS1B	ENSG00000173207.13	344	90.97	102.343
CKS2	ENSG00000123975.5	375	94.92	106.681
ATP2C1	ENSG00000017260.20	68	107.21	116.45
NDUFB6	ENSG00000165264.11	294	74.87	87.624
PTPRU	ENSG00000060656.20	9	150.1	136.233
POLR2H	ENSG00000163882.9	177	84.78	93.7985
RNASEH2C	ENSG00000172922.11	269	71.59	80.0162
RPN2	ENSG00000118705.17	368	120.3	125.888
INTS7	ENSG00000143493.13	25	118.5	128.131
ATP1B3	ENSG00000069849.11	798	87.765	98.8334
BCAS2	ENSG00000116752.6	83	79.86	91.9371
NOTCH2	ENSG00000134250.20	77	134.07	137.134
LY6E	ENSG00000160932.11	943	94.77	99.7729
GSDME	ENSG00000105928.16	38	93.175	103.323
ALDH1B1	ENSG00000137124.8	31	86.08	91.1716
UBE2S	ENSG00000108106.14	463	79.21	88.1436
EIF3C	ENSG00000184110.15	345	91.59	98.7542
CDC7	ENSG00000097046.13	15	117.48	132.774
NDUFB1	ENSG00000183648.11	216	72.52	84.3517
REEP4	ENSG00000168476.12	42	93.32	114.274
C6orf89	ENSG00000198663.17	36	99.095	112.238
SARNP	ENSG00000205323.9	156	102.34	110.198
ORC5	ENSG00000164815.11	29	90.39	99.8586
CNOT7	ENSG00000198791.12	57	59	79.7467
GLRX3	ENSG00000108010.12	104	70.585	86.8157
TRAM2	ENSG00000065308.5	28	142.635	156.023
PMPCB	ENSG00000105819.14	110	97.5	117.631
SNU13	ENSG00000100138.15	605	82.15	91.7614
BCLAF1	ENSG00000029363.17	65	122.92	128.408
BCAP31	ENSG00000185825.17	368	71.01	84.1074
RPL22L1	ENSG00000163584.18	328	78.975	92.2411
NUDT16L1	ENSG00000168101.14	48	78.57	91.4029
GOT2	ENSG00000125166.13	286	105.38	111.991
APEH	ENSG00000164062.13	159	108.96	111.51
MFSD14A	ENSG00000156875.14	78	122.245	127.484
SLC16A6	ENSG00000108932.12	42	94.54	103.748
PEBP1	ENSG00000089220.5	623	79.44	91.3671
RBM22	ENSG00000086589.12	45	98.4	112.202
CHCHD3	ENSG00000106554.13	118	66.985	88.9104
SUPT3H	ENSG00000196284.17	4	109.365	106.752
ATP5PB	ENSG00000116459.11	656	78.31	90.7842
PDHA1	ENSG00000131828.14	462	88.835	101.689
CAMK2N2	ENSG00000163888.4	61	97.57	102.929
SCNM1	ENSG00000163156.12	115	80.93	100.545
LAMP2	ENSG00000005893.16	63	99.38	106.167
CPSF3	ENSG00000119203.14	44	94.67	101.729
IMPA2	ENSG00000141401.12	193	82.27	97.35
ERLEC1	ENSG00000068912.14	74	109.48	109.304
MBTPS2	ENSG00000012174.12	41	110.41	119.496
SET	ENSG00000119335.17	379	97.86	102.127
CENPU	ENSG00000151725.12	49	91.76	108.61
TRIM28	ENSG00000130726.12	390	114.4	121.914
COPS9	ENSG00000172428.11	282	76.44	84.6967
ZNF706	ENSG00000120963.12	120	90.1	100.141
CSDE1	ENSG00000009307.16	417	81.44	97.6925
GAGE1	ENSG00000205777.18	238	81.18	86.92
STT3B	ENSG00000163527.10	123	104.88	111.354
SSBP2	ENSG00000145687.16	7	158.92	176.674
HIGD2A	ENSG00000146066.3	295	69.17	82.2708
NRDC	ENSG00000078618.22	93	121.43	128.486
TMEM167A	ENSG00000174695.10	78	93.84	112.254
GPI	ENSG00000105220.17	708	97.6	106.343
ORMDL2	ENSG00000123353.10	159	62.81	80.5832
LGR4	ENSG00000205213.14	63	150.04	147.149
KAZALD1	ENSG00000107821.15	51	100.17	109.3
TXNL4B	ENSG00000140830.9	25	122.22	134.732
NEMP1	ENSG00000166881.10	9	103.26	127.659
GTF2E2	ENSG00000197265.9	40	95.62	101.68
PGM2	ENSG00000169299.14	20	117.805	118.663
TRAPPC4	ENSG00000196655.12	49	116.41	107.638
CCL2	ENSG00000108691.9	3	136.04	123.797
PPT1	ENSG00000131238.18	168	79.6	92.5649
MLLT6	ENSG00000275023.5	31	156.03	149.609
PRIM1	ENSG00000198056.15	29	112.56	118.172
ATP1A1	ENSG00000163399.16	367	100.64	109.252
TXLNG	ENSG00000086712.13	36	124.78	131.639
NASP	ENSG00000132780.17	111	104.66	113.441
BORCS6	ENSG00000196544.8	38	107.205	108.651
LSM2	ENSG00000204392.11	206	75.425	88.6373
DAP	ENSG00000112977.16	210	98.725	108.373
RPS6KA4	ENSG00000162302.13	45	68.93	88.1084
TXN2	ENSG00000100348.10	152	76.4	92.6972
POP1	ENSG00000104356.11	27	110.88	115.363
TENT5A	ENSG00000112773.16	43	125.89	139.949
ECSIT	ENSG00000130159.14	124	87.29	97.9698
AP2B1	ENSG00000006125.18	158	98.695	106.185
SLC35E3	ENSG00000175782.11	9	102.26	107.18
PSME1	ENSG00000092010.15	214	103.365	115.761
NACC1	ENSG00000160877.6	105	101.73	106.623
ANKRD27	ENSG00000105186.16	32	112.915	128.262
LRWD1	ENSG00000161036.13	35	110.07	109.201
AJM1	ENSG00000232434.2	17	75.67	95.9547
TOR1A	ENSG00000136827.12	42	107.115	117.145
NIPSNAP2	ENSG00000146729.10	66	97.88	109.81
SS18L2	ENSG00000008324.12	84	105.32	111.313
PICK1	ENSG00000100151.16	28	106.555	117.47
CHMP3	ENSG00000115561.16	56	63.395	85.8686
C2orf49	ENSG00000135974.10	22	97.035	121.425
NDFIP1	ENSG00000131507.11	230	83.165	93.1463
ANKZF1	ENSG00000163516.14	23	116.27	121.045
RHBDD2	ENSG00000005486.17	164	95.415	102.266
TRIM14	ENSG00000106785.15	27	102	114.713
RFC5	ENSG00000111445.14	50	94.68	104.674
RRN3	ENSG00000085721.13	23	104.1	126.573
FERMT2	ENSG00000073712.15	98	106.2	111.202
PPP2CA	ENSG00000113575.10	187	97.23	106.893
SLC50A1	ENSG00000169241.19	57	122.08	125.718
CDC42EP1	ENSG00000128283.7	233	86.59	96.2133
S100A16	ENSG00000188643.11	341	87.57	96.6352
NUS1	ENSG00000153989.8	61	88.55	108.214
HDGF	ENSG00000143321.19	589	85.64	95.0846
HNRNPUL1	ENSG00000105323.17	164	83.77	98.5033
SFN	ENSG00000175793.12	312	83.86	90.066
NDUFS8	ENSG00000110717.13	369	71.07	82.4888
XAB2	ENSG00000076924.12	74	106.785	106.165
URB1	ENSG00000142207.7	19	113.07	125.627
ZNF561	ENSG00000171469.11	8	162.14	158.78
CBX3	ENSG00000122565.19	350	88.885	98.0159
MED25	ENSG00000104973.19	84	76.475	101.23
CENPX	ENSG00000169689.15	265	75.22	86.3789
SRSF7	ENSG00000115875.19	198	87.495	106.971
GPS2	ENSG00000132522.16	104	73.89	94.7708
AUP1	ENSG00000115307.17	247	65.32	88.5112
TIMM23	ENSG00000265354.4	138	74.94	88.2249
FAHD2B	ENSG00000144199.12	61	94.09	106.626
GAMT	ENSG00000130005.13	292	79.535	89.2993
FN3KRP	ENSG00000141560.15	50	88.465	93.6106
YIF1A	ENSG00000174851.16	228	73.19	87.927
LGALS3BP	ENSG00000108679.13	624	143.675	143.487
PSMA6	ENSG00000100902.11	195	78.33	87.4958
MED10	ENSG00000133398.4	54	107.24	123.894
MPHOSPH6	ENSG00000135698.10	28	83.85	116.844
HMGN2	ENSG00000198830.11	390	97.845	110.402
KPNA3	ENSG00000102753.10	22	117.62	122.957
MRPL37	ENSG00000116221.15	230	67.145	81.413
MEPCE	ENSG00000146834.14	85	90.81	106.956
SERTAD3	ENSG00000167565.13	26	162.875	162.795
WLS	ENSG00000116729.14	145	96.62	98.1966
RARG	ENSG00000172819.17	53	128.08	125.346
RGS2	ENSG00000116741.8	97	112.89	112.021
FMNL1	ENSG00000184922.14	35	119.23	122.688
ATP6V1G2-DDX39B	ENSG00000254870.5	60	90.12	112.649
LMBRD1	ENSG00000168216.13	20	89.365	99.2895
SLC38A7	ENSG00000103042.9	15	187.67	188.297
PPP1R13L	ENSG00000104881.16	61	91	106.149
ATF5	ENSG00000169136.12	46	77.7	84.6476
EEF1E1	ENSG00000124802.12	80	95.98	104.381
C4BPB	ENSG00000123843.13	361	89.34	104.294
MRE11	ENSG00000020922.13	20	90.675	96.649
ATP6V1F	ENSG00000128524.5	258	94.37	101.782
MSI2	ENSG00000153944.12	42	114.06	113.563
HNRNPK	ENSG00000165119.21	451	106.62	112.53
AP000350.4	ENSG00000251357.4	44	78.035	87.2907
SLC2A11	ENSG00000133460.19	30	73.385	82.95
LIN7B	ENSG00000104863.12	29	106.5	112.346
GEMIN7	ENSG00000142252.11	32	108.7	116.51
SLC30A9	ENSG00000014824.14	30	100.625	99.463
TMEM33	ENSG00000109133.13	69	106.96	106.822
METRN	ENSG00000103260.9	273	70.54	85.7053
JPT1	ENSG00000189159.16	397	79	89.4009
MTOR	ENSG00000198793.13	19	87.5	104.143
HENMT1	ENSG00000162639.16	53	124.04	118.426
PTTG1	ENSG00000164611.13	270	80.33	89.5207
VAMP8	ENSG00000118640.11	348	86.73	95.8265
YBX3	ENSG00000060138.13	429	71.32	90.998
FARSA	ENSG00000179115.11	249	92.74	103.609
LSM5	ENSG00000106355.10	183	74.12	88.1107
OSBPL1A	ENSG00000141447.18	27	91.18	102.405
CIAO2A	ENSG00000166797.11	169	97.14	104.729
FAXC	ENSG00000146267.12	15	133.12	121.954
SGCE	ENSG00000127990.19	26	101.64	129.298
AHCY	ENSG00000101444.13	289	83.37	95.5292
DDX23	ENSG00000174243.10	171	107.9	111.752
PTPN21	ENSG00000070778.13	6	102.7	114.463
CLPTM1L	ENSG00000049656.14	545	95.77	107.718
DDX49	ENSG00000105671.12	110	88.055	95.8335
GLRX	ENSG00000173221.14	44	79.51	107.15
RHOB	ENSG00000143878.10	393	130.24	131.732
AQP3	ENSG00000165272.16	263	92.33	101.149
GCSH	ENSG00000140905.11	336	83	96.5182
SYT12	ENSG00000173227.14	56	116.735	123.157
GPD2	ENSG00000115159.16	17	159.52	159.296
GPAT4	ENSG00000158669.11	34	128.465	130.045
ANXA7	ENSG00000138279.16	95	99.67	109.851
YWHAH	ENSG00000128245.15	154	113.195	120.923
CLTA	ENSG00000122705.17	464	77.94	87.1638
RANGAP1	ENSG00000100401.20	206	104.82	110.419
TOX2	ENSG00000124191.18	8	118.005	118.228
SHMT2	ENSG00000182199.11	258	102.645	108.34
LZTS2	ENSG00000107816.17	34	108.855	114.432
PALM	ENSG00000099864.18	54	98.935	110.112
ZNF532	ENSG00000074657.14	10	169.81	170.563
MRPS7	ENSG00000125445.11	249	77.84	90.5602
HSPA4	ENSG00000170606.15	159	94.5	93.3919
F11R	ENSG00000158769.18	35	116.21	117.601
PSME3	ENSG00000131467.11	137	77.93	94.8491
CCT3	ENSG00000163468.15	800	90.345	100.476
MYDGF	ENSG00000074842.8	434	78.915	87.3461
SRP68	ENSG00000167881.15	144	97.525	103.421
MRPS36	ENSG00000134056.12	96	68.995	76.7864
CCT5	ENSG00000150753.12	903	79.88	88.484
SKP1	ENSG00000113558.19	427	91.81	102.003
SNX22	ENSG00000157734.14	34	59.69	73.7826
PGP	ENSG00000184207.9	343	80.87	93.3261
STRAP	ENSG00000023734.11	266	75.33	84.109
ZNF598	ENSG00000167962.14	103	100.46	109.509
FXYD5	ENSG00000089327.15	391	103.5	109.254
PRCC	ENSG00000143294.15	130	102.125	110.737
KIFC3	ENSG00000140859.16	76	83.93	98.0043
VPS4B	ENSG00000119541.10	32	115.215	120.165
C9orf64	ENSG00000165118.15	12	125.15	117.147
PGM1	ENSG00000079739.17	358	76.69	90.0727
ST6GALNAC4	ENSG00000136840.19	64	75.84	89.8984
SSUH2	ENSG00000125046.15	1	258.46	258.46
IMPDH1	ENSG00000106348.18	160	108.88	118.275
ENAH	ENSG00000154380.17	58	107.715	113.91
OSR2	ENSG00000164920.9	12	127.34	130.204
LMO7	ENSG00000136153.20	64	143.825	137.422
LCLAT1	ENSG00000172954.14	14	122.86	126.143
TATDN3	ENSG00000203705.11	18	82.47	115.298
PTPRF	ENSG00000142949.17	76	110.275	125.427
QSOX1	ENSG00000116260.17	48	154.71	156.833
CNBP	ENSG00000169714.17	224	113.62	118.843
SLC25A10	ENSG00000183048.12	122	89.54	101.26
CHPF2	ENSG00000033100.16	32	97.49	119.608
SELENOS	ENSG00000131871.15	80	111.73	120.172
CAPG	ENSG00000042493.16	228	92.145	99.9063
SRSF9	ENSG00000111786.9	131	115.21	120.661
HNRNPM	ENSG00000099783.12	338	101.575	110.481
PFKL	ENSG00000141959.17	170	104.795	115.377
SMIM13	ENSG00000224531.6	60	108.22	120.958
CCAR2	ENSG00000158941.16	24	128.865	131.466
CRTC3	ENSG00000140577.16	100	121.325	121.048
XRCC6	ENSG00000196419.13	750	83.985	94.2544
PPM1G	ENSG00000115241.11	253	95.52	98.9281
MRPL47	ENSG00000136522.14	84	77.645	85.43
FAM207A	ENSG00000160256.13	114	76.695	83.4428
TOP3A	ENSG00000177302.15	25	122.73	132.351
FAM91A1	ENSG00000176853.16	19	105.74	134.662
EIF3L	ENSG00000100129.18	444	79.095	91.5405
FBXL12	ENSG00000127452.9	15	126.96	125.519
ITGB3BP	ENSG00000142856.17	89	75.85	105.28
DDX39B	ENSG00000198563.14	127	109.24	121.446
GATAD2B	ENSG00000143614.10	21	132.92	128.455
DUT	ENSG00000128951.14	198	90.175	99.6902
METAP1	ENSG00000164024.12	43	112.78	116.283
GRB7	ENSG00000141738.14	15	108.62	108
ZC3H15	ENSG00000065548.18	59	89.5	106.585
GFPT1	ENSG00000198380.13	51	132.3	132.892
CPS1	ENSG00000021826.17	509	126.92	132.766
KDM3A	ENSG00000115548.17	10	113.635	129.44
ALKBH3	ENSG00000166199.13	17	110.19	102.511
TTC3	ENSG00000182670.13	60	99.925	123.682
MT-ND4L	ENSG00000212907.2	791	50.64	51.1388
RALB	ENSG00000144118.14	45	98.04	109.72
TMEM9B	ENSG00000175348.11	57	92.11	102.377
KITLG	ENSG00000049130.16	92	116.655	117.149
CARHSP1	ENSG00000153048.11	274	80.71	95.7974
MXD4	ENSG00000123933.17	122	72.82	85.8097
ZFHX3	ENSG00000140836.17	15	70.03	88.5867
SLC31A1	ENSG00000136868.11	49	84.5	103.22
HDAC2	ENSG00000196591.12	133	100.68	110.144
PLIN3	ENSG00000105355.9	174	84.26	94.5393
ZC3H7B	ENSG00000100403.12	18	85.77	117.427
FDPS	ENSG00000160752.15	593	67.53	81.6722
IL13RA1	ENSG00000131724.11	43	101.77	111.215
MYO1C	ENSG00000197879.17	151	84.17	94.4737
SNCG	ENSG00000173267.14	245	98.71	102.492
TMEM258	ENSG00000134825.16	320	80.27	91.6314
FNIP1	ENSG00000217128.12	16	155.24	150.922
DYNLT1	ENSG00000146425.11	86	95.295	102.799
TSTA3	ENSG00000104522.16	142	61.335	84.7997
DCXR	ENSG00000169738.8	229	79.04	90.3855
IDH3A	ENSG00000166411.14	87	124.78	115.767
ELOVL1	ENSG00000066322.15	137	91.77	99.9764
MAP2K2	ENSG00000126934.14	304	73.625	87.0146
UQCC2	ENSG00000137288.10	197	69.5	82.5003
RRM1	ENSG00000167325.15	191	96.81	101.119
SFPQ	ENSG00000116560.11	165	120.26	119.829
SNAPC5	ENSG00000174446.13	51	92.62	111.178
RWDD1	ENSG00000111832.13	123	53.77	72.4137
CNPY2	ENSG00000257727.6	318	73.35	82.2218
DAB2IP	ENSG00000136848.17	24	121.465	119.8
IPO7	ENSG00000205339.10	148	97.76	103.816
GTF2F1	ENSG00000125651.14	77	79.37	90.3031
KLHDC4	ENSG00000104731.14	25	93.81	125.427
FEM1B	ENSG00000169018.6	37	140.8	129.193
ZIC2	ENSG00000043355.12	21	176.75	170.03
FOXJ2	ENSG00000065970.9	17	148.75	164.532
C2orf68	ENSG00000168887.11	22	94.46	99.7664
SDF2L1	ENSG00000128228.5	293	86.93	94.1297
CST3	ENSG00000101439.9	153	160.41	157.243
QPRT	ENSG00000103485.19	280	84.06	94.8427
MRPS21	ENSG00000266472.6	390	75.01	88.3942
EEF1AKMT2	ENSG00000203791.15	28	117.255	129.097
SIX2	ENSG00000170577.8	36	96.12	111.234
RANGRF	ENSG00000108961.14	67	63.17	83.8093
NDUFA8	ENSG00000119421.7	161	67.41	77.244
NSUN2	ENSG00000037474.15	135	119.23	121.627
NDUFV3	ENSG00000160194.18	109	67.77	79.9053
BOP1	ENSG00000261236.8	210	98.555	110.57
COPRS	ENSG00000172301.11	166	77.365	83.1236
OSTM1	ENSG00000081087.15	18	100.11	125.803
PCSK9	ENSG00000169174.11	63	158.41	151.525
STOML1	ENSG00000067221.14	5	120.09	145.946
NDUFB11	ENSG00000147123.11	788	75.63	86.9803
ASPSCR1	ENSG00000169696.16	55	64.5	101.879
XPO6	ENSG00000169180.12	38	106.395	109.156
DDX24	ENSG00000089737.17	103	111.26	115.009
NUP58	ENSG00000139496.16	17	121.72	128.263
CDK1	ENSG00000170312.16	173	112	117.034
PPIL1	ENSG00000137168.8	49	109.85	111.63
LPCAT3	ENSG00000111684.11	86	98.5	110.89
BZW2	ENSG00000136261.15	119	97.75	108.207
SIK1	ENSG00000142178.9	51	159.16	165.043
PODXL2	ENSG00000114631.11	177	124.44	122.892
CCDC127	ENSG00000164366.4	61	81.97	97.6198
CCDC6	ENSG00000108091.11	28	150.39	150.11
STRN4	ENSG00000090372.15	70	97.985	114.462
TIMM8B	ENSG00000150779.12	226	61.25	74.218
SEM1	ENSG00000127922.9	227	60.24	80.458
TMED2	ENSG00000086598.11	245	89.59	102.642
DERL2	ENSG00000072849.11	84	95.975	111.947
LYPD3	ENSG00000124466.9	75	110.91	109.996
WDR33	ENSG00000136709.12	63	120.38	123.586
IWS1	ENSG00000163166.15	40	114.875	111.1
PYROXD2	ENSG00000119943.13	4	93.715	108.36
NCOR1	ENSG00000141027.21	52	111.87	117.33
EHD2	ENSG00000024422.12	106	113.55	113.696
GAGE12F	ENSG00000236362.8	364	85.4	91.3654
GLP2R	ENSG00000065325.13	51	94	97.2084
NFIL3	ENSG00000165030.4	33	111.34	119.269
ARF3	ENSG00000134287.10	264	96.515	105.35
NFIC	ENSG00000141905.19	106	83.84	93.934
EHD1	ENSG00000110047.18	58	113.575	111.367
FBLN1	ENSG00000077942.19	240	176.065	170.697
TPM2	ENSG00000198467.16	489	75.28	90.7174
DNPH1	ENSG00000112667.13	240	76.4	88.6778
HNRNPU	ENSG00000153187.20	295	112.62	118.862
TM4SF1	ENSG00000169908.12	680	96.555	106.01
GET4	ENSG00000239857.7	51	109.96	113.324
GRSF1	ENSG00000132463.14	102	105.12	111.112
PSMD4	ENSG00000159352.16	259	76.28	90.1834
PBX3	ENSG00000167081.18	19	101.68	115.371
CDC23	ENSG00000094880.11	35	137.32	124.006
HDAC6	ENSG00000094631.21	26	102.285	119.126
CKAP4	ENSG00000136026.14	99	68.87	82.4408
ACTR10	ENSG00000131966.14	68	87.145	112.109
HTATSF1	ENSG00000102241.12	68	103.815	108.91
PPID	ENSG00000171497.5	59	90.36	104.753
TRAP1	ENSG00000126602.11	281	113.68	117.101
TAGLN2	ENSG00000158710.15	1120	78.2	88.3234
SLC10A3	ENSG00000126903.16	57	71.54	86.6353
ALG9	ENSG00000086848.15	163	82.61	93.9337
GPX8	ENSG00000164294.14	91	105.39	110.193
THAP7	ENSG00000184436.12	96	97.645	105.302
NDUFAF4	ENSG00000123545.6	45	87.21	100.196
PAFAH1B1	ENSG00000007168.14	90	115.19	125.705
TLN1	ENSG00000137076.21	119	134.74	135
EIF3K	ENSG00000178982.10	697	62.32	75.0272
GPN3	ENSG00000111231.9	35	83.92	97.0754
SPAG5	ENSG00000076382.17	66	83.425	106.802
JUNB	ENSG00000171223.6	350	155.325	152.053
NHLRC2	ENSG00000196865.4	16	150.075	171.15
MRTFB	ENSG00000186260.17	6	91.61	106.065
ARGLU1	ENSG00000134884.15	45	111.86	134.491
DNAJB6	ENSG00000105993.15	50	107.265	118.671
ARPC1B	ENSG00000130429.15	390	82.375	92.6724
UBQLN1	ENSG00000135018.14	104	93.34	100.903
DHPS	ENSG00000095059.16	78	98.11	108.851
GRB2	ENSG00000177885.15	169	101.44	107.97
MRPL3	ENSG00000114686.9	125	72.09	91.5815
H2AC20	ENSG00000184260.6	7	34.08	39.1357
UTP3	ENSG00000132467.4	22	123.06	135.299
AP1G2	ENSG00000213983.12	20	92.05	110.969
TALDO1	ENSG00000177156.11	272	74.925	87.3112
SIGIRR	ENSG00000185187.13	47	90.87	94.2664
CHMP5	ENSG00000086065.14	85	118.23	123.83
HSPB8	ENSG00000152137.8	55	90.74	101.613
KIAA0895L	ENSG00000196123.13	12	134.475	159.73
RBM17	ENSG00000134453.16	39	102	103.345
EIF4A3	ENSG00000141543.12	210	87.18	101.987
RANBP9	ENSG00000010017.13	38	114.9	111.616
NUCKS1	ENSG00000069275.13	192	104.215	109.737
TIMM17B	ENSG00000126768.12	217	79.14	86.9087
ITGAV	ENSG00000138448.12	13	154.96	152.41
RABL6	ENSG00000196642.19	120	87.15	97.0742
TMED10	ENSG00000170348.9	94	73.92	90.4579
CDC45	ENSG00000093009.11	48	125.965	142.714
ELL2	ENSG00000118985.16	59	129.91	135.426
CHMP4A	ENSG00000254505.11	56	86.46	101.661
SCD	ENSG00000099194.6	731	106.12	116.625
SF3B6	ENSG00000115128.7	259	94.08	100.66
TCF19	ENSG00000137310.12	41	116.15	125.215
MTFR1L	ENSG00000117640.18	19	132.3	117.725
KLF16	ENSG00000129911.9	55	87.49	95.3511
EIF3D	ENSG00000100353.18	269	82.4	93.1366
OLFML2A	ENSG00000185585.20	18	139.685	133.679
SMARCA2	ENSG00000080503.24	34	121.315	128.639
ZSCAN32	ENSG00000140987.20	6	44.475	70.6583
ATP5PO	ENSG00000241837.7	563	61.41	75.0091
IRAK1	ENSG00000184216.14	189	73.63	85.8516
PLCD1	ENSG00000187091.14	1	214.59	214.59
PPP2R1A	ENSG00000105568.18	364	99.83	108.129
PROCR	ENSG00000101000.6	38	69.675	79.2595
CSGALNACT1	ENSG00000147408.14	16	101.56	110.305
DNAJA3	ENSG00000103423.14	122	109.085	119.499
SDC1	ENSG00000115884.11	68	127.535	127.011
IARS2	ENSG00000067704.10	162	109.56	117.764
TM2D1	ENSG00000162604.12	55	160.27	148.523
RAB1A	ENSG00000138069.18	154	98.94	107.208
REEP5	ENSG00000129625.13	183	83.63	91.8528
USP11	ENSG00000102226.10	64	90.04	102.818
GLRX2	ENSG00000023572.10	130	93.89	109.705
SELENBP1	ENSG00000143416.21	160	92.71	110.555
REXO2	ENSG00000076043.11	56	100.945	110.296
SLC30A5	ENSG00000145740.19	57	102.58	112.69
ZFP62	ENSG00000196670.14	10	131.55	111.768
EIF3M	ENSG00000149100.13	253	78.31	85.5002
RIOK2	ENSG00000058729.11	34	105.4	109.442
ZZZ3	ENSG00000036549.13	40	119.965	131.214
FAM199X	ENSG00000123575.9	32	128.77	130.294
LRP3	ENSG00000130881.14	22	59.62	91.3777
MFSD3	ENSG00000167700.9	78	106.185	111.987
PIM3	ENSG00000198355.5	79	111.07	120.354
UBC	ENSG00000150991.15	762	102.18	107.85
CDC20	ENSG00000117399.14	221	93.79	96.2233
KDELR1	ENSG00000105438.9	241	83.04	93.7784
CAND1	ENSG00000111530.13	78	96.85	110.207
EMP2	ENSG00000213853.10	87	76.74	94.0367
NPTX1	ENSG00000171246.6	320	140.22	145.641
PMPCA	ENSG00000165688.12	127	113.29	120.067
PA2G4	ENSG00000170515.14	472	87.32	98.2263
ALDH3B1	ENSG00000006534.16	75	104.2	114.933
SPSB1	ENSG00000171621.14	8	112.075	113.65
TRAPPC12	ENSG00000171853.16	32	104.205	105.35
GHITM	ENSG00000165678.21	385	93.75	103.26
ABHD8	ENSG00000127220.6	57	91.35	96.7395
PAIP1	ENSG00000172239.14	162	107.68	113.705
SLC25A4	ENSG00000151729.11	150	75.575	94.6813
ALDOC	ENSG00000109107.14	30	120.56	133.777
AP3B1	ENSG00000132842.14	52	108.63	109.601
ERP44	ENSG00000023318.8	45	77.71	97.8598
FBLN2	ENSG00000163520.14	138	152.13	153.736
OBSL1	ENSG00000124006.15	66	77.98	96.2817
PRR3	ENSG00000204576.12	22	114.14	123.246
CNN2	ENSG00000064666.15	94	97.695	107.873
DHX30	ENSG00000132153.15	184	108.06	117.854
RRP1B	ENSG00000160208.13	62	137.475	136.259
LYPLA1	ENSG00000120992.18	95	96.2	117.855
EIF3G	ENSG00000130811.12	346	66.81	86.3618
TFG	ENSG00000114354.15	156	123.25	125.801
NUBP2	ENSG00000095906.17	171	88.09	92.8305
CALM3	ENSG00000160014.17	250	95.8	104.314
PRPF19	ENSG00000110107.9	139	100.93	107.791
C19orf33	ENSG00000167644.12	209	61	72.0769
DHCR24	ENSG00000116133.13	271	118.89	125.186
SRSF1	ENSG00000136450.13	156	98.15	113.126
RAE1	ENSG00000101146.13	49	99.73	113.177
ZWINT	ENSG00000122952.17	118	103.015	116.624
OXCT1	ENSG00000083720.13	233	116.31	123.684
ZNF143	ENSG00000166478.10	20	116.715	119.641
DNAJC3	ENSG00000102580.15	23	111.71	127.04
MTRF1L	ENSG00000112031.16	26	66.4	79.6015
EIF4B	ENSG00000063046.18	575	91.74	101.658
PRMT2	ENSG00000160310.18	67	77.26	89.7763
CERS2	ENSG00000143418.20	184	87.27	100.82
GLUL	ENSG00000135821.19	41	84	94.5766
OPN3	ENSG00000054277.14	49	84.58	99.1335
TPD52L1	ENSG00000111907.21	83	53.44	75.7092
ERI3	ENSG00000117419.16	96	82.815	99.8548
MICB	ENSG00000204516.10	25	104.92	116.727
DNAJB4	ENSG00000162616.9	18	161.825	152.928
WNT6	ENSG00000115596.4	62	102.355	109.195
SPCS1	ENSG00000114902.14	291	72.74	86.3258
XRCC5	ENSG00000079246.16	257	81.08	91.957
ALG6	ENSG00000088035.18	17	118.62	134.515
NAGPA	ENSG00000103174.13	29	117.53	119.602
IDH3B	ENSG00000101365.21	90	68.325	88.9013
MCCC1	ENSG00000078070.13	35	87.31	105.944
BARD1	ENSG00000138376.11	4	159.19	181.355
SURF1	ENSG00000148290.10	74	66.81	77.6136
WDR75	ENSG00000115368.10	20	88.815	124.658
G6PD	ENSG00000160211.19	180	97.48	104.188
CYB5B	ENSG00000103018.17	81	127.11	122.143
UTP23	ENSG00000147679.12	15	121.62	124.693
ZFAND2B	ENSG00000158552.13	8	54.095	83.3562
CCNB1	ENSG00000134057.15	237	96.46	105.862
ALYREF	ENSG00000183684.8	184	97.73	106.328
C20orf27	ENSG00000101220.18	120	77.515	91.849
DDOST	ENSG00000244038.11	153	102.69	104.918
FUNDC2	ENSG00000165775.18	140	71.56	83.0941
SKA2	ENSG00000182628.13	113	85.57	92.1136
GADD45GIP1	ENSG00000179271.3	321	60.19	71.3647
MORF4L1	ENSG00000185787.15	357	105.09	110.956
KIF15	ENSG00000163808.17	18	164.19	158.738
ARPC5L	ENSG00000136950.13	95	106.3	116.124
FTSJ3	ENSG00000108592.17	65	113.69	117.2
CMC2	ENSG00000103121.9	211	86.61	97.8809
SOCS4	ENSG00000180008.9	14	111.22	127.794
PLEKHA8	ENSG00000106086.20	18	83.405	111.3
SAC3D1	ENSG00000168061.17	78	82.86	85.6021
PEPD	ENSG00000124299.15	72	95.945	99.9083
SLC29A2	ENSG00000174669.12	45	84.83	123.757
GNA11	ENSG00000088256.9	81	109.93	111.963
TCOF1	ENSG00000070814.22	66	130.155	133.351
TESC	ENSG00000088992.18	32	91.885	97.0072
PAQR4	ENSG00000162073.14	63	111.74	118.686
ARHGAP29	ENSG00000137962.13	13	116.38	130.006
HSPA14	ENSG00000187522.16	53	106.8	114.933
MCM3	ENSG00000112118.20	254	113.295	125.776
SEC31A	ENSG00000138674.17	196	109.66	118.917
GNB1	ENSG00000078369.18	131	102.11	114.889
CCNL1	ENSG00000163660.12	20	208.42	188.167
SETD3	ENSG00000183576.13	36	102.9	108.948
HSBP1L1	ENSG00000226742.4	134	87.995	101.201
DMAC1	ENSG00000137038.8	175	91.11	95.4537
KDM4A	ENSG00000066135.13	25	118.28	134.677
UHMK1	ENSG00000152332.16	38	82.2	109.485
FAM50A	ENSG00000071859.15	169	95.56	103.884
CEBPA	ENSG00000245848.3	76	97.725	109.55
PATZ1	ENSG00000100105.18	35	104.72	116.642
PSMD12	ENSG00000197170.10	44	115.465	116.92
CZIB	ENSG00000162384.14	34	101.945	104.175
RPUSD3	ENSG00000156990.14	225	81.38	95.5733
VKORC1L1	ENSG00000196715.7	48	108.37	114.473
CTH	ENSG00000116761.12	61	117.81	119.865
KIAA0040	ENSG00000235750.10	18	97.235	106.622
PAK1IP1	ENSG00000111845.5	55	116.33	118.619
TM9SF2	ENSG00000125304.10	175	84.87	99.7323
METTL17	ENSG00000165792.18	63	133.43	147.104
NUP88	ENSG00000108559.12	77	96.78	100.754
GTPBP3	ENSG00000130299.17	27	135.12	134.915
KIF22	ENSG00000079616.13	124	124.345	124.608
EGFL7	ENSG00000172889.16	63	111.76	116.413
SH3BP2	ENSG00000087266.17	12	114.725	130.387
EHHADH	ENSG00000113790.11	1	49.38	49.38
RPL39L	ENSG00000163923.10	105	66.14	72.6224
OAT	ENSG00000065154.12	44	126.015	131.065
MRPL14	ENSG00000180992.7	308	83.295	89.4481
MRPS34	ENSG00000074071.15	396	77.565	85.6098
PRR7	ENSG00000131188.12	60	90.035	99.9243
UBL4A	ENSG00000102178.13	116	98.67	102.657
CLU	ENSG00000120885.22	186	156.77	152.874
SUPT4H1	ENSG00000213246.7	106	81.275	96.6446
GARS1	ENSG00000106105.15	153	99.12	105.546
AL135905.2	ENSG00000285976.2	216	121.745	122.287
TRIP10	ENSG00000125733.18	83	100.11	110.303
USP21	ENSG00000143258.16	25	109.35	112.469
ALDH1A3	ENSG00000184254.17	48	153.13	152.56
CWC15	ENSG00000150316.12	92	79.925	91.3748
TRAF7	ENSG00000131653.13	132	102.42	112.034
SUDS3	ENSG00000111707.12	21	146.5	174.962
TMEM208	ENSG00000168701.19	124	64.41	81.4682
JPT2	ENSG00000206053.13	107	86.67	104.404
TANGO2	ENSG00000183597.16	16	113.3	113.067
NAT9	ENSG00000109065.12	26	137.695	137.368
CALM1	ENSG00000198668.13	138	114.77	111.982
FBXO16	ENSG00000214050.8	4	103.38	122.12
MRPS30	ENSG00000112996.11	157	98.12	105.584
PKP4	ENSG00000144283.22	18	102.275	125.016
QTRT1	ENSG00000213339.9	47	95.52	95.4102
BCAR3	ENSG00000137936.18	45	98.96	115.224
LSM6	ENSG00000164167.12	51	94.76	102.457
LMNB2	ENSG00000176619.13	116	123.19	124.483
ABL1	ENSG00000097007.19	36	131.72	133.797
TSPAN4	ENSG00000214063.11	138	82.365	100.756
CACUL1	ENSG00000151893.15	33	111.96	126.705
DNAJC12	ENSG00000108176.15	12	86.105	93.885
GRHL1	ENSG00000134317.18	12	193.485	180.492
IP6K2	ENSG00000068745.15	74	111.91	121.823
PEMT	ENSG00000133027.18	95	68.62	81.1148
UNC50	ENSG00000115446.12	54	109.37	120.599
SPDL1	ENSG00000040275.17	54	114.265	120.396
LAMB2	ENSG00000172037.14	44	161.14	169.708
PRDM2	ENSG00000116731.22	5	117.04	114.292
RAD23B	ENSG00000119318.13	180	100.07	108.361
CFAP410	ENSG00000160226.16	22	109.495	113.604
HS2ST1	ENSG00000153936.17	48	105.955	120.231
SLC39A13	ENSG00000165915.14	14	177.355	164.624
FLOT1	ENSG00000137312.15	183	94.48	107.13
RAC1	ENSG00000136238.18	303	77.45	92.5288
SH3RF1	ENSG00000154447.15	25	134.12	138.631
B4GALT3	ENSG00000158850.15	72	123.355	124.719
NEDD8	ENSG00000129559.13	298	92.55	100.492
RPAP1	ENSG00000103932.12	10	92.44	106.001
SEC23A	ENSG00000100934.15	33	135.65	143.574
CDYL2	ENSG00000166446.15	35	115.67	119.435
TRIM27	ENSG00000204713.11	91	101.79	118.39
AMD1	ENSG00000123505.19	160	126.235	125.999
PHF19	ENSG00000119403.15	149	65.52	76.6981
RAP2B	ENSG00000181467.5	13	171.05	190.208
EXOC3	ENSG00000180104.16	78	101.29	111.213
DPH5	ENSG00000117543.21	126	79.1	92.6279
BUD23	ENSG00000071462.12	216	60.615	73.7594
MMAB	ENSG00000139428.12	71	95.5	104.61
OCEL1	ENSG00000099330.9	83	88.43	94.9525
PNO1	ENSG00000115946.8	50	104.64	107.653
PDF	ENSG00000258429.2	61	97.27	96.7387
IGBP1	ENSG00000089289.16	84	78.135	87.9593
VDAC2	ENSG00000165637.13	411	91.09	96.345
SUZ12	ENSG00000178691.11	54	123.58	124.321
ECEL1	ENSG00000171551.12	320	151.955	155.225
UBE2V2	ENSG00000169139.12	105	73.14	96.0073
CYFIP1	ENSG00000273749.5	65	97.23	113.914
ILF2	ENSG00000143621.17	400	105.87	112.292
TOE1	ENSG00000132773.12	42	103.665	122.476
XPO5	ENSG00000124571.18	55	85.26	121.624
LSM10	ENSG00000181817.6	81	91.8	96.0769
PPTC7	ENSG00000196850.6	26	135.95	145.386
AIMP2	ENSG00000106305.10	154	88.825	91.4227
CHPF	ENSG00000123989.14	100	125.465	132.662
IQGAP1	ENSG00000140575.13	183	105.95	117.997
SAE1	ENSG00000142230.13	174	99.245	104.468
SARS1	ENSG00000031698.13	267	101.46	112.383
ZFAND6	ENSG00000086666.19	109	109.77	115.594
NOC2L	ENSG00000188976.11	131	109.29	118.056
BABAM1	ENSG00000105393.16	132	73.535	91.5224
NR2C2AP	ENSG00000184162.15	36	97.84	105.733
HILPDA	ENSG00000135245.10	25	111.57	134.529
PC	ENSG00000173599.15	139	119.31	127.642
TSN	ENSG00000211460.12	73	115.11	126.473
DHX9	ENSG00000135829.17	150	110.18	116.919
AK2	ENSG00000004455.17	384	80.735	89.9054
HECW1	ENSG00000002746.15	8	163.58	149.446
CYB561A3	ENSG00000162144.10	68	101.895	113.486
DERPC	ENSG00000286140.1	36	128.45	131.8
GNB4	ENSG00000114450.11	58	102.525	121.831
SPACA9	ENSG00000165698.16	10	123.275	128.82
DNAAF5	ENSG00000164818.16	58	115.095	125.12
RAB5C	ENSG00000108774.15	263	89.55	98.3908
GNAI3	ENSG00000065135.12	118	96.5	103.889
SF3B2	ENSG00000087365.16	192	116.505	113.878
VMP1	ENSG00000062716.13	100	80.345	91.3247
SPOP	ENSG00000121067.19	16	136.31	116.994
ARF1	ENSG00000143761.16	517	92.17	97.8802
ATN1	ENSG00000111676.15	110	94.82	109.339
EP400	ENSG00000183495.14	22	174.175	194.864
BOLA1	ENSG00000178096.9	35	81.07	103.145
NDUFB4	ENSG00000065518.8	434	65.615	82.1821
SEPTIN7	ENSG00000122545.20	89	111.07	116.613
PPP1R2	ENSG00000184203.8	53	87.48	98.6619
COL4A6	ENSG00000197565.16	3	300.7	275.367
ID3	ENSG00000117318.9	507	106.15	110.421
STK26	ENSG00000134602.16	47	123.16	128.099
CAD	ENSG00000084774.14	80	137.155	141.132
RHOV	ENSG00000104140.7	110	104.23	107.815
CTNNB1	ENSG00000168036.18	139	151.08	151.421
N4BP3	ENSG00000145911.6	11	60.23	60.0736
TBXA2R	ENSG00000006638.13	22	111.37	123.414
ENG	ENSG00000106991.14	68	110.725	117.724
SESN1	ENSG00000080546.13	12	131.665	124.26
RARA	ENSG00000131759.18	28	151.96	150.668
DUSP11	ENSG00000144048.10	34	123.03	114.048
MRPL49	ENSG00000149792.9	62	89.19	101.898
TOMM70	ENSG00000154174.8	59	112.3	119.462
NDUFA9	ENSG00000139180.11	219	83.11	95.943
SRRM1	ENSG00000133226.17	26	154.29	165.734
CCDC167	ENSG00000198937.9	40	73.24	76.0657
AKAP10	ENSG00000108599.15	15	148.87	136.843
RIPK4	ENSG00000183421.12	4	131.09	117.537
MARCHF8	ENSG00000165406.16	17	124.8	125.707
SHTN1	ENSG00000187164.20	26	154.56	162.144
PRMT6	ENSG00000198890.9	22	92.31	110.265
BUB3	ENSG00000154473.18	267	104.96	110.93
MRPL11	ENSG00000174547.13	179	63.97	82.5201
BRD8	ENSG00000112983.18	39	136.41	143.765
CCSAP	ENSG00000154429.11	17	105.63	105.023
SNRNP27	ENSG00000124380.11	34	70.28	81.1888
PRG4	ENSG00000116690.13	44	165.175	160.314
ORMDL1	ENSG00000128699.14	35	72.96	105.453
ID1	ENSG00000125968.9	435	127.42	126.898
EAF2	ENSG00000145088.9	5	63.87	88.838
DVL3	ENSG00000161202.20	52	108.205	132.915
ZNF777	ENSG00000196453.8	25	91.55	102.895
MAP3K7	ENSG00000135341.18	14	123.63	153.25
SNRNP200	ENSG00000144028.15	117	118.09	128.837
PNPLA2	ENSG00000177666.17	95	118.96	124.546
FAM136A	ENSG00000035141.8	112	86.18	94.5699
AP002990.1	ENSG00000255508.7	358	84.56	89.7046
TMEM256	ENSG00000205544.4	230	85.62	93.0946
NAB1	ENSG00000138386.17	22	148.455	150.82
AP1S1	ENSG00000106367.15	177	79.73	96.6902
RBM42	ENSG00000126254.12	171	75.85	81.3064
ERP29	ENSG00000089248.7	316	123.125	120.358
SERPINH1	ENSG00000149257.16	256	99.17	108.265
NPR3	ENSG00000113389.16	25	133.78	126.9
EXOSC6	ENSG00000223496.3	28	132.245	142.981
CDK9	ENSG00000136807.14	46	104.18	117.124
FUS	ENSG00000089280.19	206	84.02	97.9972
PPP1R14B	ENSG00000173457.11	331	75.31	85.0924
NOP2	ENSG00000111641.12	143	97.24	116.465
CEP70	ENSG00000114107.9	25	113.75	133.906
NUMBL	ENSG00000105245.9	12	129.02	115.807
CENPK	ENSG00000123219.13	17	128.09	134.661
HBA1	ENSG00000206172.8	5	81.33	112.522
UXS1	ENSG00000115652.15	21	95.61	115.934
ATG5	ENSG00000057663.16	49	90.61	106.888
FEZ2	ENSG00000171055.15	29	92.21	99.1283
GID8	ENSG00000101193.8	27	106.56	107.818
AARS1	ENSG00000090861.17	225	108.77	113.732
IDH1	ENSG00000138413.14	99	102.85	110.953
RAD1	ENSG00000113456.19	96	93.59	102.096
ELF3	ENSG00000163435.16	124	112.645	115.834
PRMT7	ENSG00000132600.17	105	119.46	122.432
ALPI	ENSG00000163295.5	13	140.2	135.248
KRI1	ENSG00000129347.21	40	104.305	116.083
ATG9A	ENSG00000198925.12	63	118	129.949
MRPL32	ENSG00000106591.4	98	79.965	92.3858
LIX1L	ENSG00000271601.4	28	84.26	103.979
C7orf50	ENSG00000146540.15	105	78.69	86.1692
SLC25A38	ENSG00000144659.13	74	122.125	127.428
PDXP	ENSG00000241360.2	100	100.675	112.655
RRAGA	ENSG00000155876.6	122	80.62	95.0469
PAWR	ENSG00000177425.11	42	100.52	110.707
COMMD5	ENSG00000170619.10	61	95.06	100.12
UBL5	ENSG00000198258.11	523	75.6	89.9256
RNPS1	ENSG00000205937.12	272	112.18	119.636
CLCN3	ENSG00000109572.14	24	143.55	147.997
SNX3	ENSG00000112335.15	238	71.38	87.5924
PQBP1	ENSG00000102103.17	173	65.46	86.311
TOP1MT	ENSG00000184428.13	27	74.32	87.7281
MMADHC	ENSG00000168288.13	95	92.86	103.534
METTL18	ENSG00000171806.12	8	128.07	143.154
ACO1	ENSG00000122729.19	48	93.03	104.325
BRAT1	ENSG00000106009.16	95	102.43	114.697
PDLIM1	ENSG00000107438.9	226	80.745	88.6154
ATP5ME	ENSG00000169020.10	276	61.955	70.9391
EIF3CL	ENSG00000205609.13	89	82.33	89.6898
POR	ENSG00000127948.16	300	95.81	105.109
HAX1	ENSG00000143575.15	187	62.04	74.7416
TRAPPC3	ENSG00000054116.12	126	76.74	85.5856
GGNBP2	ENSG00000278311.5	30	123.58	115.803
ZMPSTE24	ENSG00000084073.10	44	97.47	111.795
TIMP3	ENSG00000100234.12	72	113.78	113.746
SEPTIN2	ENSG00000168385.18	145	105.71	117.322
NCKAP5L	ENSG00000167566.17	34	127.165	133.775
ACP1	ENSG00000143727.16	231	78.67	93.9571
PGD	ENSG00000142657.21	150	94.925	107.547
AKR1B1	ENSG00000085662.14	358	102.47	107.647
DNTTIP2	ENSG00000067334.14	75	92.4	98.8431
DCUN1D4	ENSG00000109184.15	11	138.87	139.074
HDAC10	ENSG00000100429.18	15	121.31	152.995
RAB2A	ENSG00000104388.15	132	104.395	106.285
SEPHS2	ENSG00000179918.19	95	107.31	108.922
PTBP3	ENSG00000119314.16	39	106.04	124.142
NSA2	ENSG00000164346.10	213	77.55	86.8331
PITPNM1	ENSG00000110697.13	42	99.295	109.015
GBE1	ENSG00000114480.13	30	112.075	114.439
CCNB1IP1	ENSG00000100814.18	74	76.255	85.0581
MGAT5B	ENSG00000167889.13	33	159.58	149.584
TCEA2	ENSG00000171703.17	47	73.83	80.1345
PAM16	ENSG00000217930.8	97	67.46	80.3634
TNFAIP2	ENSG00000185215.11	19	188.44	181.481
TNFAIP1	ENSG00000109079.10	73	101.54	109.354
AIFM1	ENSG00000156709.15	117	96.22	101.548
TMPRSS3	ENSG00000160183.17	29	100.8	121.293
SNRPD1	ENSG00000167088.11	198	96.325	102.139
SNX17	ENSG00000115234.11	156	101.44	109.87
SAP18	ENSG00000150459.12	180	78.99	87.6991
ATR	ENSG00000175054.16	21	147.58	150.656
MSANTD3	ENSG00000066697.15	35	69.14	103.096
PRKAR1A	ENSG00000108946.15	145	110.52	118.644
UBE3A	ENSG00000114062.22	37	117.92	125.242
PPFIBP1	ENSG00000110841.14	23	107.86	107.469
ECHDC3	ENSG00000134463.15	66	95.8	96.8174
ATP13A1	ENSG00000105726.17	54	104.57	116.915
PDXK	ENSG00000160209.19	240	73.53	87.8481
DBN1	ENSG00000113758.13	73	122.66	123.73
GABARAP	ENSG00000170296.10	518	78.295	88.1558
FOXC2	ENSG00000176692.8	37	103.95	108.804
TPRN	ENSG00000176058.13	35	112.59	117.144
TAF7	ENSG00000178913.8	48	91.925	113.484
BRIX1	ENSG00000113460.13	207	93	105.42
EPS15L1	ENSG00000127527.14	22	94.19	111.419
MVP	ENSG00000013364.19	44	85.195	96.3725
SLC1A1	ENSG00000106688.12	8	78.945	91.6213
PAK2	ENSG00000180370.10	42	93.105	109.511
ITM2B	ENSG00000136156.15	146	84.105	100.558
SNF8	ENSG00000159210.10	168	58.28	78.577
TBC1D7	ENSG00000145979.18	19	111.53	116.505
ACBD3	ENSG00000182827.9	26	141.665	143.747
HPCAL1	ENSG00000115756.13	203	96.48	100.54
CHERP	ENSG00000085872.15	54	112.615	121.178
H1-2	ENSG00000187837.4	117	84.8	91.3497
GPATCH11	ENSG00000152133.16	15	98.81	109.825
AGPAT1	ENSG00000204310.13	83	99.36	104.637
GIPC1	ENSG00000123159.16	120	93.065	97.3828
SURF4	ENSG00000148248.14	238	89.475	102.972
PSMB5	ENSG00000100804.19	338	80.26	88.7163
TMPO	ENSG00000120802.14	96	123.445	135.258
RPF1	ENSG00000117133.11	111	89.04	100.434
NUP93	ENSG00000102900.13	78	92.375	103.204
PSMD13	ENSG00000185627.18	111	98.26	102.746
IFI30	ENSG00000216490.4	277	104.86	106.349
LRP11	ENSG00000120256.11	14	120.54	105.014
ITPRID2	ENSG00000138434.17	32	138.58	151.08
LMO4	ENSG00000143013.13	83	84.94	93.974
ARHGEF1	ENSG00000076928.18	51	138.63	142.92
FIS1	ENSG00000214253.9	164	90.77	102.752
MYL12A	ENSG00000101608.13	287	83.64	97.5909
BOLA2	ENSG00000183336.8	66	56.98	70.8712
BPNT2	ENSG00000104331.9	44	129.585	122.394
PBRM1	ENSG00000163939.18	26	116.35	136.565
ALDH6A1	ENSG00000119711.13	8	138.12	137.805
TBCCD1	ENSG00000113838.13	6	91.845	88.6167
GGA3	ENSG00000125447.18	27	133.2	136.953
ZNF579	ENSG00000218891.5	37	89.47	102.048
SON	ENSG00000159140.21	64	128.32	133.841
DICER1	ENSG00000100697.15	12	170.11	158.012
RAD51C	ENSG00000108384.15	50	93.6	97.69
MRPS24	ENSG00000062582.14	389	70.58	79.6225
DUSP2	ENSG00000158050.5	136	133.6	129.219
EEF1AKNMT	ENSG00000010165.20	62	103.17	112.956
ZNF638	ENSG00000075292.19	30	134.79	136.684
RPE	ENSG00000197713.15	34	100.67	111.01
RFNG	ENSG00000169733.12	20	77.505	111.82
NDUFAF6	ENSG00000156170.13	44	83.865	96.978
TOMM34	ENSG00000025772.8	49	109.03	118.006
CCT7	ENSG00000135624.16	656	75.575	86.286
RMDN1	ENSG00000176623.12	30	123.65	109.059
RNPC3	ENSG00000185946.16	7	176.29	140.774
PHF3	ENSG00000118482.12	13	83.44	104.508
SLC30A1	ENSG00000170385.10	78	128.355	135.113
MRPL27	ENSG00000108826.16	168	91.67	96.5596
RNF130	ENSG00000113269.14	47	93.76	98.5377
EIF2S2	ENSG00000125977.7	205	82.26	91.0406
NECTIN1	ENSG00000110400.11	14	85.755	105.138
NENF	ENSG00000117691.10	291	93.56	97.442
VTI1B	ENSG00000100568.11	68	77.215	89.3346
EGFLAM	ENSG00000164318.18	196	92.225	101.438
DGCR6L	ENSG00000128185.10	73	90.31	89.3271
ARPC2	ENSG00000163466.16	244	76.77	85.0229
ARHGAP10	ENSG00000071205.12	22	114.65	123.065
NUDT5	ENSG00000165609.13	196	89.62	97.2463
SUCO	ENSG00000094975.14	20	91.925	109.651
AGO3	ENSG00000126070.20	13	133	132.148
QRICH1	ENSG00000198218.11	60	144.57	142.47
TRAF4	ENSG00000076604.15	147	117.41	124.589
PAGR1	ENSG00000280789.2	58	85.515	90.9943
PSME4	ENSG00000068878.15	39	105.85	118.382
BRK1	ENSG00000254999.4	304	72.985	87.4705
RABGGTB	ENSG00000137955.16	180	112.585	119.964
NR3C1	ENSG00000113580.15	34	120.92	123.739
ABCF2	ENSG00000033050.9	128	93.83	101.571
HNRNPR	ENSG00000125944.21	142	103.785	110.352
TMEM183A	ENSG00000163444.12	221	74.69	87.5792
SEC22C	ENSG00000093183.14	53	122.85	129.4
ODF2	ENSG00000136811.16	34	135.86	141.53
MRPS11	ENSG00000181991.16	153	80.25	91.1588
PCGF6	ENSG00000156374.16	18	130.63	148.285
PKP3	ENSG00000184363.10	102	122.2	123.232
TMEM106B	ENSG00000106460.19	47	104.44	111.471
UBTD1	ENSG00000165886.5	17	67.92	77.1741
SLC9A3	ENSG00000066230.12	36	130.185	136.737
RMND5A	ENSG00000153561.13	37	104.58	111.795
YJU2	ENSG00000105248.16	38	74.525	84.9218
TYMS	ENSG00000176890.16	199	91.12	101.195
ENOPH1	ENSG00000145293.16	35	101.47	111.839
TAF10	ENSG00000166337.10	258	83.465	94.6906
CIPC	ENSG00000198894.8	5	109.47	99.754
GALNT7	ENSG00000109586.12	25	117.3	114.94
STAG2	ENSG00000101972.19	72	121.325	125.231
CD46	ENSG00000117335.20	129	129.36	140.428
TFCP2	ENSG00000135457.10	25	100.9	109.039
LUC7L	ENSG00000007392.17	33	119.06	128.918
TERF2IP	ENSG00000166848.7	33	134.21	129.925
SLC35A3	ENSG00000117620.15	32	132.445	131.113
PTOV1	ENSG00000104960.15	251	84.79	97.8243
DISP2	ENSG00000140323.6	7	86.68	84.5557
CXXC5	ENSG00000171604.12	55	93.71	96.2705
KLC1	ENSG00000126214.21	39	125.29	132.2
ELP1	ENSG00000070061.16	56	130.42	140.793
CBWD3	ENSG00000196873.16	37	97.33	112.825
DDX54	ENSG00000123064.13	151	92.4	99.0266
GOSR1	ENSG00000108587.16	21	74.7	92.6881
ZRANB2	ENSG00000132485.14	87	111.25	127.335
CDK2AP1	ENSG00000111328.7	228	90.98	100.15
CCT6A	ENSG00000146731.11	272	86.65	100.423
ACTR1A	ENSG00000138107.13	150	102.095	111.618
SQLE	ENSG00000104549.12	30	89.23	100.242
PNP	ENSG00000198805.12	145	98.79	102.39
SRRT	ENSG00000087087.20	93	114.48	123.041
HSBP1	ENSG00000230989.7	252	80.16	91.83
TRAPPC1	ENSG00000170043.12	157	97.21	107.65
CIAPIN1	ENSG00000005194.15	100	118.895	115.033
CDC123	ENSG00000151465.14	176	81.255	92.4523
AGAP3	ENSG00000133612.19	55	80.08	110.082
MPZL1	ENSG00000197965.12	105	106.23	106.516
PRSS21	ENSG00000007038.11	310	119.015	123.347
TRAF6	ENSG00000175104.15	9	173.64	152.936
SPR	ENSG00000116096.6	101	83.87	91.902
CAPRIN1	ENSG00000135387.21	235	105.96	112.254
MEAF6	ENSG00000163875.16	54	105.23	113.851
VOPP1	ENSG00000154978.13	60	88.19	91.2255
GNS	ENSG00000135677.11	82	147.195	143.209
DNTTIP1	ENSG00000101457.13	33	91.93	110.492
TMEM59	ENSG00000116209.12	216	89.19	96.7513
MYBL2	ENSG00000101057.16	316	76.43	90.3525
PDCD5	ENSG00000105185.12	215	57.15	72.6853
HMOX2	ENSG00000103415.12	126	89.175	94.6931
FKBP8	ENSG00000105701.16	373	84.62	94.372
KIF5B	ENSG00000170759.11	99	112.33	121.737
IK	ENSG00000113141.18	120	85.235	97.556
CHMP1A	ENSG00000131165.16	97	131.39	130.539
COX14	ENSG00000178449.9	364	91.195	94.8606
REPS1	ENSG00000135597.19	17	111.17	112.408
APC	ENSG00000134982.17	9	145.88	130.312
COA3	ENSG00000183978.8	124	81.79	93.2648
MAD2L1	ENSG00000164109.14	57	102.23	106.435
TXNDC5	ENSG00000239264.9	223	115.93	118.493
VAPA	ENSG00000101558.14	112	108.02	116.111
ESD	ENSG00000139684.15	93	77.88	89.2629
SLC38A1	ENSG00000111371.16	112	126.195	134.267
TRMU	ENSG00000100416.15	56	101.275	119.018
GINS3	ENSG00000181938.14	30	133.085	136.603
RARS1	ENSG00000113643.9	93	90.06	100.372
CDCA7L	ENSG00000164649.20	22	86.84	83.9264
ECHDC1	ENSG00000093144.19	63	90.27	96.6397
ZCCHC2	ENSG00000141664.10	3	93.73	102.937
MFN2	ENSG00000116688.18	79	126.85	130.209
SNRPG	ENSG00000143977.14	353	74.41	89.9055
MT2A	ENSG00000125148.7	210	94.585	97.1131
HIKESHI	ENSG00000149196.16	80	69.385	85.4764
KANSL2	ENSG00000139620.13	38	92.61	109.256
TFRC	ENSG00000072274.13	291	135.42	135.931
REST	ENSG00000084093.19	11	159.48	160.705
B3GALT6	ENSG00000176022.7	26	139.21	131.784
ANLN	ENSG00000011426.11	59	134.58	138.902
RAB17	ENSG00000124839.13	38	84.28	91.0963
DNASE2	ENSG00000105612.9	142	105.96	110.17
CAPN1	ENSG00000014216.16	79	104.22	115.578
ZNHIT2	ENSG00000174276.7	28	98.57	100.068
WBP2	ENSG00000132471.12	174	91.96	103.075
CA11	ENSG00000063180.9	30	97.43	107.07
STEAP3	ENSG00000115107.20	27	125.11	124.727
YTHDF1	ENSG00000149658.18	29	117.71	128.962
GRK6	ENSG00000198055.11	72	96.075	108.787
QARS1	ENSG00000172053.18	321	82.04	93.2382
ASF1B	ENSG00000105011.9	92	111.415	117.549
CSRNP1	ENSG00000144655.15	25	152.2	126.787
WIZ	ENSG00000011451.21	32	111.115	116.976
ASXL1	ENSG00000171456.20	64	87.74	109.35
IKZF5	ENSG00000095574.12	12	114.57	109.397
KIAA0100	ENSG00000007202.15	138	88.32	98.9331
MXD3	ENSG00000213347.10	47	81	102.641
ERO1A	ENSG00000197930.13	61	93.6	106.874
TOMM5	ENSG00000175768.13	303	81.48	88.832
ZMYM3	ENSG00000147130.14	33	135.12	138.142
PTGES3	ENSG00000110958.16	498	87.28	101.215
ETFRF1	ENSG00000205707.11	19	100.54	117.529
NAE1	ENSG00000159593.15	77	70.18	101.353
PRKAR2A	ENSG00000114302.16	73	110.32	111.377
JTB	ENSG00000143543.15	725	71.07	83.3098
ZNF385A	ENSG00000161642.18	80	95.185	99.0431
YIPF2	ENSG00000130733.11	32	111.27	115.353
NSDHL	ENSG00000147383.11	69	103.25	104.76
UBE2E1	ENSG00000170142.12	110	87.635	100.16
INTS1	ENSG00000164880.16	92	122.625	128.215
NIP7	ENSG00000132603.15	55	94.59	103.309
SPTSSA	ENSG00000165389.7	120	99.45	116.021
PGRMC1	ENSG00000101856.10	130	81.585	95.2094
ACTL8	ENSG00000117148.8	189	96.75	104.553
NABP2	ENSG00000139579.13	102	74.095	84.5236
ZNF556	ENSG00000172000.7	3	91.12	99.3133
ALKBH7	ENSG00000125652.8	138	73.11	82.288
FLAD1	ENSG00000160688.19	93	96.78	102.83
SUMO2	ENSG00000188612.12	477	82.86	93.4283
CD70	ENSG00000125726.11	121	85.82	92.4979
MGAT4B	ENSG00000161013.17	133	97.83	105.277
MRPL20	ENSG00000242485.6	126	89.635	93.0091
FSTL3	ENSG00000070404.10	414	111.765	112.918
GSTCD	ENSG00000138780.15	8	135.635	135.58
NANS	ENSG00000095380.11	103	61.33	73.0835
NELFCD	ENSG00000101158.15	70	86.96	98.7356
MCM7	ENSG00000166508.18	331	99.84	111.041
ATP5MC1	ENSG00000159199.14	572	78.815	90.4482
TRMT112	ENSG00000173113.7	319	88.27	99.2521
PSIP1	ENSG00000164985.15	47	105.52	108.353
CSNK1G1	ENSG00000169118.18	9	105.88	136.66
UTP18	ENSG00000011260.14	71	90.04	94.9265
DNAJC19	ENSG00000205981.8	50	84.54	94.0174
MFSD1	ENSG00000118855.21	63	93.67	108.591
MCFD2	ENSG00000180398.13	75	94.29	109.564
ERAL1	ENSG00000132591.12	117	103.86	117.027
GRK2	ENSG00000173020.11	25	147.39	145.665
CLCN2	ENSG00000114859.16	6	141.965	164.575
ABCD1	ENSG00000101986.12	91	103.21	120.811
THEM6	ENSG00000130193.8	84	97.22	104.517
MMP24OS	ENSG00000126005.17	45	103.25	102.48
EIF5	ENSG00000100664.11	133	105.88	118.457
UGGT1	ENSG00000136731.13	35	140	132.217
PTPMT1	ENSG00000110536.14	174	95.69	101.37
SDHB	ENSG00000117118.10	206	78	86.3779
DDX18	ENSG00000088205.13	71	103.75	112.647
IPO9	ENSG00000198700.10	89	103.81	124.498
MOV10	ENSG00000155363.18	84	102.855	122.182
TMEM214	ENSG00000119777.20	118	116.145	117.998
YIPF3	ENSG00000137207.12	150	96.18	100.699
NIT2	ENSG00000114021.12	52	80.08	96.8342
PPFIA3	ENSG00000177380.14	26	112.005	128.598
KCNC4	ENSG00000116396.15	11	85.03	105.229
STX10	ENSG00000104915.15	119	69.96	87.7613
ALDH7A1	ENSG00000164904.18	75	115.05	124.455
SMC2	ENSG00000136824.19	37	115.14	116.898
SPTAN1	ENSG00000197694.18	88	98.885	122.352
MISP	ENSG00000099812.9	127	98.71	101.742
MTARC2	ENSG00000117791.16	27	106.44	102.64
MCRIP2	ENSG00000172366.20	244	80.14	89.6154
HM13	ENSG00000101294.18	116	88.75	98.2848
ACTR2	ENSG00000138071.14	155	113.88	110.583
ACTR3	ENSG00000115091.12	114	105.605	107.954
MRPL35	ENSG00000132313.15	63	107.07	114.295
ADI1	ENSG00000182551.14	231	71.44	79.8634
PRSS23	ENSG00000150687.12	202	107.155	103.287
RHEB	ENSG00000106615.10	212	99.335	111.071
PEF1	ENSG00000162517.13	64	111.265	121.552
TMEM259	ENSG00000182087.14	108	128.825	134.922
RILPL1	ENSG00000188026.13	15	153.39	136.209
PPP1R9B	ENSG00000108819.11	91	139	141.437
SIK1B	ENSG00000275993.3	98	146.41	153.269
NME1-NME2	ENSG00000011052.21	116	85.29	93.9067
NOP10	ENSG00000182117.6	310	103.735	106.983
RHNO1	ENSG00000171792.11	58	81.835	100.592
ASF1A	ENSG00000111875.8	21	120.3	114.472
PNKD	ENSG00000127838.14	138	97.93	101.902
MPRIP	ENSG00000133030.22	63	114.54	123.597
TRIP13	ENSG00000071539.14	180	100.11	119.024
ST7L	ENSG00000007341.19	40	97.82	101.012
GLMP	ENSG00000198715.13	63	105.73	109.233
FOSL1	ENSG00000175592.9	15	62.85	99.912
RASIP1	ENSG00000105538.10	222	78.52	92.1442
ARPC1A	ENSG00000241685.10	134	86.01	104.017
CCDC51	ENSG00000164051.14	55	78.52	94.2496
LYRM4	ENSG00000214113.11	117	91.27	92.9696
TMED3	ENSG00000166557.14	269	95.21	97.0276
RALY	ENSG00000125970.12	152	88.75	94.1822
INPPL1	ENSG00000165458.14	109	119.89	135.971
BORCS8	ENSG00000254901.8	30	107.89	112.148
SWAP70	ENSG00000133789.15	19	89.16	113.902
PTK2	ENSG00000169398.19	70	120.92	123.582
MGAT5	ENSG00000152127.9	16	140.56	136.701
STRA6	ENSG00000137868.19	21	92.52	127.388
RPN1	ENSG00000163902.12	202	111.105	115.889
HES4	ENSG00000188290.11	39	72.03	94.821
DCTN6	ENSG00000104671.8	41	119.12	118.61
PCID2	ENSG00000126226.22	71	102.64	128.568
TYW3	ENSG00000162623.16	64	85.815	93.0028
PHGDH	ENSG00000092621.13	700	92.945	101.688
ABCB6	ENSG00000115657.14	30	85.885	105.067
NLE1	ENSG00000073536.18	55	85.06	101.791
C12orf57	ENSG00000111678.11	310	88.405	98.188
PCNA	ENSG00000132646.11	241	101.93	109.136
SELENOM	ENSG00000198832.10	266	84.125	92.4858
PTTG1IP	ENSG00000183255.12	124	109.23	118.828
RNF114	ENSG00000124226.11	72	98.615	101.905
CDK2	ENSG00000123374.11	68	103.44	125.753
NKIRAS1	ENSG00000197885.11	32	71.685	102.132
HDHD5	ENSG00000069998.12	64	106.2	114.103
USP14	ENSG00000101557.15	58	110.715	123.582
SMDT1	ENSG00000183172.9	117	65.46	81.4501
GTF3C5	ENSG00000148308.18	90	94.47	108.425
SLC9A3R2	ENSG00000065054.14	80	91.885	102.892
TMEM109	ENSG00000110108.10	110	95.62	102.007
C9orf16	ENSG00000171159.5	137	86.28	92.6031
OSTC	ENSG00000198856.13	109	69.44	87.1114
USP39	ENSG00000168883.20	85	96.68	107.398
SRRD	ENSG00000100104.13	27	75.54	84.1959
MAPKAPK2	ENSG00000162889.11	88	104.18	119.193
TERF2	ENSG00000132604.11	32	103.54	106.969
MCRS1	ENSG00000187778.14	108	96.94	108.702
EXOSC1	ENSG00000171311.13	50	99.49	102.136
IL17RE	ENSG00000163701.19	5	54.62	74.2
ARPC5	ENSG00000162704.16	231	91.03	109.398
YIPF4	ENSG00000119820.11	76	95.94	102.302
PDE8A	ENSG00000073417.15	33	104.61	119.445
MRPS16	ENSG00000182180.14	162	79.725	93.1514
ABCE1	ENSG00000164163.11	59	125.36	125.557
OST4	ENSG00000228474.6	416	78.41	87.2186
SH2D2A	ENSG00000027869.12	38	81.125	86.9226
RNF149	ENSG00000163162.9	35	148.04	147.681
TMEM141	ENSG00000244187.8	90	79.52	86.3183
[truncated: 8,133 more rows]

## Sheet: Uninduced_rep2
Supplementary Data 6E. Poly(A) tail length analysis of uninduced HeLa cells - replicate 2.
Gene Symbol	Ensembl ID	Nanopolish Passed Reads	Median Tail Length	Average Tail Length
OR4F29	ENSG00000284733.1	1	246.89	246.89
OR4F16	ENSG00000284662.1	1	246.89	246.89
SAMD11	ENSG00000187634.12	452	111.38	115.369
NOC2L	ENSG00000188976.11	153	103.05	116.546
KLHL17	ENSG00000187961.14	45	150.27	160.782
PLEKHN1	ENSG00000187583.11	1	49.21	49.21
PERM1	ENSG00000187642.9	2	49.21	49.21
HES4	ENSG00000188290.11	73	100.73	124.863
ISG15	ENSG00000187608.10	52	55.19	66.5944
AGRN	ENSG00000188157.15	144	156.835	161.214
RNF223	ENSG00000237330.3	-	-	-
C1orf159	ENSG00000131591.17	103	131.59	121.329
SDF4	ENSG00000078808.18	645	105.15	110.991
B3GALT6	ENSG00000176022.7	32	119.42	124.565
UBE2J2	ENSG00000160087.21	346	75.22	90.3205
SCNN1D	ENSG00000162572.21	4	160.87	160.87
ACAP3	ENSG00000131584.19	25	68.12	80.8984
PUSL1	ENSG00000169972.12	81	98.37	115.801
INTS11	ENSG00000127054.21	331	121.42	113.605
CPTP	ENSG00000224051.7	19	140.16	124.174
DVL1	ENSG00000107404.20	225	95.25	110.114
AURKAIP1	ENSG00000175756.13	409	76.97	84.0496
CCNL2	ENSG00000221978.12	54	151.515	166.741
MRPL20	ENSG00000242485.6	336	90.215	97.0318
ANKRD65	ENSG00000235098.8	3	149.1	149.1
ATAD3C	ENSG00000215915.10	4	239.42	237.57
ATAD3B	ENSG00000160072.20	114	97.395	116.17
ATAD3A	ENSG00000197785.14	357	107.25	123.52
TMEM240	ENSG00000205090.9	-	-	-
SSU72	ENSG00000160075.12	241	83.44	93.0749
MIB2	ENSG00000197530.12	66	109.12	158.073
CDK11B	ENSG00000248333.8	88	130.675	136.82
SLC35E2B	ENSG00000189339.12	38	128.95	133.533
CDK11A	ENSG00000008128.23	40	156.63	152.325
SLC35E2A	ENSG00000215790.7	16	141.505	139.864
NADK	ENSG00000008130.15	181	114.11	135.521
GNB1	ENSG00000078369.18	375	108.21	112.766
TMEM52	ENSG00000178821.13	8	83.94	114.29
PRKCZ	ENSG00000067606.17	31	124.47	122.154
FAAP20	ENSG00000162585.17	189	93.94	103.392
SKI	ENSG00000157933.10	30	92.645	103.439
MORN1	ENSG00000116151.14	15	146.38	119.022
RER1	ENSG00000157916.20	518	90.41	100.277
PEX10	ENSG00000157911.11	115	75.93	96.3063
PANK4	ENSG00000157881.16	48	103.91	117.232
PRXL2B	ENSG00000157870.17	20	145.12	175.377
TTC34	ENSG00000215912.12	-	-	-
ARHGEF16	ENSG00000130762.15	43	84.43	139.255
MEGF6	ENSG00000162591.16	2	323.15	323.15
TPRG1L	ENSG00000158109.15	75	80.29	99.0708
WRAP73	ENSG00000116213.16	48	138.715	147.197
TP73	ENSG00000078900.15	5	190.36	190.36
SMIM1	ENSG00000235169.10	11	110.46	101.33
LRRC47	ENSG00000130764.10	69	115.15	122.169
CEP104	ENSG00000116198.14	151	91.58	102.011
DFFB	ENSG00000169598.17	48	72.37	98.8175
C1orf174	ENSG00000198912.11	40	108.925	108.696
AJAP1	ENSG00000196581.11	1	31.32	31.32
NPHP4	ENSG00000131697.18	6	84.41	77.8933
KCNAB2	ENSG00000069424.15	133	109.75	117.292
AL031847.1	ENSG00000285629.1	12	152.99	140.808
RPL22	ENSG00000116251.11	4001	82.13	96.2369
RNF207	ENSG00000158286.13	3	158.27	154.33
ICMT	ENSG00000116237.16	190	92.76	103.735
GPR153	ENSG00000158292.7	8	119.2	122.3
ACOT7	ENSG00000097021.19	558	105.36	109.148
HES2	ENSG00000069812.11	8	93.58	94.0238
PLEKHG5	ENSG00000171680.23	48	162.52	131.143
NOL9	ENSG00000162408.11	22	127.25	127.468
ZBTB48	ENSG00000204859.13	6	179.31	158.685
KLHL21	ENSG00000162413.16	108	121.465	130.948
PHF13	ENSG00000116273.6	26	138.305	132.361
THAP3	ENSG00000041988.15	62	116.865	134.11
DNAJC11	ENSG00000007923.16	88	130.14	138.97
CAMTA1	ENSG00000171735.19	191	94.89	102.101
VAMP3	ENSG00000049245.13	65	109.5	118.893
PER3	ENSG00000049246.14	28	190.81	180.403
PARK7	ENSG00000116288.13	2994	95.7	104.889
ERRFI1	ENSG00000116285.13	13	114.53	134.968
RERE	ENSG00000142599.19	59	108.76	106.568
ENO1	ENSG00000074800.16	10559	80.39	90.7076
SLC2A5	ENSG00000142583.18	1	76.59	76.59
GPR157	ENSG00000180758.12	16	117.105	114.039
H6PD	ENSG00000049239.13	6	148.18	158.577
SPSB1	ENSG00000171621.14	10	91.275	94.306
SLC25A33	ENSG00000171612.7	64	99.915	107.714
TMEM201	ENSG00000188807.13	55	130.2	128.773
PIK3CD	ENSG00000171608.16	104	111.63	126.677
CLSTN1	ENSG00000171603.18	233	129.43	128.851
CTNNBIP1	ENSG00000178585.15	21	90.28	100.247
LZIC	ENSG00000162441.12	73	78.85	106.11
NMNAT1	ENSG00000173614.14	7	68.68	109.881
UBE4B	ENSG00000130939.20	74	88.63	111.205
KIF1B	ENSG00000054523.18	72	101.895	120.758
PGD	ENSG00000142657.21	186	100.015	111.859
CENPS-CORT	ENSG00000251503.8	7	81.91	87.4357
CENPS	ENSG00000175279.22	50	91.675	86.2892
CORT	ENSG00000241563.4	1	262.23	262.23
DFFA	ENSG00000160049.12	84	91.87	101.559
PEX14	ENSG00000142655.13	24	94.1	93.4196
CASZ1	ENSG00000130940.15	4	82.02	111.62
TARDBP	ENSG00000120948.18	238	104.64	110.389
AL109811.3	ENSG00000277726.4	1	196.1	196.1
SRM	ENSG00000116649.10	510	76.065	92.1274
EXOSC10	ENSG00000171824.14	121	106.58	119.56
MTOR	ENSG00000198793.13	44	93.61	101.141
UBIAD1	ENSG00000120942.14	33	107.86	108.218
FBXO2	ENSG00000116661.11	12	110.985	107
FBXO44	ENSG00000132879.14	34	62.48	107.373
MAD2L2	ENSG00000116670.15	411	92.51	106.809
AGTRAP	ENSG00000177674.16	116	111.22	112.216
C1orf167	ENSG00000215910.7	-	-	-
MTHFR	ENSG00000177000.13	28	94.12	132.649
CLCN6	ENSG00000011021.23	4	320.13	320.13
KIAA2013	ENSG00000116685.16	155	85.16	97.2892
PLOD1	ENSG00000083444.17	121	139.78	136.19
MFN2	ENSG00000116688.18	432	118.11	126.319
MIIP	ENSG00000116691.11	46	63.12	87.18
VPS13D	ENSG00000048707.15	41	48.55	103.628
DHRS3	ENSG00000162496.9	29	77	91.189
HNRNPCL4	ENSG00000179412.11	-	-	-
PRDM2	ENSG00000116731.22	18	102.47	139.177
KAZN	ENSG00000189337.17	6	107.68	144.247
TMEM51	ENSG00000171729.14	14	148.75	157.876
FHAD1	ENSG00000142621.19	10	63.555	71.107
EFHD2	ENSG00000142634.13	209	106.61	109.949
CTRC	ENSG00000162438.12	-	-	-
CASP9	ENSG00000132906.18	177	109.03	119.343
DNAJC16	ENSG00000116138.13	45	72.89	105.937
AGMAT	ENSG00000116771.6	40	73.285	100.719
DDI2	ENSG00000197312.12	26	154.84	150.387
RSC1A1	ENSG00000215695.1	-	-	-
PLEKHM2	ENSG00000116786.13	153	104.38	111.52
FBLIM1	ENSG00000162458.13	12	131.845	145.762
UQCRHL	ENSG00000233954.6	670	83.395	98.1814
SPEN	ENSG00000065526.12	23	116.23	118.693
ZBTB17	ENSG00000116809.12	45	96.91	126.156
HSPB7	ENSG00000173641.17	196	95.03	103.017
FAM131C	ENSG00000185519.9	18	86.86	89.4706
EPHA2	ENSG00000142627.13	46	148.725	146.245
ARHGEF19	ENSG00000142632.17	23	91.24	125.507
CPLANE2	ENSG00000132881.12	1	184.92	184.92
FBXO42	ENSG00000037637.11	16	133.655	132.279
SZRD1	ENSG00000055070.17	437	101.29	104.585
NECAP2	ENSG00000157191.20	90	63.48	86.2914
NBPF1	ENSG00000219481.10	25	155.34	139.765
CROCC	ENSG00000058453.17	16	153.19	170.862
ATP13A2	ENSG00000159363.19	64	138.295	144.786
SDHB	ENSG00000117118.10	318	85.87	95.4434
RCC2	ENSG00000179051.14	122	111.44	124.091
ARHGEF10L	ENSG00000074964.17	28	159.21	169.065
ACTL8	ENSG00000117148.8	407	108.21	111.684
KLHDC7A	ENSG00000179023.8	4	156.1	146.857
ALDH4A1	ENSG00000159423.17	39	105.8	123.762
IFFO2	ENSG00000169991.11	11	92.44	104.11
UBR4	ENSG00000127481.15	105	116.07	133.999
EMC1	ENSG00000127463.15	89	137.27	142.356
MRTO4	ENSG00000053372.5	112	85.005	99.9102
AKR7A3	ENSG00000162482.5	2	201.01	201.01
AKR7A2	ENSG00000053371.12	120	91.4	107.277
SLC66A1	ENSG00000040487.13	69	137.44	133.763
CAPZB	ENSG00000077549.19	665	84.36	93.403
MICOS10	ENSG00000173436.15	907	88.35	96.9025
NBL1	ENSG00000158747.15	187	87.31	84.4567
MICOS10-NBL1	ENSG00000270136.6	27	71.31	95.917
TMCO4	ENSG00000162542.13	19	132.29	127.377
OTUD3	ENSG00000169914.6	5	209.9	202.866
CAMK2N1	ENSG00000162545.6	16	69.665	102.868
MUL1	ENSG00000090432.7	29	94.94	89.2638
CDA	ENSG00000158825.6	78	104.44	114.66
PINK1	ENSG00000158828.8	88	113.83	121.918
DDOST	ENSG00000244038.11	155	142.38	136.398
HP1BP3	ENSG00000127483.19	151	142.14	150.383
EIF4G3	ENSG00000075151.20	120	112.57	138.305
ECE1	ENSG00000117298.16	72	132.97	128.961
NBPF3	ENSG00000142794.18	21	162.83	130.513
RAP1GAP	ENSG00000076864.19	120	96.685	97.937
USP48	ENSG00000090686.16	80	73.97	104.873
LDLRAD2	ENSG00000187942.12	11	194.14	199.496
HSPG2	ENSG00000142798.20	11	194.14	198.434
CDC42	ENSG00000070831.17	876	100.42	109.673
WNT4	ENSG00000162552.15	1	117.24	117.24
ZBTB40	ENSG00000184677.18	30	104.965	111.762
EPHB2	ENSG00000133216.16	5	72.03	84.7
KDM1A	ENSG00000004487.17	313	104.78	108.65
LUZP1	ENSG00000169641.13	54	94.35	108.967
HTR1D	ENSG00000179546.4	1	274.45	274.45
HNRNPR	ENSG00000125944.21	1427	103.27	110.424
ZNF436	ENSG00000125945.15	10	100.575	110.034
ASAP3	ENSG00000088280.19	1	77.98	77.98
E2F2	ENSG00000007968.7	18	125.04	129.473
ID3	ENSG00000117318.9	572	98.5	106.121
RPL11	ENSG00000142676.14	10005	70.93	84.0833
ELOA	ENSG00000011007.12	108	107.725	112.681
PITHD1	ENSG00000057757.10	125	118.3	130.39
LYPLA2	ENSG00000011009.11	87	89.38	106.289
GALE	ENSG00000117308.15	142	108.225	114.788
HMGCL	ENSG00000117305.15	25	103.21	134.145
FUCA1	ENSG00000179163.12	10	117.62	117.309
PNRC2	ENSG00000189266.13	146	94.415	118.5
SRSF10	ENSG00000188529.15	452	97.48	116.081
STPG1	ENSG00000001460.18	9	65.57	78.3911
NIPAL3	ENSG00000001461.17	44	76.39	82.2077
RCAN3	ENSG00000117602.12	50	119.275	114.408
SRRM1	ENSG00000133226.17	147	112.59	121.072
CLIC4	ENSG00000169504.15	111	112.72	120.842
RUNX3	ENSG00000020633.19	14	100.91	120.23
SYF2	ENSG00000117614.10	54	89.505	103.191
RSRP1	ENSG00000117616.18	60	230.33	219.3
RHD	ENSG00000187010.21	24	240.315	230.458
TMEM50A	ENSG00000183726.11	148	70.405	84.7223
MACO1	ENSG00000204178.11	53	94	103.938
LDLRAP1	ENSG00000157978.12	17	70.43	85.8112
MAN1C1	ENSG00000117643.14	4	71.72	71.72
SELENON	ENSG00000162430.17	117	127.75	129.602
MTFR1L	ENSG00000117640.18	192	92.805	115.673
AUNIP	ENSG00000127423.11	24	91.77	111.882
PAQR7	ENSG00000182749.6	6	79.76	87.2567
STMN1	ENSG00000117632.23	1324	113.89	119.095
PAFAH2	ENSG00000158006.14	17	56.63	86.4035
EXTL1	ENSG00000158008.10	1	143.91	143.91
PDIK1L	ENSG00000175087.10	39	98.81	94.1692
FAM110D	ENSG00000197245.6	6	128.21	105.355
AL391650.1	ENSG00000236782.7	12	116.495	110.151
ZNF593	ENSG00000142684.9	245	82.17	93.9866
CEP85	ENSG00000130695.15	39	186.26	173.774
SH3BGRL3	ENSG00000142669.15	191	98.12	104.509
UBXN11	ENSG00000158062.20	139	92.77	109.673
DHDDS	ENSG00000117682.17	34	77.96	104.523
HMGN2	ENSG00000198830.11	1126	103.165	114.674
RPS6KA1	ENSG00000117676.14	201	115.09	122.751
ARID1A	ENSG00000117713.20	64	160.44	151.29
PIGV	ENSG00000060642.11	60	59.18	110.84
ZDHHC18	ENSG00000204160.12	9	127.47	132.039
SFN	ENSG00000175793.12	208	99.39	107.562
GPN2	ENSG00000142751.15	29	69.71	80.8638
GPATCH3	ENSG00000198746.13	9	122.91	110.191
NUDC	ENSG00000090273.14	247	77.31	87.4228
TENT5B	ENSG00000158246.8	12	109.495	106.377
SLC9A1	ENSG00000090020.11	9	81.09	118.348
WDTC1	ENSG00000142784.16	43	111.24	113.121
TMEM222	ENSG00000186501.14	125	112.74	115.479
MAP3K6	ENSG00000142733.17	14	81.96	114.371
GPR3	ENSG00000181773.7	2	113.905	113.905
WASF2	ENSG00000158195.11	68	97.89	106.859
AHDC1	ENSG00000126705.15	44	77.33	103.491
IFI6	ENSG00000126709.15	54	176.615	175.024
FAM76A	ENSG00000009780.16	21	142.43	161.694
STX12	ENSG00000117758.14	11	146.42	123.067
PPP1R8	ENSG00000117751.18	108	84.79	90.1664
RPA2	ENSG00000117748.10	62	106.45	116.567
SMPDL3B	ENSG00000130768.15	7	109.85	87.7057
XKR8	ENSG00000158156.9	20	63.17	81.21
EYA3	ENSG00000158161.16	44	77.1	89.1859
DNAJC8	ENSG00000126698.11	166	95.38	99.5269
ATP5IF1	ENSG00000130770.18	666	83.38	95.6221
SESN2	ENSG00000130766.5	5	49.94	71.238
MED18	ENSG00000130772.14	11	100.13	109.405
PHACTR4	ENSG00000204138.13	35	113.79	117.268
RCC1	ENSG00000180198.16	273	88.59	93.5978
TRNAU1AP	ENSG00000180098.9	35	86.21	111.15
TAF12	ENSG00000120656.12	71	105.25	120.637
RAB42	ENSG00000188060.7	27	101.19	115.677
GMEB1	ENSG00000162419.12	6	63.82	70.015
YTHDF2	ENSG00000198492.16	430	91.1	98.2
EPB41	ENSG00000159023.21	153	131.26	140.658
TMEM200B	ENSG00000253304.2	15	95.97	136.549
SRSF4	ENSG00000116350.17	63	117.5	126.363
MECR	ENSG00000116353.16	40	80.66	90.6585
PTPRU	ENSG00000060656.20	8	93.79	128.988
MATN1	ENSG00000162510.6	1	73.9	73.9
SDC3	ENSG00000162512.16	52	122.895	117.203
PUM1	ENSG00000134644.16	259	132.31	149.529
SNRNP40	ENSG00000060688.13	143	125.33	129.936
ZCCHC17	ENSG00000121766.16	400	76.52	88.3117
FABP3	ENSG00000121769.8	12	159.45	162.003
SERINC2	ENSG00000168528.12	76	102.31	101.912
TINAGL1	ENSG00000142910.16	15	107.76	128.092
PEF1	ENSG00000162517.13	83	114.94	119.378
COL16A1	ENSG00000084636.18	2	99.81	99.81
ADGRB2	ENSG00000121753.12	36	119.755	134.385
SPOCD1	ENSG00000134668.12	-	-	-
PTP4A2	ENSG00000184007.22	1571	83.49	93.0169
KHDRBS1	ENSG00000121774.18	235	84.26	95.1421
TMEM39B	ENSG00000121775.18	41	113.36	118.788
KPNA6	ENSG00000025800.14	91	128.5	140.202
TXLNA	ENSG00000084652.16	130	134.46	147.766
IQCC	ENSG00000160051.12	18	155.22	157.059
TMEM234	ENSG00000160055.20	18	71.07	100.348
EIF3I	ENSG00000084623.11	635	85.3	94.9331
FAM167B	ENSG00000183615.6	2	95.485	95.485
HDAC1	ENSG00000116478.12	160	106.195	120.157
MARCKSL1	ENSG00000175130.7	171	107.16	111.307
TSSK3	ENSG00000162526.7	2	173.38	173.38
FAM229A	ENSG00000225828.1	3	218.19	230.953
BSDC1	ENSG00000160058.19	68	71.25	112.659
AL033529.1	ENSG00000254553.1	8	116.725	140.647
ZBTB8A	ENSG00000160062.15	28	116.725	131.072
ZBTB8OS	ENSG00000176261.15	306	89.18	101.925
RBBP4	ENSG00000162521.19	260	122.53	133.365
SYNC	ENSG00000162520.15	55	121.87	129.853
KIAA1522	ENSG00000162522.11	179	98.79	108.022
YARS1	ENSG00000134684.11	850	110.82	115.169
S100PBP	ENSG00000116497.18	24	118.61	121.088
RNF19B	ENSG00000116514.16	29	78.5	90.9579
AK2	ENSG00000004455.17	2246	90.07	100.302
TRIM62	ENSG00000116525.14	8	119.945	101.986
ZNF362	ENSG00000160094.15	36	127.29	118.064
A3GALT2	ENSG00000184389.9	2	123.315	123.315
PHC2	ENSG00000134686.18	208	91.025	100.351
ZSCAN20	ENSG00000121903.14	2	90.245	90.245
SMIM12	ENSG00000163866.9	257	87.61	90.4591
GJB5	ENSG00000189280.3	1	196.26	196.26
GJB3	ENSG00000188910.8	6	90.45	95.23
AC114490.2	ENSG00000271741.1	4	126.49	125.33
TMEM35B	ENSG00000243749.1	4	126.49	125.33
ZMYM6	ENSG00000163867.17	11	166.87	146.745
ZMYM1	ENSG00000197056.11	46	168.39	161.644
SFPQ	ENSG00000116560.11	406	110.6	120.427
ZMYM4	ENSG00000146463.12	77	87.19	108.364
KIAA0319L	ENSG00000142687.18	13	99.93	104.685
NCDN	ENSG00000020129.16	48	109.09	118.252
TFAP2E	ENSG00000116819.8	2	175.425	175.425
PSMB2	ENSG00000126067.12	705	93.48	103.027
C1orf216	ENSG00000142686.8	18	100.595	111.115
CLSPN	ENSG00000092853.14	43	141.69	143.394
AGO4	ENSG00000134698.11	3	159.66	143.723
AGO1	ENSG00000092847.13	46	72.47	105.348
AGO3	ENSG00000126070.20	39	71.59	121.291
ADPRS	ENSG00000116863.11	56	97.035	102.818
TRAPPC3	ENSG00000054116.12	534	91.32	95.6694
MAP7D1	ENSG00000116871.15	399	90.84	101.531
THRAP3	ENSG00000054118.15	172	117.61	128.304
SH3D21	ENSG00000214193.11	1	32.49	32.49
STK40	ENSG00000196182.11	59	141.63	155.148
LSM10	ENSG00000181817.6	142	79.505	91.6366
OSCP1	ENSG00000116885.18	10	83.75	133.127
MRPS15	ENSG00000116898.12	312	71.705	86.5944
ZC3H12A	ENSG00000163874.11	30	181	173.095
MEAF6	ENSG00000163875.16	236	97.24	111.042
SNIP1	ENSG00000163877.11	22	105.475	97.56
GNL2	ENSG00000134697.13	90	83.665	90.5836
C1orf109	ENSG00000116922.14	88	169.03	161.852
CDCA8	ENSG00000134690.11	140	86.325	100.927
MANEAL	ENSG00000185090.14	164	84.395	99.6429
YRDC	ENSG00000196449.4	122	121.285	113.825
C1orf122	ENSG00000197982.14	656	90.6	96.9242
MTF1	ENSG00000188786.10	11	142.72	134.113
INPP5B	ENSG00000204084.13	28	74.97	115.086
SF3A3	ENSG00000183431.12	165	98	105.683
FHL3	ENSG00000183386.10	15	101.79	107.42
UTP11	ENSG00000183520.12	157	106.65	104.828
RRAGC	ENSG00000116954.8	35	109.23	108.631
MYCBP	ENSG00000214114.9	145	88.17	105.128
AL139260.3	ENSG00000274944.4	105	84.96	98.8543
RHBDL2	ENSG00000158315.11	1	178.5	178.5
AKIRIN1	ENSG00000174574.16	129	89.88	102.522
NDUFS5	ENSG00000168653.11	1791	83.91	93.3697
MACF1	ENSG00000127603.29	228	106.455	130.449
BMP8A	ENSG00000183682.8	7	161.93	155.461
PABPC4	ENSG00000090621.14	2078	82.55	103.723
PPIE	ENSG00000084072.17	200	106.91	111.707
BMP8B	ENSG00000116985.12	11	161.93	159.399
TRIT1	ENSG00000043514.17	167	137.08	121.533
MYCL	ENSG00000116990.11	5	99.8	148.874
MFSD2A	ENSG00000168389.18	3	97.06	97.06
CAP1	ENSG00000131236.17	1358	105.32	111.782
PPT1	ENSG00000131238.18	1398	88.65	102.831
RLF	ENSG00000117000.9	17	152.59	133.573
ZMPSTE24	ENSG00000084073.10	571	94.58	102.981
COL9A2	ENSG00000049089.15	1	36.7	36.7
SMAP2	ENSG00000084070.12	84	115.33	118.633
ZFP69B	ENSG00000187801.15	-	-	-
ZFP69	ENSG00000187815.10	9	86.81	95.7856
ZNF684	ENSG00000117010.17	10	119.96	125.812
RIMS3	ENSG00000117016.10	3	133.3	102.847
NFYC	ENSG00000066136.20	404	90.11	100.342
CITED4	ENSG00000179862.7	216	101.235	106.083
CTPS1	ENSG00000171793.16	653	144.6	147.107
SLFNL1	ENSG00000171790.15	-	-	-
SCMH1	ENSG00000010803.16	108	91.45	96.4117
FOXO6	ENSG00000204060.7	1	135.81	135.81
EDN2	ENSG00000127129.10	1	213.13	213.13
HIVEP3	ENSG00000127124.16	3	85.33	85.33
FOXJ3	ENSG00000198815.9	203	118.36	114.054
PPCS	ENSG00000127125.9	60	88.25	111.442
CCDC30	ENSG00000186409.18	8	36.25	42.1125
PPIH	ENSG00000171960.11	184	91.22	101.184
YBX1	ENSG00000065978.19	5530	76.07	88.0971
CLDN19	ENSG00000164007.11	-	-	-
P3H1	ENSG00000117385.16	130	124.595	129.269
C1orf50	ENSG00000164008.16	23	104.72	110.65
AC098484.3	ENSG00000283580.3	27	101.28	104.085
SVBP	ENSG00000177868.12	18	96.035	113.35
ERMAP	ENSG00000164010.15	13	106.92	120.272
ZNF691	ENSG00000164011.18	59	100.07	134.242
SLC2A1	ENSG00000117394.24	583	108.5	107.914
EBNA1BP2	ENSG00000117395.13	552	88.975	97.0877
CFAP57	ENSG00000243710.8	2	265.56	265.56
MPL	ENSG00000117400.18	-	-	-
CDC20	ENSG00000117399.14	506	98.19	101.746
ELOVL1	ENSG00000066322.15	361	92.09	103.437
MED8	ENSG00000159479.17	228	89.74	101.728
SZT2	ENSG00000198198.17	11	101.21	125.227
HYI	ENSG00000178922.16	331	97.34	108.591
PTPRF	ENSG00000142949.17	196	126.945	139.25
KDM4A	ENSG00000066135.13	4	134.935	127.058
AL451062.3	ENSG00000284989.1	1	164.21	164.21
ST3GAL3	ENSG00000126091.21	25	110.58	111.458
ARTN	ENSG00000117407.17	-	-	-
IPO13	ENSG00000117408.11	30	82.77	109.889
DPH2	ENSG00000132768.14	238	88.435	103.293
ATP6V0B	ENSG00000117410.14	1582	111.48	117.68
B4GALT2	ENSG00000117411.16	531	83.86	92.5815
CCDC24	ENSG00000159214.13	3	119.62	119.62
SLC6A9	ENSG00000196517.13	96	122.295	140.284
KLF17	ENSG00000171872.5	3	91.67	78.08
DMAP1	ENSG00000178028.14	211	87.84	103.168
ERI3	ENSG00000117419.16	419	108.88	110.131
RNF220	ENSG00000187147.18	206	88.67	101.381
TMEM53	ENSG00000126106.14	33	74.55	77.323
KIF2C	ENSG00000142945.13	268	96.19	116.215
RPS8	ENSG00000142937.12	11823	73.15	83.9855
PLK3	ENSG00000173846.13	3	90.03	124.96
PTCH2	ENSG00000117425.14	-	-	-
EIF2B3	ENSG00000070785.17	168	98.355	101.636
HECTD3	ENSG00000126107.15	59	95.28	102.534
UROD	ENSG00000126088.14	1170	96.74	103.673
ZSWIM5	ENSG00000162415.7	8	126.5	128.827
HPDL	ENSG00000186603.6	117	116.33	117.739
MUTYH	ENSG00000132781.19	61	122.17	128.556
AL451136.1	ENSG00000288208.1	-	-	-
TOE1	ENSG00000132773.12	52	106.54	113.211
TESK2	ENSG00000070759.17	12	149.9	154.888
CCDC163	ENSG00000280670.3	12	66.93	82.3
MMACHC	ENSG00000132763.15	214	90.2	102.242
PRDX1	ENSG00000117450.14	5901	100.35	106.844
AKR1A1	ENSG00000117448.13	339	97.75	114.366
NASP	ENSG00000132780.17	285	92.42	102.113
CCDC17	ENSG00000159588.15	7	272.1	245.036
GPBP1L1	ENSG00000159592.11	156	103.265	125.524
TMEM69	ENSG00000159596.7	80	115.005	133.256
IPP	ENSG00000197429.11	5	37.5	54.214
MAST2	ENSG00000086015.22	102	108.65	119.024
PIK3R3	ENSG00000117461.15	46	102.33	110.179
TSPAN1	ENSG00000117472.10	1	40.63	40.63
POMGNT1	ENSG00000085998.14	125	109.2	110.904
RAD54L	ENSG00000085999.13	100	90.33	101.287
LRRC41	ENSG00000132128.16	323	107.79	105.844
UQCRH	ENSG00000173660.12	4353	85.18	98.4359
NSUN4	ENSG00000117481.10	77	91.24	105.805
DMBX1	ENSG00000197587.11	6	91.31	118.645
MKNK1	ENSG00000079277.22	182	65.03	89.349
MOB3C	ENSG00000142961.14	12	97.195	121.06
ATPAF1	ENSG00000123472.12	430	106.86	110.034
EFCAB14	ENSG00000159658.13	220	95.39	105.549
CYP4B1	ENSG00000142973.14	-	-	-
CYP4A11	ENSG00000187048.13	2	53.34	53.34
CYP4A22	ENSG00000162365.12	2	72.615	72.615
STIL	ENSG00000123473.16	133	105.06	103.226
CMPK1	ENSG00000162368.13	221	108.26	113.441
FOXD2	ENSG00000186564.6	2	176.395	176.395
FAF1	ENSG00000185104.20	286	79.95	95.0791
CDKN2C	ENSG00000123080.12	172	100.76	110.13
RNF11	ENSG00000123091.5	96	88.455	103.872
EPS15	ENSG00000085832.17	60	86.98	105.626
OSBPL9	ENSG00000117859.19	508	106.41	115.657
NRDC	ENSG00000078618.22	916	109.95	118.994
RAB3B	ENSG00000169213.7	7	48.53	67.24
TXNDC12	ENSG00000117862.13	92	96.855	108.902
AL445685.3	ENSG00000285839.1	67	89.25	104.753
KTI12	ENSG00000198841.4	25	129.23	131.026
BTF3L4	ENSG00000134717.18	213	113.92	119.491
ZFYVE9	ENSG00000157077.14	6	145.915	145.915
CC2D1B	ENSG00000154222.14	53	94.53	101.053
ORC1	ENSG00000085840.13	144	106.045	116.795
PRPF38A	ENSG00000134748.13	124	82.315	93.9384
TUT4	ENSG00000134744.14	47	136.74	143.447
SHISAL2A	ENSG00000182183.15	-	-	-
COA7	ENSG00000162377.6	67	90.03	98.0079
ZYG11B	ENSG00000162378.13	15	101.48	98.002
ZYG11A	ENSG00000203995.10	25	98.28	137.188
ECHDC2	ENSG00000121310.17	12	155.85	146.033
SCP2	ENSG00000116171.19	358	104.14	112.807
CPT2	ENSG00000157184.7	185	108.09	116.738
CZIB	ENSG00000162384.14	62	113.43	117.831
MAGOH	ENSG00000162385.11	77	116.66	121.404
LRP8	ENSG00000157193.18	220	172.76	183.276
GLIS1	ENSG00000174332.5	-	-	-
NDC1	ENSG00000058804.12	164	98.785	113.241
YIPF1	ENSG00000058799.15	86	99.03	109.927
HSPB11	ENSG00000081870.11	263	92.3	112.69
LRRC42	ENSG00000116212.15	159	100.24	108.409
TMEM59	ENSG00000116209.12	709	95.57	107.046
TCEANC2	ENSG00000116205.14	8	105.54	110.171
AL357673.1	ENSG00000256407.2	1	28.23	28.23
CYB5RL	ENSG00000215883.10	17	32.03	80.2088
MRPL37	ENSG00000116221.15	681	74.23	86.4338
SSBP3	ENSG00000157216.15	206	80.03	89.1015
ACOT11	ENSG00000162390.17	13	87.36	103.918
FAM151A	ENSG00000162391.12	1	81	81
MROH7-TTC4	ENSG00000271723.5	97	101.14	108.888
TTC4	ENSG00000243725.7	58	103.27	110.903
PARS2	ENSG00000162396.6	6	79.36	86.2633
DHCR24	ENSG00000116133.13	1239	113.15	119.972
PCSK9	ENSG00000169174.11	124	138.5	146.17
USP24	ENSG00000162402.14	52	141.07	145.094
PLPP3	ENSG00000162407.9	11	58.55	109.859
PRKAA2	ENSG00000162409.11	84	113.065	119.236
OMA1	ENSG00000162600.12	52	104.43	123.967
MYSM1	ENSG00000162601.11	65	116.09	157.832
JUN	ENSG00000177606.7	7	53.62	86.97
FGGY	ENSG00000172456.18	39	41.71	82.1841
HOOK1	ENSG00000134709.12	10	119.915	105.547
NFIA	ENSG00000162599.17	236	107.45	110.232
TM2D1	ENSG00000162604.12	230	139.03	142.571
PATJ	ENSG00000132849.21	97	108.96	116.518
KANK4	ENSG00000132854.19	2	196.025	196.025
USP1	ENSG00000162607.13	388	105.24	114.057
DOCK7	ENSG00000116641.18	267	125.53	126.74
ATG4C	ENSG00000125703.15	78	101.63	111.201
FOXD3	ENSG00000187140.6	1	149.48	149.48
ALG6	ENSG00000088035.18	162	110.21	120.368
ITGB3BP	ENSG00000142856.17	388	97.42	112.184
EFCAB7	ENSG00000203965.13	16	83.89	112.28
PGM1	ENSG00000079739.17	1324	95.745	103.793
ROR1	ENSG00000185483.12	30	81.455	103.504
CACHD1	ENSG00000158966.16	9	121.21	137.263
RAVER2	ENSG00000162437.14	93	155.96	137.346
JAK1	ENSG00000162434.13	1326	107.13	115.934
AK4	ENSG00000162433.15	328	99.7	110.101
DNAJC6	ENSG00000116675.16	93	134.87	128.678
LEPROT	ENSG00000213625.9	91	98.24	109.389
LEPR	ENSG00000116678.20	23	44.6	58.7591
PDE4B	ENSG00000184588.18	78	89.615	98.0086
WDR78	ENSG00000152763.17	7	18.5	22.2171
MIER1	ENSG00000198160.14	238	89.66	109.656
SLC35D1	ENSG00000116704.8	30	140.25	140.225
IL12RB2	ENSG00000081985.13	-	-	-
SERBP1	ENSG00000142864.14	6832	91.38	97.7839
GADD45A	ENSG00000116717.13	42	138.59	133.012
GNG12	ENSG00000172380.6	270	102.715	117.55
WLS	ENSG00000116729.14	245	89.56	94.1451
DEPDC1	ENSG00000024526.17	217	117.77	135.309
LRRC7	ENSG00000033122.21	3	43.03	45.41
LRRC40	ENSG00000066557.6	57	128.05	133.718
SRSF11	ENSG00000116754.13	376	119.865	132.874
ANKRD13C	ENSG00000118454.13	122	121.9	125.872
HHLA3	ENSG00000197568.14	128	107.1	115.745
CTH	ENSG00000116761.12	217	121.94	126.394
ZRANB2	ENSG00000132485.14	338	103.67	130.971
NEGR1	ENSG00000172260.15	6	121.425	136.922
LRRIQ3	ENSG00000162620.16	7	63.96	45.9771
FPGT	ENSG00000254685.6	22	108.895	120.971
FPGT-TNNI3K	ENSG00000259030.7	3	37.21	37.21
CRYZ	ENSG00000116791.14	356	108.94	124.479
TYW3	ENSG00000162623.16	461	73.14	98.3317
ACADM	ENSG00000117054.14	796	135.13	137.152
RABGGTB	ENSG00000137955.16	441	127.41	130.433
PIGK	ENSG00000142892.15	189	129.42	128.973
ZZZ3	ENSG00000036549.13	111	81.52	102.888
USP33	ENSG00000077254.14	397	106.53	124.617
MIGA1	ENSG00000180488.15	88	111.565	113.621
NEXN	ENSG00000162614.19	45	97.24	105.153
FUBP1	ENSG00000162613.17	436	113.32	123.855
DNAJB4	ENSG00000162616.9	99	136.91	135.418
IFI44	ENSG00000137965.11	5	125.52	122.136
TTLL7	ENSG00000137941.17	18	106.41	117.72
PRKACB	ENSG00000142875.19	315	112.65	119.786
SAMD13	ENSG00000203943.9	6	88.605	88.605
RPF1	ENSG00000117133.11	217	107.33	113.6
GNG5	ENSG00000174021.11	1728	86.84	98.5332
SPATA1	ENSG00000122432.18	2	111.29	111.29
CTBS	ENSG00000117151.13	25	128.03	145.689
SSX2IP	ENSG00000117155.16	275	88.61	108.825
MCOLN3	ENSG00000055732.13	1	131.29	131.29
SYDE2	ENSG00000097096.9	8	93.575	95.1325
C1orf52	ENSG00000162642.14	96	119.375	115.795
BCL10	ENSG00000142867.14	41	101.45	124.256
DDAH1	ENSG00000153904.21	230	108.715	122.882
CCN1	ENSG00000142871.18	101	99.56	103.057
ZNHIT6	ENSG00000117174.11	160	95.85	111.304
ODF2L	ENSG00000122417.15	110	99.56	117.178
CLCA2	ENSG00000137975.8	2	142.28	142.28
SH3GLB1	ENSG00000097033.14	691	93.75	105.984
SELENOF	ENSG00000183291.17	2754	100.97	110.703
HS2ST1	ENSG00000153936.17	90	80.8	97.5256
AC093155.3	ENSG00000267561.2	2	215.025	215.025
LMO4	ENSG00000143013.13	197	87.34	94.4039
PKN2	ENSG00000065243.20	120	124.335	137.44
GTF2B	ENSG00000137947.12	146	99.425	103.16
KYAT3	ENSG00000137944.18	119	88.86	101.702
RBMXL1	ENSG00000213516.10	148	91	100.025
GBP3	ENSG00000117226.12	4	77.13	77.13
GBP1	ENSG00000117228.10	1	36.43	36.43
GBP2	ENSG00000162645.13	-	-	-
GBP4	ENSG00000162654.9	1	346.93	346.93
GBP5	ENSG00000154451.14	4	103.19	133.05
LRRC8B	ENSG00000197147.14	18	132.73	132.767
LRRC8D	ENSG00000171492.14	51	83.03	99.2729
ZNF326	ENSG00000162664.17	117	98.97	122.287
ZNF644	ENSG00000122482.21	142	94.9	105.574
CDC7	ENSG00000097046.13	115	118.22	141.778
TGFBR3	ENSG00000069702.11	16	111.74	115.296
SETSIP	ENSG00000230667.5	-	-	-
BTBD8	ENSG00000189195.14	-	-	-
GLMN	ENSG00000174842.17	90	117.925	112.67
RPAP2	ENSG00000122484.9	46	129.87	129.854
EVI5	ENSG00000067208.14	33	146.79	140.848
RPL5	ENSG00000122406.14	6811	77.47	92.4735
DIPK1A	ENSG00000154511.12	35	164.28	147.332
MTF2	ENSG00000143033.18	173	124.06	131.444
TMED5	ENSG00000117500.13	344	115.31	123.601
CCDC18	ENSG00000122483.17	54	135.33	149.239
DR1	ENSG00000117505.13	267	80.3	95.9431
FNBP1L	ENSG00000137942.16	164	125.925	136.045
BCAR3	ENSG00000137936.18	300	111.52	116.577
DNTTIP2	ENSG00000067334.14	455	96.62	103.219
GCLM	ENSG00000023909.10	308	107.565	116.283
ABCA4	ENSG00000198691.13	8	107.84	105.192
ARHGAP29	ENSG00000137962.13	16	78.6	100.461
ABCD3	ENSG00000117528.14	466	100.555	114.076
F3	ENSG00000117525.14	31	143.1	162.903
CNN3	ENSG00000117519.16	3	58.94	58.94
ALG14	ENSG00000172339.10	53	78.76	95.8421
TLCD4	ENSG00000152078.10	55	78.87	92.9113
TLCD4-RWDD3	ENSG00000271092.5	9	94.23	112.77
RWDD3	ENSG00000122481.17	40	113.97	125.742
PTBP2	ENSG00000117569.19	225	125.45	148.731
DPYD	ENSG00000188641.14	9	105	115.842
PALMD	ENSG00000099260.11	97	79.67	80.6158
FRRS1	ENSG00000156869.14	13	168.75	155.332
AGL	ENSG00000162688.17	628	122.26	133.815
SLC35A3	ENSG00000117620.15	404	102.97	111.28
AC118553.2	ENSG00000283761.1	255	112.53	121.247
MFSD14A	ENSG00000156875.14	127	111.22	119.312
SASS6	ENSG00000156876.10	70	128.5	135.691
TRMT13	ENSG00000122435.10	39	120.19	125.923
LRRC39	ENSG00000122477.13	13	182.97	140.432
DBT	ENSG00000137992.14	76	111.245	118.679
RTCA	ENSG00000137996.13	320	89.105	106.662
CDC14A	ENSG00000079335.20	7	136.61	135.976
EXTL2	ENSG00000162694.14	54	156.695	153.003
SLC30A7	ENSG00000162695.12	99	108.86	123.713
DPH5	ENSG00000117543.21	395	101.88	108.335
S1PR1	ENSG00000170989.10	-	-	-
RNPC3	ENSG00000185946.16	34	77.4	110.062
AMY2B	ENSG00000240038.6	2	95.66	95.66
AMY1B	ENSG00000174876.16	1	39.97	39.97
PRMT6	ENSG00000198890.9	38	106.825	120.016
VAV3	ENSG00000134215.16	15	146.19	157.964
SLC25A24	ENSG00000085491.17	290	134.72	130.626
NBPF4	ENSG00000196427.13	1	286.07	286.07
NBPF6	ENSG00000186086.18	1	286.07	286.07
FAM102B	ENSG00000162636.16	148	116.015	137.016
HENMT1	ENSG00000162639.16	493	113.3	119.817
PRPF38B	ENSG00000134186.12	176	127.61	133.767
STXBP3	ENSG00000116266.11	71	116.66	116.04
GPSM2	ENSG00000121957.15	586	105.53	110.961
CLCC1	ENSG00000121940.16	355	120.72	118.389
WDR47	ENSG00000085433.15	95	144.31	157.203
TAF13	ENSG00000197780.10	147	87.38	104.467
TMEM167B	ENSG00000215717.7	88	128.935	132.802
ELAPOR1	ENSG00000116299.17	38	49.88	86.6966
SARS1	ENSG00000031698.13	543	106.42	116.951
CELSR2	ENSG00000143126.8	42	170.675	165.615
PSRC1	ENSG00000134222.16	365	102.03	103.793
SORT1	ENSG00000134243.12	77	155.54	145.715
PSMA5	ENSG00000143106.13	1185	81.27	96.1315
SYPL2	ENSG00000143028.9	28	114.215	120.66
ATXN7L2	ENSG00000162650.16	20	131.795	148.803
CYB561D1	ENSG00000174151.15	6	73.895	73.895
AMIGO1	ENSG00000181754.7	14	168.79	182.314
GNAI3	ENSG00000065135.12	287	94.22	101.181
GNAT2	ENSG00000134183.12	1	76.21	76.21
AMPD2	ENSG00000116337.19	375	115.46	127.241
GSTM4	ENSG00000168765.17	20	72.11	87.0135
GSTM2	ENSG00000213366.13	1	27.86	27.86
GSTM5	ENSG00000134201.12	1	63.37	63.37
GSTM3	ENSG00000134202.11	519	99.03	109.53
AHCYL1	ENSG00000168710.18	652	115.03	124.62
STRIP1	ENSG00000143093.15	72	100.235	109.065
SLC6A17	ENSG00000197106.7	3	150.53	156.77
KCNC4	ENSG00000116396.15	20	78.23	123.347
RBM15	ENSG00000162775.16	269	103.94	119.805
SLC16A4	ENSG00000168679.18	5	43.43	43.43
LAMTOR5	ENSG00000134248.13	3332	113.55	119.901
LRIF1	ENSG00000121931.16	32	111.275	112.234
DRAM2	ENSG00000156171.14	141	90	98.0599
CEPT1	ENSG00000134255.14	239	97.32	122.718
OVGP1	ENSG00000085465.13	4	182.935	177.357
WDR77	ENSG00000116455.14	347	103.53	108.77
ATP5PB	ENSG00000116459.11	1166	97.345	107.161
C1orf162	ENSG00000143110.11	1	214.84	214.84
RAP1A	ENSG00000116473.14	254	81	94.4729
INKA2	ENSG00000197852.12	3	70.68	132.81
DDX20	ENSG00000064703.12	143	104.96	116.672
CTTNBP2NL	ENSG00000143079.15	24	87.6	95.1254
WNT2B	ENSG00000134245.18	12	111.28	126.009
ST7L	ENSG00000007341.19	169	123.75	116.26
CAPZA1	ENSG00000116489.13	391	105.34	117.064
MOV10	ENSG00000155363.18	209	108.8	127.621
RHOC	ENSG00000155366.17	1887	98.5	104.284
AL603832.3	ENSG00000271810.5	-	-	-
PPM1J	ENSG00000155367.15	4	116.635	116.635
SLC16A1	ENSG00000155380.12	614	103.035	115.796
LRIG2	ENSG00000198799.12	3	80.97	93.7533
MAGI3	ENSG00000081026.19	39	59.31	63.8872
PHTF1	ENSG00000116793.16	213	109.42	119.94
RSBN1	ENSG00000081019.13	68	84.61	88.8991
BCL2L15	ENSG00000188761.13	1	220.03	220.03
AP4B1	ENSG00000134262.13	105	104.53	119.14
DCLRE1B	ENSG00000118655.7	110	86.35	84.1496
HIPK1	ENSG00000163349.22	257	159.57	145.328
TRIM33	ENSG00000197323.12	88	124.265	130.204
BCAS2	ENSG00000116752.6	192	97.51	103.477
DENND2C	ENSG00000175984.15	7	151.68	161.877
NRAS	ENSG00000213281.5	173	99.95	107.454
CSDE1	ENSG00000009307.16	5163	83.73	95.5526
SIKE1	ENSG00000052723.12	102	113.84	131.344
VANGL1	ENSG00000173218.15	121	92.63	95.8769
SLC22A15	ENSG00000163393.13	4	157.575	206.002
ATP1A1	ENSG00000163399.16	1381	98.83	106.291
CD58	ENSG00000116815.16	136	100	110.248
IGSF3	ENSG00000143061.18	59	142	140.969
PTGFRN	ENSG00000134247.10	74	146.475	134.095
CD101	ENSG00000134256.12	-	-	-
TTF2	ENSG00000116830.12	46	139.63	144.051
TRIM45	ENSG00000134253.10	9	52.62	73.2478
MAN1A2	ENSG00000198162.12	41	143.55	149.444
TENT5C	ENSG00000183508.5	35	99.87	123.831
GDAP2	ENSG00000196505.11	41	99.65	109.229
WDR3	ENSG00000065183.16	142	118.86	121.751
WARS2	ENSG00000116874.12	172	111.645	109.791
ZNF697	ENSG00000143067.5	4	163.3	161.955
PHGDH	ENSG00000092621.13	2801	108.15	112.681
NOTCH2	ENSG00000134250.20	189	115.84	125.666
SEC22B	ENSG00000265808.4	250	105.355	118.608
NOTCH2NLR	ENSG00000286106.1	35	93.3	107.451
NBPF26	ENSG00000273136.7	43	152.71	167.06
PPIAL4A	ENSG00000263353.3	2	95.49	95.49
FAM72B	ENSG00000188610.12	119	95.31	116.55
SRGAP2C	ENSG00000171943.12	89	115.52	134.237
H3-2	ENSG00000273213.3	19	124.66	125.095
FAM72C	ENSG00000263513.5	65	95.31	117.721
PPIAL4E	ENSG00000271567.1	10	109.545	115.222
NBPF15	ENSG00000266338.6	107	173.46	176.84
PPIAL4F	ENSG00000279782.2	13	129.77	126.586
SRGAP2B	ENSG00000196369.11	85	114.17	132.275
FAM72D	ENSG00000215784.6	62	93.535	114.77
PPIAL4D	ENSG00000256374.2	1	125.97	125.97
NBPF20	ENSG00000162825.16	79	186.38	189.199
GPR89A	ENSG00000117262.19	174	113.93	126.348
RNF115	ENSG00000265491.5	57	70.06	94.593
POLR3C	ENSG00000186141.9	52	101.435	99.4871
NUDT17	ENSG00000186364.12	6	177.72	167.89
PIAS3	ENSG00000131788.16	40	128.56	150.262
PEX11B	ENSG00000131779.11	71	120.36	125.057
RBM8A	ENSG00000265241.7	833	77.61	86.3916
LIX1L	ENSG00000271601.4	46	133.19	135.352
ANKRD34A	ENSG00000272031.3	1	21	21
POLR3GL	ENSG00000121851.13	9	73.53	91.7856
TXNIP	ENSG00000265972.6	14	71.635	91.9486
NBPF10	ENSG00000271425.9	30	184.555	176.296
NOTCH2NLA	ENSG00000264343.6	93	86.41	95.2186
PPIAL4H	ENSG00000270339.3	1	45.5	45.5
NBPF12	ENSG00000268043.7	74	202.97	200.291
PRKAB2	ENSG00000131791.8	13	188.82	176.657
CHD1L	ENSG00000131778.19	269	98.42	110.786
BCL9	ENSG00000116128.11	17	63.07	97.1576
ACP6	ENSG00000162836.12	2	278.585	278.585
GJA5	ENSG00000265107.3	-	-	-
GPR89B	ENSG00000188092.15	140	111.715	126.623
NBPF11	ENSG00000263956.6	138	185.705	188.693
PPIAL4G	ENSG00000236334.2	69	96.37	102.141
NBPF14	ENSG00000270629.6	35	204.57	191.956
NOTCH2NLB	ENSG00000286019.1	68	88.99	93.6159
NUDT4B	ENSG00000177144.7	25	101.71	107.339
PDE4DIP	ENSG00000178104.19	43	80.81	95.5474
NBPF9	ENSG00000269713.7	284	163.14	183.369
NOTCH2NLC	ENSG00000286219.1	187	92.48	97.7115
AC242842.3	ENSG00000286185.1	12	200.81	206.746
NBPF19	ENSG00000271383.7	11	204.74	202.018
PPIAL4C	ENSG00000263464.2	2	82.715	82.715
H2BC18	ENSG00000203814.6	30	77.23	104.692
H4C14	ENSG00000270882.2	42	93.46	100.624
H3C14	ENSG00000203811.1	2	53.09	53.09
H2AC18	ENSG00000203812.2	96	96.515	97.7487
H2AC19	ENSG00000272196.2	96	96.515	97.7488
H3C15	ENSG00000203852.3	2	53.09	53.09
H4C15	ENSG00000270276.2	40	93.46	101.439
H2BC21	ENSG00000184678.10	15	97.38	128.243
H2AC20	ENSG00000184260.6	10	47.91	70.393
H2AC21	ENSG00000184270.6	1	26.4	26.4
BOLA1	ENSG00000178096.9	21	99.84	103.391
SF3B4	ENSG00000143368.10	241	98.42	107.291
MTMR11	ENSG00000014914.21	2	171.06	171.06
OTUD7B	ENSG00000264522.6	13	114.97	99.9454
VPS45	ENSG00000136631.15	239	133.81	133.921
ANP32E	ENSG00000143401.15	583	124.58	126.388
CA14	ENSG00000118298.12	-	-	-
APH1A	ENSG00000117362.13	270	86.83	94.94
C1orf54	ENSG00000118292.9	1	37.05	37.05
MRPS21	ENSG00000266472.6	558	86.75	95.968
PRPF3	ENSG00000117360.13	73	93.74	102.876
RPRD2	ENSG00000163125.15	43	108.14	107.78
TARS2	ENSG00000143374.17	260	125.06	124.908
ECM1	ENSG00000143369.15	6	238.01	218.99
ADAMTSL4	ENSG00000143382.15	29	141.16	138.266
MCL1	ENSG00000143384.13	295	94.6	108.923
ENSA	ENSG00000143420.19	245	94.28	97.0645
GOLPH3L	ENSG00000143457.11	38	96.405	106.18
HORMAD1	ENSG00000143452.16	3	68.59	68.59
CTSK	ENSG00000143387.13	1	202.59	202.59
ARNT	ENSG00000143437.21	67	145.87	131.005
SETDB1	ENSG00000143379.12	175	107.69	123.843
CERS2	ENSG00000143418.20	713	79.53	95.6552
ANXA9	ENSG00000143412.10	3	138.59	145.407
MINDY1	ENSG00000143409.15	26	113.62	94.2881
PRUNE1	ENSG00000143363.17	199	104.34	110.791
BNIPL	ENSG00000163141.20	3	126.54	126.54
C1orf56	ENSG00000143443.10	21	141.65	143.648
CDC42SE1	ENSG00000197622.13	148	137.45	147.271
GABPB2	ENSG00000143458.12	24	121.945	110.893
SCNM1	ENSG00000163156.12	275	82.26	108.97
LYSMD1	ENSG00000163155.12	10	207.015	174.547
TMOD4	ENSG00000163157.15	3	287.25	287.25
VPS72	ENSG00000163159.14	215	93.31	101.757
PIP5K1A	ENSG00000143398.20	40	105.395	114.135
PSMD4	ENSG00000159352.16	422	74.56	91.7232
ZNF687	ENSG00000143373.18	94	67.92	77.6867
PI4KB	ENSG00000143393.16	350	102.03	107.673
RFX5	ENSG00000143390.17	120	91.015	101.417
SELENBP1	ENSG00000143416.21	521	101	115.818
PSMB4	ENSG00000159377.11	851	92	101.756
POGZ	ENSG00000143442.22	99	172.38	173.479
CGN	ENSG00000143375.15	1	115.08	115.08
TUFT1	ENSG00000143367.16	48	138.93	150.341
SNX27	ENSG00000143376.14	62	98.18	129.26
MRPL9	ENSG00000143436.11	502	74.83	85.3558
OAZ3	ENSG00000143450.17	45	80.03	85.4478
TDRKH	ENSG00000182134.16	24	115.87	108.506
RORC	ENSG00000143365.19	12	36.79	53.0667
THEM5	ENSG00000196407.12	1	157.75	157.75
THEM4	ENSG00000159445.13	98	79.96	95.7152
S100A10	ENSG00000197747.9	906	92.83	104.105
S100A11	ENSG00000163191.6	1627	93.89	102.222
S100A6	ENSG00000197956.10	5700	97.215	104.657
S100A5	ENSG00000196420.7	2	122.21	122.21
S100A4	ENSG00000196154.12	7838	116.28	120.886
S100A3	ENSG00000188015.10	4	79.385	79.385
S100A2	ENSG00000196754.13	17	138.69	140.698
S100A16	ENSG00000188643.11	1006	95.95	103.457
S100A13	ENSG00000189171.14	312	72.45	88.8817
S100A1	ENSG00000160678.12	7	109.85	118.267
CHTOP	ENSG00000160679.13	652	104.3	111.072
SNAPIN	ENSG00000143553.11	118	103.32	105.352
ILF2	ENSG00000143621.17	1253	105.93	116.289
NPR1	ENSG00000169418.10	66	105.44	108.59
INTS3	ENSG00000143624.14	170	128.175	138.549
SLC27A3	ENSG00000143554.14	5	136.87	127.092
GATAD2B	ENSG00000143614.10	38	110.945	129.274
DENND4B	ENSG00000198837.10	24	148.805	153.413
CRTC2	ENSG00000160741.17	93	106.87	125.308
SLC39A1	ENSG00000143570.19	1380	91.63	106.311
AL358472.7	ENSG00000285779.1	54	103.215	111.243
CREB3L4	ENSG00000143578.16	51	164.58	142.784
JTB	ENSG00000143543.15	2212	76.06	90.1099
AL358472.6	ENSG00000285641.1	38	71.46	81.7568
RAB13	ENSG00000143545.10	32	61.35	67.325
RPS27	ENSG00000177954.14	6366	66.34	79.8509
NUP210L	ENSG00000143552.9	5	285.11	215.954
TPM3	ENSG00000143549.21	3308	89.21	100.105
C1orf43	ENSG00000143612.21	2728	76.24	88.971
UBAP2L	ENSG00000143569.19	583	94.34	115.646
HAX1	ENSG00000143575.15	745	65.6	85.0554
ATP8B2	ENSG00000143515.18	8	135.16	117.845
IL6R	ENSG00000160712.13	13	81.48	93.2962
UBE2Q1	ENSG00000160714.10	160	110.205	119.247
ADAR	ENSG00000160710.17	1118	105.64	119.592
KCNN3	ENSG00000143603.19	4	74.53	74.53
PMVK	ENSG00000163344.6	68	96.865	101.435
PBXIP1	ENSG00000163346.17	18	115.07	99.8867
PYGO2	ENSG00000163348.4	27	124.29	125.447
SHC1	ENSG00000160691.19	656	82.4	101.764
CKS1B	ENSG00000173207.13	917	95.38	104.862
FLAD1	ENSG00000160688.19	554	98.03	101.712
ZBTB7B	ENSG00000160685.13	106	87.58	99.0189
DCST1	ENSG00000163357.11	1	163.97	163.97
ADAM15	ENSG00000143537.14	1231	130.35	127.994
EFNA4	ENSG00000243364.8	66	100.69	98.1406
EFNA3	ENSG00000143590.14	24	50.59	75.4612
EFNA1	ENSG00000169242.12	152	127.025	134.927
SLC50A1	ENSG00000169241.19	358	115.97	124.381
DPM3	ENSG00000179085.8	289	65.34	83.8798
KRTCAP2	ENSG00000163463.13	1461	57.03	73.9484
AL713999.1	ENSG00000273088.2	359	58.21	75.3963
TRIM46	ENSG00000163462.18	6	84.27	84.27
MUC1	ENSG00000185499.16	18	76.1	75.5267
THBS3	ENSG00000169231.13	2	235.06	235.06
MTX1	ENSG00000173171.14	688	102.59	109.968
GBA	ENSG00000177628.16	196	117.21	119.16
FAM189B	ENSG00000160767.21	266	83.3	98.0932
SCAMP3	ENSG00000116521.11	369	95.28	105.918
CLK2	ENSG00000176444.19	84	159.71	160.389
HCN3	ENSG00000143630.10	-	-	-
PKLR	ENSG00000143627.19	-	-	-
FDPS	ENSG00000160752.15	3182	90.26	101.017
RUSC1	ENSG00000160753.16	314	124	128.665
ASH1L	ENSG00000116539.13	20	173.935	158.154
MSTO1	ENSG00000125459.17	255	114.11	121.324
YY1AP1	ENSG00000163374.19	457	92.76	119.709
DAP3	ENSG00000132676.16	1170	95.445	106.084
GON4L	ENSG00000116580.18	81	106.46	118.852
RIT1	ENSG00000143622.11	48	115.72	133.231
KHDC4	ENSG00000132680.11	67	162.26	161.692
ARHGEF2	ENSG00000116584.20	165	98.41	107.332
SSR2	ENSG00000163479.14	525	87.49	96.0403
UBQLN4	ENSG00000160803.8	97	88.67	106.553
LAMTOR2	ENSG00000116586.12	332	98.81	102.51
MEX3A	ENSG00000254726.3	3	34.8	85.9833
LMNA	ENSG00000160789.21	2594	69.12	80.282
SLC25A44	ENSG00000160785.13	98	102.79	119.394
PMF1-BGLAP	ENSG00000260238.6	26	96.41	111.875
PMF1	ENSG00000160783.19	304	99.04	105.794
BGLAP	ENSG00000242252.2	1	240.79	240.79
SMG5	ENSG00000198952.8	75	113.69	124.046
TMEM79	ENSG00000163472.19	10	185.12	145.898
GLMP	ENSG00000198715.13	189	107.35	110.417
CCT3	ENSG00000163468.15	5728	102.19	110.688
TSACC	ENSG00000163467.12	19	77.81	81.7089
C1orf61	ENSG00000125462.18	-	-	-
MEF2D	ENSG00000116604.18	129	101.26	102.303
IQGAP3	ENSG00000183856.11	11	90.1	112.519
NAXE	ENSG00000163382.12	644	85.65	93.2628
GPATCH4	ENSG00000160818.17	113	82.04	98.8328
BCAN	ENSG00000132692.19	-	-	-
NES	ENSG00000132688.11	6	154.385	144.75
CRABP2	ENSG00000143320.9	42	102.55	116.532
ISG20L2	ENSG00000143319.17	191	101.86	110.116
RRNAD1	ENSG00000143303.12	32	74.89	85.7834
MRPL24	ENSG00000143314.12	416	95.2	99.9607
HDGF	ENSG00000143321.19	3473	85.74	98.7161
PRCC	ENSG00000143294.15	262	96.8	103.728
SH2D2A	ENSG00000027869.12	168	80.575	112.05
NTRK1	ENSG00000198400.12	12	142.645	142.645
ARHGEF11	ENSG00000132694.19	21	167.03	174.467
ETV3	ENSG00000117036.12	9	68.57	90.1867
KIRREL1	ENSG00000183853.18	87	101.23	131.288
OR10K1	ENSG00000173285.4	2	148.74	148.74
OR6Y1	ENSG00000197532.2	3	42.73	62.8833
IFI16	ENSG00000163565.18	109	115.17	120.381
DUSP23	ENSG00000158716.9	234	84.175	96.9644
TAGLN2	ENSG00000158710.15	2093	91.25	96.8363
PIGM	ENSG00000143315.8	11	123.67	137.985
IGSF8	ENSG00000162729.14	169	103.57	107.888
PEA15	ENSG00000162734.13	165	112.63	117.968
DCAF8	ENSG00000132716.19	237	100.46	123.574
AL139011.2	ENSG00000258465.8	8	184.56	168.664
PEX19	ENSG00000162735.19	108	98.045	112.388
COPA	ENSG00000122218.16	1387	102.56	113.855
NCSTN	ENSG00000162736.17	143	128.39	129.649
F11R	ENSG00000158769.18	14	76.67	83.4214
AL591806.3	ENSG00000270149.5	1	90.54	90.54
USF1	ENSG00000158773.14	46	144.85	165.057
PFDN2	ENSG00000143256.5	188	109.43	113.166
NIT1	ENSG00000158793.14	109	96.74	109.371
DEDD	ENSG00000158796.17	196	108.19	102.85
UFC1	ENSG00000143222.12	184	81.11	93.1553
USP21	ENSG00000143258.16	45	200.97	166.675
PPOX	ENSG00000143224.18	112	89.93	110.75
B4GALT3	ENSG00000158850.15	201	98.09	106.499
ADAMTS4	ENSG00000158859.10	5	62.71	82.138
NDUFS2	ENSG00000158864.12	623	108.11	116.044
FCER1G	ENSG00000158869.11	1	158.61	158.61
APOA2	ENSG00000158874.11	-	-	-
TOMM40L	ENSG00000158882.15	111	109.44	122.815
NR1I3	ENSG00000143257.12	1	174.09	174.09
SDHC	ENSG00000143252.15	280	89.92	103.619
CFAP126	ENSG00000188931.4	1	83.56	83.56
HSPA6	ENSG00000173110.8	1	91	91
FCRLB	ENSG00000162746.14	1	72.97	72.97
DUSP12	ENSG00000081721.12	120	85.02	115.825
ATF6	ENSG00000118217.6	90	97.96	105.284
NOS1AP	ENSG00000198929.13	-	-	-
AL512785.2	ENSG00000254706.3	-	-	-
C1orf226	ENSG00000239887.6	10	97.605	89.621
UHMK1	ENSG00000152332.16	374	125.62	138.499
UAP1	ENSG00000117143.13	439	104.66	113.745
DDR2	ENSG00000162733.19	89	98.97	118.487
HSD17B7	ENSG00000132196.15	35	112.74	112.48
NUF2	ENSG00000143228.13	154	110.59	131.367
PBX1	ENSG00000185630.19	152	139.14	140.914
MGST3	ENSG00000143198.13	5406	117.775	121.09
ALDH9A1	ENSG00000143149.12	127	92.23	99.4854
TMCO1	ENSG00000143183.17	760	84.3	97.1702
UCK2	ENSG00000143179.16	561	102.9	108.38
FAM78B	ENSG00000188859.7	6	89.22	125.297
POGK	ENSG00000143157.12	120	106.44	125.149
TADA1	ENSG00000152382.6	31	107.47	111.414
POU2F1	ENSG00000143190.23	60	90.685	80.581
CREG1	ENSG00000143162.9	133	105.97	112.457
MPZL1	ENSG00000197965.12	466	81.09	98.8694
MPC2	ENSG00000143158.11	640	79.49	89.3984
DCAF6	ENSG00000143164.15	370	111.01	119.48
GPR161	ENSG00000143147.14	39	93.59	100.751
TIPRL	ENSG00000143155.13	117	111.75	125.986
SFT2D2	ENSG00000213064.10	68	102.355	108.627
ATP1B1	ENSG00000143153.13	384	103.995	112.357
NME7	ENSG00000143156.14	79	83.48	96.4786
BLZF1	ENSG00000117475.14	40	125.68	127.579
SLC19A2	ENSG00000117479.15	45	182.05	161.558
C1orf112	ENSG00000000460.17	166	108.94	122.608
METTL18	ENSG00000171806.12	34	145.79	143.66
SCYL3	ENSG00000000457.14	32	112.03	146.131
KIFAP3	ENSG00000075945.13	120	113.88	111.736
GORAB	ENSG00000120370.13	43	123.63	116.623
FMO1	ENSG00000010932.17	2	106.525	106.525
PRRC2C	ENSG00000117523.16	448	121.72	134.723
VAMP4	ENSG00000117533.15	44	99.97	111.178
EEF1AKNMT	ENSG00000010165.20	266	104.13	107.142
DNM3	ENSG00000197959.14	3	3.52	3.52
PIGC	ENSG00000135845.10	58	126.49	126.894
C1orf105	ENSG00000180999.11	2	136.58	136.58
SUCO	ENSG00000094975.14	81	162.13	157.912
PRDX6	ENSG00000117592.9	1471	94.34	105.131
KLHL20	ENSG00000076321.11	17	140.45	138.876
CENPL	ENSG00000120334.15	45	111.57	108.239
DARS2	ENSG00000117593.12	363	121.83	120.48
ZBTB37	ENSG00000185278.15	3	163.11	190.373
SERPINC1	ENSG00000117601.13	-	-	-
RC3H1	ENSG00000135870.12	37	181.82	148.132
RABGAP1L	ENSG00000152061.23	55	135.95	141.33
CACYBP	ENSG00000116161.18	1368	88.155	97.1612
MRPS14	ENSG00000120333.4	237	107.23	113.896
KIAA0040	ENSG00000235750.10	50	158.12	156.239
COP1	ENSG00000143207.21	235	107.53	119.252
RASAL2	ENSG00000075391.17	32	176.55	135.752
TEX35	ENSG00000240021.10	2	314.73	314.73
RALGPS2	ENSG00000116191.17	34	130.3	125.436
FAM20B	ENSG00000116199.12	83	97.4	103.348
TOR3A	ENSG00000186283.14	66	103.67	117.359
ABL2	ENSG00000143322.21	47	92.83	107.976
SOAT1	ENSG00000057252.13	249	126.56	139.043
TOR1AIP2	ENSG00000169905.12	107	121.64	131.538
TOR1AIP1	ENSG00000143337.18	170	111.26	116.603
CEP350	ENSG00000135837.16	40	109.275	125.944
QSOX1	ENSG00000116260.17	83	159.57	163.76
LHX4	ENSG00000121454.6	15	101.21	124.529
ACBD6	ENSG00000230124.8	421	101.37	108.087
XPR1	ENSG00000143324.14	101	108.58	115.31
KIAA1614	ENSG00000135835.12	-	-	-
STX6	ENSG00000135823.14	47	140.07	142.151
MR1	ENSG00000153029.14	16	137.095	127.892
IER5	ENSG00000162783.11	53	139.81	137.572
GLUL	ENSG00000135821.19	240	111.36	114.66
RNASEL	ENSG00000135828.11	5	161.3	168.86
RGS16	ENSG00000143333.7	3	14.58	63.94
NPL	ENSG00000135838.13	20	75.03	108.878
DHX9	ENSG00000135829.17	326	118.395	120.887
LAMC1	ENSG00000135862.6	60	159.32	155.65
SMG7	ENSG00000116698.21	259	116.71	124.945
ARPC5	ENSG00000162704.16	514	99	110.545
TSEN15	ENSG00000198860.13	294	75.315	98.6931
EDEM3	ENSG00000116406.19	73	135.88	151.389
NIBAN1	ENSG00000135842.17	5	86.63	96.488
RNF2	ENSG00000121481.11	32	124.09	122.915
TRMT1L	ENSG00000121486.12	43	130.73	116.985
SWT1	ENSG00000116668.13	4	131.985	144.27
IVNS1ABP	ENSG00000116679.16	53	139.16	133.567
PRG4	ENSG00000116690.13	53	198.14	195.956
TPR	ENSG00000047410.14	95	105.86	122.569
ODR4	ENSG00000157181.16	57	138.94	144.108
PTGS2	ENSG00000073756.12	-	-	-
PLA2G4A	ENSG00000116711.10	58	118.95	115.72
BRINP3	ENSG00000162670.11	12	63.195	89.0008
RPS27AP5	ENSG00000231767.4	537	96	103.336
RGS2	ENSG00000116741.8	177	118.03	119.537
UCHL5	ENSG00000116750.13	646	85.09	96.9628
RO60	ENSG00000116747.13	115	117.15	128.282
GLRX2	ENSG00000023572.10	656	81.505	97.2172
CDC73	ENSG00000134371.14	282	104.03	102.448
ASPM	ENSG00000066279.18	191	139.07	148.9
ZBTB41	ENSG00000177888.8	17	147	149.334
CRB1	ENSG00000134376.16	48	73.53	93.2646
DENND1B	ENSG00000213047.13	14	83.775	124.743
C1orf53	ENSG00000203724.11	50	77.005	97.7808
NEK7	ENSG00000151414.15	70	129.89	133.314
ZNF281	ENSG00000162702.8	38	121.93	112.038
KIF14	ENSG00000118193.12	76	126.425	119.374
DDX59	ENSG00000118197.14	43	100.91	111.569
CAMSAP2	ENSG00000118200.14	141	103.71	112.144
KIF21B	ENSG00000116852.14	1	80.77	80.77
TMEM9	ENSG00000116857.17	605	99.97	107.981
PHLDA3	ENSG00000174307.7	90	90.25	100.445
CSRP1	ENSG00000159176.14	1199	97.36	104.874
NAV1	ENSG00000134369.15	55	117.04	118.854
IPO9	ENSG00000198700.10	120	108.04	126.73
SHISA4	ENSG00000198892.7	1	49.91	49.91
TIMM17A	ENSG00000134375.11	619	99.18	106.018
RNPEP	ENSG00000176393.11	383	103.03	113.845
ELF3	ENSG00000163435.16	160	134.84	127.197
GPR37L1	ENSG00000170075.9	1	63.19	63.19
ARL8A	ENSG00000143862.8	80	122	117.254
UBE2T	ENSG00000077152.11	394	125.59	134.115
PPP1R12B	ENSG00000077157.22	10	113.29	127.67
KDM5B	ENSG00000117139.18	354	120.665	124.655
RABIF	ENSG00000183155.5	68	90.655	100.79
KLHL12	ENSG00000117153.16	38	108.115	132.398
ADIPOR1	ENSG00000159346.13	240	89.645	99.754
CYB5R1	ENSG00000159348.13	44	144.14	134.957
TMEM183A	ENSG00000163444.12	313	82.14	89.8879
ADORA1	ENSG00000163485.17	19	71.87	68.7574
BTG2	ENSG00000159388.6	16	158.785	153.916
ATP2B4	ENSG00000058668.15	99	110.31	118.888
ZC3H11A	ENSG00000058673.16	363	142	152.953
ZBED6	ENSG00000257315.3	74	144.485	153.3
SNRPE	ENSG00000182004.13	906	84.825	98.6917
SOX13	ENSG00000143842.15	58	145.16	134.391
ETNK2	ENSG00000143845.15	2	112.15	112.15
PLEKHA6	ENSG00000143850.16	21	69.72	71.1057
PPP1R15B	ENSG00000158615.9	136	136.375	137.595
PIK3C2B	ENSG00000133056.13	52	140.54	152.036
MDM4	ENSG00000198625.13	59	232.52	200.029
LRRN2	ENSG00000170382.12	24	86.505	90.22
TMEM81	ENSG00000174529.7	5	192.35	194.032
RBBP5	ENSG00000117222.14	54	114.18	112.002
DSTYK	ENSG00000133059.17	38	122.11	111.551
TMCC2	ENSG00000133069.17	12	66.22	78.21
NUAK2	ENSG00000163545.11	14	114.935	129.4
LEMD1	ENSG00000186007.10	12	60.065	106.419
BLACAT1	ENSG00000281406.2	1	127.69	127.69
CDK18	ENSG00000117266.15	38	94.22	105.548
ELK4	ENSG00000158711.14	41	112.35	122.414
SLC45A3	ENSG00000158715.6	5	180.52	155.426
NUCKS1	ENSG00000069275.13	235	97.25	104.872
RAB29	ENSG00000117280.13	41	102.33	109.967
SLC41A1	ENSG00000133065.11	25	114.13	104.585
RHEX	ENSG00000263961.8	1	98.52	98.52
FAM72A	ENSG00000196550.10	115	95.31	116.425
SRGAP2	ENSG00000266028.7	37	123.28	131.969
IKBKE	ENSG00000263528.8	25	93.97	91.2128
RASSF5	ENSG00000266094.8	75	110.93	133.865
EIF2D	ENSG00000143486.16	132	79.945	100.03
DYRK3	ENSG00000143479.17	70	81.005	88.475
MAPKAPK2	ENSG00000162889.11	136	80.79	96.0647
PFKFB2	ENSG00000123836.15	19	152.63	160.779
YOD1	ENSG00000180667.10	68	156.205	153.935
C4BPB	ENSG00000123843.13	1871	96.58	108.442
C4BPA	ENSG00000123838.11	5	143.25	157.228
CD55	ENSG00000196352.16	2312	148.18	142.356
CD46	ENSG00000117335.20	1371	151.3	154.228
PLXNA2	ENSG00000076356.7	3	59.39	110.273
LAMB3	ENSG00000196878.15	59	145.94	128.407
C1orf74	ENSG00000162757.4	10	77.16	90.718
UTP25	ENSG00000117597.18	51	107.53	114.743
SERTAD4	ENSG00000082497.12	43	93.38	99.14
HHAT	ENSG00000054392.13	18	77.8	71.9267
AL590132.1	ENSG00000284299.1	2	123.21	123.21
RCOR3	ENSG00000117625.14	72	153.32	161.455
TRAF5	ENSG00000082512.15	25	137.88	155.982
SLC30A1	ENSG00000170385.10	153	103.47	112.057
NEK2	ENSG00000117650.13	154	118.67	127.634
LPGAT1	ENSG00000123684.13	82	116.775	125.126
INTS7	ENSG00000143493.13	390	117.85	116.976
DTL	ENSG00000143476.18	196	85.355	102.421
PPP2R5A	ENSG00000066027.12	94	92.28	101.819
PACC1	ENSG00000065600.13	50	112.8	111.997
NENF	ENSG00000117691.10	263	121.21	121.969
ATF3	ENSG00000162772.17	83	103.97	115.999
BATF3	ENSG00000123685.9	2	156.615	156.615
NSL1	ENSG00000117697.15	80	113.745	117.607
TATDN3	ENSG00000203705.11	133	100.84	107.418
FLVCR1	ENSG00000162769.13	50	90.79	102.549
VASH2	ENSG00000143494.15	5	86.82	71.854
ANGEL2	ENSG00000174606.14	96	97.77	117.994
RPS6KC1	ENSG00000136643.12	318	85.42	94.2843
SMYD2	ENSG00000143499.14	160	96.52	109.526
PTPN14	ENSG00000152104.12	52	95.51	114.154
CENPF	ENSG00000117724.13	124	114.89	124.326
KCTD3	ENSG00000136636.13	114	108.93	117.387
GPATCH2	ENSG00000092978.11	8	119.51	131.56
SPATA17	ENSG00000162814.11	1	56.52	56.52
RRP15	ENSG00000067533.6	77	118.85	111.715
TGFB2	ENSG00000092969.12	4	179.785	179.785
LYPLAL1	ENSG00000143353.12	58	112.49	105.26
EPRS1	ENSG00000136628.18	321	107.15	111.093
BPNT1	ENSG00000162813.18	215	95.29	108.675
IARS2	ENSG00000067704.10	293	134.88	135.772
RAB3GAP2	ENSG00000118873.16	57	122.68	122.603
MARK1	ENSG00000116141.16	56	144.54	127.61
C1orf115	ENSG00000162817.7	1	159.87	159.87
MTARC2	ENSG00000117791.16	37	103.25	101.085
MTARC1	ENSG00000186205.13	587	96.9	108.216
AL445423.3	ENSG00000286231.1	13	128.8	122.852
HLX	ENSG00000136630.13	1	99.37	99.37
DUSP10	ENSG00000143507.18	2	103.79	103.79
TAF1A	ENSG00000143498.18	15	72.87	80.2313
MIA3	ENSG00000154305.18	45	102.11	120.814
AIDA	ENSG00000186063.13	78	82.4	96.0428
BROX	ENSG00000162819.12	220	128.27	129.475
DISP1	ENSG00000154309.9	104	111.2	107.555
[truncated: 11,593 more rows]

## Sheet: WT_rep2
Supplementary Data 6F. Poly(A) tail length analysis of HeLa cells expressing UNKWT - replicate 2.
[truncated: 12,808 more rows]

[truncated: 2 more sheets: dPAM2_rep2, 3M_rep2]
