# Supplementary material for: Regulation by the RNA-binding protein Unkempt at its effector interface
Source: Nat Commun. 2024 Apr 11;15:3159. doi: 10.1038/s41467-024-47449-4 (PMC11009413; doi:10.1038/s41467-024-47449-4)
Supplement: Supplementary file 10 — Supplementary Data 7 [file 41467_2024_47449_MOESM10_ESM.xlsx]

## Sheet: WT
Supplementary Data 7A. Ribosome profiling analysis of uninduced and UNKWT-expressing HeLa cells (DESeq2 results for the UNKWT/Uninduced comparison).
Gene Symbol	Ensembl ID	Genomic Location	Strand	Uninduced_1	Uninduced_2	WT_1	WT_2	baseMean	log2FC.WT.vs.Uninduced	pvalue	padj
SAMD11	ENSG00000187634.12	chr1:923928-944581	+	58	45	74	76	63.25	0.542319	0.335819	0.5797
NOC2L	ENSG00000188976.11	chr1:944203-959309	-	1009	916	1058	1237	1055	0.253636	0.475689	0.705455
KLHL17	ENSG00000187961.14	chr1:960584-965719	+	27	19	5	13	16	-1.35363	0.175827	NA
PLEKHN1	ENSG00000187583.11	chr1:966482-975865	+	10	4	7	4	6.25	-0.34792	0.812613	NA
PERM1	ENSG00000187642.9	chr1:975204-982093	-	0	0	2	0	0.5	2.44261	0.617583	NA
HES4	ENSG00000188290.11	chr1:998962-1000172	-	57	23	44	25	37.25	-0.213402	0.773386	0.894576
ISG15	ENSG00000187608.10	chr1:1001138-1014540	+	107	85	226	182	150	1.08746	0.0170381	0.0940998
AGRN	ENSG00000188157.15	chr1:1020120-1056118	+	373	242	322	267	301	-0.062318	0.882138	0.947229
RNF223	ENSG00000237330.3	chr1:1070967-1074306	-	1	0	5	1	1.75	2.58493	0.385441	NA
C1orf159	ENSG00000131591.17	chr1:1081818-1116361	-	29	29	59	37	38.5	0.726982	0.28503	0.53055
TTLL10	ENSG00000162571.14	chr1:1173880-1197936	+	1	1	0	0	0.5	-2.44264	0.617579	NA
SDF4	ENSG00000078808.18	chr1:1216908-1232067	-	582	585	928	751	711.5	0.524798	0.151148	0.370371
B3GALT6	ENSG00000176022.7	chr1:1232237-1235041	+	26	15	44	36	30.25	0.964377	0.198849	NA
C1QTNF12	ENSG00000184163.3	chr1:1242446-1246722	-	0	0	0	2	0.5	2.44261	0.617583	NA
UBE2J2	ENSG00000160087.21	chr1:1253909-1273864	-	168	184	71	118	135.25	-0.897188	0.0623597	0.216939
SCNN1D	ENSG00000162572.21	chr1:1280436-1292029	+	2	2	7	2	3.25	1.16992	0.55812	NA
ACAP3	ENSG00000131584.19	chr1:1292390-1309609	-	39	44	47	53	45.75	0.268818	0.666395	0.831678
PUSL1	ENSG00000169972.12	chr1:1308597-1311677	+	112	70	135	91	102	0.312385	0.549184	0.7593
INTS11	ENSG00000127054.21	chr1:1311585-1324687	-	201	163	206	227	199.25	0.250429	0.554945	0.762779
CPTP	ENSG00000224051.7	chr1:1324756-1328896	+	63	69	56	65	63.25	-0.12553	0.822459	0.91888
TAS1R3	ENSG00000169962.5	chr1:1331280-1335314	+	0	2	2	1	1.25	0.584956	0.856264	NA
DVL1	ENSG00000107404.20	chr1:1335276-1349418	-	63	68	79	67	69.25	0.156402	0.7738	0.894941
MXRA8	ENSG00000162576.17	chr1:1352689-1361777	-	1	2	0	0	0.75	-3.0276	0.484796	NA
AURKAIP1	ENSG00000175756.13	chr1:1373730-1375495	-	450	512	673	535	542.5	0.328512	0.383202	0.622466
CCNL2	ENSG00000221978.12	chr1:1385711-1399335	-	57	67	71	72	66.75	0.205676	0.708324	0.85868
MRPL20	ENSG00000242485.6	chr1:1401909-1407293	-	185	222	115	156	169.5	-0.586735	0.188513	0.418167
ANKRD65	ENSG00000235098.8	chr1:1418420-1421769	-	0	0	0	0	0	NA	NA	NA
VWA1	ENSG00000179403.12	chr1:1434861-1442882	+	0	2	2	5	2.25	1.80734	0.478056	NA
ATAD3C	ENSG00000215915.10	chr1:1449689-1470163	+	35	38	71	59	50.75	0.832544	0.16929	0.392329
ATAD3B	ENSG00000160072.20	chr1:1471765-1497848	+	132	135	204	217	172	0.656981	0.126892	0.332671
ATAD3A	ENSG00000197785.14	chr1:1512162-1534685	+	238	203	356	335	283	0.647908	0.104039	0.295303
TMEM240	ENSG00000205090.9	chr1:1534778-1540624	-	2	0	5	0	1.75	1.32192	0.668899	NA
SSU72	ENSG00000160075.12	chr1:1541673-1574863	-	52	89	74	75	72.5	0.0796181	0.886784	0.949652
FNDC10	ENSG00000228594.4	chr1:1598012-1600135	-	3	1	0	0	1	-3.44264	0.372384	NA
MIB2	ENSG00000197530.12	chr1:1615415-1630610	+	27	24	49	36	34	0.736966	0.294964	0.540981
MMP23B	ENSG00000189409.14	chr1:1632163-1635263	+	0	1	7	1	2.25	2.99997	0.277002	NA
CDK11B	ENSG00000248333.8	chr1:1635227-1659012	-	52	39	20	49	40	-0.399269	0.573395	0.775161
SLC35E2B	ENSG00000189339.12	chr1:1659529-1692795	-	32	35	54	40	40.25	0.488501	0.458545	0.692121
CDK11A	ENSG00000008128.23	chr1:1702379-1724357	-	11	8	2	4	6.25	-1.66296	0.265408	NA
SLC35E2A	ENSG00000215790.7	chr1:1724838-1745999	-	19	15	27	15	19	0.304856	0.733926	NA
NADK	ENSG00000008130.15	chr1:1751232-1780457	-	141	133	93	126	123.25	-0.323244	0.493869	0.71984
GNB1	ENSG00000078369.18	chr1:1785285-1891117	-	612	627	513	556	577	-0.212914	0.55953	0.766521
TMEM52	ENSG00000178821.13	chr1:1917590-1919279	-	3	2	7	5	4.25	1.26303	0.469143	NA
CFAP74	ENSG00000142609.18	chr1:1921951-2003837	-	0	0	2	0	0.5	2.44261	0.617583	NA
GABRD	ENSG00000187730.9	chr1:2019329-2030758	+	0	1	2	0	0.75	0.99997	0.820763	NA
PRKCZ	ENSG00000067606.17	chr1:2050411-2185395	+	30	27	25	31	28.25	-0.0255337	0.972765	NA
FAAP20	ENSG00000162585.17	chr1:2184461-2212720	-	25	32	44	13	28.5	1.64986e-06	0.999998	NA
SKI	ENSG00000157933.10	chr1:2228319-2310213	+	59	50	317	76	125.5	1.8502	0.00300475	0.033122
MORN1	ENSG00000116151.14	chr1:2321253-2391707	-	14	12	12	6	11	-0.530512	0.639107	NA
RER1	ENSG00000157916.20	chr1:2391775-2405442	+	283	366	194	312	288.75	-0.35908	0.404253	0.643296
PEX10	ENSG00000157911.11	chr1:2403964-2413797	-	21	23	32	16	23	0.125532	0.880601	NA
PLCH2	ENSG00000149527.18	chr1:2425980-2505532	+	1	0	2	4	1.75	2.58494	0.378752	NA
PANK4	ENSG00000157881.16	chr1:2508537-2526597	-	110	105	54	65	83.5	-0.853374	0.0991868	0.287089
TNFRSF14	ENSG00000157873.17	chr1:2555639-2565382	+	0	0	0	0	0	NA	NA	NA
PRXL2B	ENSG00000157870.17	chr1:2586491-2591469	+	11	8	12	7	9.5	2.33258e-06	0.999998	NA
MMEL1	ENSG00000142606.16	chr1:2590639-2633016	-	0	0	0	0	0	NA	NA	NA
TTC34	ENSG00000215912.12	chr1:2635976-2801717	-	1	0	5	1	1.75	2.58493	0.385441	NA
PRDM16	ENSG00000142611.17	chr1:3069168-3438621	+	3	23	7	5	9.5	-1.11547	0.400651	NA
ARHGEF16	ENSG00000130762.15	chr1:3454665-3481113	+	60	46	88	77	67.75	0.638402	0.249326	0.493698
MEGF6	ENSG00000162591.16	chr1:3487951-3611508	-	7	4	2	2	3.75	-1.45942	0.433036	NA
TPRG1L	ENSG00000158109.15	chr1:3625015-3630127	+	80	85	69	80	78.5	-0.147153	0.778606	0.89733
WRAP73	ENSG00000116213.16	chr1:3630767-3652761	-	52	66	44	81	60.75	0.0831423	0.889665	0.950745
TP73	ENSG00000078900.15	chr1:3652516-3736201	+	3	4	2	5	3.5	3.21378e-06	0.999999	NA
SMIM1	ENSG00000235169.10	chr1:3772655-3775982	+	6	6	7	0	4.75	-0.777601	0.67369	NA
LRRC47	ENSG00000130764.10	chr1:3778559-3796498	-	178	176	272	248	218.5	0.554763	0.17816	0.403895
CEP104	ENSG00000116198.14	chr1:3812086-3857396	-	53	56	49	53	52.75	-0.0957579	0.871454	0.942935
DFFB	ENSG00000169598.17	chr1:3857267-3885429	+	35	23	47	37	35.5	0.534337	0.444318	0.67943
C1orf174	ENSG00000198912.11	chr1:3889125-3900293	-	55	68	25	58	51.5	-0.567474	0.382767	0.621869
AJAP1	ENSG00000196581.11	chr1:4654609-4792534	+	6	15	10	0	7.75	-1.07038	0.494432	NA
NPHP4	ENSG00000131697.18	chr1:5862811-5992473	-	46	51	34	44	43.75	-0.314509	0.621621	0.804606
KCNAB2	ENSG00000069424.15	chr1:5990927-6101193	+	34	21	34	42	32.75	0.466569	0.517926	0.738812
CHD5	ENSG00000116254.18	chr1:6101787-6180321	-	2	5	12	4	5.75	1.19264	0.446776	NA
AL031847.1	ENSG00000285629.1	chr1:6159430-6197757	-	505	794	496	570	591.25	-0.285193	0.471517	0.703249
RPL22	ENSG00000116251.11	chr1:6185020-6209389	-	1633	2538	1301	1821	1823.25	-0.417922	0.282752	0.528172
RNF207	ENSG00000158286.13	chr1:6205475-6221299	+	2	2	7	6	4.25	1.70044	0.336027	NA
ICMT	ENSG00000116237.16	chr1:6221193-6235972	-	111	139	74	101	106.25	-0.514572	0.298749	0.543843
HES3	ENSG00000173673.8	chr1:6244179-6245578	+	0	0	5	0	1.25	3.76455	0.332407	NA
GPR153	ENSG00000158292.7	chr1:6247353-6261098	-	8	4	22	1	8.75	0.9386	0.519604	NA
ACOT7	ENSG00000097021.19	chr1:6264269-6394391	-	287	237	270	343	284.25	0.226321	0.578092	0.777689
HES2	ENSG00000069812.11	chr1:6412418-6424670	-	5	11	5	1	5.5	-1.41503	0.384068	NA
ESPN	ENSG00000187017.17	chr1:6424776-6461367	+	3	2	7	2	3.5	0.847996	0.659016	NA
TNFRSF25	ENSG00000215788.11	chr1:6460786-6466175	-	0	0	0	0	0	NA	NA	NA
PLEKHG5	ENSG00000171680.23	chr1:6467122-6520074	-	16	12	34	17	19.75	0.865071	0.335053	NA
NOL9	ENSG00000162408.11	chr1:6521347-6554513	-	168	211	54	121	138.5	-1.11484	0.0312245	0.138897
ZBTB48	ENSG00000204859.13	chr1:6579994-6589280	+	21	17	32	37	26.75	0.860598	0.263615	NA
KLHL21	ENSG00000162413.16	chr1:6590724-6614607	-	109	111	167	204	147.75	0.753916	0.0932511	0.275427
PHF13	ENSG00000116273.6	chr1:6613731-6624030	+	63	72	79	72	71.5	0.16159	0.764025	0.88981
THAP3	ENSG00000041988.15	chr1:6624866-6635586	+	20	24	25	28	24.25	0.26849	0.735405	NA
DNAJC11	ENSG00000007923.16	chr1:6634168-6701924	-	218	225	221	320	246	0.288323	0.493475	0.71941
CAMTA1	ENSG00000171735.19	chr1:6785454-7769706	+	117	185	74	80	114	-0.971617	0.0504512	0.188791
VAMP3	ENSG00000049245.13	chr1:7771296-7781432	+	166	189	74	114	135.75	-0.917085	0.0535495	0.195361
PER3	ENSG00000049246.14	chr1:7784320-7845177	+	11	19	0	11	10.25	-1.44745	0.302543	NA
TNFRSF9	ENSG00000049249.9	chr1:7915871-7943165	-	3	1	5	4	3.25	1.16992	0.555989	NA
PARK7	ENSG00000116288.13	chr1:7954291-7985505	+	1373	1821	980	1423	1399.25	-0.410527	0.27994	0.525412
ERRFI1	ENSG00000116285.13	chr1:8004404-8026309	-	47	44	10	22	30.75	-1.50779	0.0492484	NA
SLC45A1	ENSG00000162426.15	chr1:8317826-8344167	+	2	2	5	0	2.25	0.321929	0.898455	NA
RERE	ENSG00000142599.19	chr1:8352397-8848921	-	176	175	155	200	176.5	0.0163487	0.970022	0.99038
ENO1	ENSG00000074800.16	chr1:8861000-8879190	-	14025	14068	11069	15124	13571.5	-0.101029	0.773349	0.894576
CA6	ENSG00000131686.15	chr1:8945867-8975092	+	0	0	0	0	0	NA	NA	NA
SLC2A5	ENSG00000142583.18	chr1:9035106-9088478	-	0	1	2	5	2	2.80733	0.318199	NA
GPR157	ENSG00000180758.12	chr1:9100305-9129102	-	15	14	12	20	15.25	0.142021	0.884064	NA
H6PD	ENSG00000049239.13	chr1:9234774-9271337	+	12	13	20	7	13	0.111033	0.91779	NA
SPSB1	ENSG00000171621.14	chr1:9292894-9369532	+	36	42	64	64	51.5	0.714599	0.233767	0.474679
SLC25A33	ENSG00000171612.7	chr1:9539465-9585173	+	54	83	44	40	55.25	-0.705713	0.240027	0.483428
TMEM201	ENSG00000188807.13	chr1:9588911-9614877	+	68	45	74	80	66.75	0.446608	0.427853	0.663079
PIK3CD	ENSG00000171608.16	chr1:9651731-9729114	+	102	105	66	67	85	-0.638204	0.211201	0.447179
CLSTN1	ENSG00000171603.18	chr1:9728926-9823984	-	519	529	341	661	512.5	-0.0647554	0.87891	0.946312
CTNNBIP1	ENSG00000178585.15	chr1:9848276-9910336	-	21	20	20	12	18.25	-0.35755	0.692539	NA
LZIC	ENSG00000162441.12	chr1:9922113-9943407	-	45	93	25	48	52.75	-0.918698	0.165946	0.388114
NMNAT1	ENSG00000173614.14	chr1:9943428-9985501	+	37	29	22	9	24.25	-1.0902	0.195245	NA
UBE4B	ENSG00000130939.20	chr1:10032832-10181239	+	219	273	142	259	223.25	-0.295055	0.518714	0.739131
KIF1B	ENSG00000054523.18	chr1:10210570-10381603	+	175	179	123	159	159	-0.328053	0.46022	0.694078
PGD	ENSG00000142657.21	chr1:10398592-10420511	+	786	932	707	1023	862	0.0100427	0.978893	0.992865
CENPS-CORT	ENSG00000251503.8	chr1:10430102-10452153	+	1	4	10	5	5	1.58496	0.347215	NA
CENPS	ENSG00000175279.22	chr1:10430433-10442808	+	32	43	17	27	29.75	-0.769385	0.305928	NA
CORT	ENSG00000241563.4	chr1:10450031-10451998	+	0	0	0	0	0	NA	NA	NA
DFFA	ENSG00000160049.12	chr1:10456522-10472529	-	327	377	155	206	266.25	-0.963576	0.0194537	0.102372
PEX14	ENSG00000142655.13	chr1:10472288-10630758	+	100	83	110	94	96.75	0.156726	0.752659	0.882627
CASZ1	ENSG00000130940.15	chr1:10636604-10796650	-	12	8	10	15	11.25	0.32193	0.772307	NA
TARDBP	ENSG00000120948.18	chr1:11012344-11025739	+	366	436	233	312	336.75	-0.557345	0.165145	0.387359
AL109811.3	ENSG00000277726.4	chr1:11012662-11030528	+	162	228	59	143	148	-0.949118	0.0720569	0.237206
MASP2	ENSG00000009724.17	chr1:11026523-11047239	-	0	1	2	2	1.25	1.99997	0.545603	NA
SRM	ENSG00000116649.10	chr1:11054584-11060020	-	364	417	550	531	465.5	0.468973	0.210101	0.445676
EXOSC10	ENSG00000171824.14	chr1:11066618-11099869	-	319	377	184	419	324.75	-0.206928	0.657302	0.826065
MTOR	ENSG00000198793.13	chr1:11106535-11262551	-	199	212	106	174	172.75	-0.553711	0.226575	0.46575
ANGPTL7	ENSG00000171819.5	chr1:11189355-11195981	+	0	0	0	0	0	NA	NA	NA
UBIAD1	ENSG00000120942.14	chr1:11273198-11296049	+	86	67	37	70	65	-0.51592	0.382623	0.621856
DISP3	ENSG00000204624.8	chr1:11479155-11537551	+	0	0	2	0	0.5	2.44261	0.617583	NA
FBXO2	ENSG00000116661.11	chr1:11637018-11655785	-	42	52	39	31	41	-0.425304	0.515603	0.736759
FBXO44	ENSG00000132879.14	chr1:11654375-11663327	+	22	27	32	31	28	0.362571	0.628978	NA
FBXO6	ENSG00000116663.11	chr1:11664200-11674354	+	1	1	0	2	1	1.15696e-13	1	NA
MAD2L2	ENSG00000116670.15	chr1:11674480-11691650	-	119	164	187	155	156.25	0.273195	0.547428	0.758668
DRAXIN	ENSG00000162490.7	chr1:11691710-11725857	+	1	5	7	2	3.75	0.584963	0.759084	NA
AGTRAP	ENSG00000177674.16	chr1:11736084-11754802	+	47	60	74	44	56.25	0.141177	0.815626	0.915707
C1orf167	ENSG00000215910.7	chr1:11761787-11789585	+	4	2	0	2	2	-1.58495	0.551111	NA
MTHFR	ENSG00000177000.13	chr1:11785723-11806455	-	22	15	29	18	21	0.345137	0.688378	NA
CLCN6	ENSG00000011021.23	chr1:11806096-11848079	+	13	17	15	5	12.5	-0.584959	0.594814	NA
NPPA	ENSG00000175206.10	chr1:11845709-11848345	-	1	0	0	0	0.25	-1.44267	0.772827	NA
KIAA2013	ENSG00000116685.16	chr1:11919591-11926428	-	154	125	282	259	205	0.955364	0.0239389	0.116927
PLOD1	ENSG00000083444.17	chr1:11934205-11975538	+	572	515	675	632	598.5	0.265908	0.466495	0.698859
MFN2	ENSG00000116688.18	chr1:11980181-12015211	+	462	481	408	585	484	0.0745366	0.848168	0.931705
MIIP	ENSG00000116691.11	chr1:12019466-12032045	+	72	58	145	124	99.75	1.0491	0.0350445	0.149576
VPS13D	ENSG00000048707.15	chr1:12230030-12512047	+	140	157	71	115	120.75	-0.675159	0.168625	0.391381
DHRS3	ENSG00000162496.9	chr1:12567910-12618210	-	176	160	125	112	143.25	-0.503573	0.262006	0.506552
AADACL4	ENSG00000204518.2	chr1:12644547-12667086	+	1	1	0	1	0.75	-0.999984	0.805522	NA
C1orf158	ENSG00000157330.10	chr1:12746200-12763699	+	0	0	0	1	0.25	1.44263	0.772833	NA
HNRNPCL1	ENSG00000179172.10	chr1:12847377-12848720	-	80	137	76	92	96.25	-0.369233	0.481361	0.710766
HNRNPCL3	ENSG00000277058.2	chr1:13060869-13062229	+	62	55	22	53	48	-0.641544	0.334917	0.578784
PRAMEF25	ENSG00000229571.7	chr1:13068677-13077884	+	1	0	0	4	1.25	1.99997	0.580881	NA
HNRNPCL2	ENSG00000275774.3	chr1:13115488-13116854	-	58	45	27	45	43.75	-0.516574	0.430757	0.665855
PRAMEF26	ENSG00000280267.4	chr1:13148905-13155961	-	3	1	0	2	1.5	-0.999987	0.739217	NA
HNRNPCL4	ENSG00000179412.11	chr1:13163914-13165631	-	67	50	56	47	55	-0.183863	0.756422	0.884707
PRAMEF17	ENSG00000204479.4	chr1:13389632-13392629	+	0	0	0	0	0	NA	NA	NA
LRRC38	ENSG00000162494.6	chr1:13474973-13514003	-	0	0	2	4	1.5	4.0276	0.218306	NA
PDPN	ENSG00000162493.16	chr1:13583465-13617957	+	0	1	2	0	0.75	0.99997	0.820763	NA
PRDM2	ENSG00000116731.22	chr1:13700198-13825079	+	35	29	39	37	35	0.247929	0.718564	0.864699
KAZN	ENSG00000189337.17	chr1:13892792-15118043	+	13	23	29	15	20	0.289508	0.74672	NA
TMEM51	ENSG00000171729.14	chr1:15152532-15220478	+	24	23	27	27	25.25	0.2003	0.797021	NA
FHAD1	ENSG00000142621.19	chr1:15247272-15400283	+	2	5	7	0	3.5	4.0639e-06	0.999998	NA
EFHD2	ENSG00000142634.13	chr1:15409888-15430339	+	307	268	341	370	321.5	0.306288	0.433241	0.668811
CTRC	ENSG00000162438.12	chr1:15438442-15449242	+	2	2	2	2	2	2.89297e-06	0.999999	NA
CELA2B	ENSG00000215704.10	chr1:15465909-15491395	+	0	1	2	0	0.75	0.99997	0.820763	NA
CASP9	ENSG00000132906.18	chr1:15490832-15526534	-	173	155	140	164	158	-0.109624	0.803741	0.909361
DNAJC16	ENSG00000116138.13	chr1:15526813-15592379	+	65	73	44	77	64.75	-0.18966	0.743771	0.878132
AGMAT	ENSG00000116771.6	chr1:15571699-15585051	-	120	118	118	87	110.75	-0.215337	0.65648	0.825574
DDI2	ENSG00000197312.12	chr1:15617458-15669044	+	100	118	49	99	91.5	-0.55873	0.306168	0.550597
RSC1A1	ENSG00000215695.1	chr1:15659869-15661722	+	0	1	0	0	0.25	-1.44267	0.772827	NA
PLEKHM2	ENSG00000116786.13	chr1:15684320-15734769	+	72	56	96	94	79.5	0.569856	0.2787	0.524451
SLC25A34	ENSG00000162461.8	chr1:15736258-15741392	+	1	1	2	0	1	1.15696e-13	1	NA
TMEM82	ENSG00000162460.7	chr1:15742499-15747982	+	2	0	0	0	0.5	-2.44264	0.617579	NA
FBLIM1	ENSG00000162458.13	chr1:15756607-15786594	+	15	19	5	6	11.25	-1.62803	0.15137	NA
UQCRHL	ENSG00000233954.6	chr1:15807169-15809348	-	1350	1774	1254	1190	1392	-0.354149	0.323693	0.567421
SPEN	ENSG00000065526.12	chr1:15836095-15940456	+	173	194	155	228	187.5	0.0615651	0.889226	0.95073
ZBTB17	ENSG00000116809.12	chr1:15941869-15976132	-	41	33	37	49	40	0.216812	0.743029	0.878023
HSPB7	ENSG00000173641.17	chr1:16014028-16019594	-	81	106	103	117	101.75	0.234466	0.63503	0.8133
CLCNKA	ENSG00000186510.12	chr1:16018875-16034050	+	0	0	0	0	0	NA	NA	NA
FAM131C	ENSG00000185519.9	chr1:16057769-16073651	-	31	29	29	20	27.25	-0.292179	0.70222	NA
EPHA2	ENSG00000142627.13	chr1:16124337-16156069	-	204	200	157	170	182.75	-0.305064	0.472797	0.703783
ARHGEF19	ENSG00000142632.17	chr1:16197854-16212652	-	31	26	27	64	37	0.674906	0.3518	0.592887
CPLANE2	ENSG00000132881.12	chr1:16231692-16237183	-	11	26	25	13	18.75	0.038476	0.967228	NA
FBXO42	ENSG00000037637.11	chr1:16246840-16352480	-	61	86	39	45	57.75	-0.807354	0.169934	0.393037
SZRD1	ENSG00000055070.17	chr1:16352575-16398145	+	153	154	145	140	148	-0.107276	0.808566	0.911733
NECAP2	ENSG00000157191.20	chr1:16440721-16460078	+	88	87	66	82	80.75	-0.241757	0.642863	0.817217
NBPF1	ENSG00000219481.10	chr1:16562319-16613562	-	65	63	74	93	73.75	0.383705	0.474409	0.70511
CROCC	ENSG00000058453.17	chr1:16740273-16972964	+	18	14	29	15	19	0.459433	0.610897	NA
MFAP2	ENSG00000117122.14	chr1:16974502-16980632	-	0	1	0	0	0.25	-1.44267	0.772827	NA
ATP13A2	ENSG00000159363.19	chr1:16985958-17011928	-	91	92	74	70	81.75	-0.345774	0.502307	0.72702
AL049569.3	ENSG00000288636.1	chr1:17005068-17011757	-	21	10	12	15	14.5	-0.199307	0.843545	NA
SDHB	ENSG00000117118.10	chr1:17018722-17054032	-	664	853	295	508	580	-0.917748	0.0262179	0.124348
PADI2	ENSG00000117115.13	chr1:17066761-17119451	-	6	1	0	1	2	-2.80733	0.325887	NA
PADI1	ENSG00000142623.11	chr1:17205128-17246007	+	1	1	0	0	0.5	-2.44264	0.617579	NA
PADI3	ENSG00000142619.4	chr1:17249098-17284233	+	0	0	2	1	0.75	3.02758	0.484798	NA
PADI4	ENSG00000159339.13	chr1:17308195-17364004	+	0	0	0	0	0	NA	NA	NA
PADI6	ENSG00000276747.1	chr1:17372196-17401699	+	0	1	0	0	0.25	-1.44267	0.772827	NA
RCC2	ENSG00000179051.14	chr1:17406760-17439677	-	628	651	439	567	571.25	-0.346385	0.355252	0.596184
ARHGEF10L	ENSG00000074964.17	chr1:17539698-17697874	+	19	11	20	18	17	0.341038	0.714781	NA
ACTL8	ENSG00000117148.8	chr1:17755333-17827063	+	618	673	368	677	584	-0.304985	0.462302	0.69533
KLHDC7A	ENSG00000179023.8	chr1:18480982-18486126	+	0	1	5	0	1.5	2.32189	0.494015	NA
PAX7	ENSG00000009709.12	chr1:18630846-18748866	+	9	2	0	5	4	-1.13749	0.574256	NA
TAS1R2	ENSG00000179002.5	chr1:18839599-18859682	-	1	1	2	0	1	1.15696e-13	1	NA
ALDH4A1	ENSG00000159423.17	chr1:18871430-18902724	-	53	44	44	69	52.5	0.220267	0.71867	0.864699
IFFO2	ENSG00000169991.11	chr1:18904280-18956676	-	68	52	74	71	66.25	0.273019	0.623037	0.805301
UBR4	ENSG00000127481.15	chr1:19074510-19210266	-	709	685	322	617	583.25	-0.570033	0.17457	0.398847
EMC1	ENSG00000127463.15	chr1:19215660-19251527	-	434	467	331	451	420.75	-0.204358	0.600218	0.792796
MRTO4	ENSG00000053372.5	chr1:19251805-19260128	+	351	374	241	513	369.75	0.0565844	0.899847	0.956609
AKR7A3	ENSG00000162482.5	chr1:19282573-19288770	-	6	7	15	2	7.5	0.387025	0.786464	NA
AKR7A2	ENSG00000053371.12	chr1:19303965-19312146	-	118	111	101	130	115	0.012546	0.979017	0.992865
SLC66A1	ENSG00000040487.13	chr1:19312326-19329300	+	34	33	32	40	34.75	0.103837	0.88046	0.946573
CAPZB	ENSG00000077549.19	chr1:19338775-19485539	-	581	685	410	618	573.5	-0.300436	0.444534	0.67943
MICOS10	ENSG00000173436.15	chr1:19484403-19629821	+	317	396	179	156	262	-1.08974	0.00782708	0.0586391
NBL1	ENSG00000158747.15	chr1:19596979-19658456	+	23	21	44	26	28.5	0.669852	0.379946	NA
MICOS10-NBL1	ENSG00000270136.6	chr1:19597067-19656927	+	202	285	137	167	197.75	-0.67985	0.121075	0.324281
HTR6	ENSG00000158748.4	chr1:19664875-19680966	+	2	4	0	4	2.5	-0.584955	0.807562	NA
TMCO4	ENSG00000162542.13	chr1:19682213-19799945	-	41	41	115	93	72.5	1.34289	0.0137697	0.0828349
OTUD3	ENSG00000169914.6	chr1:19882395-19912945	+	16	8	17	20	15.25	0.624492	0.526884	NA
PLA2G5	ENSG00000127472.11	chr1:20028179-20091911	+	0	2	15	1	4.5	2.99999	0.154921	NA
PLA2G2F	ENSG00000158786.5	chr1:20139323-20150381	+	1	1	2	0	1	1.15696e-13	1	NA
PLA2G2C	ENSG00000187980.6	chr1:20161253-20177424	-	0	0	0	0	0	NA	NA	NA
UBXN10	ENSG00000162543.6	chr1:20186096-20196050	+	0	0	0	0	0	NA	NA	NA
VWA5B1	ENSG00000158816.15	chr1:20290919-20354894	+	2	0	2	0	1	1.06522e-16	1	NA
CAMK2N1	ENSG00000162545.6	chr1:20482391-20486210	-	35	25	34	28	30.5	0.047307	0.948476	NA
MUL1	ENSG00000090432.7	chr1:20499448-20508151	-	59	61	83	118	80.25	0.744162	0.161825	0.383093
FAM43B	ENSG00000183114.8	chr1:20552573-20555020	+	1	0	2	0	0.75	0.99997	0.820763	NA
CDA	ENSG00000158825.6	chr1:20589086-20618903	+	255	216	164	220	213.75	-0.29462	0.490045	0.716659
PINK1	ENSG00000158828.8	chr1:20633458-20651511	+	145	161	103	102	127.75	-0.577907	0.208822	0.444565
DDOST	ENSG00000244038.11	chr1:20651767-20661544	-	542	597	543	725	601.75	0.154788	0.681553	0.842567
KIF17	ENSG00000117245.12	chr1:20664014-20718017	-	1	2	0	1	1	-1.58494	0.661504	NA
SH2D5	ENSG00000189410.12	chr1:20719731-20732837	-	1	0	5	1	1.75	2.58493	0.385441	NA
HP1BP3	ENSG00000127483.19	chr1:20740266-20787323	-	348	369	86	178	245.25	-1.44143	0.00186272	0.0252285
EIF4G3	ENSG00000075151.20	chr1:20806292-21176888	-	254	260	69	135	179.5	-1.3332	0.00504915	0.0449841
ECE1	ENSG00000117298.16	chr1:21217247-21345572	-	372	346	356	595	417.25	0.405462	0.325763	0.568333
NBPF3	ENSG00000142794.18	chr1:21440128-21485005	+	20	17	44	20	25.25	0.790548	0.335484	NA
ALPL	ENSG00000162551.14	chr1:21509397-21578410	+	0	0	0	0	0	NA	NA	NA
RAP1GAP	ENSG00000076864.19	chr1:21596215-21669363	-	46	54	32	72	51	0.0565847	0.93043	0.971194
USP48	ENSG00000090686.16	chr1:21678298-21783606	-	222	349	83	128	195.5	-1.43625	0.00210059	0.0269346
LDLRAD2	ENSG00000187942.12	chr1:21812265-21825225	+	9	10	5	9	8.25	-0.440569	0.729834	NA
HSPG2	ENSG00000142798.20	chr1:21822244-21937310	-	625	381	201	323	382.5	-0.940991	0.0320251	0.141293
CELA3B	ENSG00000219073.8	chr1:21977022-21998642	+	0	0	0	0	0	NA	NA	NA
CDC42	ENSG00000070831.17	chr1:22025511-22101360	+	868	1285	260	408	705.25	-1.68843	3.72706e-05	0.00297128
WNT4	ENSG00000162552.15	chr1:22117313-22143969	-	0	0	0	0	0	NA	NA	NA
ZBTB40	ENSG00000184677.18	chr1:22428838-22531157	+	69	76	81	99	81.25	0.311945	0.549304	0.759352
EPHA8	ENSG00000070886.12	chr1:22563489-22603595	+	2	2	2	2	2	2.89297e-06	0.999999	NA
C1QA	ENSG00000173372.17	chr1:22636628-22639678	+	1	0	0	0	0.25	-1.44267	0.772827	NA
EPHB2	ENSG00000133216.16	chr1:22710839-22921500	+	42	23	34	34	33.25	0.0650963	0.928165	0.970238
TEX46	ENSG00000227868.6	chr1:23010834-23015852	-	1	1	0	0	0.5	-2.44264	0.617579	NA
KDM1A	ENSG00000004487.17	chr1:23019443-23083689	+	780	847	412	557	649	-0.747645	0.046796	0.180263
LUZP1	ENSG00000169641.13	chr1:23084023-23177808	-	160	153	76	174	140.75	-0.324234	0.528772	0.745623
HTR1D	ENSG00000179546.4	chr1:23191895-23194729	-	5	1	0	1	1.75	-2.58493	0.385442	NA
HNRNPR	ENSG00000125944.21	chr1:23303771-23344336	-	1376	1687	552	1137	1188	-0.858775	0.0420545	0.167342
ZNF436	ENSG00000125945.15	chr1:23359448-23369836	-	42	46	44	70	50.5	0.373459	0.546065	0.757972
TCEA3	ENSG00000204219.11	chr1:23380909-23424748	-	0	2	2	1	1.25	0.584956	0.856264	NA
ASAP3	ENSG00000088280.19	chr1:23428563-23484568	-	18	20	15	15	17	-0.341035	0.710612	NA
E2F2	ENSG00000007968.7	chr1:23506438-23531233	-	98	41	157	135	107.75	1.07088	0.0502301	0.18827
ID3	ENSG00000117318.9	chr1:23557926-23559501	-	665	752	628	852	724.25	0.0627581	0.867031	0.940703
RPL11	ENSG00000142676.14	chr1:23691742-23696835	+	4117	4594	3103	5579	4348.25	-0.00481	0.990162	0.997047
ELOA	ENSG00000011007.12	chr1:23743155-23762059	+	128	148	76	139	122.75	-0.360331	0.472546	0.703695
PITHD1	ENSG00000057757.10	chr1:23778418-23788232	+	110	119	74	103	101.5	-0.371597	0.454713	0.688718
LYPLA2	ENSG00000011009.11	chr1:23791145-23795539	+	203	203	189	208	200.75	-0.03234	0.938289	0.975523
GALE	ENSG00000117308.15	chr1:23795599-23800781	-	176	136	172	190	168.5	0.214444	0.626227	0.807437
HMGCL	ENSG00000117305.15	chr1:23801885-23838620	-	41	44	10	17	28	-1.6545	0.0341488	NA
FUCA1	ENSG00000179163.12	chr1:23845077-23868290	-	37	44	42	40	40.75	0.0177031	0.978263	0.992553
CNR2	ENSG00000188822.8	chr1:23870515-23913362	-	1	1	2	1	1.25	0.584957	0.845783	NA
PNRC2	ENSG00000189266.13	chr1:23956839-23963462	+	78	129	66	91	91	-0.398865	0.455234	0.689279
SRSF10	ENSG00000188529.15	chr1:23964347-23980927	-	434	638	218	293	395.75	-1.06891	0.00935305	0.0650597
IL22RA1	ENSG00000142677.4	chr1:24119771-24143140	-	5	6	12	2	6.25	0.347925	0.818742	NA
IFNLR1	ENSG00000185436.12	chr1:24154168-24187959	-	0	0	2	0	0.5	2.44261	0.617583	NA
GRHL3	ENSG00000158055.16	chr1:24319357-24364482	+	1	0	0	1	0.5	-1.24878e-05	0.999998	NA
STPG1	ENSG00000001460.18	chr1:24356999-24416934	-	10	19	5	12	11.5	-0.770515	0.4988	NA
NIPAL3	ENSG00000001461.17	chr1:24415802-24472976	+	67	83	76	61	71.75	-0.130786	0.810024	0.912434
RCAN3	ENSG00000117602.12	chr1:24502351-24541040	+	38	68	7	26	34.75	-1.68352	0.0357348	0.150976
NCMAP	ENSG00000184454.7	chr1:24556087-24609328	+	1	1	0	0	0.5	-2.44264	0.617579	NA
SRRM1	ENSG00000133226.17	chr1:24631716-24673281	+	446	510	187	402	386.25	-0.698742	0.120735	0.323844
CLIC4	ENSG00000169504.15	chr1:24745382-24844321	+	403	628	120	196	336.75	-1.70605	0.000112551	0.0052943
RUNX3	ENSG00000020633.19	chr1:24899511-24965121	-	8	4	5	9	6.5	0.222395	0.876557	NA
SYF2	ENSG00000117614.10	chr1:25222276-25232502	-	158	223	44	125	137.5	-1.17277	0.0343781	0.147624
RSRP1	ENSG00000117616.18	chr1:25242249-25338213	-	22	30	39	29	30	0.387024	0.600751	NA
RHD	ENSG00000187010.21	chr1:25272393-25330445	+	0	2	0	2	1	-1.07817e-16	1	NA
TMEM50A	ENSG00000183726.11	chr1:25338317-25362361	+	350	429	152	269	300	-0.887802	0.042194	0.167606
RHCE	ENSG00000188672.19	chr1:25362249-25430192	-	0	1	2	0	0.75	0.99997	0.820763	NA
MACO1	ENSG00000204178.11	chr1:25430858-25500209	+	100	114	83	107	101	-0.171611	0.728367	0.869911
LDLRAP1	ENSG00000157978.12	chr1:25543606-25568886	+	54	72	59	50	58.75	-0.209095	0.718433	0.864699
MAN1C1	ENSG00000117643.14	chr1:25617468-25786207	+	3	4	2	4	3.25	-0.222388	0.908823	NA
SELENON	ENSG00000162430.17	chr1:25800176-25818221	+	49	43	37	28	39.25	-0.501193	0.450662	0.684846
AL020996.2	ENSG00000255054.3	chr1:25811470-25823744	+	12	11	10	6	9.75	-0.523559	0.658135	NA
MTFR1L	ENSG00000117640.18	chr1:25818640-25832942	+	33	35	22	21	27.75	-0.661196	0.37986	NA
AUNIP	ENSG00000127423.11	chr1:25831913-25859458	-	60	74	34	45	53.25	-0.762307	0.205222	0.439658
PAQR7	ENSG00000182749.6	chr1:25861484-25875708	-	19	18	22	27	21.5	0.405258	0.627514	NA
STMN1	ENSG00000117632.23	chr1:25884181-25906991	-	943	1406	955	984	1072	-0.276733	0.460779	0.694349
PAFAH2	ENSG00000158006.14	chr1:25959767-25998117	-	25	41	15	37	29.5	-0.343953	0.664367	NA
EXTL1	ENSG00000158008.10	chr1:26019884-26036464	+	7	6	5	1	4.75	-1.11547	0.51197	NA
SLC30A2	ENSG00000158014.15	chr1:26037252-26046118	-	0	0	2	0	0.5	2.44261	0.617583	NA
PDIK1L	ENSG00000175087.10	chr1:26111165-26125555	+	17	30	15	12	18.5	-0.799699	0.379652	NA
FAM110D	ENSG00000197245.6	chr1:26159079-26163962	+	20	11	7	13	12.75	-0.632265	0.55627	NA
C1orf232	ENSG00000282872.2	chr1:26164101-26168963	-	0	0	0	0	0	NA	NA	NA
AL391650.1	ENSG00000236782.7	chr1:26169516-26171831	-	36	26	76	52	47.5	1.0458	0.100866	0.289977
ZNF593	ENSG00000142684.9	chr1:26169908-26170873	+	76	81	167	109	108.25	0.813904	0.1027	0.29294
CNKSR1	ENSG00000142675.18	chr1:26177484-26189884	+	1	2	15	1	4.75	2.41503	0.203941	NA
CEP85	ENSG00000130695.15	chr1:26234200-26278808	+	82	79	130	129	105	0.685892	0.154713	0.375241
SH3BGRL3	ENSG00000142669.15	chr1:26280086-26281522	+	171	149	182	208	177.5	0.285403	0.508043	0.731393
UBXN11	ENSG00000158062.20	chr1:26281328-26318363	-	20	13	25	36	23.5	0.886344	0.282672	NA
CRYBG2	ENSG00000176092.15	chr1:26321698-26360080	-	3	5	5	4	4.25	0.169927	0.921	NA
DHDDS	ENSG00000117682.17	chr1:26432282-26471306	+	79	67	74	76	74	0.038995	0.941654	0.977368
HMGN2	ENSG00000198830.11	chr1:26472440-26476642	+	384	645	874	714	654.25	0.625969	0.121485	0.324905
RPS6KA1	ENSG00000117676.14	chr1:26529761-26575030	+	214	253	243	345	263.75	0.332394	0.427193	0.662471
ARID1A	ENSG00000117713.20	chr1:26693236-26782104	+	229	216	115	249	202.25	-0.289866	0.546615	0.758363
PIGV	ENSG00000060642.11	chr1:26787054-26800659	+	19	27	17	9	18	-0.82312	0.37428	NA
ZDHHC18	ENSG00000204160.12	chr1:26826688-26857604	+	17	7	22	20	16.5	0.807356	0.404762	NA
SFN	ENSG00000175793.12	chr1:26863149-26864456	+	669	621	1367	1150	951.75	0.964335	0.00708695	0.0554852
GPN2	ENSG00000142751.15	chr1:26876132-26890283	-	49	44	59	58	52.5	0.331207	0.576751	0.776911
GPATCH3	ENSG00000198746.13	chr1:26890488-26900467	-	28	31	91	91	60.25	1.62515	0.00496775	0.044783
NUDC	ENSG00000090273.14	chr1:26900238-26946871	+	1095	1185	1223	1490	1248.25	0.250856	0.479729	0.709494
KDF1	ENSG00000175707.9	chr1:26949562-26960468	-	0	0	0	0	0	NA	NA	NA
TRNP1	ENSG00000253368.4	chr1:26993692-27000886	+	1	1	5	1	2	1.58495	0.532681	NA
TENT5B	ENSG00000158246.8	chr1:27005020-27012850	-	40	33	81	94	62	1.26139	0.0275004	0.1287
SLC9A1	ENSG00000090020.11	chr1:27098809-27166981	-	62	46	88	90	71.5	0.720847	0.186447	0.415206
WDTC1	ENSG00000142784.16	chr1:27234632-27308636	+	39	52	37	28	39	-0.485425	0.469172	0.701674
TMEM222	ENSG00000186501.14	chr1:27322145-27336400	+	64	51	56	91	65.5	0.354183	0.538774	0.753085
MAP3K6	ENSG00000142733.17	chr1:27354067-27366961	-	65	57	56	69	61.75	0.0350479	0.950659	0.980942
CD164L2	ENSG00000174950.11	chr1:27379176-27383333	-	0	0	0	1	0.25	1.44263	0.772833	NA
GPR3	ENSG00000181773.7	chr1:27392622-27395814	+	10	5	0	5	5	-1.58495	0.383046	NA
WASF2	ENSG00000158195.11	chr1:27404230-27490167	-	266	280	206	305	264.25	-0.0955769	0.819525	0.918057
AHDC1	ENSG00000126705.15	chr1:27534035-27604431	-	60	63	101	114	84.5	0.805679	0.116894	0.317254
IFI6	ENSG00000126709.15	chr1:27666064-27672198	-	95	66	110	128	99.75	0.563902	0.262857	0.507555
FAM76A	ENSG00000009780.16	chr1:27725961-27763116	+	9	24	10	17	15	-0.289504	0.77731	NA
STX12	ENSG00000117758.14	chr1:27773219-27824443	+	55	70	20	29	43.5	-1.35107	0.0393543	0.160356
PPP1R8	ENSG00000117751.18	chr1:27830782-27851676	+	140	162	96	125	130.75	-0.450501	0.333685	0.577321
RPA2	ENSG00000117748.10	chr1:27891524-27914746	-	178	237	142	289	211.5	0.0545774	0.909045	0.960706
SMPDL3B	ENSG00000130768.15	chr1:27935000-27959157	+	20	17	25	22	21	0.345137	0.682146	NA
XKR8	ENSG00000158156.9	chr1:27959588-27968093	+	4	2	10	7	5.75	1.5025	0.32976	NA
EYA3	ENSG00000158161.16	chr1:27970344-28088637	-	71	116	64	102	88.25	-0.171854	0.753092	0.882796
PTAFR	ENSG00000169403.12	chr1:28147166-28193936	-	0	0	0	1	0.25	1.44263	0.772833	NA
DNAJC8	ENSG00000126698.11	chr1:28199456-28233029	-	472	624	191	352	409.75	-1.01322	0.0194628	0.102372
ATP5IF1	ENSG00000130770.18	chr1:28236109-28246906	+	971	1115	864	969	979.75	-0.186532	0.600956	0.793398
SESN2	ENSG00000130766.5	chr1:28259518-28282491	+	43	29	83	53	52	0.917539	0.142532	0.35664
MED18	ENSG00000130772.14	chr1:28329002-28335965	+	49	72	34	49	51	-0.543822	0.381552	0.621105
PHACTR4	ENSG00000204138.13	chr1:28369582-28500364	+	108	145	66	123	110.5	-0.42075	0.419118	0.655601
RCC1	ENSG00000180198.16	chr1:28505943-28539300	+	432	479	245	397	388.25	-0.504877	0.220068	0.457917
TRNAU1AP	ENSG00000180098.9	chr1:28553085-28578545	+	68	110	44	38	65	-1.11818	0.0537636	0.195752
TAF12	ENSG00000120656.12	chr1:28589323-28643085	-	84	110	66	67	81.75	-0.544629	0.29787	0.54335
RAB42	ENSG00000188060.7	chr1:28592200-28595443	+	32	23	49	42	36.5	0.726436	0.289853	0.534885
GMEB1	ENSG00000162419.12	chr1:28668732-28719353	+	59	60	27	53	49.75	-0.572888	0.368704	0.609894
YTHDF2	ENSG00000198492.16	chr1:28736621-28769775	+	613	605	233	446	474.25	-0.84303	0.0473895	0.181652
OPRD1	ENSG00000116329.11	chr1:28812142-28871267	+	1	4	2	0	1.75	-1.32191	0.641055	NA
EPB41	ENSG00000159023.21	chr1:28887091-29120046	+	169	189	52	168	144.5	-0.702455	0.210546	0.44631
TMEM200B	ENSG00000253304.2	chr1:29119429-29123903	-	0	0	0	0	0	NA	NA	NA
SRSF4	ENSG00000116350.17	chr1:29147743-29181900	-	336	348	231	313	307	-0.330389	0.412026	0.649631
MECR	ENSG00000116353.16	chr1:29192657-29230942	-	39	41	32	47	39.75	-0.0181462	0.978205	0.992553
PTPRU	ENSG00000060656.20	chr1:29236516-29326813	+	32	37	20	29	29.5	-0.493813	0.506396	NA
LAPTM5	ENSG00000162511.8	chr1:30732469-30757774	-	0	0	0	0	0	NA	NA	NA
SDC3	ENSG00000162512.16	chr1:30869466-30908758	-	76	70	110	135	97.75	0.746814	0.13266	0.342133
PUM1	ENSG00000134644.16	chr1:30931506-31065991	-	419	472	194	415	375	-0.548982	0.222813	0.4607
NKAIN1	ENSG00000084628.10	chr1:31179745-31239887	-	1	5	0	4	2.5	-0.584954	0.811011	NA
SNRNP40	ENSG00000060688.13	chr1:31259568-31296788	-	360	461	307	401	382.25	-0.213632	0.59159	0.786271
ZCCHC17	ENSG00000121766.16	chr1:31296982-31364953	+	133	197	71	118	129.75	-0.804079	0.107859	0.301754
FABP3	ENSG00000121769.8	chr1:31365253-31376850	-	14	33	22	29	24.5	0.117838	0.887378	NA
SERINC2	ENSG00000168528.12	chr1:31409565-31434680	+	83	77	69	56	71.25	-0.356143	0.510576	0.733349
TINAGL1	ENSG00000142910.16	chr1:31576485-31587686	+	52	31	22	17	30.5	-1.08964	0.147263	NA
PEF1	ENSG00000162517.13	chr1:31629866-31644896	-	118	153	103	210	146	0.207871	0.679715	0.84148
COL16A1	ENSG00000084636.18	chr1:31652263-31704319	-	5	7	10	9	7.75	0.662966	0.612061	NA
ADGRB2	ENSG00000121753.12	chr1:31727117-31764893	-	20	13	27	21	20.25	0.54057	0.533203	NA
SPOCD1	ENSG00000134668.12	chr1:31790422-31816051	-	0	1	0	0	0.25	-1.44267	0.772827	NA
PTP4A2	ENSG00000184007.22	chr1:31906421-31944856	-	1071	974	746	600	847.75	-0.603422	0.0969055	0.28231
KHDRBS1	ENSG00000121774.18	chr1:32013868-32060850	+	1286	1411	349	660	926.5	-1.41843	0.000534713	0.0117843
TMEM39B	ENSG00000121775.18	chr1:32072031-32102866	+	68	56	79	112	78.75	0.623233	0.245964	0.489577
KPNA6	ENSG00000025800.14	chr1:32108056-32176563	+	731	789	331	519	592.5	-0.838536	0.0332096	0.144639
TXLNA	ENSG00000084652.16	chr1:32179675-32198285	+	365	342	466	656	457.25	0.666291	0.0878166	0.266385
IQCC	ENSG00000160051.12	chr1:32205671-32208682	+	8	15	15	12	12.5	0.231327	0.828399	NA
TMEM234	ENSG00000160055.20	chr1:32214472-32222359	-	14	8	17	13	13	0.44746	0.669588	NA
EIF3I	ENSG00000084623.11	chr1:32221928-32231604	+	1701	1877	1586	2134	1824.5	0.0561499	0.875762	0.944809
FAM167B	ENSG00000183615.6	chr1:32247222-32248856	+	26	38	15	22	25.25	-0.790545	0.322953	NA
LCK	ENSG00000182866.17	chr1:32251239-32286165	+	0	1	2	4	1.75	2.58494	0.378752	NA
HDAC1	ENSG00000116478.12	chr1:32292083-32333635	+	717	903	651	990	815.25	0.0185822	0.96194	0.986804
MARCKSL1	ENSG00000175130.7	chr1:32333839-32336233	-	444	397	437	564	460.5	0.251265	0.51218	0.733846
BSDC1	ENSG00000160058.19	chr1:32364633-32394731	-	78	86	88	99	87.75	0.189343	0.708754	0.858823
AL033529.1	ENSG00000254553.1	chr1:32465057-32600792	+	39	46	10	36	32.75	-0.885827	0.263149	0.507798
ZBTB8B	ENSG00000273274.2	chr1:32465072-32496686	+	6	1	12	7	6.5	1.44057	0.342272	NA
ZBTB8A	ENSG00000160062.15	chr1:32539427-32605941	+	39	38	12	39	32	-0.594359	0.449063	NA
ZBTB8OS	ENSG00000176261.15	chr1:32600172-32650903	-	122	155	49	103	107.25	-0.865813	0.105528	0.297321
RBBP4	ENSG00000162521.19	chr1:32651142-32686211	+	1172	1475	395	993	1008.75	-0.931349	0.0410745	0.164946
SYNC	ENSG00000162520.15	chr1:32679906-32703596	-	33	41	17	32	30.75	-0.594742	0.427146	NA
KIAA1522	ENSG00000162522.11	chr1:32741830-32774970	+	138	150	140	135	140.75	-0.0666365	0.881904	0.947089
YARS1	ENSG00000134684.11	chr1:32775237-32818153	-	807	1050	641	863	840.25	-0.304168	0.422259	0.658345
S100PBP	ENSG00000116497.18	chr1:32816767-32858875	+	42	54	17	37	37.5	-0.830073	0.24406	0.487464
FNDC5	ENSG00000160097.19	chr1:32862268-32872482	-	0	1	5	1	1.75	2.58493	0.385441	NA
HPCA	ENSG00000121905.10	chr1:32885994-32898441	+	10	7	2	6	6.25	-1.08746	0.464087	NA
RNF19B	ENSG00000116514.16	chr1:32936445-32964685	-	31	36	22	33	30.5	-0.284728	0.698264	NA
AK2	ENSG00000004455.17	chr1:33007940-33080996	-	1316	1617	729	1163	1206.25	-0.632464	0.102476	0.292866
AZIN2	ENSG00000142920.17	chr1:33081104-33123492	+	0	1	2	1	1	1.58493	0.661505	NA
TRIM62	ENSG00000116525.14	chr1:33145399-33182059	-	16	18	42	29	26.25	1.06228	0.175513	NA
ZNF362	ENSG00000160094.15	chr1:33256492-33300719	+	20	21	29	26	24	0.423809	0.594795	NA
A3GALT2	ENSG00000184389.9	chr1:33306766-33321098	-	0	0	0	1	0.25	1.44263	0.772833	NA
PHC2	ENSG00000134686.18	chr1:33323623-33431052	-	77	75	74	126	88	0.395929	0.456916	0.690911
ZSCAN20	ENSG00000121903.14	chr1:33472645-33496507	+	14	17	22	23	19	0.537658	0.541129	NA
CSMD2	ENSG00000121904.17	chr1:33513999-34165842	-	2	1	5	1	2.25	0.999996	0.673555	NA
HMGB4	ENSG00000176256.10	chr1:33860475-33864791	+	0	1	0	0	0.25	-1.44267	0.772827	NA
C1orf94	ENSG00000142698.15	chr1:34166883-34219131	+	38	12	37	20	26.75	0.189035	0.823851	NA
SMIM12	ENSG00000163866.9	chr1:34712737-34859755	-	125	102	133	134	123.5	0.234148	0.615494	0.801541
GJB5	ENSG00000189280.3	chr1:34755047-34758512	+	0	0	2	4	1.5	4.0276	0.218306	NA
GJB3	ENSG00000188910.8	chr1:34781214-34786369	+	22	10	22	17	17.75	0.285404	0.759973	NA
DLGAP3	ENSG00000116544.12	chr1:34865436-34929650	-	1	1	0	0	0.5	-2.44264	0.617579	NA
AC114490.3	ENSG00000284773.1	chr1:34974356-34985313	-	3	7	2	0	3	-2.32191	0.309604	NA
AC114490.2	ENSG00000271741.1	chr1:34981533-35031741	-	13	38	12	21	21	-0.628029	0.492504	NA
TMEM35B	ENSG00000243749.1	chr1:34981535-34985353	-	10	21	17	9	14.25	-0.253754	0.805872	NA
ZMYM6	ENSG00000163867.17	chr1:34986165-35031945	-	24	38	12	28	25.5	-0.632266	0.444974	NA
ZMYM1	ENSG00000197056.11	chr1:35032172-35115859	+	154	212	27	87	120	-1.68281	0.00376145	0.0376885
SFPQ	ENSG00000116560.11	chr1:35176378-35193145	-	1665	1852	714	1497	1432	-0.669645	0.11069	0.306732
ZMYM4	ENSG00000146463.12	chr1:35268709-35422058	+	183	235	71	153	160.5	-0.900003	0.0727199	0.238612
KIAA0319L	ENSG00000142687.18	chr1:35433492-35557950	-	104	116	74	124	104.5	-0.152002	0.765312	0.890184
NCDN	ENSG00000020129.16	chr1:35557473-35567274	+	86	60	145	217	127	1.31002	0.00795563	0.0590737
PSMB2	ENSG00000126067.12	chr1:35599541-35641526	-	1317	1680	1068	1351	1354	-0.309108	0.397179	0.635525
C1orf216	ENSG00000142686.8	chr1:35713877-35718894	-	25	24	27	43	29.75	0.514574	0.489891	NA
CLSPN	ENSG00000092853.14	chr1:35720218-35769978	-	276	392	123	299	272.5	-0.662604	0.177641	0.403246
AGO4	ENSG00000134698.11	chr1:35808016-35857890	+	23	27	64	13	31.75	0.622932	0.459925	NA
AGO1	ENSG00000092847.13	chr1:35869808-35930532	+	95	106	54	66	80.25	-0.74416	0.155924	0.376982
AGO3	ENSG00000126070.20	chr1:35930718-36072500	+	76	93	37	50	64	-0.957935	0.0926324	0.274573
TEKT2	ENSG00000092850.12	chr1:36084094-36088275	+	1	0	2	0	0.75	0.99997	0.820763	NA
ADPRS	ENSG00000116863.11	chr1:36088892-36093932	+	144	128	81	114	116.75	-0.480132	0.319547	0.563169
COL8A2	ENSG00000171812.13	chr1:36095239-36125222	-	1	0	0	0	0.25	-1.44267	0.772827	NA
TRAPPC3	ENSG00000054116.12	chr1:36136570-36156053	-	264	386	238	297	296.25	-0.2809	0.501299	0.726108
MAP7D1	ENSG00000116871.15	chr1:36155579-36180849	+	426	378	415	351	392.5	-0.0698505	0.855727	0.934855
THRAP3	ENSG00000054118.15	chr1:36224432-36305357	+	920	935	312	831	749.5	-0.698593	0.132846	0.342133
SH3D21	ENSG00000214193.11	chr1:36306368-36329340	+	3	1	0	2	1.5	-0.999987	0.739217	NA
STK40	ENSG00000196182.11	chr1:36339624-36385924	-	20	26	44	36	31.5	0.798367	0.270414	NA
LSM10	ENSG00000181817.6	chr1:36391238-36397908	-	92	105	160	123	120	0.522607	0.271372	0.516921
OSCP1	ENSG00000116885.18	chr1:36415827-36450451	-	8	5	2	4	4.75	-1.11547	0.50234	NA
MRPS15	ENSG00000116898.12	chr1:36455718-36464384	-	439	601	312	486	459.5	-0.382122	0.354034	0.595339
CSF3R	ENSG00000119535.18	chr1:36466043-36483278	-	0	0	2	0	0.5	2.44261	0.617583	NA
GRIK3	ENSG00000163873.10	chr1:36795527-37034515	-	12	8	12	9	10.25	0.0703915	0.95136	NA
ZC3H12A	ENSG00000163874.11	chr1:37474580-37484377	+	21	23	39	22	26.25	0.471307	0.549988	NA
MEAF6	ENSG00000163875.16	chr1:37489993-37514766	-	127	174	128	153	145.5	-0.0991926	0.829179	0.922147
SNIP1	ENSG00000163877.11	chr1:37534449-37554293	-	101	118	106	164	122.25	0.302029	0.534523	0.749216
DNALI1	ENSG00000163879.11	chr1:37556919-37566857	+	1	1	2	4	2	1.58495	0.525799	NA
GNL2	ENSG00000134697.13	chr1:37566816-37595937	-	405	516	349	668	484.5	0.143047	0.740251	0.876032
RSPO1	ENSG00000169218.14	chr1:37611350-37634892	-	1	5	0	0	1.5	-4.02761	0.224275	NA
C1orf109	ENSG00000116922.14	chr1:37681570-37692249	-	56	94	27	53	57.5	-0.906889	0.151186	0.370371
CDCA8	ENSG00000134690.11	chr1:37692481-37709719	+	189	209	218	304	230	0.391282	0.355141	0.596184
EPHA10	ENSG00000183317.17	chr1:37713880-37765133	-	0	0	5	1	1.5	4.0276	0.224275	NA
MANEAL	ENSG00000185090.14	chr1:37793802-37801137	+	36	37	42	72	46.75	0.643066	0.315864	0.559064
YRDC	ENSG00000196449.4	chr1:37802945-37808208	-	170	149	150	184	163.25	0.0662924	0.880495	0.946573
C1orf122	ENSG00000197982.14	chr1:37806979-37809454	+	114	94	290	194	173	1.21842	0.0074978	0.0573151
MTF1	ENSG00000188786.10	chr1:37809574-37859592	-	29	48	44	69	47.5	0.553393	0.39323	0.632217
INPP5B	ENSG00000204084.13	chr1:37860697-37947057	-	47	54	39	49	47.25	-0.198779	0.748406	0.880816
SF3A3	ENSG00000183431.12	chr1:37956975-37990075	-	744	901	538	862	761.25	-0.23266	0.555453	0.763248
FHL3	ENSG00000183386.10	chr1:37996770-38005606	-	62	63	54	65	61	-0.0709655	0.900266	0.956722
UTP11	ENSG00000183520.12	chr1:38009258-38024820	+	421	587	191	341	385	-0.921996	0.0342468	0.147367
POU3F1	ENSG00000185668.8	chr1:38043829-38046793	-	1	2	12	2	4.25	2.22239	0.242602	NA
RRAGC	ENSG00000116954.8	chr1:38838198-38859772	-	37	18	27	21	25.75	-0.196396	0.807554	NA
MYCBP	ENSG00000214114.9	chr1:38862493-38873368	-	32	29	7	16	21	-1.40717	0.112173	NA
GJA9	ENSG00000131233.10	chr1:38874069-38881587	-	1	0	0	0	0.25	-1.44267	0.772827	NA
RHBDL2	ENSG00000158315.11	chr1:38885807-38941830	-	2	8	5	4	4.75	-0.151999	0.927569	NA
AKIRIN1	ENSG00000174574.16	chr1:38991276-39006059	+	173	184	74	97	132	-1.06193	0.0225063	0.112869
NDUFS5	ENSG00000168653.11	chr1:39026318-39034636	+	1948	2361	1134	2274	1929.25	-0.338427	0.412957	0.650067
MACF1	ENSG00000127603.29	chr1:39081316-39487177	+	88	102	52	75	79.25	-0.58117	0.277385	0.523282
BMP8A	ENSG00000183682.8	chr1:39491636-39529869	+	8	8	20	0	9	0.321931	0.832615	NA
PABPC4	ENSG00000090621.14	chr1:39560816-39576790	-	842	829	314	714	674.75	-0.70087	0.112773	0.310203
HEYL	ENSG00000163909.8	chr1:39623435-39639643	-	2	1	5	0	2	0.736962	0.78361	NA
HPCAL4	ENSG00000116983.13	chr1:39678648-39691485	-	5	1	20	0	6.5	1.73696	0.339457	NA
PPIE	ENSG00000084072.17	chr1:39692182-39763914	+	223	256	169	227	218.75	-0.274524	0.517597	0.738457
BMP8B	ENSG00000116985.12	chr1:39757182-39788865	-	25	17	39	27	27	0.652078	0.401777	NA
OXCT2	ENSG00000198754.5	chr1:39769523-39771348	-	1	1	2	0	1	1.15696e-13	1	NA
TRIT1	ENSG00000043514.17	chr1:39838110-39883511	-	91	124	44	61	80	-1.03395	0.0558091	0.200572
MYCL	ENSG00000116990.11	chr1:39895426-39902256	-	12	7	15	11	11.25	0.452514	0.68504	NA
MFSD2A	ENSG00000168389.18	chr1:39955112-39969968	+	19	14	20	22	18.75	0.347925	0.69465	NA
CAP1	ENSG00000131236.17	chr1:40040233-40072649	+	1248	1517	523	1096	1096	-0.772175	0.0696398	0.233014
PPT1	ENSG00000131238.18	chr1:40072710-40097260	-	730	856	619	959	791	-0.00729484	0.985013	0.994928
RLF	ENSG00000117000.9	chr1:40161387-40240921	+	102	141	59	128	107.5	-0.377917	0.48593	0.714401
ZMPSTE24	ENSG00000084073.10	chr1:40258041-40294180	+	532	798	157	336	455.75	-1.43177	0.00180539	0.0247411
COL9A2	ENSG00000049089.15	chr1:40300489-40317813	-	3	1	7	9	5	2	0.236642	NA
SMAP2	ENSG00000084070.12	chr1:40344850-40423326	+	113	132	123	135	125.75	0.07459	0.872064	0.943262
ZFP69B	ENSG00000187801.15	chr1:40450102-40463718	+	2	4	0	9	3.75	0.584963	0.778743	NA
ZFP69	ENSG00000187815.10	chr1:40477290-40496343	+	7	15	7	6	8.75	-0.758988	0.546469	NA
EXO5	ENSG00000164002.11	chr1:40508741-40516556	+	0	0	0	0	0	NA	NA	NA
ZNF684	ENSG00000117010.17	chr1:40531573-40548167	+	22	23	25	36	26.5	0.438885	0.570286	NA
RIMS3	ENSG00000117016.10	chr1:40620680-40665682	-	5	8	15	12	10	1.05445	0.371805	NA
NFYC	ENSG00000066136.20	chr1:40691648-40771603	+	294	297	201	351	285.75	-0.0984891	0.820064	0.918215
KCNQ4	ENSG00000117013.17	chr1:40783787-40840452	+	2	0	7	0	2.25	1.80734	0.522277	NA
CITED4	ENSG00000179862.7	chr1:40861054-40862363	-	362	259	302	191	278.5	-0.333005	0.444862	0.679749
CTPS1	ENSG00000171793.16	chr1:40979688-41012565	+	583	613	255	457	477	-0.748267	0.0722614	0.237538
SCMH1	ENSG00000010803.16	chr1:41027200-41242154	-	22	26	7	17	18	-0.999997	0.287104	NA
FOXO6	ENSG00000204060.7	chr1:41361922-41383590	+	5	4	17	0	6.5	0.917538	0.593402	NA
EDN2	ENSG00000127129.10	chr1:41478775-41484683	-	1	4	10	11	6.5	2.07039	0.172851	NA
HIVEP3	ENSG00000127124.16	chr1:41506365-42035925	-	17	23	15	20	18.75	-0.192643	0.828536	NA
FOXJ3	ENSG00000198815.9	chr1:42176539-42335877	-	205	240	103	206	188.5	-0.526197	0.269797	0.51628
RIMKLA	ENSG00000177181.15	chr1:42380792-42424232	+	6	4	5	2	4.25	-0.514568	0.766907	NA
PPCS	ENSG00000127125.9	chr1:42456117-42473385	+	78	99	34	52	65.75	-1.04134	0.0696173	0.233014
CCDC30	ENSG00000186409.18	chr1:42463221-42657190	+	0	1	0	0	0.25	-1.44267	0.772827	NA
PPIH	ENSG00000171960.11	chr1:42658423-42676758	+	254	292	209	292	261.75	-0.12409	0.765636	0.890328
YBX1	ENSG00000065978.19	chr1:42682418-42703805	+	3412	2802	1348	2951	2628.25	-0.53152	0.211011	0.44688
CLDN19	ENSG00000164007.11	chr1:42733093-42740254	-	0	0	2	0	0.5	2.44261	0.617583	NA
P3H1	ENSG00000117385.16	chr1:42746335-42767084	-	357	377	501	456	422.75	0.382739	0.309425	0.553415
C1orf50	ENSG00000164008.16	chr1:42767249-42779491	+	18	23	17	15	18.25	-0.35755	0.689611	NA
AC098484.3	ENSG00000283580.3	chr1:42767292-42794493	+	6	17	17	9	12.25	0.17688	0.874106	NA
TMEM269	ENSG00000274386.5	chr1:42785007-42816619	+	2	0	0	0	0.5	-2.44264	0.617579	NA
SVBP	ENSG00000177868.12	chr1:42807052-42817397	-	33	26	2	32	23.25	-0.795177	0.438831	NA
ERMAP	ENSG00000164010.15	chr1:42817122-42844991	+	3	8	12	5	7	0.628033	0.657822	NA
ZNF691	ENSG00000164011.18	chr1:42846573-42852477	+	33	35	39	26	33.25	-0.0650937	0.926916	0.970088
SLC2A1	ENSG00000117394.24	chr1:42925353-42958893	-	943	725	957	1233	964.5	0.392812	0.292242	0.537682
EBNA1BP2	ENSG00000117395.13	chr1:43164175-43270936	-	1264	1559	810	1291	1231	-0.426152	0.270989	0.516843
CFAP57	ENSG00000243710.8	chr1:43172330-43254358	+	13	18	10	12	13.25	-0.494762	0.631156	NA
TIE1	ENSG00000066056.14	chr1:43300982-43323108	+	1	0	2	0	0.75	0.99997	0.820763	NA
MPL	ENSG00000117400.18	chr1:43337818-43354466	+	0	1	2	0	0.75	0.99997	0.820763	NA
CDC20	ENSG00000117399.14	chr1:43358981-43363203	+	869	853	606	1116	861	8.04516e-07	0.999998	0.999999
ELOVL1	ENSG00000066322.15	chr1:43363398-43368074	-	377	388	432	583	445	0.407949	0.291359	0.536706
MED8	ENSG00000159479.17	chr1:43383917-43389808	-	157	220	174	194	186.25	-0.034858	0.936595	0.974987
SZT2	ENSG00000198198.17	chr1:43389882-43454247	+	107	105	130	109	112.75	0.172947	0.716019	0.862579
HYI	ENSG00000178922.16	chr1:43451003-43453989	-	76	70	93	60	74.75	0.0675642	0.901698	0.95715
PTPRF	ENSG00000142949.17	chr1:43525187-43623666	+	679	595	366	483	530.75	-0.585528	0.124518	0.329365
KDM4A	ENSG00000066135.13	chr1:43650149-43705518	+	125	150	179	238	173	0.600616	0.175617	0.400015
AL451062.3	ENSG00000284989.1	chr1:43650149-43931014	+	56	67	71	105	74.75	0.516918	0.344656	0.586535
ST3GAL3	ENSG00000126091.21	chr1:43705824-43931165	+	4	1	2	1	2	-0.736957	0.765799	NA
ARTN	ENSG00000117407.17	chr1:43933320-43937240	+	2	0	0	0	0.5	-2.44264	0.617579	NA
IPO13	ENSG00000117408.11	chr1:43946950-43968022	+	122	126	140	195	145.75	0.433822	0.343385	0.58519
DPH2	ENSG00000132768.14	chr1:43970000-43973369	+	71	86	79	92	82	0.123233	0.812761	0.914618
ATP6V0B	ENSG00000117410.14	chr1:43974487-43978295	+	938	862	604	941	836.25	-0.220389	0.567416	0.770921
B4GALT2	ENSG00000117411.16	chr1:43978943-43991170	+	15	20	34	27	24	0.801455	0.320824	NA
CCDC24	ENSG00000159214.13	chr1:43991359-43996528	+	1	6	2	6	3.75	0.192648	0.919472	NA
SLC6A9	ENSG00000196517.13	chr1:43991500-44031467	-	211	212	177	189	197.25	-0.208813	0.617751	0.802846
KLF17	ENSG00000171872.5	chr1:44118821-44135140	+	1	1	0	5	1.75	1.32192	0.645956	NA
DMAP1	ENSG00000178028.14	chr1:44213455-44220681	+	308	311	462	519	400	0.664314	0.0800006	0.251245
ERI3	ENSG00000117419.16	chr1:44221070-44355260	-	281	301	218	326	281.5	-0.0974118	0.815177	0.915707
RNF220	ENSG00000187147.18	chr1:44405194-44651724	+	80	81	86	110	89.25	0.283794	0.576836	0.776911
TMEM53	ENSG00000126106.14	chr1:44635238-44674481	-	30	35	34	21	30	-0.241007	0.745707	NA
ARMH1	ENSG00000198520.12	chr1:44674692-44725591	+	1	1	0	2	1	1.15696e-13	1	NA
KIF2C	ENSG00000142945.13	chr1:44739818-44767767	+	650	642	356	740	597	-0.237357	0.582064	0.780285
RPS8	ENSG00000142937.12	chr1:44775251-44778779	+	9489	10853	5317	9157	8704	-0.490997	0.19977	0.432451
BEST4	ENSG00000142959.5	chr1:44783585-44788170	-	0	0	2	1	0.75	3.02758	0.484798	NA
PLK3	ENSG00000173846.13	chr1:44800377-44805990	+	18	14	10	15	14.25	-0.356141	0.722092	NA
TCTEX1D4	ENSG00000188396.4	chr1:44805893-44807351	-	1	1	2	1	1.25	0.584957	0.845783	NA
BTBD19	ENSG00000222009.8	chr1:44808482-44815585	+	13	2	0	2	4.25	-2.90687	0.16326	NA
PTCH2	ENSG00000117425.14	chr1:44819844-44843253	-	0	0	0	1	0.25	1.44263	0.772833	NA
EIF2B3	ENSG00000070785.17	chr1:44850522-44986722	-	253	301	101	237	223	-0.712862	0.144424	0.359315
HECTD3	ENSG00000126107.15	chr1:45002540-45011324	-	198	182	191	244	203.75	0.195017	0.64582	0.81873
UROD	ENSG00000126088.14	chr1:45010950-45015575	+	493	514	385	426	454.5	-0.312289	0.403366	0.642693
ZSWIM5	ENSG00000162415.7	chr1:45016399-45306209	-	24	35	25	36	30	0.0480956	0.948487	NA
HPDL	ENSG00000186603.6	chr1:45326895-45328679	+	413	330	238	299	320	-0.468439	0.244104	0.487464
MUTYH	ENSG00000132781.19	chr1:45329163-45340893	-	16	21	12	21	17.5	-0.165057	0.858443	NA
AL451136.1	ENSG00000288208.1	chr1:45329262-45491155	-	24	26	10	26	21.5	-0.473929	0.589226	NA
TOE1	ENSG00000132773.12	chr1:45340052-45343973	+	127	114	69	134	111	-0.247552	0.632681	0.812156
TESK2	ENSG00000070759.17	chr1:45343883-45491163	-	15	19	5	15	13.5	-0.765532	0.473197	NA
CCDC163	ENSG00000280670.3	chr1:45493866-45500079	-	11	21	17	18	16.75	0.129285	0.891002	NA
MMACHC	ENSG00000132763.15	chr1:45500300-45513382	+	402	640	152	276	367.5	-1.28367	0.00439892	0.0414484
PRDX1	ENSG00000117450.14	chr1:45511036-45523047	-	7025	8947	1291	3252	5128.75	-1.81383	4.79956e-05	0.00323547
AKR1A1	ENSG00000117448.13	chr1:45550543-45570049	+	431	404	346	359	385	-0.244152	0.519861	0.739789
NASP	ENSG00000132780.17	chr1:45583846-45618904	+	966	1269	722	1575	1133	0.039477	0.927725	0.970238
CCDC17	ENSG00000159588.15	chr1:45620044-45624057	-	0	1	2	0	0.75	0.99997	0.820763	NA
GPBP1L1	ENSG00000159592.11	chr1:45627304-45688113	-	199	309	81	201	197.5	-0.849132	0.100564	0.289458
TMEM69	ENSG00000159596.7	chr1:45688181-45694436	+	295	378	54	104	207.75	-2.09068	9.42497e-06	0.00121702
IPP	ENSG00000197429.11	chr1:45694324-45750653	-	55	69	12	23	39.75	-1.82491	0.00912793	0.0641112
MAST2	ENSG00000086015.22	chr1:45786987-46036122	+	113	114	123	147	124.25	0.250268	0.590088	0.785527
PIK3R3	ENSG00000117461.15	chr1:46040140-46133036	-	60	98	42	91	72.75	-0.248497	0.679212	0.841034
P3R3URF-PIK3R3	ENSG00000278139.1	chr1:46043661-46176488	-	39	38	20	37	33.5	-0.433895	0.547569	0.758668
TSPAN1	ENSG00000117472.10	chr1:46175073-46185962	+	17	15	15	17	16	1.77839e-06	0.999998	NA
POMGNT1	ENSG00000085998.14	chr1:46188682-46220305	-	85	86	56	60	71.75	-0.55987	0.296912	0.54266
LURAP1	ENSG00000171357.6	chr1:46203334-46221256	+	0	4	0	0	1	-3.44262	0.417124	NA
RAD54L	ENSG00000085999.13	chr1:46246461-46278480	+	142	144	93	148	131.75	-0.246981	0.605497	0.796178
LRRC41	ENSG00000132128.16	chr1:46261196-46303608	-	273	294	268	330	291.25	0.0767974	0.847502	0.931419
UQCRH	ENSG00000173660.12	chr1:46303698-46316776	+	1633	2163	1581	1550	1731.75	-0.277856	0.436007	0.67193
NSUN4	ENSG00000117481.10	chr1:46340177-46365152	+	74	108	59	99	85	-0.204013	0.709218	0.859045
FAAH	ENSG00000117480.16	chr1:46394317-46413848	+	0	0	0	0	0	NA	NA	NA
DMBX1	ENSG00000197587.11	chr1:46489836-46516216	+	7	12	17	7	10.75	0.337037	0.772089	NA
TMEM275	ENSG00000282881.2	chr1:46532166-46543969	-	0	1	5	2	2	2.80733	0.318199	NA
MKNK1	ENSG00000079277.22	chr1:46557407-46616843	-	89	104	47	99	84.75	-0.402631	0.472252	0.703695
MOB3C	ENSG00000142961.14	chr1:46607715-46616891	-	10	14	22	17	15.75	0.700441	0.466119	NA
ATPAF1	ENSG00000123472.12	chr1:46632737-46673867	-	161	174	96	97	132	-0.795559	0.0813775	0.254111
EFCAB14	ENSG00000159658.13	chr1:46674659-46719146	-	89	138	71	101	99.75	-0.400283	0.440635	0.676444
CYP4B1	ENSG00000142973.14	chr1:46757838-46819413	+	1	0	0	1	0.5	-1.24878e-05	0.999998	NA
CYP4X1	ENSG00000186377.8	chr1:47023669-47050751	+	0	0	0	0	0	NA	NA	NA
PDZK1IP1	ENSG00000162366.8	chr1:47183582-47191044	-	1	1	0	0	0.5	-2.44264	0.617579	NA
TAL1	ENSG00000162367.11	chr1:47216290-47232220	-	2	0	2	0	1	1.06522e-16	1	NA
STIL	ENSG00000123473.16	chr1:47250139-47314147	-	163	242	61	169	158.75	-0.816287	0.13294	0.342133
CMPK1	ENSG00000162368.13	chr1:47333797-47378839	+	430	593	42	147	303	-2.43635	5.34592e-06	0.000907079
FOXE3	ENSG00000186790.6	chr1:47416285-47418052	+	4	1	5	1	2.75	0.263036	0.90392	NA
FOXD2	ENSG00000186564.6	chr1:47438044-47440691	+	7	1	5	6	4.75	0.459433	0.787987	NA
TRABD2B	ENSG00000269113.4	chr1:47760528-47997385	-	0	1	7	1	2.25	2.99997	0.277002	NA
SPATA6	ENSG00000132122.12	chr1:48295373-48472208	-	1	1	5	1	2	1.58495	0.532681	NA
AGBL4	ENSG00000186094.17	chr1:48532854-50023954	-	1	1	0	1	0.75	-0.999984	0.805522	NA
BEND5	ENSG00000162373.13	chr1:48727519-48776969	-	1	0	0	0	0.25	-1.44267	0.772827	NA
ELAVL4	ENSG00000162374.18	chr1:50024029-50203772	+	0	6	5	0	2.75	-0.263028	0.918572	NA
DMRTA2	ENSG00000142700.12	chr1:50417550-50423443	-	1	2	0	1	1	-1.58494	0.661504	NA
FAF1	ENSG00000185104.20	chr1:50437028-50960267	-	509	549	142	270	367.5	-1.36062	0.00170445	0.0237483
CDKN2C	ENSG00000123080.12	chr1:50960745-50974634	+	105	111	162	131	127.25	0.43987	0.343403	0.58519
C1orf185	ENSG00000204006.10	chr1:51102221-51148086	+	1	4	2	0	1.75	-1.32191	0.641055	NA
RNF11	ENSG00000123091.5	chr1:51236273-51273447	+	70	73	34	25	50.5	-1.27723	0.0377908	0.15599
TTC39A	ENSG00000085831.15	chr1:51287258-51345116	-	1	1	2	2	1.5	0.999992	0.719138	NA
EPS15	ENSG00000085832.17	chr1:51354263-51519266	-	191	244	49	92	144	-1.62532	0.00104258	0.0177396
OSBPL9	ENSG00000117859.19	chr1:51577179-51798427	+	304	416	74	168	240.5	-1.57299	0.00121144	0.0194299
NRDC	ENSG00000078618.22	chr1:51789191-51878937	-	844	1129	201	525	674.75	-1.44235	0.00218199	0.0275716
RAB3B	ENSG00000169213.7	chr1:51907956-51990700	-	7	1	2	2	3	-0.999991	0.634494	NA
TXNDC12	ENSG00000117862.13	chr1:52020131-52055191	-	180	231	243	262	229	0.297146	0.47538	0.705338
AL445685.3	ENSG00000285839.1	chr1:52020153-52033350	-	126	142	128	131	131.75	-0.0492802	0.913961	0.963164
KTI12	ENSG00000198841.4	chr1:52032103-52033810	-	55	44	39	52	47.5	-0.121561	0.845379	0.930052
BTF3L4	ENSG00000134717.18	chr1:52056199-52090716	+	344	453	174	258	307.25	-0.883547	0.0358063	0.151068
ZFYVE9	ENSG00000157077.14	chr1:52142094-52346686	+	78	107	61	65	77.75	-0.5541	0.299209	0.543843
CC2D1B	ENSG00000154222.14	chr1:52345723-52366193	-	89	104	123	103	104.75	0.227723	0.640049	0.816573
ORC1	ENSG00000085840.13	chr1:52372829-52404423	-	336	363	218	465	345.5	-0.033406	0.941157	0.977183
PRPF38A	ENSG00000134748.13	chr1:52404602-52420836	+	271	350	147	222	247.5	-0.750972	0.0825996	0.25679
TUT4	ENSG00000134744.14	chr1:52408282-52553487	-	147	259	47	91	136	-1.55681	0.00318274	0.0340881
SHISAL2A	ENSG00000182183.15	chr1:52633168-52669683	+	0	0	0	0	0	NA	NA	NA
COA7	ENSG00000162377.6	chr1:52684449-52698347	-	248	306	258	448	315	0.349783	0.419385	0.655794
ZYG11B	ENSG00000162378.13	chr1:52726453-52827336	+	144	194	44	93	118.75	-1.30285	0.0137081	0.0826269
ZYG11A	ENSG00000203995.10	chr1:52842511-52894998	+	90	118	42	86	84	-0.700438	0.213016	0.449497
ECHDC2	ENSG00000121310.17	chr1:52895910-52927212	-	3	5	5	7	5	0.584964	0.714579	NA
SCP2	ENSG00000116171.19	chr1:52927276-53051698	+	1483	1764	690	1869	1451.5	-0.343526	0.457065	0.690911
CPT2	ENSG00000157184.7	chr1:53196792-53214197	+	94	104	34	69	75.25	-0.942855	0.0992035	0.287089
CZIB	ENSG00000162384.14	chr1:53214099-53220634	-	31	88	56	63	59.5	1.23294e-06	0.999998	0.999999
MAGOH	ENSG00000162385.11	chr1:53226900-53238518	-	339	470	226	430	366.25	-0.302443	0.496546	0.722479
LRP8	ENSG00000157193.18	chr1:53242364-53328469	-	111	164	108	142	131.25	-0.137503	0.77455	0.89547
GLIS1	ENSG00000174332.5	chr1:53506237-53738106	-	10	5	15	10	10	0.736967	0.534748	NA
NDC1	ENSG00000058804.12	chr1:53765478-53838463	-	398	591	147	365	375.25	-0.949825	0.0500432	0.187877
YIPF1	ENSG00000058799.15	chr1:53851719-53889798	-	66	89	86	96	84.25	0.231671	0.656211	0.825574
DIO1	ENSG00000211452.11	chr1:53891239-53911086	+	0	0	5	0	1.25	3.76455	0.332407	NA
HSPB11	ENSG00000081870.11	chr1:53916574-53945929	-	442	736	216	312	426.5	-1.15773	0.00676362	0.0536874
LRRC42	ENSG00000116212.15	chr1:53946085-53968168	+	313	436	108	161	254.5	-1.47736	0.000720548	0.0140254
LDLRAD1	ENSG00000203985.11	chr1:54007298-54018186	-	0	1	0	0	0.25	-1.44267	0.772827	NA
TMEM59	ENSG00000116209.12	chr1:54026681-54053504	-	853	1037	493	699	770.5	-0.665001	0.0810219	0.253345
TCEANC2	ENSG00000116205.14	chr1:54053584-54112519	+	42	63	27	29	40.25	-0.906889	0.174396	0.398619
AL357673.1	ENSG00000256407.2	chr1:54132686-54200073	-	5	2	2	9	4.5	0.652078	0.709065	NA
CYB5RL	ENSG00000215883.10	chr1:54169651-54200036	-	3	6	10	7	6.5	0.917538	0.522939	NA
MRPL37	ENSG00000116221.15	chr1:54184041-54225464	+	670	753	417	465	576.25	-0.690084	0.060957	0.213312
SSBP3	ENSG00000157216.15	chr1:54225432-54413479	-	244	253	223	261	245.25	-0.0382381	0.924999	0.969444
ACOT11	ENSG00000162390.17	chr1:54542257-54639192	+	10	8	15	20	13.25	0.959359	0.355153	NA
MROH7	ENSG00000184313.20	chr1:54641754-54710266	+	0	1	0	0	0.25	-1.44267	0.772827	NA
MROH7-TTC4	ENSG00000271723.5	chr1:54641786-54742308	+	44	67	25	54	47.5	-0.490634	0.462454	0.69533
TTC4	ENSG00000243725.7	chr1:54715861-54742657	+	72	104	39	81	74	-0.55254	0.345903	0.587484
PARS2	ENSG00000162396.6	chr1:54756898-54764523	-	32	36	17	47	33	-0.0874613	0.908644	0.960556
TTC22	ENSG00000006555.11	chr1:54779712-54801323	-	0	1	0	0	0.25	-1.44267	0.772827	NA
LEXM	ENSG00000162398.11	chr1:54806063-54842252	+	0	0	0	0	0	NA	NA	NA
DHCR24	ENSG00000116133.13	chr1:54849627-54887195	-	694	820	962	1251	931.75	0.547639	0.136844	0.348013
TMEM61	ENSG00000143001.5	chr1:54980628-54992288	+	2	4	2	0	2	-1.58495	0.551111	NA
BSND	ENSG00000162399.9	chr1:54998933-55017172	+	4	2	7	1	3.5	0.415039	0.832299	NA
PCSK9	ENSG00000169174.11	chr1:55039447-55064852	+	600	429	199	308	384	-1.02118	0.0150671	0.0875935
USP24	ENSG00000162402.14	chr1:55066359-55215364	-	381	444	120	243	297	-1.18442	0.00891059	0.0633507
AC119674.2	ENSG00000284686.1	chr1:56173433-56524495	-	14	17	7	4	10.5	-1.49476	0.202288	NA
PLPP3	ENSG00000162407.9	chr1:56494761-56645301	-	59	70	39	54	55.5	-0.472067	0.426079	0.661411
PRKAA2	ENSG00000162409.11	chr1:56645314-56715335	+	182	244	47	38	127.75	-2.32532	1.87131e-06	0.000542129
DAB1	ENSG00000173406.15	chr1:56994778-58546734	-	2	0	0	1	0.75	-0.999981	0.820761	NA
OMA1	ENSG00000162600.12	chr1:58415384-58546802	-	70	99	17	56	60.5	-1.21105	0.0695874	0.233009
TACSTD2	ENSG00000184292.7	chr1:58575433-58577252	-	0	0	2	0	0.5	2.44261	0.617583	NA
MYSM1	ENSG00000162601.11	chr1:58643440-58700077	-	51	98	32	48	57.25	-0.897239	0.151273	0.370371
JUN	ENSG00000177606.7	chr1:58780791-58784047	-	39	56	88	47	57.5	0.506961	0.411524	0.649261
FGGY	ENSG00000172456.18	chr1:59296638-59810647	+	19	21	22	32	23.5	0.432961	0.593746	NA
HOOK1	ENSG00000134709.12	chr1:59814786-59876322	+	68	89	15	48	55	-1.31734	0.0514962	0.190909
NFIA	ENSG00000162599.17	chr1:60865259-61462788	+	216	254	74	158	175.5	-1.01853	0.0377766	0.15599
TM2D1	ENSG00000162604.12	chr1:61681046-61725423	-	91	126	29	42	72	-1.6118	0.00438103	0.0414233
PATJ	ENSG00000132849.21	chr1:61742477-62178675	+	156	178	59	123	129	-0.875908	0.0869757	0.264475
KANK4	ENSG00000132854.19	chr1:62236165-62319434	-	2	4	5	1	3	3.3855e-06	0.999999	NA
USP1	ENSG00000162607.13	chr1:62436297-62451804	+	635	907	167	446	538.75	-1.33084	0.00580631	0.0487028
DOCK7	ENSG00000116641.18	chr1:62454298-62688386	-	370	497	93	205	291.25	-1.54072	0.00109069	0.0181007
ATG4C	ENSG00000125703.15	chr1:62784132-62865516	+	109	135	20	45	77.25	-1.90837	0.00114059	0.0187401
FOXD3	ENSG00000187140.6	chr1:63322567-63325128	+	0	2	2	1	1.25	0.584956	0.856264	NA
ALG6	ENSG00000088035.18	chr1:63367575-63438553	+	75	151	64	112	100.5	-0.360746	0.518425	0.739131
ITGB3BP	ENSG00000142856.17	chr1:63440770-63593721	-	353	555	113	163	296	-1.71802	8.7626e-05	0.00469798
EFCAB7	ENSG00000203965.13	chr1:63523372-63572693	+	56	108	20	31	53.75	-1.68512	0.00928859	0.0647588
PGM1	ENSG00000079739.17	chr1:63593411-63660245	+	1246	1438	800	1155	1159.75	-0.457215	0.220589	0.458274
ROR1	ENSG00000185483.12	chr1:63774017-64181498	+	85	97	29	74	71.25	-0.821293	0.174973	0.399276
UBE2U	ENSG00000177414.13	chr1:64203627-64267368	+	0	1	2	0	0.75	0.99997	0.820763	NA
CACHD1	ENSG00000158966.16	chr1:64470129-64693058	+	10	8	5	11	8.5	-0.169922	0.893408	NA
RAVER2	ENSG00000162437.14	chr1:64745095-64833232	+	139	157	29	78	100.75	-1.46798	0.00980052	0.0671032
JAK1	ENSG00000162434.13	chr1:64833229-65067754	-	1215	1547	491	943	1049	-0.945667	0.0229426	0.113943
AK4	ENSG00000162433.15	chr1:65147549-65232145	+	251	271	56	137	178.75	-1.43545	0.00449455	0.042047
DNAJC6	ENSG00000116675.16	chr1:65248219-65415871	+	166	235	52	148	150.25	-1.0036	0.0670494	0.228008
LEPROT	ENSG00000213625.9	chr1:65420587-65436007	+	91	141	29	55	79	-1.46566	0.0110157	0.0720855
LEPR	ENSG00000116678.20	chr1:65420652-65641559	+	77	66	15	42	50	-1.32698	0.0495406	0.186832
PDE4B	ENSG00000184588.18	chr1:65792514-66374579	+	52	57	17	42	42	-0.885539	0.202802	0.436556
SGIP1	ENSG00000118473.22	chr1:66533383-66751139	+	3	1	5	0	2.25	0.321929	0.899525	NA
WDR78	ENSG00000152763.17	chr1:66812885-66924856	-	11	11	10	4	9	-0.652073	0.600815	NA
MIER1	ENSG00000198160.14	chr1:66924895-66988619	+	205	352	152	205	228.5	-0.641752	0.15747	0.378127
SLC35D1	ENSG00000116704.8	chr1:66999350-67054148	-	79	123	88	109	99.75	-0.0361588	0.943648	0.978882
C1orf141	ENSG00000203963.11	chr1:67092165-67231853	-	0	0	0	0	0	NA	NA	NA
IL23R	ENSG00000162594.16	chr1:67138907-67259979	+	0	0	0	0	0	NA	NA	NA
IL12RB2	ENSG00000081985.13	chr1:67307364-67398724	+	2	4	2	1	2.25	-0.999991	0.667844	NA
SERBP1	ENSG00000142864.14	chr1:67407810-67430415	-	6122	7800	2762	4706	5347.5	-0.898572	0.0205206	0.10605
GADD45A	ENSG00000116717.13	chr1:67685201-67688334	+	68	76	160	92	99	0.807356	0.122102	0.325889
GNG12	ENSG00000172380.6	chr1:67701475-67833467	-	480	685	42	199	351.5	-2.27322	7.93728e-05	0.00441596
DIRAS3	ENSG00000162595.7	chr1:68045886-68051631	-	1	0	2	1	1	1.58493	0.661505	NA
WLS	ENSG00000116729.14	chr1:68098473-68233120	-	1141	1111	601	1245	1024.5	-0.286803	0.495592	0.721892
RPE65	ENSG00000116745.7	chr1:68428822-68449954	-	0	0	0	0	0	NA	NA	NA
DEPDC1	ENSG00000024526.17	chr1:68474152-68497221	-	251	390	42	129	203	-1.90633	0.000452437	0.0109258
LRRC7	ENSG00000033122.21	chr1:69567922-70151945	+	12	8	10	1	7.75	-0.862491	0.546383	NA
LRRC40	ENSG00000066557.6	chr1:70144805-70205579	-	325	502	49	104	245	-2.43435	5.75967e-07	0.000240021
SRSF11	ENSG00000116754.13	chr1:70205682-70253052	+	564	689	295	511	514.75	-0.636534	0.124466	0.329324
ANKRD13C	ENSG00000118454.13	chr1:70258999-70354734	-	233	249	110	157	187.25	-0.852192	0.0522806	0.192588
HHLA3	ENSG00000197568.14	chr1:70354805-70385339	+	64	108	52	58	70.5	-0.644904	0.254257	0.499043
CTH	ENSG00000116761.12	chr1:70411218-70439851	+	951	1118	218	413	675	-1.71322	4.14479e-05	0.00306576
PTGER3	ENSG00000050628.20	chr1:70852353-71047808	-	1	0	0	1	0.5	-1.24878e-05	0.999998	NA
ZRANB2	ENSG00000132485.14	chr1:71063291-71081289	-	486	844	248	329	476.75	-1.20478	0.00438434	0.0414233
NEGR1	ENSG00000172260.15	chr1:71395943-72282539	-	2	5	5	1	3.25	-0.222388	0.911691	NA
LRRIQ3	ENSG00000162620.16	chr1:74026015-74198187	-	2	4	0	0	1.5	-4.02761	0.218306	NA
FPGT	ENSG00000254685.6	chr1:74198212-74234086	+	63	93	44	39	59.75	-0.910361	0.119869	0.322124
FPGT-TNNI3K	ENSG00000259030.7	chr1:74198235-74544393	+	16	23	2	6	11.75	-2.2854	0.0528756	NA
LRRC53	ENSG00000162621.6	chr1:74469878-74512614	-	0	1	0	0	0.25	-1.44267	0.772827	NA
ERICH3	ENSG00000178965.14	chr1:74568117-74673792	-	2	1	2	0	1.25	-0.584953	0.856264	NA
CRYZ	ENSG00000116791.14	chr1:74705482-74733408	-	583	752	125	211	417.75	-1.99031	2.41667e-06	0.000610428
TYW3	ENSG00000162623.16	chr1:74733152-74766678	+	124	230	64	99	129.25	-1.11888	0.0304075	0.136991
SLC44A5	ENSG00000137968.16	chr1:75202131-75611116	-	1	1	2	0	1	1.15696e-13	1	NA
ACADM	ENSG00000117054.14	chr1:75724347-75787575	+	1270	1611	137	343	840.25	-2.58546	1.59677e-08	2.43987e-05
RABGGTB	ENSG00000137955.16	chr1:75786197-75795086	+	837	1388	314	542	770.25	-1.37812	0.00131837	0.0202791
ST6GALNAC3	ENSG00000184005.11	chr1:76074746-76634603	+	0	5	5	1	2.75	0.263037	0.911263	NA
ST6GALNAC5	ENSG00000117069.15	chr1:76867480-77067546	+	0	4	5	1	2.5	0.584962	0.811008	NA
PIGK	ENSG00000142892.15	chr1:77088989-77219430	-	568	809	226	459	515.5	-1.00735	0.0234081	0.115132
AK5	ENSG00000154027.19	chr1:77282019-77559966	+	1	7	2	1	2.75	-1.41503	0.524173	NA
ZZZ3	ENSG00000036549.13	chr1:77562416-77683419	-	264	349	81	185	219.75	-1.20446	0.0139227	0.0834817
USP33	ENSG00000077254.14	chr1:77695987-77759852	-	718	851	135	381	521.25	-1.6044	0.000894137	0.016042
MIGA1	ENSG00000180488.15	chr1:77779624-77879539	+	239	281	32	105	164.25	-1.92433	0.000495805	0.011557
NEXN	ENSG00000162614.19	chr1:77888513-77943895	+	67	75	5	38	46.25	-1.72348	0.0306429	0.137578
FUBP1	ENSG00000162613.17	chr1:77944055-77979110	-	838	891	248	798	693.75	-0.725054	0.144275	0.359207
DNAJB4	ENSG00000162616.9	chr1:77979175-78017964	+	340	549	61	131	270.25	-2.21108	5.44168e-06	0.000907079
IFI44L	ENSG00000137959.16	chr1:78619922-78646145	+	2	0	2	0	1	1.06522e-16	1	NA
IFI44	ENSG00000137965.11	chr1:78649796-78664078	+	59	48	22	87	54	0.0267188	0.969833	0.99038
ADGRL2	ENSG00000117114.20	chr1:81306147-81992436	+	2	19	17	0	9.5	-0.30485	0.847767	NA
TTLL7	ENSG00000137941.17	chr1:83865024-83999150	-	26	48	10	11	23.75	-1.81713	0.0321909	NA
PRKACB	ENSG00000142875.19	chr1:84078062-84238498	+	324	380	83	157	236	-1.55254	0.000672769	0.0134086
SAMD13	ENSG00000203943.9	chr1:84298366-84389957	+	1	7	0	5	3.25	-0.678064	0.760664	NA
DNASE2B	ENSG00000137976.7	chr1:84398532-84415018	+	1	0	0	0	0.25	-1.44267	0.772827	NA
RPF1	ENSG00000117133.11	chr1:84479259-84498352	+	525	678	137	445	446.25	-1.04754	0.0407661	0.164211
GNG5	ENSG00000174021.11	chr1:84498325-84506581	-	539	627	552	695	603.25	0.0968943	0.795876	0.904984
CTBS	ENSG00000117151.13	chr1:84549611-84574480	-	32	61	12	16	30.25	-1.7318	0.0258744	NA
SSX2IP	ENSG00000117155.16	chr1:84643707-84690803	-	233	368	71	185	214.25	-1.23122	0.0178996	0.0971602
LPAR3	ENSG00000171517.6	chr1:84811602-84893206	-	0	2	2	0	1	8.95505e-30	1	NA
MCOLN2	ENSG00000153898.13	chr1:84925583-84997113	-	1	0	0	0	0.25	-1.44267	0.772827	NA
WDR63	ENSG00000162643.13	chr1:84999147-85133138	+	0	2	5	1	2	1.58495	0.557632	NA
MCOLN3	ENSG00000055732.13	chr1:85018082-85048500	-	0	0	0	0	0	NA	NA	NA
SYDE2	ENSG00000097096.9	chr1:85156889-85201016	-	61	58	27	53	49.75	-0.572888	0.368834	0.609894
C1orf52	ENSG00000162642.14	chr1:85249953-85259672	-	166	216	145	226	188.25	-0.0421527	0.925939	0.969444
BCL10	ENSG00000142867.14	chr1:85265776-85276632	-	157	213	66	99	133.75	-1.16506	0.0159839	0.0907976
DDAH1	ENSG00000153904.21	chr1:85318481-85578363	-	146	267	47	82	135.5	-1.67877	0.00133464	0.0203264
CCN1	ENSG00000142871.18	chr1:85580761-85584589	+	667	491	231	515	476	-0.634387	0.164661	0.387061
ZNHIT6	ENSG00000117174.11	chr1:85649417-85708433	-	276	391	206	313	296.5	-0.361951	0.399849	0.638977
COL24A1	ENSG00000171502.15	chr1:85729233-86156943	-	1	2	2	5	2.5	1.22239	0.585938	NA
ODF2L	ENSG00000122417.15	chr1:86346824-86396342	-	118	166	37	77	99.5	-1.31686	0.0163733	0.0920921
CLCA2	ENSG00000137975.8	chr1:86424171-86456553	+	3	4	5	9	5.25	1	0.526509	NA
SH3GLB1	ENSG00000097033.14	chr1:86704570-86748184	+	427	660	133	267	371.75	-1.44228	0.00170444	0.0237483
SELENOF	ENSG00000183291.17	chr1:86862445-86914424	-	747	1119	577	722	791.25	-0.522547	0.178202	0.403895
HS2ST1	ENSG00000153936.17	chr1:86914635-87109982	+	211	284	108	135	184.5	-1.02647	0.0203255	0.105817
AC093155.3	ENSG00000267561.2	chr1:86993009-87169204	+	77	93	32	64	66.5	-0.824427	0.163063	0.384704
LMO4	ENSG00000143013.13	chr1:87328880-87348923	+	433	363	248	369	353.25	-0.367497	0.368691	0.609894
PKN2	ENSG00000065243.20	chr1:88684222-88836255	+	703	953	133	345	533.5	-1.79262	0.00016132	0.00624041
GTF2B	ENSG00000137947.12	chr1:88852633-88891944	-	387	499	160	341	346.75	-0.822495	0.0723207	0.237647
KYAT3	ENSG00000137944.18	chr1:88935773-88992953	-	252	371	44	140	201.75	-1.75952	0.00125591	0.0198032
RBMXL1	ENSG00000213516.10	chr1:88979456-88992960	-	473	561	189	508	432.75	-0.569004	0.237096	0.479315
GBP3	ENSG00000117226.12	chr1:89006679-89022894	-	2	8	0	4	3.5	-1.32192	0.534108	NA
GBP1	ENSG00000117228.10	chr1:89052319-89065230	-	2	0	2	1	1.25	0.584956	0.856264	NA
GBP2	ENSG00000162645.13	chr1:89106132-89150456	-	6	10	17	12	11.25	0.857982	0.444253	NA
GBP7	ENSG00000213512.3	chr1:89131742-89176009	-	1	0	0	0	0.25	-1.44267	0.772827	NA
GBP4	ENSG00000162654.9	chr1:89181144-89198942	-	0	0	5	1	1.5	4.0276	0.224275	NA
GBP5	ENSG00000154451.14	chr1:89258950-89272804	-	0	0	0	0	0	NA	NA	NA
GBP6	ENSG00000183347.15	chr1:89364059-89388160	+	0	0	0	0	0	NA	NA	NA
LRRC8B	ENSG00000197147.14	chr1:89524829-89597864	+	11	21	5	5	10.5	-1.67807	0.157188	NA
AC099569.1	ENSG00000288629.1	chr1:89579592-89579654	+	3	2	0	0	1.25	-3.76457	0.283012	NA
LRRC8C	ENSG00000171488.15	chr1:89633072-89769903	+	1	4	2	0	1.75	-1.32191	0.641055	NA
AC093423.3	ENSG00000271949.1	chr1:89633140-89933250	+	7	12	5	4	7	-1.078	0.437348	NA
LRRC8D	ENSG00000171492.14	chr1:89821014-89936611	+	111	107	34	69	80.25	-1.08168	0.0544162	0.197262
ZNF326	ENSG00000162664.17	chr1:89995110-90035533	+	381	522	106	281	322.5	-1.22239	0.013427	0.0814973
BARHL2	ENSG00000143032.8	chr1:90711539-90717302	-	0	1	2	0	0.75	0.99997	0.820763	NA
ZNF644	ENSG00000122482.21	chr1:90915298-91022272	-	135	220	56	157	142	-0.736964	0.187717	0.41721
HFM1	ENSG00000162669.16	chr1:91260766-91404856	-	0	1	5	1	1.75	2.58493	0.385441	NA
CDC7	ENSG00000097046.13	chr1:91500851-91525764	+	142	222	47	114	131.25	-1.17688	0.0307054	0.137589
TGFBR3	ENSG00000069702.11	chr1:91680343-91906335	-	88	111	47	88	83.5	-0.559808	0.31069	0.554488
BRDT	ENSG00000137948.18	chr1:91949371-92014426	+	0	6	0	1	1.75	-2.58493	0.422415	NA
SETSIP	ENSG00000230667.5	chr1:92074533-92075441	-	686	866	322	598	618	-0.754422	0.0726115	0.238432
BTBD8	ENSG00000189195.14	chr1:92080305-92184725	+	9	12	2	2	6.25	-2.39231	0.120537	NA
GLMN	ENSG00000174842.17	chr1:92246402-92298987	-	159	226	42	102	132.25	-1.41879	0.00836817	0.0609852
RPAP2	ENSG00000122484.9	chr1:92299059-92402056	+	134	203	27	76	110	-1.7101	0.00306808	0.0334063
GFI1	ENSG00000162676.12	chr1:92473043-92486925	-	2	0	0	0	0.5	-2.44264	0.617579	NA
EVI5	ENSG00000067208.14	chr1:92508696-92792404	-	92	155	32	53	83	-1.53897	0.00658167	0.0529485
RPL5	ENSG00000122406.14	chr1:92832013-92841924	+	8849	11390	2288	6228	7188.75	-1.24889	0.00642894	0.0521285
DIPK1A	ENSG00000154511.12	chr1:92832737-92961522	-	21	48	0	15	21	-2.20163	0.0532543	NA
MTF2	ENSG00000143033.18	chr1:93079235-93139079	+	155	236	86	196	168.25	-0.471472	0.360204	0.601517
TMED5	ENSG00000117500.13	chr1:93149742-93180516	-	374	502	110	255	310.25	-1.26303	0.00793609	0.0590737
CCDC18	ENSG00000122483.17	chr1:93179919-93278730	+	203	224	69	130	156.5	-1.10147	0.0223772	0.112413
DR1	ENSG00000117505.13	chr1:93345907-93369493	+	342	464	201	302	327.25	-0.680221	0.106253	0.298445
FNBP1L	ENSG00000137942.16	chr1:93448131-93554661	+	311	361	66	158	224	-1.58496	0.00121437	0.0194299
BCAR3	ENSG00000137936.18	chr1:93561741-93847150	-	292	321	140	304	264.25	-0.465326	0.318769	0.562447
DNTTIP2	ENSG00000067334.14	chr1:93866284-93879918	-	517	683	255	591	511.5	-0.504304	0.27167	0.517273
GCLM	ENSG00000023909.10	chr1:93885199-93909456	-	325	501	81	166	268.25	-1.74163	0.0002553	0.00780644
ABCA4	ENSG00000198691.13	chr1:93992834-94121148	-	6	7	2	7	5.5	-0.53051	0.734221	NA
ARHGAP29	ENSG00000137962.13	chr1:94148988-94275068	-	137	175	29	66	101.75	-1.71555	0.00188919	0.0254743
ABCD3	ENSG00000117528.14	chr1:94418389-94518666	+	1169	1578	250	428	856.25	-2.0185	7.5031e-07	0.000286618
F3	ENSG00000117525.14	chr1:94529173-94541759	-	47	54	25	44	42.5	-0.549686	0.406812	0.645828
SLC44A3	ENSG00000143036.17	chr1:94820342-94895246	+	1	0	2	0	0.75	0.99997	0.820763	NA
CNN3	ENSG00000117519.16	chr1:94896949-94927223	-	2	12	0	0	3.5	-5.25001	0.0350203	NA
ALG14	ENSG00000172339.10	chr1:94974405-95072951	-	73	101	37	47	64.5	-1.05062	0.0663307	0.226375
TLCD4	ENSG00000152078.10	chr1:95117355-95197607	+	95	158	25	63	85.25	-1.52356	0.0110642	0.072119
TLCD4-RWDD3	ENSG00000271092.5	chr1:95117923-95247225	+	44	91	5	33	43.25	-1.82888	0.0259112	0.123469
RWDD3	ENSG00000122481.17	chr1:95234210-95247225	+	30	50	25	25	32.5	-0.67807	0.349826	0.591081
PTBP2	ENSG00000117569.19	chr1:96721665-96823738	+	132	181	52	66	107.75	-1.40737	0.00485069	0.0441969
DPYD	ENSG00000188641.14	chr1:97077743-97995000	-	107	125	32	55	79.75	-1.41504	0.0103332	0.0694537
SNX7	ENSG00000162627.17	chr1:98661701-98760500	+	0	0	0	0	0	NA	NA	NA
PLPPR5	ENSG00000117598.13	chr1:98890245-99005032	-	2	4	7	2	3.75	0.584963	0.753597	NA
PLPPR4	ENSG00000117600.12	chr1:99263953-99309590	+	0	2	0	0	0.5	-2.44264	0.617579	NA
PALMD	ENSG00000099260.11	chr1:99646113-99694541	+	168	234	79	117	149.5	-1.03634	0.0285894	0.131185
FRRS1	ENSG00000156869.14	chr1:99703970-99766635	-	132	122	39	97	97.5	-0.90122	0.10839	0.30278
AGL	ENSG00000162688.17	chr1:99850361-99924023	+	731	1006	74	354	541.25	-2.02091	0.000363995	0.00978625
SLC35A3	ENSG00000117620.15	chr1:99969351-100035634	+	165	306	69	109	162.25	-1.40385	0.00498358	0.0448816
AC118553.2	ENSG00000283761.1	chr1:99970011-100083321	+	229	313	135	270	236.75	-0.42037	0.371244	0.611821
MFSD14A	ENSG00000156875.14	chr1:100038095-100083377	+	158	225	177	283	210.75	0.26429	0.560903	0.767401
SASS6	ENSG00000156876.10	chr1:100083563-100132955	-	290	434	96	312	283	-0.827419	0.121709	0.325124
TRMT13	ENSG00000122435.10	chr1:100133150-100150498	+	74	162	25	56	79.25	-1.54279	0.0132235	0.08107
LRRC39	ENSG00000122477.13	chr1:100148448-100178273	-	4	7	7	2	5	-0.289503	0.859416	NA
DBT	ENSG00000137992.14	chr1:100186919-100249834	-	269	346	66	179	215	-1.3278	0.00968224	0.0665917
RTCA	ENSG00000137996.13	chr1:100266216-100292769	+	339	456	123	196	278.5	-1.3174	0.00246019	0.0295997
CDC14A	ENSG00000079335.20	chr1:100345001-100520277	+	43	38	7	9	24.25	-2.33985	0.00551211	NA
GPR88	ENSG00000181656.7	chr1:100538139-100542021	+	1	0	0	0	0.25	-1.44267	0.772827	NA
EXTL2	ENSG00000162694.14	chr1:100872372-100895179	-	129	174	15	50	92	-2.2208	0.000278636	0.00808396
SLC30A7	ENSG00000162695.12	chr1:100896076-100981757	+	344	460	182	377	340.75	-0.524346	0.250717	0.494849
DPH5	ENSG00000117543.21	chr1:100989623-101026088	-	549	633	270	384	459	-0.853867	0.0298648	0.13521
COL11A1	ENSG00000060718.22	chr1:102876467-103108872	-	1	2	2	1	1.5	2.23708e-06	0.999999	NA
RNPC3	ENSG00000185946.16	chr1:103525691-103555239	+	18	35	17	22	23	-0.442516	0.597741	NA
AMY2B	ENSG00000240038.6	chr1:103553815-103579534	+	0	0	0	0	0	NA	NA	NA
AMY2A	ENSG00000243480.7	chr1:103616811-103625780	+	0	0	0	0	0	NA	NA	NA
AMY1A	ENSG00000237763.9	chr1:103655290-103664554	+	0	0	0	0	0	NA	NA	NA
AMY1B	ENSG00000174876.16	chr1:103687415-103696680	-	0	0	0	0	0	NA	NA	NA
PRMT6	ENSG00000198890.9	chr1:107056674-107067636	+	38	32	29	33	33	-0.175085	0.803556	0.909282
VAV3	ENSG00000134215.16	chr1:107571161-107965180	-	33	45	15	20	28.25	-1.15612	0.130516	NA
SLC25A24	ENSG00000085491.17	chr1:108134043-108200849	-	248	427	29	107	202.75	-2.31128	5.71997e-05	0.00361139
NBPF4	ENSG00000196427.13	chr1:108223341-108244081	-	1	4	0	1	1.5	-2.3219	0.458467	NA
NBPF6	ENSG00000186086.18	chr1:108450282-108471002	+	0	4	2	0	1.5	-0.999984	0.760176	NA
FAM102B	ENSG00000162636.16	chr1:108560089-108644900	+	360	429	110	272	292.75	-1.04645	0.0300283	0.135778
HENMT1	ENSG00000162639.16	chr1:108648290-108661526	-	204	262	71	139	169	-1.14994	0.0179598	0.097231
PRPF38B	ENSG00000134186.12	chr1:108692310-108702928	+	297	386	150	271	276	-0.698064	0.117949	0.319362
STXBP3	ENSG00000116266.11	chr1:108746674-108809523	+	322	502	110	302	309	-0.999999	0.0495685	0.18686
AKNAD1	ENSG00000162641.20	chr1:108815898-108963484	-	5	1	2	2	2.5	-0.584956	0.793734	NA
GPSM2	ENSG00000121957.15	chr1:108875350-108934545	+	448	555	164	278	361.25	-1.1822	0.00535929	0.0463528
CLCC1	ENSG00000121940.16	chr1:108927361-108963504	-	280	359	211	310	290	-0.294532	0.483826	0.712909
WDR47	ENSG00000085433.15	chr1:108970214-109042113	-	83	135	79	112	102.25	-0.190755	0.713555	0.861566
TAF13	ENSG00000197780.10	chr1:109062486-109076003	-	347	456	91	190	271	-1.51483	0.00117102	0.0191361
TMEM167B	ENSG00000215717.7	chr1:109090764-109096934	+	84	91	52	72	74.75	-0.497014	0.357139	0.598365
ELAPOR1	ENSG00000116299.17	chr1:109113679-109206781	+	29	42	32	50	38.25	0.207806	0.762095	0.888691
SARS1	ENSG00000031698.13	chr1:109213918-109238182	+	1311	1598	1419	1691	1504.75	0.0963919	0.786953	0.90059
CELSR2	ENSG00000143126.8	chr1:109249539-109275751	+	471	415	520	532	484.5	0.247757	0.50556	0.729687
PSRC1	ENSG00000134222.16	chr1:109279556-109283186	-	169	136	187	178	167.5	0.259088	0.5538	0.762119
SORT1	ENSG00000134243.12	chr1:109309568-109397918	-	418	473	133	216	310	-1.3522	0.00138719	0.0208488
PSMA5	ENSG00000143106.13	chr1:109399042-109426448	-	2808	3179	1377	2574	2484.5	-0.599614	0.132676	0.342133
SYPL2	ENSG00000143028.9	chr1:109466546-109482134	+	114	89	133	155	122.75	0.50459	0.28524	0.53055
ATXN7L2	ENSG00000162650.16	chr1:109483479-109492804	+	17	14	25	53	27.25	1.33121	0.0980245	NA
CYB561D1	ENSG00000174151.15	chr1:109494052-109502932	+	10	2	17	15	11	1.41504	0.240124	NA
AMIGO1	ENSG00000181754.7	chr1:109504178-109509738	-	46	37	37	37	39.25	-0.165585	0.80189	0.908146
GNAI3	ENSG00000065135.12	chr1:109548615-109600195	+	1048	1319	447	556	842.5	-1.23874	0.000845291	0.0154993
GNAT2	ENSG00000134183.12	chr1:109603254-109619929	-	3	2	0	4	2.25	-0.321922	0.89776	NA
AMPD2	ENSG00000116337.19	chr1:109616104-109632053	+	396	323	309	383	352.75	-0.0552191	0.88892	0.950722
GSTM4	ENSG00000168765.17	chr1:109656099-109674836	+	71	91	34	56	63	-0.847996	0.147558	0.364346
GSTM2	ENSG00000213366.13	chr1:109668022-109709551	+	4	7	5	7	5.75	0.125533	0.93323	NA
GSTM1	ENSG00000134184.13	chr1:109687814-109709039	+	12	12	15	7	11.5	-0.125529	0.910003	NA
GSTM5	ENSG00000134201.12	chr1:109711780-109775428	+	12	10	2	16	10	-0.289503	0.820908	NA
GSTM3	ENSG00000134202.11	chr1:109733932-109741038	-	1132	1260	518	890	950	-0.764569	0.0536507	0.195526
CSF1	ENSG00000184371.14	chr1:109910242-109930992	+	0	0	0	1	0.25	1.44263	0.772833	NA
AHCYL1	ENSG00000168710.18	chr1:109984765-110023742	+	1723	1864	491	770	1212	-1.50821	7.34775e-05	0.00420618
STRIP1	ENSG00000143093.15	chr1:110031577-110074641	+	246	280	270	388	296	0.323025	0.433127	0.668811
SLC6A17	ENSG00000197106.7	chr1:110150494-110202202	+	14	11	29	21	18.75	1	0.265183	NA
KCNC4	ENSG00000116396.15	chr1:110210314-110283100	+	22	21	17	26	21.5	1.5835e-06	0.999998	NA
RBM15	ENSG00000162775.16	chr1:110338506-110346681	+	271	273	172	336	263	-0.0987773	0.826921	0.920945
SLC16A4	ENSG00000168679.18	chr1:110362851-110391082	-	9	14	2	1	6.5	-2.93859	0.0647801	NA
LAMTOR5	ENSG00000134248.13	chr1:110401249-110407942	-	517	728	248	450	485.75	-0.834846	0.0525184	0.192877
KCNA2	ENSG00000177301.16	chr1:110519837-110631474	-	1	2	0	1	1	-1.58494	0.661504	NA
CD53	ENSG00000143119.14	chr1:110871188-110899922	+	0	0	0	0	0	NA	NA	NA
LRIF1	ENSG00000121931.16	chr1:110947190-110963965	-	42	56	15	48	40.25	-0.637428	0.386337	0.624901
DRAM2	ENSG00000156171.14	chr1:111117333-111140216	-	219	281	187	178	216.25	-0.454031	0.279845	0.525412
CEPT1	ENSG00000134255.14	chr1:111139627-111185104	+	304	444	120	292	290	-0.860393	0.0794692	0.250714
DENND2D	ENSG00000162777.17	chr1:111185969-111204535	-	1	18	49	2	17.5	1.4245	0.283564	NA
CHIA	ENSG00000134216.19	chr1:111290851-111320566	+	0	0	0	1	0.25	1.44263	0.772833	NA
OVGP1	ENSG00000085465.13	chr1:111414319-111427735	-	3	2	0	5	2.5	3.83054e-06	0.999999	NA
WDR77	ENSG00000116455.14	chr1:111439890-111449256	-	584	713	351	632	570	-0.399914	0.336877	0.580009
ATP5PB	ENSG00000116459.11	chr1:111448864-111462773	+	2759	3648	732	1753	2223	-1.3664	0.00206365	0.0266848
RAP1A	ENSG00000116473.14	chr1:111542218-111716691	+	381	537	98	168	296	-1.78707	5.70261e-05	0.00361139
INKA2	ENSG00000197852.12	chr1:111680630-111755824	-	38	32	42	54	41.5	0.45568	0.484074	0.713045
DDX20	ENSG00000064703.12	chr1:111755245-111768000	+	296	311	110	254	242.75	-0.737757	0.123456	0.328072
KCND3	ENSG00000171385.9	chr1:111770662-111989155	-	0	0	0	0	0	NA	NA	NA
CTTNBP2NL	ENSG00000143079.15	chr1:112396214-112463456	+	81	125	64	92	90.5	-0.401097	0.450476	0.684789
WNT2B	ENSG00000134245.18	chr1:112466541-112530165	+	6	7	2	6	5.25	-0.700435	0.659348	NA
ST7L	ENSG00000007341.19	chr1:112523514-112620825	-	105	137	71	117	107.5	-0.364273	0.475168	0.705138
CAPZA1	ENSG00000116489.13	chr1:112619805-112671616	+	1682	2019	457	1055	1303.25	-1.29146	0.00317826	0.0340798
MOV10	ENSG00000155363.18	chr1:112673141-112700746	+	480	481	226	331	379.5	-0.786858	0.0493342	0.186437
RHOC	ENSG00000155366.17	chr1:112701127-112707434	-	629	627	705	735	674	0.197233	0.583369	0.78097
AL603832.3	ENSG00000271810.5	chr1:112702614-112711433	-	350	380	358	329	354.25	-0.0875857	0.819755	0.918057
PPM1J	ENSG00000155367.15	chr1:112709994-112715477	-	6	4	5	2	4.25	-0.514568	0.766907	NA
SLC16A1	ENSG00000155380.12	chr1:112911847-112957013	-	1779	2071	658	1451	1489.75	-0.868298	0.0426862	0.168389
LRIG2	ENSG00000198799.12	chr1:113073198-113132260	+	35	69	61	93	64.5	0.566348	0.349366	0.590847
MAGI3	ENSG00000081026.19	chr1:113390515-113685923	+	122	149	101	99	117.75	-0.438292	0.353015	0.594279
PHTF1	ENSG00000116793.16	chr1:113696831-113759489	-	110	145	64	76	98.75	-0.865069	0.0847098	0.260523
RSBN1	ENSG00000081019.13	chr1:113761832-113812476	-	84	128	59	87	89.5	-0.538095	0.31362	0.557677
PTPN22	ENSG00000134242.16	chr1:113813811-113871753	-	0	0	0	1	0.25	1.44263	0.772833	NA
BCL2L15	ENSG00000188761.13	chr1:113876816-113887581	-	3	1	2	0	1.5	-0.999987	0.739217	NA
AP4B1	ENSG00000134262.13	chr1:113894194-113905201	-	137	156	81	104	119.5	-0.663374	0.162489	0.384042
DCLRE1B	ENSG00000118655.7	chr1:113905213-113914086	+	85	112	79	128	101	0.071436	0.889975	0.950745
HIPK1	ENSG00000163349.22	chr1:113929324-113977869	+	236	296	69	194	198.75	-1.01636	0.0516081	0.19102
TRIM33	ENSG00000197323.12	chr1:114392790-114511203	-	322	511	135	329	324.25	-0.84419	0.086337	0.263934
BCAS2	ENSG00000116752.6	chr1:114567557-114581629	-	328	543	125	190	296.5	-1.46732	0.00101944	0.0174706
DENND2C	ENSG00000175984.15	chr1:114582848-114670422	-	18	31	10	26	21.25	-0.444783	0.619691	NA
NRAS	ENSG00000213281.5	chr1:114704469-114716771	-	480	608	91	168	336.75	-2.07065	2.55703e-06	0.000616916
CSDE1	ENSG00000009307.16	chr1:114716913-114758676	-	3097	3593	754	1608	2263	-1.502	0.000347394	0.00945076
SIKE1	ENSG00000052723.12	chr1:114769479-114780685	-	84	153	88	75	100	-0.540014	0.304333	0.548158
SYCP1	ENSG00000198765.12	chr1:114854863-114995370	+	0	1	0	0	0.25	-1.44267	0.772827	NA
TSPAN2	ENSG00000134198.10	chr1:115048011-115089503	-	0	0	2	0	0.5	2.44261	0.617583	NA
VANGL1	ENSG00000173218.15	chr1:115641970-115698224	+	226	265	106	247	211	-0.476054	0.331652	0.575044
CASQ2	ENSG00000118729.12	chr1:115700021-115768714	-	0	5	0	1	1.5	-2.32189	0.494016	NA
NHLH2	ENSG00000177551.5	chr1:115836377-115843917	-	1	2	10	0	3.25	1.73696	0.446859	NA
SLC22A15	ENSG00000163393.13	chr1:115976513-116070054	+	10	24	17	16	16.75	-0.0430668	0.964191	NA
MAB21L3	ENSG00000173212.4	chr1:116111755-116135240	+	12	19	5	13	12.25	-0.784268	0.478682	NA
ATP1A1	ENSG00000163399.16	chr1:116372668-116410261	+	3021	3119	1569	2716	2606.25	-0.518943	0.17838	0.4041
CD58	ENSG00000116815.16	chr1:116514534-116571039	-	126	174	64	188	138	-0.251538	0.652676	0.822846
IGSF3	ENSG00000143061.18	chr1:116574399-116667755	-	322	262	201	259	261	-0.344334	0.404932	0.643847
PTGFRN	ENSG00000134247.10	chr1:116909916-116990353	+	453	477	766	752	612	0.70687	0.0513577	0.190704
CD101	ENSG00000134256.12	chr1:117001750-117036476	+	3	1	0	1	1.25	-1.99997	0.548715	NA
TTF2	ENSG00000116830.12	chr1:117060326-117107453	+	432	399	135	297	315.75	-0.943816	0.0401852	0.162657
TRIM45	ENSG00000134253.10	chr1:117111060-117122587	-	21	19	29	26	23.75	0.459433	0.566189	NA
MAN1A2	ENSG00000198162.12	chr1:117367449-117528872	+	229	276	61	155	180.25	-1.22525	0.016809	0.0935103
TENT5C	ENSG00000183508.5	chr1:117606048-117628389	+	236	195	118	286	208.75	-0.0933316	0.851348	0.93356
GDAP2	ENSG00000196505.11	chr1:117863485-117929621	-	152	201	66	101	130	-1.07982	0.0262942	0.124611
WDR3	ENSG00000065183.16	chr1:117929720-117966543	+	599	802	248	498	536.75	-0.909208	0.0378066	0.15599
TBX15	ENSG00000092607.15	chr1:118883046-118989556	-	1	0	5	4	2.5	3.1699	0.222323	NA
WARS2	ENSG00000116874.12	chr1:119031216-119140654	-	158	216	66	153	148.25	-0.772106	0.137726	0.349384
HAO2	ENSG00000116882.15	chr1:119368779-119394130	+	0	0	0	1	0.25	1.44263	0.772833	NA
ZNF697	ENSG00000143067.5	chr1:119619377-119648266	-	31	36	44	36	36.75	0.25584	0.70567	0.857064
PHGDH	ENSG00000092621.13	chr1:119648411-119744218	+	3194	2774	3481	3425	3218.5	0.210603	0.537607	0.752027
REG4	ENSG00000134193.15	chr1:119794017-119811580	-	0	0	0	1	0.25	1.44263	0.772833	NA
NOTCH2	ENSG00000134250.20	chr1:119911553-120100779	-	1254	1285	1026	1933	1374.5	0.22085	0.583849	0.78097
SEC22B	ENSG00000265808.4	chr1:120150898-120176520	-	819	1013	214	324	592.5	-1.76774	8.13651e-06	0.00111005
NOTCH2NLR	ENSG00000286106.1	chr1:120723946-120793874	+	53	62	83	92	72.5	0.605722	0.260304	0.505047
NBPF26	ENSG00000273136.7	chr1:120723949-120842110	+	7	13	15	6	10.25	0.0703916	0.952847	NA
PPIAL4A	ENSG00000263353.3	chr1:120889746-120890405	+	424	433	162	343	340.5	-0.763011	0.0906159	0.27098
FCGR1B	ENSG00000198019.13	chr1:121087345-121097161	+	0	0	0	0	0	NA	NA	NA
FAM72B	ENSG00000188610.12	chr1:121167646-121185539	-	48	67	29	22	41.5	-1.17306	0.077431	0.246736
SRGAP2C	ENSG00000171943.12	chr1:121184811-121392874	+	210	231	115	114	167.5	-0.94543	0.029507	0.134253
H3-2	ENSG00000273213.3	chr1:143894544-143905966	-	1308	1451	1772	1897	1607	0.411242	0.235319	0.47709
FAM72C	ENSG00000263513.5	chr1:143955364-143971965	-	48	61	10	17	34	-2.01329	0.00637313	0.0517982
PPIAL4E	ENSG00000271567.1	chr1:144372875-144373659	-	282	342	98	259	245.25	-0.805621	0.107807	0.301754
NBPF15	ENSG00000266338.6	chr1:144421386-144461674	-	61	82	27	55	56.25	-0.802318	0.199277	0.431769
PPIAL4F	ENSG00000279782.2	chr1:144592868-144593652	+	275	329	128	258	247.5	-0.645947	0.162155	0.38345
SRGAP2B	ENSG00000196369.11	chr1:144887265-145095528	-	196	213	59	117	146.25	-1.21652	0.0137657	0.0828349
FAM72D	ENSG00000215784.6	chr1:145095974-145112696	+	57	50	17	29	38.25	-1.2179	0.0774799	0.246736
PPIAL4D	ENSG00000256374.2	chr1:145241630-145242124	-	246	300	110	233	222.25	-0.670691	0.158284	0.378988
NBPF20	ENSG00000162825.16	chr1:145289900-145405778	-	32	46	34	27	34.75	-0.354663	0.612551	0.799981
GPR89A	ENSG00000117262.19	chr1:145607988-145670650	+	94	128	66	130	104.5	-0.179705	0.736312	0.874079
PDZK1	ENSG00000174827.14	chr1:145670852-145708148	-	1	0	2	0	0.75	0.99997	0.820763	NA
RNF115	ENSG00000265491.5	chr1:145738868-145824095	-	120	145	81	69	103.75	-0.821029	0.0942312	0.276984
POLR3C	ENSG00000186141.9	chr1:145824088-145844402	+	157	191	66	180	148.5	-0.500428	0.351596	0.592761
NUDT17	ENSG00000186364.12	chr1:145845630-145848954	+	1	1	2	0	1	1.15696e-13	1	NA
PIAS3	ENSG00000131788.16	chr1:145848522-145859836	-	114	118	93	82	101.75	-0.406769	0.403295	0.642693
ANKRD35	ENSG00000198483.13	chr1:145866560-145885866	-	0	0	0	0	0	NA	NA	NA
PEX11B	ENSG00000131779.11	chr1:145911350-145918717	-	64	70	64	63	65.25	-0.0774036	0.888467	0.950552
RBM8A	ENSG00000265241.7	chr1:145917714-145927678	-	582	729	363	659	583.25	-0.359272	0.390307	0.628771
AC243547.3	ENSG00000280778.1	chr1:145927258-145977811	+	0	2	0	2	1	-1.07817e-16	1	NA
LIX1L	ENSG00000271601.4	chr1:145933423-145958017	-	163	199	74	157	148.25	-0.648096	0.19823	0.430452
ANKRD34A	ENSG00000272031.3	chr1:145959441-145964575	-	6	48	25	16	23.75	-0.397333	0.683958	NA
POLR3GL	ENSG00000121851.13	chr1:145964690-145978848	+	20	33	22	12	21.75	-0.640455	0.458088	NA
TXNIP	ENSG00000265972.6	chr1:145992435-145996579	-	73	108	152	152	121.25	0.748082	0.119883	0.322124
HJV	ENSG00000168509.20	chr1:146017468-146036746	-	0	0	0	0	0	NA	NA	NA
NBPF10	ENSG00000271425.9	chr1:146064711-146229000	-	24	30	34	11	24.75	-0.263033	0.757544	NA
NOTCH2NLA	ENSG00000264343.6	chr1:146146203-146229026	-	74	75	76	97	80.5	0.215461	0.680451	0.841773
PPIAL4H	ENSG00000270339.3	chr1:146344131-146344790	-	226	247	147	244	216	-0.274671	0.535819	0.750212
NBPF12	ENSG00000268043.7	chr1:146938744-146996202	+	31	51	22	22	31.5	-0.898119	0.221883	NA
PRKAB2	ENSG00000131791.8	chr1:147155106-147172550	-	44	52	27	34	39.25	-0.654224	0.324866	0.568066
FMO5	ENSG00000131781.13	chr1:147175351-147243050	-	1	1	0	0	0.5	-2.44264	0.617579	NA
CHD1L	ENSG00000131778.19	chr1:147242654-147295765	+	23	23	5	6	14.25	-2.06413	0.0471948	NA
BCL9	ENSG00000116128.11	chr1:147541501-147626216	+	109	93	101	163	116.5	0.386183	0.435843	0.671791
AC242628.1	ENSG00000288626.1	chr1:147611590-147611796	+	2	0	2	2	1.5	0.999991	0.736927	NA
ACP6	ENSG00000162836.12	chr1:147629652-147670524	-	3	5	7	6	5.25	0.700441	0.65437	NA
GJA5	ENSG00000265107.3	chr1:147756199-147773362	-	1	6	5	5	4.25	0.514574	0.772564	NA
GJA8	ENSG00000121634.6	chr1:147902795-147909269	+	0	1	0	0	0.25	-1.44267	0.772827	NA
GPR89B	ENSG00000188092.15	chr1:147928393-147993592	+	111	129	54	146	110	-0.263033	0.639577	0.816549
NBPF11	ENSG00000263956.6	chr1:148102046-148152322	-	29	38	29	21	29.25	-0.422231	0.571604	NA
PPIAL4G	ENSG00000236334.2	chr1:148479824-148483679	-	356	508	211	411	371.5	-0.474116	0.291336	0.536706
NBPF14	ENSG00000270629.6	chr1:148531385-148679742	-	26	30	32	15	25.75	-0.252764	0.753797	NA
NOTCH2NLB	ENSG00000286019.1	chr1:148607040-148679779	-	84	79	106	96	91.25	0.309484	0.536446	0.750816
NUDT4B	ENSG00000177144.7	chr1:148748894-148750099	+	76	88	61	50	68.75	-0.563135	0.305043	0.54902
PDE4DIP	ENSG00000178104.19	chr1:148808181-149048286	+	74	85	113	109	95.25	0.481534	0.331525	0.574994
NBPF9	ENSG00000269713.7	chr1:149054027-149103561	-	148	142	128	150	142	-0.0609673	0.892214	0.952577
NOTCH2NLC	ENSG00000286219.1	chr1:149390614-149468030	+	51	54	32	45	45.5	-0.447458	0.479026	0.708683
AC242842.3	ENSG00000286185.1	chr1:149390623-149556361	+	90	94	98	124	101.5	0.270855	0.581342	0.779744
NBPF19	ENSG00000271383.7	chr1:149475338-149556361	+	16	42	12	5	18.75	-1.77051	0.071642	NA
PPIAL4C	ENSG00000263464.2	chr1:149583865-149584464	+	429	501	221	421	393	-0.534656	0.217351	0.455364
H2BC18	ENSG00000203814.6	chr1:149782689-149812373	-	1477	2041	1745	2174	1859.25	0.155731	0.671775	0.835097
H3C13	ENSG00000183598.4	chr1:149813225-149813693	-	1265	1207	1318	1388	1294.5	0.130484	0.707175	0.858044
H4C14	ENSG00000270882.2	chr1:149832659-149839767	+	4641	4319	5042	6057	5014.75	0.30886	0.367844	0.609066
H3C14	ENSG00000203811.1	chr1:149839538-149841193	-	3167	3272	3611	4157	3551.75	0.270707	0.42762	0.662906
H2AC18	ENSG00000203812.2	chr1:149842188-149842736	-	3620	3458	3903	5027	4002	0.335319	0.336217	0.579778
H2AC19	ENSG00000272196.2	chr1:149851061-149851624	+	3577	3654	3960	5102	4073.25	0.325635	0.349895	0.591089
H3C15	ENSG00000203852.3	chr1:149852619-149854274	+	3196	3339	3673	4070	3569.5	0.244706	0.471218	0.702917
H4C15	ENSG00000270276.2	chr1:149854045-149861210	-	4585	4389	5050	6207	5057.75	0.327	0.341758	0.584015
H2BC21	ENSG00000184678.10	chr1:149884459-149886652	-	2012	2703	1934	3054	2425.75	0.0812045	0.833138	0.923716
H2AC20	ENSG00000184260.6	chr1:149886918-149887411	+	2134	2597	1807	2784	2330.5	-0.0433359	0.90829	0.960473
H2AC21	ENSG00000184270.6	chr1:149887469-149887965	-	1113	975	800	1608	1124	0.205715	0.62189	0.804727
BOLA1	ENSG00000178096.9	chr1:149887890-149900798	+	83	101	76	83	85.75	-0.210678	0.681055	0.842066
SV2A	ENSG00000159164.10	chr1:149903318-149917844	-	2	1	0	1	1	-1.58494	0.661504	NA
SF3B4	ENSG00000143368.10	chr1:149923317-149927803	-	703	629	646	1170	787	0.447171	0.272179	0.517705
MTMR11	ENSG00000014914.21	chr1:149928651-149936879	-	7	18	5	5	8.75	-1.32192	0.303872	NA
OTUD7B	ENSG00000264522.6	chr1:149937812-150010726	-	175	142	108	135	140	-0.383526	0.403831	0.6431
VPS45	ENSG00000136631.15	chr1:150067279-150145329	+	141	172	83	123	129.75	-0.603517	0.206788	0.442089
PLEKHO1	ENSG00000023902.14	chr1:150149183-150164720	+	1	1	5	0	1.75	1.32192	0.645956	NA
ANP32E	ENSG00000143401.15	chr1:150218417-150236156	-	1012	1479	250	423	791	-1.88805	5.19428e-06	0.000907079
APH1A	ENSG00000117362.13	chr1:150265399-150269580	-	263	263	388	297	302.75	0.381042	0.341633	0.584015
C1orf54	ENSG00000118292.9	chr1:150268200-150280916	+	34	37	44	33	37	0.117041	0.86282	0.938801
CIART	ENSG00000159208.16	chr1:150282543-150287093	+	1	2	0	1	1	-1.58494	0.661504	NA
MRPS21	ENSG00000266472.6	chr1:150293861-150308979	+	865	1102	867	1252	1021.5	0.107387	0.777876	0.896855
PRPF3	ENSG00000117360.13	chr1:150321479-150353233	+	321	305	344	640	402.5	0.652496	0.127414	0.333465
RPRD2	ENSG00000163125.15	chr1:150363091-150476566	+	263	300	150	312	256.25	-0.285241	0.53805	0.752531
TARS2	ENSG00000143374.17	chr1:150487364-150507609	+	318	328	231	292	292.25	-0.304723	0.446347	0.680771
ECM1	ENSG00000143369.15	chr1:150508062-150513789	+	9	12	15	13	12.25	0.415039	0.696375	NA
ADAMTSL4	ENSG00000143382.15	chr1:150549369-150560937	+	89	73	52	33	61.75	-0.930458	0.111363	0.307431
MCL1	ENSG00000143384.13	chr1:150574551-150579738	-	626	710	388	540	566	-0.525723	0.170593	0.393557
ENSA	ENSG00000143420.19	chr1:150600851-150629612	-	416	511	560	557	511	0.268989	0.472447	0.703695
GOLPH3L	ENSG00000143457.11	chr1:150646230-150697154	-	158	230	61	97	136.5	-1.29613	0.00840599	0.0611006
HORMAD1	ENSG00000143452.16	chr1:150698060-150720895	-	42	61	17	15	33.75	-1.6865	0.0199095	0.104089
CTSS	ENSG00000163131.11	chr1:150730188-150765792	-	2	1	2	5	2.5	1.22239	0.585938	NA
ARNT	ENSG00000143437.21	chr1:150809713-150876708	-	222	218	120	210	192.5	-0.415037	0.363259	0.603982
SETDB1	ENSG00000143379.12	chr1:150926263-150964744	+	259	329	150	303	260.25	-0.376304	0.415783	0.65261
CERS2	ENSG00000143418.20	chr1:150960583-150975003	-	718	759	444	581	625.5	-0.527045	0.158261	0.378988
ANXA9	ENSG00000143412.10	chr1:150982249-150995634	+	6	13	17	15	12.75	0.752074	0.481714	NA
MINDY1	ENSG00000143409.15	chr1:150996086-151008375	-	47	45	42	37	42.75	-0.21978	0.730379	0.871299
PRUNE1	ENSG00000143363.17	chr1:151008420-151035713	+	98	102	81	98	94.75	-0.16004	0.747837	0.880464
BNIPL	ENSG00000163141.20	chr1:151036321-151047720	+	0	2	0	0	0.5	-2.44264	0.617579	NA
C1orf56	ENSG00000143443.10	chr1:151047751-151051986	+	6	8	2	0	4	-2.80734	0.170556	NA
CDC42SE1	ENSG00000197622.13	chr1:151050971-151070325	-	275	280	226	296	269.25	-0.0884373	0.827985	0.921457
MLLT11	ENSG00000213190.4	chr1:151060397-151069544	+	1	11	2	1	3.75	-1.99999	0.3233	NA
GABPB2	ENSG00000143458.12	chr1:151070578-151125542	+	35	39	27	38	34.75	-0.187084	0.788042	0.90059
SEMA6C	ENSG00000143434.16	chr1:151131685-151146664	-	2	2	5	2	2.75	0.807354	0.702884	NA
SCNM1	ENSG00000163156.12	chr1:151156664-151170296	+	186	189	322	280	244.25	0.682873	0.0928545	0.275018
LYSMD1	ENSG00000163155.12	chr1:151159748-151165948	-	34	36	25	22	29.25	-0.574692	0.435868	NA
VPS72	ENSG00000163159.14	chr1:151176304-151195321	-	194	207	189	292	220.5	0.262435	0.545947	0.757972
PIP5K1A	ENSG00000143398.20	chr1:151197949-151249536	+	487	552	376	562	494.25	-0.147535	0.708672	0.858823
PSMD4	ENSG00000159352.16	chr1:151254709-151267479	+	622	717	678	893	727.5	0.230528	0.536496	0.750816
ZNF687	ENSG00000143373.18	chr1:151281618-151292176	+	168	139	135	202	161	0.134511	0.769153	0.89272
PI4KB	ENSG00000143393.16	chr1:151291797-151327715	-	196	251	285	353	271.25	0.513282	0.212213	0.448598
RFX5	ENSG00000143390.17	chr1:151340640-151347357	-	227	313	169	212	230.25	-0.503168	0.239096	0.4824
SELENBP1	ENSG00000143416.21	chr1:151364304-151372707	-	449	390	275	374	372	-0.370452	0.350499	0.591891
PSMB4	ENSG00000159377.11	chr1:151399560-151401937	+	1677	2018	658	1023	1344	-1.13625	0.00292285	0.0326391
POGZ	ENSG00000143442.22	chr1:151402724-151459494	-	203	237	130	222	198	-0.321927	0.478638	0.708382
CGN	ENSG00000143375.15	chr1:151510510-151538692	+	31	44	22	28	31.25	-0.584961	0.422615	NA
TUFT1	ENSG00000143367.16	chr1:151540305-151583583	+	80	113	61	83	84.25	-0.422531	0.426678	0.661893
SNX27	ENSG00000143376.14	chr1:151612006-151699091	+	198	284	93	164	184.75	-0.907264	0.0557532	0.200463
CELF3	ENSG00000159409.15	chr1:151700058-151716803	-	2	0	5	0	1.75	1.32192	0.668899	NA
MRPL9	ENSG00000143436.11	chr1:151759647-151763496	-	334	414	307	435	372.5	-0.0116184	0.97705	0.992092
OAZ3	ENSG00000143450.17	chr1:151762899-151771334	+	2	2	7	2	3.25	1.16992	0.55812	NA
TDRKH	ENSG00000182134.16	chr1:151770107-151791416	-	45	33	17	27	30.5	-0.825969	0.268007	NA
LINGO4	ENSG00000213171.3	chr1:151800264-151805419	-	1	0	5	0	1.5	2.32189	0.494015	NA
RORC	ENSG00000143365.19	chr1:151806071-151831845	-	9	7	32	17	16.25	1.61471	0.100945	NA
THEM4	ENSG00000159445.13	chr1:151870866-151909637	-	62	89	22	49	55.5	-1.08866	0.0890728	0.268441
S100A10	ENSG00000197747.9	chr1:151982915-151993859	-	1079	1450	280	700	877.25	-1.36771	0.00294493	0.0326977
S100A11	ENSG00000163191.6	chr1:152032506-152047907	-	3267	3924	1925	3488	3151	-0.409763	0.299838	0.544556
TCHHL1	ENSG00000182898.4	chr1:152084141-152089064	-	1	12	0	1	3.5	-3.70041	0.131989	NA
TCHH	ENSG00000159450.12	chr1:152106317-152115454	-	2	8	5	0	3.75	-0.999991	0.628791	NA
FLG	ENSG00000143631.11	chr1:152302165-152325239	-	2	0	0	0	0.5	-2.44264	0.617579	NA
LCE5A	ENSG00000186207.5	chr1:152510803-152512177	+	0	0	0	0	0	NA	NA	NA
CRCT1	ENSG00000169509.6	chr1:152514482-152516008	+	0	0	0	0	0	NA	NA	NA
LCE1E	ENSG00000186226.9	chr1:152786214-152788426	+	0	0	0	0	0	NA	NA	NA
AL162596.1	ENSG00000285946.1	chr1:152859996-152860985	+	0	0	0	0	0	NA	NA	NA
LORICRIN	ENSG00000203782.6	chr1:153259687-153262124	+	2	5	0	0	1.75	-4.25	0.169507	NA
S100A9	ENSG00000163220.11	chr1:153357854-153361023	+	0	0	0	1	0.25	1.44263	0.772833	NA
S100A8	ENSG00000143546.10	chr1:153390032-153391073	-	2	0	0	4	1.5	0.999989	0.760175	NA
S100A7A	ENSG00000184330.12	chr1:153416520-153423222	+	0	5	0	0	1.25	-3.76456	0.332406	NA
S100A6	ENSG00000197956.10	chr1:153534599-153536244	-	3537	3226	2939	3328	3257.5	-0.109888	0.748169	0.880741
S100A5	ENSG00000196420.7	chr1:153537147-153541765	-	1	0	0	0	0.25	-1.44267	0.772827	NA
S100A4	ENSG00000196154.12	chr1:153543613-153550136	-	5187	6514	3498	5013	5053	-0.45923	0.209721	0.445168
S100A3	ENSG00000188015.10	chr1:153547329-153549258	-	7	8	10	6	7.75	0.0931118	0.943195	NA
S100A2	ENSG00000196754.13	chr1:153561108-153567890	-	7	12	15	13	11.75	0.559429	0.608726	NA
S100A16	ENSG00000188643.11	chr1:153606886-153613145	-	618	636	746	641	660.25	0.145431	0.689396	0.847691
S100A14	ENSG00000189334.9	chr1:153614255-153616986	-	9	11	12	13	11.25	0.32193	0.769959	NA
S100A13	ENSG00000189171.14	chr1:153618787-153631360	-	202	275	130	208	203.75	-0.496965	0.273122	0.518704
S100A1	ENSG00000160678.12	chr1:153627926-153632039	+	10	8	12	2	8	-0.362566	0.791301	NA
CHTOP	ENSG00000160679.13	chr1:153633982-153646306	+	221	174	113	162	167.5	-0.52242	0.249836	0.493855
SNAPIN	ENSG00000143553.11	chr1:153658703-153661852	+	131	133	56	80	100	-0.95693	0.0565658	0.202418
ILF2	ENSG00000143621.17	chr1:153661788-153671028	-	2225	2448	1451	2144	2067	-0.378356	0.303696	0.547549
NPR1	ENSG00000169418.10	chr1:153678688-153693992	+	252	234	209	276	242.75	-0.00297088	0.994281	0.998443
INTS3	ENSG00000143624.14	chr1:153728050-153774808	+	409	419	373	681	470.5	0.348173	0.406511	0.645461
SLC27A3	ENSG00000143554.14	chr1:153774354-153780157	+	2	0	10	0	3	2.32191	0.365606	NA
GATAD2B	ENSG00000143614.10	chr1:153789030-153923360	-	460	526	344	454	446	-0.305198	0.430277	0.665674
DENND4B	ENSG00000198837.10	chr1:153929501-153946718	-	67	52	83	82	71	0.471505	0.38568	0.624389
CRTC2	ENSG00000160741.17	chr1:153947669-153958615	-	148	141	133	173	148.75	0.0824629	0.854859	0.934855
SLC39A1	ENSG00000143570.19	chr1:153959099-153968184	-	265	260	187	223	233.75	-0.356693	0.384498	0.62344
AL358472.7	ENSG00000285779.1	chr1:153959151-153975887	-	266	305	241	232	261	-0.27165	0.498819	0.724405
CREB3L4	ENSG00000143578.16	chr1:153967534-153974361	+	25	23	15	13	19	-0.777605	0.377973	NA
JTB	ENSG00000143543.15	chr1:153974269-153977674	-	316	372	427	401	379	0.267223	0.486418	0.714546
AL358472.6	ENSG00000285641.1	chr1:153975850-153986246	-	529	505	506	465	501.25	-0.0906924	0.806226	0.910281
RAB13	ENSG00000143545.10	chr1:153981617-153986358	-	175	220	118	121	158.5	-0.724841	0.10263	0.29294
RPS27	ENSG00000177954.14	chr1:153990762-153992155	+	2267	2491	1539	3721	2504.5	0.144709	0.74111	0.876822
TPM3	ENSG00000143549.21	chr1:154155304-154194648	-	672	1058	579	850	789.75	-0.275765	0.496834	0.72262
C1orf43	ENSG00000143612.21	chr1:154206696-154220637	-	601	684	290	445	505	-0.805951	0.0425144	0.168295
UBAP2L	ENSG00000143569.19	chr1:154220179-154271510	+	1049	1144	805	1706	1176	0.195357	0.644575	0.818358
HAX1	ENSG00000143575.15	chr1:154272589-154275875	+	425	596	449	437	476.75	-0.204604	0.597559	0.790765
ATP8B2	ENSG00000143515.18	chr1:154325553-154351304	+	14	20	17	21	18	0.160466	0.859163	NA
IL6R	ENSG00000160712.13	chr1:154405193-154469450	+	23	32	52	44	37.75	0.803604	0.236546	0.478625
TDRD10	ENSG00000163239.12	chr1:154502219-154548147	+	0	0	0	0	0	NA	NA	NA
UBE2Q1	ENSG00000160714.10	chr1:154548577-154559028	-	249	324	218	326	279.25	-0.0749277	0.860117	0.937528
CHRNB2	ENSG00000160716.6	chr1:154567778-154580013	+	0	0	10	1	2.75	4.90208	0.0715665	NA
ADAR	ENSG00000160710.17	chr1:154582057-154628013	-	1069	1189	820	1657	1183.75	0.133549	0.748521	0.880816
KCNN3	ENSG00000143603.19	chr1:154697455-154870281	-	5	6	20	2	8.25	1	0.480282	NA
PMVK	ENSG00000163344.6	chr1:154924740-154936719	-	89	133	150	96	117	0.148099	0.769255	0.892725
PBXIP1	ENSG00000163346.17	chr1:154944076-154956123	-	103	79	128	75	96.25	0.157542	0.764813	0.890136
PYGO2	ENSG00000163348.4	chr1:154957026-154963853	-	71	73	106	129	94.75	0.706593	0.157295	0.378003
SHC1	ENSG00000160691.19	chr1:154962298-154974395	-	301	282	216	304	275.75	-0.164984	0.68884	0.847407
CKS1B	ENSG00000173207.13	chr1:154974653-154979251	+	301	435	285	472	373.25	0.0405883	0.924901	0.969444
FLAD1	ENSG00000160688.19	chr1:154983338-154993111	+	190	234	196	249	217.25	0.0697418	0.869363	0.942007
ZBTB7B	ENSG00000160685.13	chr1:155002630-155018522	+	108	107	103	131	112.25	0.122173	0.798611	0.906371
DCST2	ENSG00000163354.15	chr1:155018520-155033781	-	2	1	0	1	1	-1.58494	0.661504	NA
DCST1	ENSG00000163357.11	chr1:155033824-155050930	+	9	11	12	10	10.5	0.137506	0.903578	NA
ADAM15	ENSG00000143537.14	chr1:155050566-155062775	+	508	539	535	545	531.75	0.0447705	0.902871	0.957632
EFNA4	ENSG00000243364.8	chr1:155063737-155069553	+	43	27	32	61	40.75	0.409877	0.553704	0.762106
AL691442.2	ENSG00000251246.1	chr1:155063748-155086807	+	14	18	44	21	24.25	1.02237	0.220486	NA
EFNA3	ENSG00000143590.14	chr1:155078837-155087538	+	17	33	27	29	26.5	0.1635	0.835912	NA
EFNA1	ENSG00000169242.12	chr1:155127876-155134899	+	173	172	187	197	182.25	0.154511	0.71584	0.862579
SLC50A1	ENSG00000169241.19	chr1:155135344-155138857	+	154	172	37	47	102.5	-1.95641	9.93016e-05	0.00508602
DPM3	ENSG00000179085.8	chr1:155139891-155140595	-	306	278	317	304	301.25	0.0886255	0.821129	0.918398
KRTCAP2	ENSG00000163463.13	chr1:155169408-155173475	-	462	558	550	645	553.75	0.228442	0.542148	0.755648
AL713999.1	ENSG00000273088.2	chr1:155169409-155187272	-	423	417	555	540	483.75	0.38247	0.300928	0.545563
TRIM46	ENSG00000163462.18	chr1:155173787-155184971	+	0	1	0	0	0.25	-1.44267	0.772827	NA
MUC1	ENSG00000185499.16	chr1:155185824-155192916	-	26	12	37	20	23.75	0.584964	0.492465	NA
THBS3	ENSG00000169231.13	chr1:155195588-155209051	-	8	8	7	5	7	-0.415034	0.760929	NA
MTX1	ENSG00000173171.14	chr1:155208699-155213824	+	385	379	437	438	409.75	0.195711	0.602602	0.794572
GBA	ENSG00000177628.16	chr1:155234452-155244699	-	502	459	466	802	557.25	0.399947	0.326539	0.569038
FAM189B	ENSG00000160767.21	chr1:155247205-155255483	-	142	118	130	142	133	0.0650958	0.88706	0.949652
SCAMP3	ENSG00000116521.11	chr1:155255979-155262430	-	489	471	697	830	621.75	0.669594	0.0681828	0.229901
CLK2	ENSG00000176444.19	chr1:155262868-155278491	-	72	86	54	63	68.75	-0.433415	0.429083	0.664499
HCN3	ENSG00000143630.10	chr1:155277463-155289848	+	15	25	17	13	17.5	-0.415035	0.653505	NA
PKLR	ENSG00000143627.19	chr1:155289293-155301438	-	2	0	5	4	2.75	2.16991	0.354416	NA
FDPS	ENSG00000160752.15	chr1:155308748-155320666	+	1442	1662	798	1277	1294.75	-0.581016	0.130036	0.33775
RUSC1	ENSG00000160753.16	chr1:155320894-155331114	+	111	97	172	164	136	0.691878	0.128006	0.334156
ASH1L	ENSG00000116539.13	chr1:155335268-155562807	-	243	323	123	211	225	-0.760953	0.0930684	0.275242
MSTO1	ENSG00000125459.17	chr1:155610205-155614951	+	210	201	184	195	197.5	-0.11694	0.779872	0.898345
YY1AP1	ENSG00000163374.19	chr1:155659443-155689000	-	225	275	164	266	232.5	-0.217591	0.621142	0.804553
DAP3	ENSG00000132676.16	chr1:155687960-155739010	+	656	828	381	598	615.75	-0.600109	0.132827	0.342133
GON4L	ENSG00000116580.18	chr1:155749662-155859400	-	193	230	172	213	202	-0.135798	0.749945	0.881338
SYT11	ENSG00000132718.9	chr1:155859567-155885199	+	0	6	5	2	3.25	0.222395	0.918579	NA
RIT1	ENSG00000143622.11	chr1:155897808-155911404	-	62	49	22	39	43	-0.863677	0.193958	0.424393
KHDC4	ENSG00000132680.11	chr1:155913045-155934413	-	158	164	69	124	128.75	-0.738459	0.13432	0.344076
RXFP4	ENSG00000173080.6	chr1:155941638-155943087	+	1	0	2	0	0.75	0.99997	0.820763	NA
ARHGEF2	ENSG00000116584.20	chr1:155946851-156007070	-	268	266	147	168	212.25	-0.761487	0.066996	0.227911
SSR2	ENSG00000163479.14	chr1:156009048-156020951	-	711	727	923	1236	899.25	0.5863	0.110251	0.30602
UBQLN4	ENSG00000160803.8	chr1:156035299-156053798	-	274	255	400	419	337	0.630596	0.102478	0.292866
LAMTOR2	ENSG00000116586.12	chr1:156054782-156058506	+	225	288	128	168	202.25	-0.793361	0.0676577	0.229147
MEX3A	ENSG00000254726.3	chr1:156072013-156082465	-	18	30	20	7	18.75	-0.830072	0.380444	NA
LMNA	ENSG00000160789.21	chr1:156082573-156140089	+	2815	2449	4193	4310	3441.75	0.691813	0.0426799	0.168389
SEMA4A	ENSG00000196189.13	chr1:156147366-156177752	+	0	1	0	0	0.25	-1.44267	0.772827	NA
SLC25A44	ENSG00000160785.13	chr1:156193932-156212796	+	104	130	142	170	136.5	0.415038	0.367612	0.609011
PMF1-BGLAP	ENSG00000260238.6	chr1:156212982-156243332	+	177	200	66	221	166	-0.393512	0.480137	0.709754
PMF1	ENSG00000160783.19	chr1:156212993-156240042	+	192	220	164	220	199	-0.101537	0.813623	0.914802
BGLAP	ENSG00000242252.2	chr1:156242184-156243317	+	2	2	5	1	2.5	0.584962	0.793732	NA
PAQR6	ENSG00000160781.17	chr1:156243320-156248117	-	1	1	0	0	0.5	-2.44264	0.617579	NA
SMG5	ENSG00000198952.8	chr1:156249224-156282825	-	116	119	172	180	146.75	0.582915	0.189775	0.419665
TMEM79	ENSG00000163472.19	chr1:156282935-156293185	+	13	8	12	15	12	0.362572	0.737155	NA
GLMP	ENSG00000198715.13	chr1:156290089-156295689	-	166	187	182	163	174.5	-0.0330711	0.938854	0.975898
CCT3	ENSG00000163468.15	chr1:156308968-156367873	-	5239	5675	2384	5784	4770.5	-0.418124	0.337104	0.58028
TSACC	ENSG00000163467.12	chr1:156337314-156346995	+	8	7	2	4	5.25	-1.32192	0.406598	NA
RHBG	ENSG00000132677.13	chr1:156369211-156385219	+	1	0	0	0	0.25	-1.44267	0.772827	NA
MEF2D	ENSG00000116604.18	chr1:156463727-156500779	-	176	176	191	240	195.75	0.292113	0.492411	0.719201
IQGAP3	ENSG00000183856.11	chr1:156525405-156572604	-	175	143	110	108	134	-0.544698	0.23462	0.475989
TTC24	ENSG00000187862.12	chr1:156579727-156586770	+	0	2	199	0	50.25	6.63648	0.155809	0.376949
NAXE	ENSG00000163382.12	chr1:156591762-156594299	+	443	477	528	411	464.75	0.0294919	0.938387	0.975523
GPATCH4	ENSG00000160818.17	chr1:156594301-156601496	-	386	435	415	705	485.25	0.448045	0.275402	0.52124
BCAN	ENSG00000132692.19	chr1:156641390-156659532	+	0	0	2	0	0.5	2.44261	0.617583	NA
NES	ENSG00000132688.11	chr1:156668763-156677407	-	105	80	61	64	77.5	-0.565596	0.287352	0.532426
CRABP2	ENSG00000143320.9	chr1:156699606-156705816	-	142	151	110	85	122	-0.587426	0.212678	0.449271
ISG20L2	ENSG00000143319.17	chr1:156721891-156728766	-	242	230	214	277	240.75	0.0569368	0.89041	0.951099
RRNAD1	ENSG00000143303.12	chr1:156728442-156736960	+	68	60	96	66	72.5	0.339851	0.535526	0.750032
MRPL24	ENSG00000143314.12	chr1:156737303-156741590	-	381	412	346	424	390.75	-0.0424618	0.912201	0.962141
HDGF	ENSG00000143321.19	chr1:156742109-156766925	-	2053	2155	1053	1340	1650.25	-0.814314	0.0214792	0.109705
PRCC	ENSG00000143294.15	chr1:156750610-156800815	+	391	446	390	559	446.5	0.181181	0.645847	0.81873
SH2D2A	ENSG00000027869.12	chr1:156806243-156816848	-	110	123	88	88	102.25	-0.404754	0.404609	0.643556
NTRK1	ENSG00000198400.12	chr1:156815640-156881850	+	1	1	0	0	0.5	-2.44264	0.617579	NA
INSRR	ENSG00000027644.5	chr1:156840063-156859117	-	6	0	7	1	3.5	0.415039	0.848214	NA
PEAR1	ENSG00000187800.13	chr1:156893698-156916434	+	2	1	22	1	6.5	2.93859	0.0960701	NA
LRRC71	ENSG00000160838.14	chr1:156920632-156933094	+	1	0	0	0	0.25	-1.44267	0.772827	NA
ARHGEF11	ENSG00000132694.19	chr1:156934840-157045742	-	80	88	150	146	116	0.817136	0.0829916	0.257397
ETV3L	ENSG00000253831.3	chr1:157092043-157112412	-	5	5	5	12	6.75	0.765536	0.588585	NA
ETV3	ENSG00000117036.12	chr1:157121191-157138474	-	106	98	79	128	102.75	0.0210625	0.966903	0.988687
FCRL5	ENSG00000143297.19	chr1:157513377-157552515	-	1	0	2	0	0.75	0.99997	0.820763	NA
FCRL3	ENSG00000160856.21	chr1:157674321-157700769	-	7	2	0	2	2.75	-2.16991	0.361634	NA
FCRL1	ENSG00000163534.15	chr1:157794403-157820120	-	0	0	2	0	0.5	2.44261	0.617583	NA
KIRREL1	ENSG00000183853.18	chr1:157993273-158100262	+	192	194	123	201	177.5	-0.252606	0.578637	0.778015
CD1E	ENSG00000158488.16	chr1:158353696-158357553	+	0	0	2	0	0.5	2.44261	0.617583	NA
OR10K2	ENSG00000180708.5	chr1:158418210-158426237	-	1	0	0	0	0.25	-1.44267	0.772827	NA
OR10K1	ENSG00000173285.4	chr1:158461574-158470857	+	0	2	0	0	0.5	-2.44264	0.617579	NA
OR6Y1	ENSG00000197532.2	chr1:158544550-158554405	-	0	2	0	0	0.5	-2.44264	0.617579	NA
OR10X1	ENSG00000279111.2	chr1:158578919-158579899	-	0	0	0	0	0	NA	NA	NA
OR10Z1	ENSG00000198967.4	chr1:158605268-158612514	+	1	1	2	0	1	1.15696e-13	1	NA
SPTA1	ENSG00000163554.15	chr1:158610704-158686715	-	1	0	10	0	2.75	3.3219	0.235894	NA
OR6N1	ENSG00000197403.4	chr1:158747814-158772195	-	2	0	0	0	0.5	-2.44264	0.617579	NA
OR6K6	ENSG00000180433.5	chr1:158754720-158755891	+	0	0	0	0	0	NA	NA	NA
MNDA	ENSG00000163563.8	chr1:158831351-158849506	+	0	0	0	1	0.25	1.44263	0.772833	NA
PYHIN1	ENSG00000163564.15	chr1:158930796-158977059	+	3	1	2	0	1.5	-0.999987	0.739217	NA
IFI16	ENSG00000163565.18	chr1:158999968-159055155	+	231	288	110	242	217.75	-0.560158	0.245818	0.489394
CADM3	ENSG00000162706.13	chr1:159171609-159203313	+	0	1	0	0	0.25	-1.44267	0.772827	NA
OR10J1	ENSG00000196184.10	chr1:159437845-159443078	+	0	1	0	0	0.25	-1.44267	0.772827	NA
CRP	ENSG00000132693.12	chr1:159712289-159714589	-	2	0	0	0	0.5	-2.44264	0.617579	NA
DUSP23	ENSG00000158716.9	chr1:159780932-159782543	+	74	85	74	91	81	0.0534401	0.918497	0.965797
SLAMF8	ENSG00000158714.11	chr1:159826811-159837492	+	0	0	0	0	0	NA	NA	NA
AL590560.2	ENSG00000256029.6	chr1:159834474-159873053	-	0	0	0	0	0	NA	NA	NA
VSIG8	ENSG00000243284.1	chr1:159854316-159862657	-	0	0	0	0	0	NA	NA	NA
CFAP45	ENSG00000213085.10	chr1:159872364-159900165	-	8	4	2	10	6	3.06475e-06	0.999998	NA
TAGLN2	ENSG00000158710.15	chr1:159918107-159925507	-	2517	2416	2322	3384	2659.75	0.210015	0.563282	0.769153
IGSF9	ENSG00000085552.17	chr1:159927039-159945613	-	0	1	7	4	3	3.45941	0.159776	NA
KCNJ10	ENSG00000177807.10	chr1:159998651-160070160	-	0	0	2	0	0.5	2.44261	0.617583	NA
PIGM	ENSG00000143315.8	chr1:160024953-160031990	-	36	29	17	28	27.5	-0.530513	0.491676	NA
KCNJ9	ENSG00000162728.5	chr1:160081538-160090563	+	14	12	125	12	40.75	2.39759	0.00866866	0.0621378
IGSF8	ENSG00000162729.14	chr1:160091340-160098943	-	195	198	187	210	197.5	0.0146104	0.972221	0.99038
ATP1A2	ENSG00000018625.15	chr1:160115759-160143591	+	2	1	0	0	0.75	-3.0276	0.484796	NA
ATP1A4	ENSG00000132681.17	chr1:160151586-160186980	+	2	1	5	0	2	0.736962	0.78361	NA
CASQ1	ENSG00000143318.13	chr1:160190575-160201886	+	0	1	2	0	0.75	0.99997	0.820763	NA
PEA15	ENSG00000162734.13	chr1:160205380-160215376	+	107	150	98	132	121.75	-0.160134	0.741367	0.87696
DCAF8	ENSG00000132716.19	chr1:160215715-160262549	-	147	163	66	124	125	-0.706268	0.159351	0.380551
AL139011.2	ENSG00000258465.8	chr1:160216800-160285130	-	202	211	113	161	171.75	-0.591965	0.183436	0.410854
PEX19	ENSG00000162735.19	chr1:160276807-160286348	-	149	169	79	115	128	-0.712969	0.133923	0.343561
COPA	ENSG00000122218.16	chr1:160288594-160343273	-	2249	2338	1588	2222	2099.25	-0.267759	0.457656	0.691348
NCSTN	ENSG00000162736.17	chr1:160343316-160358952	+	494	595	476	662	556.75	0.0634973	0.869576	0.942126
NHLH1	ENSG00000171786.6	chr1:160367071-160372846	+	0	1	2	1	1	1.58493	0.661505	NA
VANGL2	ENSG00000162738.6	chr1:160400564-160428670	+	1	2	0	1	1	-1.58494	0.661504	NA
SLAMF6	ENSG00000162739.14	chr1:160485030-160523262	-	0	0	0	0	0	NA	NA	NA
CD84	ENSG00000066294.15	chr1:160541095-160579516	-	2	1	5	0	2	0.736962	0.78361	NA
CD48	ENSG00000117091.10	chr1:160678746-160711831	-	0	0	0	0	0	NA	NA	NA
SLAMF7	ENSG00000026751.17	chr1:160739057-160754821	+	0	0	0	2	0.5	2.44261	0.617583	NA
LY9	ENSG00000122224.18	chr1:160796074-160828261	+	0	0	0	1	0.25	1.44263	0.772833	NA
ITLN2	ENSG00000158764.7	chr1:160945025-160954809	-	0	1	0	0	0.25	-1.44267	0.772827	NA
F11R	ENSG00000158769.18	chr1:160995211-161021343	-	58	57	110	102	81.75	0.882431	0.0885344	0.267794
AL591806.3	ENSG00000270149.5	chr1:160997957-161038962	-	75	72	123	119	97.25	0.719191	0.143962	0.358653
USF1	ENSG00000158773.14	chr1:161039251-161045977	-	158	136	167	226	171.75	0.418714	0.345297	0.58689
ARHGAP30	ENSG00000186517.14	chr1:161046946-161069970	-	0	1	0	0	0.25	-1.44267	0.772827	NA
NECTIN4	ENSG00000143217.9	chr1:161070998-161089558	-	1	10	0	1	3	-3.4594	0.175119	NA
KLHDC9	ENSG00000162755.14	chr1:161098361-161100346	+	0	0	0	1	0.25	1.44263	0.772833	NA
PFDN2	ENSG00000143256.5	chr1:161100556-161118055	-	650	686	503	605	611	-0.269961	0.463355	0.696172
NIT1	ENSG00000158793.14	chr1:161118086-161125445	+	155	144	91	104	123.5	-0.61667	0.184754	0.412713
DEDD	ENSG00000158796.17	chr1:161120974-161132688	-	72	94	79	80	81.25	-0.0621556	0.905347	0.958455
UFC1	ENSG00000143222.12	chr1:161152776-161158856	+	212	257	160	357	246.5	0.140577	0.768479	0.892503
USP21	ENSG00000143258.16	chr1:161159450-161165723	+	20	26	59	40	36.25	1.1058	0.113474	0.311476
PPOX	ENSG00000143224.18	chr1:161166056-161178013	+	76	60	56	61	63.25	-0.217097	0.699576	0.85316
B4GALT3	ENSG00000158850.15	chr1:161171310-161177968	-	96	128	150	142	129	0.38247	0.412467	0.649631
ADAMTS4	ENSG00000158859.10	chr1:161184302-161199054	-	74	102	101	59	84	-0.137503	0.801511	0.907977
NDUFS2	ENSG00000158864.12	chr1:161197104-161214395	+	1259	1336	631	1077	1075.75	-0.603426	0.124115	0.328731
FCER1G	ENSG00000158869.11	chr1:161215234-161220699	+	0	0	0	0	0	NA	NA	NA
APOA2	ENSG00000158874.11	chr1:161222292-161223631	-	2	0	0	0	0.5	-2.44264	0.617579	NA
TOMM40L	ENSG00000158882.15	chr1:161225939-161230746	+	63	72	79	74	72	0.180573	0.736553	0.874139
PCP4L1	ENSG00000248485.2	chr1:161258745-161285450	+	0	0	0	0	0	NA	NA	NA
SDHC	ENSG00000143252.15	chr1:161314381-161371964	+	672	893	385	532	620.5	-0.771168	0.0479353	0.18319
CFAP126	ENSG00000188931.4	chr1:161364733-161367876	-	0	0	0	0	0	NA	NA	NA
FCGR2A	ENSG00000143226.15	chr1:161505430-161524013	+	0	0	0	0	0	NA	NA	NA
HSPA6	ENSG00000173110.8	chr1:161524540-161526894	+	21	12	37	20	22.5	0.788497	0.357994	NA
FCGR3A	ENSG00000203747.12	chr1:161541759-161550737	-	0	0	0	0	0	NA	NA	NA
FCGR3B	ENSG00000162747.12	chr1:161623196-161631963	-	0	0	0	0	0	NA	NA	NA
FCRLB	ENSG00000162746.14	chr1:161721563-161728143	+	2	0	5	2	2.25	1.80734	0.478056	NA
DUSP12	ENSG00000081721.12	chr1:161749758-161757238	+	154	130	86	102	118	-0.595157	0.209207	0.444854
ATF6	ENSG00000118217.6	chr1:161766320-161964070	+	450	541	260	573	456	-0.250568	0.57804	0.777689
OLFML2B	ENSG00000162745.10	chr1:161983192-162023854	-	1	0	5	4	2.5	3.1699	0.222323	NA
NOS1AP	ENSG00000198929.13	chr1:162069691-162370475	+	9	6	5	12	8	0.180574	0.890473	NA
AL512785.2	ENSG00000254706.3	chr1:162365407-162383531	+	9	5	5	2	5.25	-0.999994	0.531529	NA
C1orf226	ENSG00000239887.6	chr1:162378841-162386812	+	16	20	17	5	14.5	-0.71049	0.497126	NA
UHMK1	ENSG00000152332.16	chr1:162497251-162529631	+	149	182	88	96	128.75	-0.847124	0.0680801	0.229808
UAP1	ENSG00000117143.13	chr1:162561506-162599842	+	397	490	189	283	339.75	-0.910146	0.0276334	0.128903
DDR2	ENSG00000162733.19	chr1:162631373-162787405	+	309	403	245	321	319.5	-0.331074	0.416683	0.6527
HSD17B7	ENSG00000132196.15	chr1:162790702-162812817	+	85	148	25	61	79.75	-1.43792	0.0180441	0.0974831
CCDC190	ENSG00000185860.13	chr1:162824458-162868815	-	0	0	0	0	0	NA	NA	NA
RGS4	ENSG00000117152.13	chr1:163068775-163076802	+	0	10	2	0	3	-2.32191	0.365608	NA
RGS5	ENSG00000143248.13	chr1:163111121-163321791	-	4	142	37	0	45.75	-1.98032	0.544014	0.757005
NUF2	ENSG00000143228.13	chr1:163266576-163355764	+	232	377	47	130	196.5	-1.78269	0.000859544	0.0156978
PBX1	ENSG00000185630.19	chr1:164555584-164899296	+	284	260	110	161	203.75	-1.00531	0.0210482	0.108106
RXRG	ENSG00000143171.13	chr1:165400922-165445355	-	1	1	2	0	1	1.15696e-13	1	NA
MGST3	ENSG00000143198.13	chr1:165631213-165661796	+	1857	2886	560	1101	1601	-1.51375	0.000416605	0.0104356
ALDH9A1	ENSG00000143149.12	chr1:165662216-165698863	-	586	843	363	613	601.25	-0.550052	0.18802	0.417782
TMCO1	ENSG00000143183.17	chr1:165724293-165827755	-	511	705	182	298	424	-1.34104	0.0014725	0.0215676
UCK2	ENSG00000143179.16	chr1:165827614-165911618	+	579	504	442	726	562.75	0.109008	0.786573	0.900547
FAM78B	ENSG00000188859.7	chr1:166057426-166167001	-	0	0	0	1	0.25	1.44263	0.772833	NA
POGK	ENSG00000143157.12	chr1:166839447-166856359	+	123	162	86	167	134.5	-0.171824	0.7337	0.872725
TADA1	ENSG00000152382.6	chr1:166856510-166876264	-	82	95	145	134	114	0.656516	0.166692	0.389168
ILDR2	ENSG00000143195.13	chr1:166895711-166975540	-	1	0	7	2	2.5	3.1699	0.228052	NA
MAEL	ENSG00000143194.13	chr1:166975582-167022214	+	0	0	2	0	0.5	2.44261	0.617583	NA
GPA33	ENSG00000143167.12	chr1:167052836-167166479	-	1	1	0	0	0.5	-2.44264	0.617579	NA
DUSP27	ENSG00000198842.10	chr1:167094075-167129165	+	1	2	2	1	1.5	2.23708e-06	0.999999	NA
POU2F1	ENSG00000143190.23	chr1:167220876-167427345	+	106	126	29	65	81.5	-1.30339	0.0231509	0.114318
CD247	ENSG00000198821.11	chr1:167430640-167518610	-	0	0	0	1	0.25	1.44263	0.772833	NA
CREG1	ENSG00000143162.9	chr1:167529117-167553805	-	185	234	128	196	185.75	-0.370956	0.411003	0.648996
RCSD1	ENSG00000198771.11	chr1:167630093-167708696	+	2	1	17	1	5.25	2.58495	0.163499	NA
MPZL1	ENSG00000197965.12	chr1:167721192-167791919	+	586	702	329	540	539.25	-0.567704	0.161228	0.382267
ADCY10	ENSG00000143199.18	chr1:167809386-167914215	-	5	1	2	1	2.25	-0.99999	0.673557	NA
MPC2	ENSG00000143158.11	chr1:167916675-167937072	-	395	523	96	197	302.75	-1.64759	0.00033969	0.00932418
DCAF6	ENSG00000143164.15	chr1:167935783-168075843	+	220	331	106	146	200.75	-1.12863	0.0124097	0.0780328
GPR161	ENSG00000143147.14	chr1:168079543-168137667	-	10	13	5	12	10	-0.436096	0.713905	NA
TIPRL	ENSG00000143155.13	chr1:168178962-168202109	+	355	464	125	184	282	-1.40626	0.000942378	0.0165269
SFT2D2	ENSG00000213064.10	chr1:168225938-168253021	+	177	292	125	157	187.75	-0.733892	0.109739	0.305431
XCL2	ENSG00000143185.4	chr1:168540768-168543997	-	0	0	0	0	0	NA	NA	NA
XCL1	ENSG00000143184.5	chr1:168576605-168582069	+	0	0	0	0	0	NA	NA	NA
DPT	ENSG00000143196.5	chr1:168695468-168729206	-	0	0	0	0	0	NA	NA	NA
ATP1B1	ENSG00000143153.13	chr1:169105697-169132722	+	1232	1411	378	741	940.5	-1.23997	0.00285811	0.0323495
NME7	ENSG00000143156.14	chr1:169132531-169367948	-	114	158	17	60	87.25	-1.82067	0.00357934	0.0366652
BLZF1	ENSG00000117475.14	chr1:169367970-169396540	+	117	157	29	61	91	-1.60618	0.00406936	0.0396893
CCDC181	ENSG00000117477.12	chr1:169394870-169460669	-	0	0	0	0	0	NA	NA	NA
SLC19A2	ENSG00000117479.15	chr1:169463909-169485944	-	53	89	44	91	69.25	-0.0729304	0.904108	0.95785
F5	ENSG00000198734.12	chr1:169511951-169586588	-	2	2	2	0	1.5	-0.999987	0.736928	NA
C1orf112	ENSG00000000460.17	chr1:169662007-169854080	+	121	155	37	65	94.5	-1.4361	0.00715928	0.0558607
SELE	ENSG00000007908.16	chr1:169722640-169764705	-	0	0	2	0	0.5	2.44261	0.617583	NA
METTL18	ENSG00000171806.12	chr1:169792529-169794963	-	34	57	17	36	36	-0.779872	0.287236	0.532319
SCYL3	ENSG00000000457.14	chr1:169849631-169894267	-	45	74	10	31	40	-1.53726	0.0395325	0.160724
KIFAP3	ENSG00000075945.13	chr1:169921326-170085208	-	229	352	64	119	191	-1.66669	0.000588163	0.0125081
GORAB	ENSG00000120370.13	chr1:170532131-170553834	+	47	113	52	69	70.25	-0.403064	0.507144	0.731168
MROH9	ENSG00000117501.14	chr1:170935471-171064765	+	0	2	2	0	1	8.95505e-30	1	NA
FMO4	ENSG00000076258.10	chr1:171314183-171342084	+	2	2	0	2	1.5	-0.999987	0.736928	NA
PRRC2C	ENSG00000117523.16	chr1:171485551-171593511	+	1374	1411	572	1233	1147.5	-0.625677	0.141317	0.354126
MYOCOS	ENSG00000283683.1	chr1:171600621-171638799	+	2	11	5	0	4.5	-1.3785	0.479572	NA
MYOC	ENSG00000034971.17	chr1:171635417-171652688	-	0	0	0	0	0	NA	NA	NA
VAMP4	ENSG00000117533.15	chr1:171700160-171742074	-	31	49	15	18	28.25	-1.27753	0.0977108	NA
EEF1AKNMT	ENSG00000010165.20	chr1:171781660-171814023	+	386	367	439	546	434.5	0.387474	0.30975	0.553468
DNM3	ENSG00000197959.14	chr1:171841498-172418466	+	12	8	0	4	6	-2.32192	0.170767	NA
PIGC	ENSG00000135845.10	chr1:172370189-172444086	-	92	113	61	65	82.75	-0.702199	0.176382	0.401258
SUCO	ENSG00000094975.14	chr1:172532349-172611833	+	58	108	39	55	65	-0.820449	0.169338	0.392339
TNFSF4	ENSG00000117586.11	chr1:173183731-173207331	-	1	0	0	0	0.25	-1.44267	0.772827	NA
PRDX6	ENSG00000117592.9	chr1:173477330-173488815	+	4074	4477	1684	3109	3336	-0.835163	0.0343021	0.147367
AL139142.2	ENSG00000285777.1	chr1:173596060-173669837	-	0	1	2	0	0.75	0.99997	0.820763	NA
ANKRD45	ENSG00000183831.7	chr1:173608336-173669851	-	2	0	0	1	0.75	-0.999981	0.820761	NA
KLHL20	ENSG00000076321.11	chr1:173714941-173786692	+	36	63	54	74	56.75	0.370644	0.543454	0.756742
CENPL	ENSG00000120334.15	chr1:173799550-173824720	-	73	106	29	45	63.25	-1.27436	0.030928	0.137845
DARS2	ENSG00000117593.12	chr1:173824653-173858808	+	426	527	113	221	321.75	-1.51263	0.000720314	0.0140254
ZBTB37	ENSG00000185278.15	chr1:173868082-173903549	+	21	21	5	16	15.75	-0.999997	0.321671	NA
RC3H1	ENSG00000135870.12	chr1:173931084-174022357	-	63	106	52	94	78.75	-0.211054	0.71331	0.86146
RABGAP1L	ENSG00000152061.23	chr1:174159410-174995308	+	32	21	7	6	16.5	-2.02748	0.0391051	NA
CACYBP	ENSG00000116161.18	chr1:174999163-175012027	+	1969	2716	744	1418	1711.75	-1.11568	0.00709608	0.0555093
MRPS14	ENSG00000120333.4	chr1:175010789-175023425	-	214	243	83	155	173.75	-0.941232	0.0468174	0.18027
KIAA0040	ENSG00000235750.10	chr1:175156986-175192999	-	92	85	44	56	69.25	-0.823748	0.133733	0.34345
TNR	ENSG00000116147.17	chr1:175315194-175743616	-	2	1	2	1	1.5	2.23708e-06	0.999999	NA
COP1	ENSG00000143207.21	chr1:175944831-176207286	-	127	199	64	90	120	-1.08194	0.0308035	0.137692
PAPPA2	ENSG00000116183.11	chr1:176463171-176845601	+	0	0	2	0	0.5	2.44261	0.617583	NA
ASTN1	ENSG00000152092.16	chr1:176857302-177164973	-	1	0	0	1	0.5	-1.24878e-05	0.999998	NA
BRINP2	ENSG00000198797.7	chr1:177170958-177282422	+	1	0	7	0	2	2.80732	0.362854	NA
RASAL2	ENSG00000075391.17	chr1:178094104-178484147	+	83	135	47	81	86.5	-0.768183	0.167214	0.389586
TEX35	ENSG00000240021.10	chr1:178513109-178548602	+	0	0	2	0	0.5	2.44261	0.617583	NA
RALGPS2	ENSG00000116191.17	chr1:178725147-178921841	+	97	143	29	63	83	-1.38333	0.016772	0.093392
FAM20B	ENSG00000116199.12	chr1:179025804-179076567	+	101	124	66	77	92	-0.653909	0.196261	0.428307
TOR3A	ENSG00000186283.14	chr1:179082070-179098023	+	147	477	295	318	309.25	-0.0256578	0.960702	0.986258
ABL2	ENSG00000143322.21	chr1:179099330-179229684	-	196	219	196	238	212.25	0.0645844	0.877538	0.945501
SOAT1	ENSG00000057252.13	chr1:179293714-179358680	+	741	976	189	541	611.75	-1.23392	0.0111104	0.0723439
AXDND1	ENSG00000162779.22	chr1:179365720-179554735	+	1	0	0	1	0.5	-1.24878e-05	0.999998	NA
TDRD5	ENSG00000162782.16	chr1:179591613-179691272	+	0	0	5	0	1.25	3.76455	0.332407	NA
FAM163A	ENSG00000143340.6	chr1:179743163-179816198	+	1	4	2	0	1.75	-1.32191	0.641055	NA
TOR1AIP2	ENSG00000169905.12	chr1:179839967-179877803	-	487	596	118	267	367	-1.4921	0.00122446	0.0194979
TOR1AIP1	ENSG00000143337.18	chr1:179882042-179925000	+	276	322	130	216	236	-0.789373	0.0729896	0.239074
CEP350	ENSG00000135837.16	chr1:179954773-180114875	+	190	256	83	180	177.25	-0.76198	0.125631	0.331164
QSOX1	ENSG00000116260.17	chr1:180154869-180204030	+	276	200	356	270	275.5	0.395202	0.346529	0.588095
LHX4	ENSG00000121454.6	chr1:180230264-180278984	+	28	30	32	28	29.5	0.0489109	0.946808	NA
ACBD6	ENSG00000230124.8	chr1:180269653-180502954	-	335	384	221	261	300.25	-0.576958	0.146893	0.362995
XPR1	ENSG00000143324.14	chr1:180632022-180890279	+	289	322	123	148	220.5	-1.17288	0.00502202	0.0449189
KIAA1614	ENSG00000135835.12	chr1:180912897-180951614	+	4	0	0	2	1.5	-0.999984	0.760176	NA
STX6	ENSG00000135823.14	chr1:180972712-181023121	-	124	144	120	96	121	-0.311201	0.509717	0.732883
MR1	ENSG00000153029.14	chr1:181033425-181061938	+	53	61	52	52	54.5	-0.132449	0.821266	0.91844
IER5	ENSG00000162783.11	chr1:181088700-181092900	+	204	145	368	240	239.25	0.800845	0.0703065	0.234304
CACNA1E	ENSG00000198216.12	chr1:181317690-181808084	+	1	0	5	0	1.5	2.32189	0.494015	NA
ZNF648	ENSG00000179930.6	chr1:182054570-182061712	-	1	1	7	1	2.5	1.99999	0.398211	NA
GLUL	ENSG00000135821.19	chr1:182378098-182392206	-	186	166	42	64	114.5	-1.73151	0.000487301	0.0114848
RNASEL	ENSG00000135828.11	chr1:182573634-182589256	-	22	33	22	40	29.25	0.172838	0.821585	NA
RGS16	ENSG00000143333.7	chr1:182598623-182604389	-	17	21	32	25	23.75	0.584964	0.468435	NA
RGS8	ENSG00000135824.12	chr1:182641816-182684576	-	1	1	5	0	1.75	1.32192	0.645956	NA
NPL	ENSG00000135838.13	chr1:182789293-182830384	+	20	17	15	7	14.75	-0.750019	0.455926	NA
DHX9	ENSG00000135829.17	chr1:182839347-182887982	+	1849	2425	734	1852	1715	-0.724863	0.109628	0.305214
SHCBP1L	ENSG00000157060.16	chr1:182899865-182953525	-	0	0	0	2	0.5	2.44261	0.617583	NA
LAMC1	ENSG00000135862.6	chr1:183023420-183145592	+	923	857	466	665	727.75	-0.654278	0.0836705	0.258527
LAMC2	ENSG00000058085.15	chr1:183186238-183245127	+	1	7	2	1	2.75	-1.41503	0.524173	NA
NMNAT2	ENSG00000157064.11	chr1:183248237-183418380	-	0	2	12	1	3.75	2.70043	0.222946	NA
SMG7	ENSG00000116698.21	chr1:183472216-183598246	+	194	257	157	206	203.5	-0.313157	0.471732	0.703454
NCF2	ENSG00000116701.15	chr1:183555562-183590876	-	3	4	7	11	6.25	1.36257	0.354087	NA
ARPC5	ENSG00000162704.16	chr1:183620846-183635783	-	661	815	427	519	605.5	-0.64178	0.0875307	0.26581
RGL1	ENSG00000143344.16	chr1:183636085-183928532	+	0	2	0	1	0.75	-0.999981	0.820761	NA
COLGALT2	ENSG00000198756.12	chr1:183929854-184037729	-	0	1	2	0	0.75	0.99997	0.820763	NA
TSEN15	ENSG00000198860.13	chr1:184051651-184123978	+	101	99	32	58	72.5	-1.152	0.0420767	0.167357
C1orf21	ENSG00000116667.15	chr1:184387029-184629019	+	1	5	2	2	2.5	-0.584956	0.793734	NA
EDEM3	ENSG00000116406.19	chr1:184690237-184754907	-	156	232	61	126	143.75	-1.05302	0.0405254	0.163677
NIBAN1	ENSG00000135842.17	chr1:184790724-184974508	-	130	87	54	61	83	-0.91606	0.0856154	0.26234
RNF2	ENSG00000121481.11	chr1:185045526-185102603	+	105	150	32	80	91.75	-1.187	0.0403285	0.163093
TRMT1L	ENSG00000121486.12	chr1:185118101-185157072	-	211	296	61	93	165.25	-1.71905	0.000261077	0.00781638
SWT1	ENSG00000116668.13	chr1:185157080-185291781	+	20	36	7	28	22.75	-0.678069	0.459283	NA
IVNS1ABP	ENSG00000116679.16	chr1:185296388-185317273	-	420	659	150	173	350.5	-1.74009	3.05634e-05	0.00266513
HMCN1	ENSG00000143341.12	chr1:185734391-186190949	+	9	1	5	2	4.25	-0.514568	0.779094	NA
PRG4	ENSG00000116690.13	chr1:186296279-186314567	+	443	586	120	218	341.75	-1.60615	0.000256282	0.00780644
TPR	ENSG00000047410.14	chr1:186311652-186375693	-	1211	1392	292	890	946.25	-1.13894	0.0186547	0.0991457
ODR4	ENSG00000157181.16	chr1:186375838-186421378	+	86	114	20	81	75.25	-0.985643	0.135311	0.345745
PDC	ENSG00000116703.14	chr1:186443566-186461114	-	0	0	0	1	0.25	1.44263	0.772833	NA
PTGS2	ENSG00000073756.12	chr1:186671791-186680423	-	25	17	5	27	18.5	-0.392315	0.695366	NA
PLA2G4A	ENSG00000116711.10	chr1:186828949-186988981	+	434	533	96	233	324	-1.55543	0.0010913	0.0181007
BRINP3	ENSG00000162670.11	chr1:190097658-190478404	-	28	37	2	13	20	-2.11547	0.0335876	NA
RGS18	ENSG00000150681.10	chr1:192158462-192185815	+	0	0	0	0	0	NA	NA	NA
RGS13	ENSG00000127074.14	chr1:192636138-192660306	+	1	1	2	0	1	1.15696e-13	1	NA
RPS27AP5	ENSG00000231767.4	chr1:192716132-192716653	+	1520	2029	832	1896	1569.25	-0.379568	0.387405	0.625855
RGS2	ENSG00000116741.8	chr1:192809039-192812275	+	291	402	258	632	395.75	0.360951	0.449784	0.684371
UCHL5	ENSG00000116750.13	chr1:193012250-193060080	-	819	1118	231	379	636.75	-1.66694	4.71108e-05	0.00323547
RO60	ENSG00000116747.13	chr1:193059454-193091777	+	422	622	115	189	337	-1.77998	4.70528e-05	0.00323547
GLRX2	ENSG00000023572.10	chr1:193090866-193106114	-	276	398	118	235	256.75	-0.933079	0.0466081	0.179766
CDC73	ENSG00000134371.14	chr1:193121983-193254815	+	423	582	130	255	347.5	-1.38426	0.0021182	0.0270846
B3GALT2	ENSG00000162630.6	chr1:193178730-193186613	-	0	0	5	0	1.25	3.76455	0.332407	NA
KCNT2	ENSG00000162687.18	chr1:196225779-196609225	-	1	4	2	0	1.75	-1.32191	0.641055	NA
CFH	ENSG00000000971.16	chr1:196652043-196747504	+	1	0	0	1	0.5	-1.24878e-05	0.999998	NA
CFHR3	ENSG00000116785.14	chr1:196774813-196795407	+	0	0	0	1	0.25	1.44263	0.772833	NA
CFHR1	ENSG00000244414.6	chr1:196819757-196832189	+	1	0	0	0	0.25	-1.44267	0.772827	NA
CFHR2	ENSG00000080910.13	chr1:196943738-196959622	+	0	0	2	0	0.5	2.44261	0.617583	NA
CFHR5	ENSG00000134389.10	chr1:196977556-197009678	+	0	0	10	0	2.5	4.76457	0.116248	NA
F13B	ENSG00000143278.5	chr1:197038741-197067260	-	0	0	0	0	0	NA	NA	NA
ASPM	ENSG00000066279.18	chr1:197084127-197146694	-	691	852	118	365	506.5	-1.67564	0.000783403	0.0148087
ZBTB41	ENSG00000177888.8	chr1:197153682-197201293	-	50	87	12	25	43.5	-1.88858	0.00728711	0.0564259
CRB1	ENSG00000134376.16	chr1:197268204-197478455	+	1	4	0	1	1.5	-2.3219	0.458467	NA
DENND1B	ENSG00000213047.13	chr1:197504748-197775696	-	20	52	5	15	23	-1.84799	0.0466653	NA
C1orf53	ENSG00000203724.11	chr1:197902630-197907367	+	15	18	34	26	23.25	0.862497	0.291098	NA
LHX9	ENSG00000143355.16	chr1:197911902-197935478	+	1	1	5	1	2	1.58495	0.532681	NA
NEK7	ENSG00000151414.15	chr1:198156994-198322420	+	145	207	34	81	116.75	-1.61394	0.00322964	0.0342308
NR5A2	ENSG00000116833.14	chr1:200027614-200177420	+	4	0	2	1	1.75	-0.41503	0.882926	NA
ZNF281	ENSG00000162702.8	chr1:200404940-200410056	-	174	236	83	143	159	-0.8593	0.0731024	0.239142
KIF14	ENSG00000118193.12	chr1:200551497-200620751	-	253	347	56	162	204.5	-1.46063	0.00566929	0.0478601
DDX59	ENSG00000118197.14	chr1:200623896-200669907	-	127	148	42	81	99.5	-1.16077	0.0289957	0.132651
CAMSAP2	ENSG00000118200.14	chr1:200739558-200860704	+	190	248	76	158	168	-0.904421	0.0673433	0.22852
KIF21B	ENSG00000116852.14	chr1:200969390-201023700	-	8	12	27	23	17.5	1.32193	0.155685	NA
CACNA1S	ENSG00000081248.11	chr1:201039512-201112451	-	2	0	0	0	0.5	-2.44264	0.617579	NA
ASCL5	ENSG00000232237.3	chr1:201113953-201127184	-	1	0	0	0	0.25	-1.44267	0.772827	NA
TMEM9	ENSG00000116857.17	chr1:201134772-201171574	-	369	393	412	367	385.25	0.0318329	0.93344	0.972917
IGFN1	ENSG00000163395.17	chr1:201190824-201228952	+	0	1	5	0	1.5	2.32189	0.494015	NA
PKP1	ENSG00000081277.13	chr1:201283452-201332993	+	0	0	2	0	0.5	2.44261	0.617583	NA
TNNI1	ENSG00000159173.19	chr1:201403768-201429866	-	1	2	5	0	2	0.736962	0.78361	NA
PHLDA3	ENSG00000174307.7	chr1:201464278-201469237	-	115	106	336	213	192.5	1.31276	0.00352295	0.0363924
CSRP1	ENSG00000159176.14	chr1:201483530-201509456	-	1370	1597	967	1515	1362.25	-0.257501	0.499134	0.724504
NAV1	ENSG00000134369.15	chr1:201622885-201826969	+	276	256	209	334	268.75	0.0295267	0.944798	0.97932
IPO9	ENSG00000198700.10	chr1:201829149-201884291	+	687	825	243	440	548.75	-1.1465	0.00602542	0.0498565
SHISA4	ENSG00000198892.7	chr1:201888680-201892587	+	5	4	10	0	4.75	0.152006	0.935492	NA
LMOD1	ENSG00000163431.13	chr1:201896456-201946588	-	1	0	2	0	0.75	0.99997	0.820763	NA
TIMM17A	ENSG00000134375.11	chr1:201955503-201970664	+	1288	1703	383	779	1038.25	-1.36402	0.00137197	0.0206538
RNPEP	ENSG00000176393.11	chr1:201982372-202006147	+	704	707	611	597	654.75	-0.224097	0.533824	0.748562
ELF3	ENSG00000163435.16	chr1:202007945-202017183	+	183	205	582	397	341.75	1.33525	0.00109009	0.0181007
GPR37L1	ENSG00000170075.9	chr1:202122917-202133592	+	4	2	0	4	2.5	-0.584955	0.807562	NA
ARL8A	ENSG00000143862.8	chr1:202133404-202144743	-	117	114	145	105	120.25	0.114036	0.810718	0.912991
PTPN7	ENSG00000143851.15	chr1:202147013-202161588	-	20	4	22	13	14.75	0.544322	0.614599	NA
LGR6	ENSG00000133067.17	chr1:202193901-202319781	+	2	0	5	5	3	2.32192	0.305925	NA
UBE2T	ENSG00000077152.11	chr1:202331657-202341980	-	765	1007	228	418	604.5	-1.45577	0.000555718	0.0120161
PPP1R12B	ENSG00000077157.22	chr1:202348699-202592706	+	40	38	34	69	45.25	0.401099	0.54418	0.757005
KDM5B	ENSG00000117139.18	chr1:202724495-202808487	-	653	765	442	605	616.25	-0.437595	0.250868	0.495004
RABIF	ENSG00000183155.5	chr1:202878282-202889149	-	69	104	91	86	87.5	0.0329782	0.949594	0.980942
KLHL12	ENSG00000117153.16	chr1:202891116-202928636	-	79	102	56	60	74.25	-0.641864	0.232857	0.473356
ADIPOR1	ENSG00000159346.13	chr1:202940826-202958572	-	220	259	258	233	242.5	0.035698	0.930351	0.971194
CYB5R1	ENSG00000159348.13	chr1:202961873-202967275	-	181	187	245	363	244	0.724366	0.0879911	0.26659
TMEM183A	ENSG00000163444.12	chr1:203007374-203024848	+	163	229	155	157	176	-0.329307	0.456027	0.68998
PPFIA4	ENSG00000143847.15	chr1:203026498-203078740	+	0	1	10	2	3.25	3.58494	0.143416	NA
ADORA1	ENSG00000163485.17	chr1:203090654-203167405	+	16	26	22	23	21.75	0.0995372	0.905706	NA
MYBPH	ENSG00000133055.9	chr1:203167811-203175826	-	0	0	0	0	0	NA	NA	NA
CHI3L1	ENSG00000133048.13	chr1:203178931-203186704	-	0	0	0	0	0	NA	NA	NA
BTG2	ENSG00000159388.6	chr1:203305491-203309602	+	27	55	120	49	62.75	1.04333	0.112229	0.308983
PRELP	ENSG00000188783.6	chr1:203475806-203491352	+	3	2	7	0	3	0.485428	0.829687	NA
ATP2B4	ENSG00000058668.15	chr1:203626787-203744081	+	389	361	125	206	270.25	-1.18006	0.00606499	0.0499946
ZC3H11A	ENSG00000058673.16	chr1:203795654-203854999	+	195	281	145	172	198.25	-0.586478	0.181339	0.408349
ZBED6	ENSG00000257315.3	chr1:203795714-203854999	+	243	315	162	294	253.5	-0.29123	0.518536	0.739131
AC114402.3	ENSG00000288644.1	chr1:203802094-203802192	+	5	8	0	0	3.25	-5.1431	0.0383548	NA
SNRPE	ENSG00000182004.13	chr1:203861599-203871152	+	1215	1778	344	991	1082	-1.16475	0.016055	0.0909991
SOX13	ENSG00000143842.15	chr1:204073115-204127743	+	113	120	145	125	125.75	0.21263	0.645688	0.81873
ETNK2	ENSG00000143845.15	chr1:204131062-204152044	-	3	4	0	2	2.25	-1.80734	0.475036	NA
REN	ENSG00000143839.15	chr1:204154819-204190324	-	0	0	0	0	0	NA	NA	NA
KISS1	ENSG00000170498.9	chr1:204190341-204196491	-	0	0	0	0	0	NA	NA	NA
PLEKHA6	ENSG00000143850.16	chr1:204218853-204377665	-	70	62	34	67	58.25	-0.386181	0.526199	0.7439
PPP1R15B	ENSG00000158615.9	chr1:204403381-204411817	-	702	688	327	478	548.75	-0.788023	0.0418939	0.166993
PIK3C2B	ENSG00000133056.13	chr1:204422628-204494724	-	244	255	108	167	193.5	-0.859607	0.0525751	0.192877
MDM4	ENSG00000198625.13	chr1:204516379-204558120	+	36	57	34	26	38.25	-0.632267	0.356044	0.597185
LRRN2	ENSG00000170382.12	chr1:204617170-204685738	-	49	52	39	48	47	-0.215267	0.727988	0.869602
NFASC	ENSG00000163531.15	chr1:204828651-205022822	+	1	1	0	0	0.5	-2.44264	0.617579	NA
CNTN2	ENSG00000184144.12	chr1:205042937-205078289	+	2	2	2	1	1.75	-0.415032	0.871877	NA
TMEM81	ENSG00000174529.7	chr1:205083129-205084460	-	0	0	0	0	0	NA	NA	NA
RBBP5	ENSG00000117222.14	chr1:205086142-205122015	-	214	273	118	259	216	-0.369356	0.445352	0.680272
DSTYK	ENSG00000133059.17	chr1:205142505-205211702	-	97	129	81	109	104	-0.250322	0.616336	0.801929
TMCC2	ENSG00000133069.17	chr1:205227946-205285632	+	1	5	5	2	3.25	0.222395	0.911688	NA
NUAK2	ENSG00000163545.11	chr1:205302063-205321745	-	66	46	42	83	59.25	0.15843	0.797017	0.905653
KLHDC8A	ENSG00000162873.15	chr1:205336061-205357090	-	0	2	0	0	0.5	-2.44264	0.617579	NA
LEMD1	ENSG00000186007.10	chr1:205381378-205455954	-	14	17	0	1	8	-4.95417	0.00993984	NA
BLACAT1	ENSG00000281406.2	chr1:205434885-205457091	-	3	7	5	4	4.75	-0.152	0.926254	NA
CDK18	ENSG00000117266.15	chr1:205504595-205532793	+	69	68	71	72	70	0.0618401	0.908693	0.960556
MFSD4A	ENSG00000174514.13	chr1:205568885-205602918	+	2	1	0	2	1.25	-0.584953	0.856264	NA
ELK4	ENSG00000158711.14	chr1:205597556-205632011	-	53	62	17	28	40	-1.35364	0.046299	0.179146
SLC45A3	ENSG00000158715.6	chr1:205657851-205680509	-	18	19	17	17	17.75	-0.121989	0.89231	NA
NUCKS1	ENSG00000069275.13	chr1:205712822-205750182	-	1899	2358	1350	1826	1858.25	-0.422625	0.247324	0.49122
RAB29	ENSG00000117280.13	chr1:205767986-205775482	-	156	209	59	65	122.25	-1.55756	0.00118219	0.0192117
SLC41A1	ENSG00000133065.11	chr1:205789094-205813748	-	84	94	101	131	102.5	0.382248	0.437798	0.673671
PM20D1	ENSG00000162877.13	chr1:205828025-205850132	-	1	1	0	0	0.5	-2.44264	0.617579	NA
RAB7B	ENSG00000276600.5	chr1:205976740-206003461	-	0	1	0	1	0.5	-1.24878e-05	0.999998	NA
CTSE	ENSG00000196188.11	chr1:206009264-206023895	-	1	7	2	0	2.5	-1.99998	0.424891	NA
RHEX	ENSG00000263961.8	chr1:206053173-206102449	+	4	4	5	1	3.5	-0.415032	0.829157	NA
AVPR1B	ENSG00000198049.7	chr1:206106936-206117699	-	2	1	12	1	4	2.11547	0.287519	NA
FAM72A	ENSG00000196550.10	chr1:206186179-206204414	-	52	56	27	25	40	-1.05445	0.109556	0.305106
SRGAP2	ENSG00000266028.7	chr1:206203345-206464443	+	190	189	81	136	149	-0.804502	0.088565	0.267798
IKBKE	ENSG00000263528.8	chr1:206470476-206496889	+	36	38	61	48	45.75	0.558732	0.373188	0.613599
RASSF5	ENSG00000266094.8	chr1:206507531-206589448	+	65	55	71	76	66.75	0.292783	0.594841	0.788746
EIF2D	ENSG00000143486.16	chr1:206571292-206612465	-	177	186	81	152	149	-0.639639	0.186976	0.416022
DYRK3	ENSG00000143479.17	chr1:206635536-206684419	+	127	157	69	131	121	-0.50589	0.320738	0.564392
MAPKAPK2	ENSG00000162889.11	chr1:206684905-206734281	+	179	168	135	193	168.75	-0.0812391	0.855685	0.934855
IL19	ENSG00000142224.16	chr1:206770764-206842981	+	0	0	0	0	0	NA	NA	NA
FCMR	ENSG00000162894.12	chr1:206903317-206923247	-	1	0	5	1	1.75	2.58493	0.385441	NA
PIGR	ENSG00000162896.6	chr1:206928522-206946466	-	0	0	2	0	0.5	2.44261	0.617583	NA
C1orf116	ENSG00000182795.13	chr1:207018522-207032756	-	0	1	5	0	1.5	2.32189	0.494015	NA
PFKFB2	ENSG00000123836.15	chr1:207034366-207081024	+	110	133	52	125	105	-0.457206	0.407249	0.646074
YOD1	ENSG00000180667.10	chr1:207043849-207052980	-	53	63	22	52	47.5	-0.648526	0.330559	0.574079
C4BPB	ENSG00000123843.13	chr1:207088860-207099993	+	796	1112	265	569	685.5	-1.19394	0.00719364	0.0559858
C4BPA	ENSG00000123838.11	chr1:207104233-207144972	+	32	27	12	11	20.5	-1.35908	0.116622	NA
CD55	ENSG00000196352.16	chr1:207321532-207386804	+	3261	3779	1463	3759	3065.5	-0.430972	0.335918	0.579763
CR1	ENSG00000203710.11	chr1:207496147-207641765	+	0	1	7	1	2.25	2.99997	0.277002	NA
CR1L	ENSG00000197721.17	chr1:207645113-207738416	+	0	0	0	0	0	NA	NA	NA
CD46	ENSG00000117335.20	chr1:207752054-207795513	+	1225	1559	371	936	1022.75	-1.0909	0.0169142	0.0937543
PLXNA2	ENSG00000076356.7	chr1:208022242-208244384	-	85	67	64	86	75.5	-0.0191079	0.9718	0.99038
CAMK1G	ENSG00000008118.10	chr1:209583714-209613939	+	0	4	2	4	2.5	0.584962	0.80756	NA
LAMB3	ENSG00000196878.15	chr1:209614870-209652425	-	439	305	260	429	358.25	-0.110798	0.797222	0.905653
G0S2	ENSG00000123689.6	chr1:209675412-209676390	+	0	0	0	1	0.25	1.44263	0.772833	NA
HSD11B1	ENSG00000117594.10	chr1:209686178-209734949	+	0	0	0	0	0	NA	NA	NA
TRAF3IP3	ENSG00000009790.15	chr1:209756032-209782320	+	0	1	0	0	0.25	-1.44267	0.772827	NA
C1orf74	ENSG00000162757.4	chr1:209779208-209784559	-	20	25	22	15	20.5	-0.282398	0.742324	NA
IRF6	ENSG00000117595.12	chr1:209785617-209806175	-	1	0	0	0	0.25	-1.44267	0.772827	NA
UTP25	ENSG00000117597.18	chr1:209827972-209857565	+	246	298	137	211	223	-0.644518	0.140506	0.352912
SYT14	ENSG00000143469.20	chr1:209900923-210171389	+	0	7	7	1	3.75	0.192648	0.927553	NA
SERTAD4	ENSG00000082497.12	chr1:210232796-210246631	+	94	148	22	32	74	-2.16397	0.000185214	0.00666269
HHAT	ENSG00000054392.13	chr1:210328252-210676296	+	18	18	10	11	14.25	-0.777605	0.435131	NA
KCNH1	ENSG00000143473.13	chr1:210676823-211134165	-	1	2	0	0	0.75	-3.0276	0.484796	NA
AL590132.1	ENSG00000284299.1	chr1:210858125-211134146	-	191	241	69	125	156.5	-1.15497	0.016707	0.0932257
RCOR3	ENSG00000117625.14	chr1:211258377-211316385	+	76	85	49	96	76.5	-0.151007	0.789419	0.900681
TRAF5	ENSG00000082512.15	chr1:211326615-211374946	+	49	79	27	69	56	-0.415036	0.528293	0.745596
RD3	ENSG00000198570.6	chr1:211476522-211492162	-	2	1	0	0	0.75	-3.0276	0.484796	NA
SLC30A1	ENSG00000170385.10	chr1:211571568-211579161	-	484	478	265	390	404.25	-0.554541	0.163679	0.385668
NEK2	ENSG00000117650.13	chr1:211658657-211675630	-	483	686	120	316	401.25	-1.42287	0.00354024	0.0364684
LPGAT1	ENSG00000123684.13	chr1:211743457-211830763	-	180	249	54	152	158.75	-1.05833	0.0505284	0.188925
INTS7	ENSG00000143493.13	chr1:211940399-212035557	-	369	453	103	304	307.25	-1.01411	0.0457593	0.177387
DTL	ENSG00000143476.18	chr1:212035553-212107400	+	533	642	295	560	507.5	-0.458664	0.281678	0.52778
PPP2R5A	ENSG00000066027.12	chr1:212285410-212361853	+	156	223	128	145	163	-0.473296	0.294655	0.540928
PACC1	ENSG00000065600.13	chr1:212363928-212414901	-	65	82	47	66	65	-0.379492	0.503502	0.727748
NENF	ENSG00000117691.10	chr1:212432920-212446379	+	127	138	128	140	133.25	0.0162414	0.971521	0.99038
ATF3	ENSG00000162772.17	chr1:212565334-212620777	+	56	86	61	99	75.5	0.172182	0.760316	0.887406
BATF3	ENSG00000123685.9	chr1:212686417-212699840	-	6	4	2	6	4.5	-0.321924	0.84968	NA
NSL1	ENSG00000117697.15	chr1:212726153-212791782	-	195	274	59	76	151	-1.79663	0.000127942	0.00572182
TATDN3	ENSG00000203705.11	chr1:212791828-212816830	+	93	105	25	45	67	-1.50007	0.0100356	0.0681022
SPATA45	ENSG00000185523.6	chr1:212830141-212847649	-	1	0	0	0	0.25	-1.44267	0.772827	NA
FLVCR1	ENSG00000162769.13	chr1:212858275-212899363	+	143	157	157	275	183	0.526069	0.255258	0.500257
VASH2	ENSG00000143494.15	chr1:212950520-212992037	+	7	6	5	1	4.75	-1.11547	0.51197	NA
ANGEL2	ENSG00000174606.14	chr1:212992182-213015867	-	74	110	22	48	63.5	-1.39428	0.0243213	0.118479
RPS6KC1	ENSG00000136643.12	chr1:213051233-213274774	+	257	318	79	148	200.5	-1.34087	0.00411803	0.0399092
PROX1	ENSG00000117707.16	chr1:213983181-214041510	+	0	21	7	0	7	-1.58489	0.730738	NA
SMYD2	ENSG00000143499.14	chr1:214281102-214337131	+	144	209	52	123	132	-1.01231	0.0589058	0.208593
PTPN14	ENSG00000152104.12	chr1:214348700-214552449	-	247	290	150	270	239.25	-0.354532	0.42968	0.665086
CENPF	ENSG00000117724.13	chr1:214603195-214664571	+	1367	1804	660	1301	1283	-0.693347	0.0979767	0.284527
KCNK2	ENSG00000082482.14	chr1:215005775-215237090	+	2	2	5	5	3.5	1.32193	0.48728	NA
KCTD3	ENSG00000136636.13	chr1:215567304-215621807	+	470	555	160	212	349.25	-1.46225	0.000260139	0.00781638
USH2A	ENSG00000042781.14	chr1:215622891-216423448	-	1	0	7	0	2	2.80732	0.362854	NA
ESRRG	ENSG00000196482.18	chr1:216503246-217137755	-	3	5	2	1	2.75	-1.41503	0.510444	NA
GPATCH2	ENSG00000092978.11	chr1:217426992-217631090	-	82	107	49	50	72	-0.932885	0.086923	0.264461
SPATA17	ENSG00000162814.11	chr1:217631324-217871696	+	5	8	2	4	4.75	-1.11547	0.50234	NA
RRP15	ENSG00000067533.6	chr1:218285293-218337983	+	570	852	555	521	624.5	-0.402243	0.298444	0.543689
TGFB2	ENSG00000092969.12	chr1:218345336-218444619	+	13	19	7	7	11.5	-1.19264	0.2829	NA
LYPLAL1	ENSG00000143353.12	chr1:219173869-219212865	+	55	91	5	29	45	-2.10236	0.00750197	0.0573151
ZC3H11B	ENSG00000215817.7	chr1:219608010-219613145	-	71	87	74	85	79.25	0.00910307	0.986175	0.995075
SLC30A10	ENSG00000196660.11	chr1:219685427-219958647	-	1	1	2	1	1.25	0.584957	0.845783	NA
EPRS1	ENSG00000136628.18	chr1:219968600-220046530	-	2321	3121	965	2189	2149	-0.786953	0.0713662	0.235949
BPNT1	ENSG00000162813.18	chr1:220057482-220090462	-	373	490	142	223	307	-1.24146	0.00363982	0.0371188
IARS2	ENSG00000067704.10	chr1:220094132-220148041	+	877	1627	280	730	878.5	-1.30988	0.00756425	0.0575511
RAB3GAP2	ENSG00000118873.16	chr1:220148293-220272453	-	419	567	162	292	360	-1.11889	0.0104922	0.0702135
MARK1	ENSG00000116141.16	chr1:220528136-220664461	+	62	80	25	38	51.25	-1.17247	0.0591914	0.209362
C1orf115	ENSG00000162817.7	chr1:220690363-220699153	+	1	6	12	9	7	1.58496	0.28068	NA
MTARC2	ENSG00000117791.16	chr1:220748225-220784815	+	122	141	59	112	108.5	-0.621065	0.231178	0.471196
MTARC1	ENSG00000186205.13	chr1:220786913-220819659	+	279	375	140	232	256.5	-0.813987	0.0658992	0.225518
AL445423.3	ENSG00000286231.1	chr1:220786990-220884503	+	204	225	103	155	171.75	-0.733606	0.103668	0.294706
HLX	ENSG00000136630.13	chr1:220879431-220885059	+	0	0	2	0	0.5	2.44261	0.617583	NA
DUSP10	ENSG00000143507.18	chr1:221701424-221742089	-	22	21	12	25	20	-0.21681	0.806325	NA
HHIPL2	ENSG00000143512.13	chr1:222522258-222548104	-	8	10	7	5	7.5	-0.584959	0.659267	NA
TAF1A	ENSG00000143498.18	chr1:222557902-222589933	-	36	64	34	38	43	-0.47393	0.473809	0.70468
MIA3	ENSG00000154305.18	chr1:222618097-222668007	+	361	421	164	303	312.25	-0.743745	0.0897756	0.269503
AIDA	ENSG00000186063.13	chr1:222668013-222713210	-	133	166	42	34	93.75	-1.97607	0.000137049	0.00598316
BROX	ENSG00000162819.12	chr1:222712553-222735196	+	308	489	76	153	256.5	-1.79923	0.000172833	0.00649746
FAM177B	ENSG00000197520.10	chr1:222737207-222750805	+	1	10	79	6	24	2.94996	0.0120726	NA
DISP1	ENSG00000154309.9	chr1:222815022-223005995	+	104	83	76	140	100.75	0.207994	0.693204	0.850776
TLR5	ENSG00000187554.14	chr1:223109404-223143248	-	1	0	2	0	0.75	0.99997	0.820763	NA
SUSD4	ENSG00000143502.15	chr1:223220819-223364178	-	0	1	2	0	0.75	0.99997	0.820763	NA
CCDC185	ENSG00000178395.7	chr1:223393415-223395465	+	0	0	0	0	0	NA	NA	NA
CAPN8	ENSG00000203697.12	chr1:223538007-223665723	-	0	0	0	0	0	NA	NA	NA
CAPN2	ENSG00000162909.18	chr1:223701593-223776018	+	794	897	481	801	743.25	-0.39948	0.314344	0.558185
TP53BP2	ENSG00000143514.17	chr1:223779893-223845954	-	157	244	83	194	169.5	-0.533715	0.304176	0.548074
FBXO28	ENSG00000143756.12	chr1:224114111-224162047	+	252	315	113	119	199.75	-1.28922	0.00254038	0.0301505
DEGS1	ENSG00000143753.13	chr1:224175756-224193441	+	1107	1463	319	598	871.75	-1.48677	0.000369532	0.00981991
NVL	ENSG00000143748.18	chr1:224227334-224330189	-	326	434	93	256	277.25	-1.12277	0.0261019	0.123991
CNIH4	ENSG00000143771.12	chr1:224356858-224379459	+	361	629	162	227	344.75	-1.34766	0.00214696	0.0272622
WDR26	ENSG00000162923.16	chr1:224385143-224437033	-	388	473	152	196	302.25	-1.30693	0.00131615	0.0202791
DNAH14	ENSG00000185842.15	chr1:224896262-225399292	+	19	27	12	18	19	-0.616669	0.489949	NA
LBR	ENSG00000143815.15	chr1:225401502-225428925	-	701	866	209	389	541.25	-1.38979	0.00101419	0.0174448
ENAH	ENSG00000154380.17	chr1:225486835-225653142	-	617	709	214	309	462.25	-1.3422	0.000675692	0.0134376
SRP9	ENSG00000143742.14	chr1:225777813-225790468	+	888	1269	135	303	648.75	-2.30002	3.87321e-07	0.000177548
EPHX1	ENSG00000143819.12	chr1:225810092-225845563	+	317	317	268	388	322.5	0.0492137	0.90356	0.957632
TMEM63A	ENSG00000196187.12	chr1:225845536-225882380	-	199	139	160	220	179.5	0.168977	0.709203	0.859045
LEFTY1	ENSG00000243709.1	chr1:225886282-225911382	-	0	1	2	0	0.75	0.99997	0.820763	NA
AL117348.2	ENSG00000255835.1	chr1:225886696-225924278	-	119	79	59	96	88.25	-0.353231	0.514493	0.735861
PYCR2	ENSG00000143811.19	chr1:225919877-225924340	-	232	182	137	179	182.5	-0.389705	0.376403	0.616996
SDE2	ENSG00000143751.10	chr1:225982702-225999343	-	297	315	120	204	234	-0.917537	0.0375124	0.155406
H3-3A	ENSG00000163041.12	chr1:226061851-226073212	+	3968	4880	1544	2835	3306.75	-1.01475	0.0107863	0.0712279
ACBD3	ENSG00000182827.9	chr1:226144679-226186741	-	395	429	241	396	365.25	-0.37135	0.371182	0.611821
MIXL1	ENSG00000185155.12	chr1:226223618-226227060	+	1	2	0	0	0.75	-3.0276	0.484796	NA
LIN9	ENSG00000183814.15	chr1:226231149-226309869	-	176	244	54	119	148.25	-1.27962	0.0129457	0.0799773
PARP1	ENSG00000143799.13	chr1:226360691-226408093	-	2259	2393	1095	1950	1924.25	-0.611408	0.118833	0.320589
STUM	ENSG00000203685.10	chr1:226548764-226609230	+	1	0	7	0	2	2.80732	0.362854	NA
ITPKB	ENSG00000143772.9	chr1:226631690-226739323	-	74	80	108	69	82.75	0.20082	0.706369	0.857409
PSEN2	ENSG00000143801.17	chr1:226870184-226896105	+	139	162	120	99	130	-0.458832	0.322007	0.565656
COQ8A	ENSG00000163050.17	chr1:226897536-226987545	+	293	267	231	402	298.25	0.176779	0.682199	0.84295
CDC42BPA	ENSG00000143776.18	chr1:226989865-227318474	-	185	222	64	86	139.25	-1.44007	0.00204291	0.0265761
ZNF678	ENSG00000181450.18	chr1:227563543-227677443	+	7	10	17	12	11.5	0.770519	0.485354	NA
SNAP47	ENSG00000143740.14	chr1:227728539-227781231	+	127	133	74	99	108.25	-0.587739	0.227295	0.466468
JMJD4	ENSG00000081692.12	chr1:227730425-227735411	-	150	157	160	172	159.75	0.112945	0.795785	0.904984
WNT9A	ENSG00000143816.8	chr1:227918656-227947932	-	9	1	2	4	4	-0.736959	0.694854	NA
WNT3A	ENSG00000154342.6	chr1:228006998-228061271	+	3	2	7	1	3.25	0.678072	0.737441	NA
ARF1	ENSG00000143761.16	chr1:228082660-228099212	+	1946	1885	1824	2138	1948.25	0.0485085	0.888654	0.950552
C1orf35	ENSG00000143793.13	chr1:228100726-228105411	-	91	88	93	117	97.25	0.23043	0.642389	0.817181
MRPL55	ENSG00000162910.19	chr1:228106679-228109312	-	187	234	381	316	279.5	0.727339	0.0740684	0.241057
GUK1	ENSG00000143774.16	chr1:228139962-228148984	+	86	98	125	130	109.75	0.470792	0.324309	0.56758
GJC2	ENSG00000198835.4	chr1:228149930-228159826	+	2	1	0	1	1	-1.58494	0.661504	NA
IBA57	ENSG00000181873.13	chr1:228165804-228182257	+	53	42	81	87	65.75	0.822462	0.140279	0.352641
OBSCN	ENSG00000154358.21	chr1:228208063-228378876	+	49	56	81	48	58.5	0.296983	0.618182	0.803197
TRIM11	ENSG00000154370.16	chr1:228393673-228406835	-	81	60	130	118	97.25	0.814646	0.104819	0.296233
TRIM17	ENSG00000162931.12	chr1:228407935-228416861	-	0	2	2	0	1	8.95505e-30	1	NA
H3-4	ENSG00000168148.4	chr1:228424845-228425360	-	79	73	187	124	115.75	1.03284	0.0354643	0.150613
H2AW	ENSG00000181218.5	chr1:228456979-228457873	-	483	363	606	868	580	0.801008	0.0426774	0.168389
H2BU1	ENSG00000196890.4	chr1:228458107-228460470	+	521	528	680	1049	694.5	0.720924	0.0629319	0.217967
RNF187	ENSG00000168159.13	chr1:228487382-228496188	+	292	292	584	411	394.75	0.768729	0.0524447	0.192877
RHOU	ENSG00000116574.6	chr1:228735479-228746664	+	83	113	66	64	81.5	-0.592341	0.260234	0.505047
RAB4A	ENSG00000168118.12	chr1:229271062-229305894	+	156	220	49	129	138.5	-1.07885	0.047238	0.181356
CCSAP	ENSG00000154429.11	chr1:229321011-229343294	-	77	122	37	54	72.5	-1.12883	0.0474673	0.181855
ACTA1	ENSG00000143632.14	chr1:229431245-229434098	-	445	290	525	358	404.5	0.26467	0.529398	0.745893
NUP133	ENSG00000069248.12	chr1:229440259-229508341	-	498	630	223	412	440.75	-0.828938	0.0532997	0.194682
ABCB10	ENSG00000135776.5	chr1:229516582-229558707	-	79	133	29	36	69.25	-1.70555	0.00336195	0.0351452
TAF5L	ENSG00000135801.9	chr1:229593111-229626047	-	35	55	29	45	41	-0.282398	0.675538	0.838296
URB2	ENSG00000135763.10	chr1:229626247-229660200	+	256	324	172	309	265.25	-0.270015	0.545306	0.757595
GALNT2	ENSG00000143641.10	chr1:230057990-230282122	+	1544	1691	1264	1824	1580.75	-0.0670922	0.855158	0.934855
PGBD5	ENSG00000177614.11	chr1:230314490-230426332	-	23	17	39	47	31.5	1.10434	0.129863	NA
COG2	ENSG00000135775.14	chr1:230642481-230693982	+	278	309	59	109	188.75	-1.8049	0.000113123	0.0052943
C1orf198	ENSG00000119280.17	chr1:230837119-230869589	-	58	58	20	54	47.5	-0.648526	0.339176	0.582098
TTC13	ENSG00000143643.13	chr1:230906243-230978875	-	154	181	69	110	128.5	-0.9042	0.0619984	0.215978
ARV1	ENSG00000173409.14	chr1:230978981-231000733	+	174	240	76	114	151	-1.12363	0.0175587	0.0958777
FAM89A	ENSG00000182118.8	chr1:231018958-231040254	-	0	0	2	1	0.75	3.02758	0.484798	NA
TRIM67	ENSG00000119283.15	chr1:231162112-231221556	+	2	4	7	0	3.25	0.222395	0.918838	NA
C1orf131	ENSG00000143633.13	chr1:231223763-231241187	-	113	168	61	121	115.75	-0.626631	0.236236	0.478316
GNPAT	ENSG00000116906.13	chr1:231241207-231277973	+	151	217	69	139	144	-0.823121	0.105461	0.297224
EXOC8	ENSG00000116903.7	chr1:231332753-231337852	-	192	119	91	136	134.5	-0.454221	0.358154	0.599286
SPRTN	ENSG00000010072.16	chr1:231337104-231355023	+	142	179	66	91	119.5	-1.03181	0.0332301	0.14466
EGLN1	ENSG00000135766.9	chr1:231363751-231422287	-	165	166	125	183	159.75	-0.1039	0.818528	0.917168
AL445524.2	ENSG00000287856.1	chr1:231363797-231528603	-	29	41	12	29	27.75	-0.771729	0.335887	NA
TSNAX	ENSG00000116918.15	chr1:231528541-231566524	+	242	288	20	66	154	-2.62358	2.46355e-06	0.000610428
TSNAX-DISC1	ENSG00000270106.6	chr1:231528653-231819244	+	105	145	12	22	71	-2.87832	2.01051e-06	0.000542129
DISC1	ENSG00000162946.23	chr1:231626790-232041272	+	0	1	2	0	0.75	0.99997	0.820763	NA
SIPA1L2	ENSG00000116991.11	chr1:232397965-232630571	-	112	148	110	134	126	-0.0916297	0.846201	0.93077
MAP10	ENSG00000212916.4	chr1:232804892-232808407	+	1	11	0	1	3.25	-3.58493	0.151744	NA
NTPCR	ENSG00000135778.12	chr1:232950605-232983882	+	178	189	137	143	161.75	-0.390352	0.369908	0.610908
PCNX2	ENSG00000135749.19	chr1:232983435-233295725	-	10	13	22	33	19.5	1.2578	0.158564	NA
MAP3K21	ENSG00000143674.11	chr1:233327724-233385148	+	45	62	39	43	47.25	-0.383914	0.538202	0.75263
KCNK1	ENSG00000135750.15	chr1:233614106-233672514	+	100	137	103	103	110.75	-0.202242	0.676641	0.839211
SLC35F3	ENSG00000183780.13	chr1:233904676-234324511	+	14	17	15	16	15.5	1.80865e-06	0.999998	NA
COA6	ENSG00000168275.16	chr1:234373456-234385080	+	272	310	120	206	227	-0.836146	0.0605658	0.212258
TARBP1	ENSG00000059588.10	chr1:234391313-234479179	-	135	168	76	107	121.5	-0.727473	0.13148	0.340125
IRF2BP2	ENSG00000168264.10	chr1:234604269-234609525	-	186	158	145	130	154.75	-0.322976	0.466391	0.698859
TOMM20	ENSG00000173726.11	chr1:235109341-235128837	-	829	939	280	751	699.75	-0.778073	0.096707	0.281821
RBM34	ENSG00000188739.15	chr1:235131183-235161283	-	288	405	182	299	293.5	-0.526818	0.228875	0.468266
ARID4B	ENSG00000054267.22	chr1:235131634-235328219	-	112	198	96	191	149.25	-0.111216	0.830832	0.923097
GGPS1	ENSG00000152904.11	chr1:235327350-235344532	+	67	131	20	23	60.25	-2.20309	0.000452859	0.0109258
TBCE	ENSG00000285053.1	chr1:235328570-235448952	+	135	207	20	54	104	-2.2084	0.000143346	0.00608426
TBCE	ENSG00000284770.2	chr1:235367360-235452443	+	72	116	25	42	63.75	-1.4885	0.0136835	0.0825485
B3GALNT2	ENSG00000162885.14	chr1:235447190-235504452	-	102	139	74	71	96.5	-0.732979	0.145415	0.361292
GNG4	ENSG00000168243.11	chr1:235547685-235650754	-	1	5	0	1	1.75	-2.58493	0.385442	NA
LYST	ENSG00000143669.14	chr1:235661041-235883640	-	74	73	34	59	60	-0.660512	0.2646	0.509943
NID1	ENSG00000116962.15	chr1:235975830-236065109	-	0	2	2	1	1.25	0.584956	0.856264	NA
GPR137B	ENSG00000077585.14	chr1:236142505-236221865	+	0	0	7	0	1.75	4.24998	0.214764	NA
ERO1B	ENSG00000086619.14	chr1:236215101-236281958	-	0	4	0	0	1	-3.44262	0.417124	NA
EDARADD	ENSG00000186197.15	chr1:236348257-236502915	+	1114	1280	1075	1353	1205.5	0.0203459	0.954916	0.983103
LGALS8	ENSG00000116977.19	chr1:236518000-236552981	+	20	18	25	11	18.5	-0.0780007	0.932329	NA
HEATR1	ENSG00000119285.11	chr1:236549005-236604516	-	821	1094	371	787	768.25	-0.725708	0.0971292	0.282872
ACTN2	ENSG00000077522.13	chr1:236664141-236764631	+	8	2	10	6	6.5	0.678073	0.645032	NA
MTR	ENSG00000116984.14	chr1:236795292-236921278	+	271	344	76	142	208.25	-1.49626	0.00132695	0.0203096
MT1HL1	ENSG00000244020.3	chr1:237004103-237004441	-	3	1	7	4	3.75	1.45943	0.439286	NA
RYR2	ENSG00000198626.17	chr1:237042184-237833988	+	0	5	0	0	1.25	-3.76456	0.332406	NA
MTRNR2L11	ENSG00000270188.1	chr1:237943724-237945275	-	9	26	10	12	14.25	-0.669848	0.521504	NA
FMN2	ENSG00000155816.20	chr1:240014348-240475187	+	25	14	17	13	17.25	-0.378509	0.685104	NA
GREM2	ENSG00000180875.5	chr1:240489573-240612155	-	2	0	7	1	2.5	1.99999	0.42489	NA
RGS7	ENSG00000182901.17	chr1:240775514-241357230	-	1	0	0	0	0.25	-1.44267	0.772827	NA
FH	ENSG00000091483.7	chr1:241497603-241519755	-	1645	2262	641	1107	1413.75	-1.16035	0.00397682	0.0390358
KMO	ENSG00000117009.12	chr1:241532134-241595642	+	19	24	12	11	16.5	-0.9027	0.336975	NA
OPN3	ENSG00000054277.14	chr1:241590102-241677376	-	136	132	54	56	94.5	-1.28473	0.0101627	0.0686975
CHML	ENSG00000203668.2	chr1:241628853-241640254	-	164	230	47	77	129.5	-1.66785	0.000827857	0.0152405
WDR64	ENSG00000162843.17	chr1:241652278-241802133	+	2	0	0	1	0.75	-0.999981	0.820761	NA
EXO1	ENSG00000174371.17	chr1:241847967-241895148	+	471	546	184	403	401	-0.792886	0.0794231	0.250714
MAP1LC3C	ENSG00000197769.6	chr1:241995490-241999098	-	1	2	2	1	1.5	2.23708e-06	0.999999	NA
PLD5	ENSG00000180287.17	chr1:242082986-242524697	-	11	5	7	4	6.75	-0.540564	0.702564	NA
CEP170	ENSG00000143702.16	chr1:243124428-243255348	-	230	332	83	200	211.25	-0.989767	0.0496541	0.186974
SDCCAG8	ENSG00000054282.16	chr1:243256034-243500091	+	71	93	32	42	59.5	-1.1481	0.0500819	0.187946
AKT3	ENSG00000117020.18	chr1:243488233-243851079	-	24	45	7	6	20.5	-2.40808	0.00939434	NA
ZBTB18	ENSG00000179456.10	chr1:244048939-244057476	+	12	23	7	5	11.75	-1.54432	0.171035	NA
ADSS2	ENSG00000035687.10	chr1:244408494-244451909	-	421	700	115	287	380.75	-1.47952	0.0027108	0.0313472
CATSPERE	ENSG00000179397.18	chr1:244454377-244641177	+	1	1	7	0	2.25	1.80734	0.494179	NA
DESI2	ENSG00000121644.19	chr1:244653103-244709033	+	74	104	56	49	70.75	-0.761487	0.167956	0.39062
AL451007.3	ENSG00000284188.2	chr1:244729898-244730962	-	0	1	0	0	0.25	-1.44267	0.772827	NA
COX20	ENSG00000203667.10	chr1:244835616-244845057	+	178	244	93	88	150.75	-1.22125	0.00752948	0.0573818
HNRNPU	ENSG00000153187.20	chr1:244840638-244864560	-	4605	5133	2150	4543	4107.75	-0.540971	0.191975	0.422171
EFCAB2	ENSG00000203666.12	chr1:244969705-245127164	+	31	63	7	12	28.25	-2.30666	0.00539051	NA
KIF26B	ENSG00000162849.16	chr1:245154985-245709432	+	3	4	12	2	5.25	1	0.544621	NA
SMYD3	ENSG00000185420.19	chr1:245749342-246507312	-	84	120	39	43	71.5	-1.31487	0.0179657	0.097231
TFB2M	ENSG00000162851.8	chr1:246540561-246566261	-	249	335	88	233	226.25	-0.863394	0.090203	0.270167
CNST	ENSG00000162852.14	chr1:246566444-246668595	+	53	110	25	48	59	-1.1589	0.0727109	0.238612
SCCPDH	ENSG00000143653.10	chr1:246724409-246768137	+	107	148	32	59	86.5	-1.48656	0.0073128	0.0565718
AHCTF1	ENSG00000153207.16	chr1:246839098-246931948	-	822	1130	312	693	739.25	-0.957756	0.0320099	0.141293
ZNF695	ENSG00000197472.15	chr1:246945547-247008093	-	20	17	20	26	20.75	0.31411	0.711645	NA
ZNF670-ZNF695	ENSG00000135747.11	chr1:246945547-247078811	-	9	11	15	11	11.5	0.378513	0.7295	NA
ZNF670	ENSG00000277462.2	chr1:247034637-247078811	-	23	12	15	28	19.5	0.296983	0.743478	NA
ZNF669	ENSG00000188295.14	chr1:247099962-247104372	-	0	0	0	1	0.25	1.44263	0.772833	NA
ZNF124	ENSG00000196418.12	chr1:247121975-247172016	-	16	18	25	31	22.5	0.719893	0.382013	NA
ZNF496	ENSG00000162714.12	chr1:247297412-247331846	-	60	62	125	78	81.25	0.734599	0.173194	0.397061
NLRP3	ENSG00000162711.18	chr1:247416156-247449108	+	1	2	5	2	2.5	1.22239	0.585938	NA
OR2B11	ENSG00000177535.8	chr1:247449118-247458105	-	1	0	7	2	2.5	3.1699	0.228052	NA
OR2C3	ENSG00000196242.10	chr1:247524677-247536440	-	1	1	2	1	1.25	0.584957	0.845783	NA
OR14L1P	ENSG00000198452.8	chr1:247617143-247622372	+	0	1	0	5	1.5	2.32189	0.494015	NA
OR6F1	ENSG00000169214.4	chr1:247711436-247716646	-	0	1	0	0	0.25	-1.44267	0.772827	NA
TRIM58	ENSG00000162722.9	chr1:247857187-247880138	+	1	2	2	0	1.25	-0.584953	0.856264	NA
OR2L2	ENSG00000203663.4	chr1:248030070-248042305	+	1	0	0	0	0.25	-1.44267	0.772827	NA
OR2L3	ENSG00000198128.4	chr1:248046836-248063407	+	0	1	0	0	0.25	-1.44267	0.772827	NA
OR2M3	ENSG00000228198.3	chr1:248197265-248212925	+	0	2	2	0	1	8.95505e-30	1	NA
OR2M4	ENSG00000171180.2	chr1:248231417-248244679	+	0	0	7	0	1.75	4.24998	0.214764	NA
OR2T12	ENSG00000177201.2	chr1:248290139-248303424	-	1	0	0	0	0.25	-1.44267	0.772827	NA
OR2M7	ENSG00000177186.3	chr1:248323630-248324568	-	0	0	0	0	0	NA	NA	NA
OR2T6	ENSG00000198104.3	chr1:248375746-248391811	+	0	0	0	0	0	NA	NA	NA
OR2G6	ENSG00000188558.6	chr1:248508073-248527337	+	0	2	0	0	0.5	-2.44264	0.617579	NA
OR2T29	ENSG00000182783.5	chr1:248556912-248562772	-	0	0	0	0	0	NA	NA	NA
OR2T10	ENSG00000184022.4	chr1:248590487-248597700	-	1	1	0	1	0.75	-0.999984	0.805522	NA
OR2T11	ENSG00000279301.4	chr1:248623557-248635091	-	0	0	0	0	0	NA	NA	NA
OR14I1	ENSG00000189181.5	chr1:248681322-248682328	-	0	0	0	0	0	NA	NA	NA
LYPD8	ENSG00000259823.6	chr1:248739415-248755759	-	0	0	0	0	0	NA	NA	NA
SH3BP5L	ENSG00000175137.11	chr1:248810446-248825915	-	83	72	108	104	91.75	0.451797	0.367165	0.608588
ZNF672	ENSG00000171161.13	chr1:248838210-248849517	+	76	83	69	107	83.75	0.14655	0.782415	0.899459
ZNF692	ENSG00000171163.16	chr1:248850006-248859144	-	72	58	39	43	53	-0.664815	0.265417	0.510701
PGBD2	ENSG00000185220.12	chr1:248906196-248919946	+	9	19	34	17	19.75	0.865071	0.346045	NA
FAM110C	ENSG00000184731.6	chr2:38814-46870	-	10	20	22	12	16	0.180574	0.853987	NA
SH3YL1	ENSG00000035115.22	chr2:217730-266398	-	8	13	7	9	9.25	-0.392314	0.746008	NA
ACP1	ENSG00000143727.16	chr2:264140-278283	+	402	705	376	326	452.25	-0.657111	0.116061	0.31593
TMEM18	ENSG00000151353.15	chr2:663877-677406	-	41	73	59	53	56.5	-0.025534	0.966359	0.988429
SNTG2	ENSG00000172554.12	chr2:950849-1367613	+	1	33	0	5	9.75	-2.76552	0.0934268	NA
TPO	ENSG00000115705.22	chr2:1374066-1543711	+	0	0	2	0	0.5	2.44261	0.617583	NA
PXDN	ENSG00000130508.11	chr2:1631887-1744852	-	368	323	226	336	313.25	-0.298115	0.469682	0.701763
MYT1L	ENSG00000186487.20	chr2:1789113-2331664	-	6	6	5	7	6	2.7418e-06	0.999999	NA
EIPR1	ENSG00000032389.13	chr2:3188925-3377830	-	122	135	96	121	118.5	-0.244072	0.606084	0.796299
TRAPPC12	ENSG00000171853.16	chr2:3379675-3485094	+	135	107	216	237	173.75	0.904505	0.0386523	0.15834
ADI1	ENSG00000182551.14	chr2:3497366-3519531	-	339	574	179	386	369.5	-0.692363	0.146438	0.362361
AC108488.2	ENSG00000286905.1	chr2:3532008-3558333	-	65	66	59	37	56.75	-0.448459	0.451047	0.685203
RNASEH1	ENSG00000171865.10	chr2:3541430-3558333	-	53	76	32	49	52.5	-0.671376	0.277688	0.523331
RPS7	ENSG00000171863.15	chr2:3575260-3580920	+	5710	6746	3596	5774	5456.5	-0.410719	0.274526	0.520334
COLEC11	ENSG00000118004.18	chr2:3594832-3644644	+	0	1	2	0	0.75	0.99997	0.820763	NA
DCDC2C	ENSG00000214866.9	chr2:3703575-3848008	+	3	0	0	4	1.75	0.415036	0.892172	NA
SOX11	ENSG00000176887.7	chr2:5692384-5701385	+	6	68	42	6	30.5	-0.624487	0.553297	NA
RSAD2	ENSG00000134321.12	chr2:6865806-6898239	+	0	1	0	0	0.25	-1.44267	0.772827	NA
RNF144A	ENSG00000151692.15	chr2:6917412-7068286	+	1	5	7	1	3.5	0.415039	0.835857	NA
ID2	ENSG00000115738.10	chr2:8678845-8684461	+	165	168	142	396	217.75	0.692085	0.179169	0.405186
KIDINS220	ENSG00000134313.16	chr2:8721081-8837630	-	166	148	69	131	128.5	-0.650763	0.193586	0.424099
MBOAT2	ENSG00000143797.12	chr2:8852690-9003709	-	42	75	17	22	39	-1.58496	0.0238558	0.116673
ASAP2	ENSG00000151693.11	chr2:9206765-9405683	+	136	168	61	107	118	-0.855609	0.0896367	0.269262
ITGB1BP1	ENSG00000119185.13	chr2:9403475-9423528	-	155	298	96	161	177.5	-0.817742	0.102076	0.292174
CPSF3	ENSG00000119203.14	chr2:9423651-9473101	+	261	409	96	166	233	-1.35459	0.00362298	0.0369883
IAH1	ENSG00000134330.19	chr2:9473658-9496543	+	96	150	64	75	96.25	-0.823572	0.111042	0.306885
ADAM17	ENSG00000151694.14	chr2:9488486-9556732	-	162	212	56	99	132.25	-1.27077	0.0106227	0.0707255
YWHAQ	ENSG00000134308.14	chr2:9583967-9630997	-	1796	2529	793	1295	1603.25	-1.05058	0.00808185	0.0595028
TAF1B	ENSG00000115750.17	chr2:9843443-9934416	+	155	207	25	88	118.75	-1.67967	0.00454176	0.0423159
GRHL1	ENSG00000134317.18	chr2:9951693-10002277	+	47	61	20	32	40	-1.05445	0.119513	0.321619
KLF11	ENSG00000172059.11	chr2:10042849-10054836	+	110	85	64	82	85.25	-0.417505	0.423609	0.65981
CYS1	ENSG00000205795.4	chr2:10056780-10080944	-	1	0	0	0	0.25	-1.44267	0.772827	NA
RRM2	ENSG00000171848.15	chr2:10120698-10211725	+	1186	1355	415	795	937.75	-1.07039	0.00943893	0.0655497
HPCAL1	ENSG00000115756.13	chr2:10302889-10427617	+	201	229	191	248	217.25	0.029885	0.943551	0.978882
ODC1	ENSG00000115758.13	chr2:10439968-10448327	-	436	503	199	353	372.75	-0.766456	0.0717025	0.236549
NOL10	ENSG00000115761.16	chr2:10570754-10689987	-	223	291	113	199	206.5	-0.720221	0.117628	0.318869
ATP6V1C2	ENSG00000143882.12	chr2:10721100-10785110	+	133	155	174	150	153	0.169926	0.702653	0.855387
PDIA6	ENSG00000143870.13	chr2:10783391-10837977	-	2511	3134	2217	2826	2672	-0.162691	0.649334	0.82089
KCNF1	ENSG00000162975.5	chr2:10911934-10914225	+	0	0	0	0	0	NA	NA	NA
C2orf50	ENSG00000150873.12	chr2:11133128-11151317	+	1	1	0	2	1	1.15696e-13	1	NA
SLC66A3	ENSG00000162976.13	chr2:11155198-11178870	+	16	19	10	6	12.75	-1.12928	0.288736	NA
ROCK2	ENSG00000134318.14	chr2:11179759-11348330	-	693	1078	150	365	571.5	-1.78192	0.000166987	0.00643251
E2F6	ENSG00000169016.17	chr2:11444375-11466177	-	78	86	88	136	97	0.449804	0.37947	0.619035
GREB1	ENSG00000196208.14	chr2:11482341-11642788	+	28	26	22	17	23.25	-0.469483	0.562503	NA
NTSR2	ENSG00000169006.7	chr2:11658178-11670195	-	0	0	2	1	0.75	3.02758	0.484798	NA
LPIN1	ENSG00000134324.12	chr2:11677595-11827409	+	250	332	83	162	206.75	-1.24824	0.00841352	0.0611006
TRIB2	ENSG00000071575.11	chr2:12716889-12742734	+	0	5	2	1	2	-0.736956	0.783612	NA
LRATD1	ENSG00000162981.14	chr2:14632700-14650814	+	4	1	5	0	2.5	3.95358e-06	0.999999	NA
NBAS	ENSG00000151779.13	chr2:15166914-15561334	-	195	254	76	180	176.25	-0.81057	0.110412	0.306374
DDX1	ENSG00000079785.15	chr2:15591178-15631111	+	1652	1996	417	921	1246.5	-1.44703	0.000801917	0.0150655
MYCN	ENSG00000134323.12	chr2:15940550-15947007	+	1	0	0	0	0.25	-1.44267	0.772827	NA
CYRIA	ENSG00000197872.11	chr2:16549459-16666331	-	0	0	0	0	0	NA	NA	NA
RAD51AP2	ENSG00000214842.5	chr2:17510584-17518439	-	0	0	5	0	1.25	3.76455	0.332407	NA
VSNL1	ENSG00000163032.12	chr2:17539126-17657018	+	1	0	0	0	0.25	-1.44267	0.772827	NA
SMC6	ENSG00000163029.16	chr2:17663812-17800242	-	136	218	29	132	128.75	-1.13669	0.0713207	0.235949
GEN1	ENSG00000178295.15	chr2:17753858-17788946	+	69	104	17	56	61.5	-1.2448	0.062422	0.216939
RDH14	ENSG00000240857.2	chr2:18554723-18560679	-	58	57	56	43	53.5	-0.216132	0.716043	0.862579
NT5C1B-RDH14	ENSG00000250741.6	chr2:18555545-18589564	-	2	7	5	5	4.75	0.152006	0.927108	NA
OSR1	ENSG00000143867.7	chr2:19351485-19358623	-	1	4	12	4	5.25	1.67807	0.316752	NA
TTC32	ENSG00000183891.6	chr2:19896631-19901983	-	78	119	7	59	65.75	-1.57765	0.0398179	0.161742
WDR35	ENSG00000118965.15	chr2:19910260-19990131	-	161	242	20	99	130.5	-1.75982	0.00553323	0.0472129
MATN3	ENSG00000132031.13	chr2:19992052-20012668	-	1	1	0	0	0.5	-2.44264	0.617579	NA
LAPTM4A	ENSG00000068697.7	chr2:20032650-20051628	-	1114	1575	422	721	958	-1.23424	0.00253806	0.0301505
SDC1	ENSG00000115884.11	chr2:20200797-20225433	-	354	324	270	351	324.75	-0.126691	0.750022	0.881338
PUM2	ENSG00000055917.15	chr2:20248691-20352234	-	252	358	142	281	258.25	-0.528151	0.257773	0.502055
RHOB	ENSG00000143878.10	chr2:20447074-20449440	+	531	498	1134	959	780.5	1.02433	0.00463866	0.0429638
HS1BP3	ENSG00000118960.13	chr2:20560448-20651130	-	41	41	66	56	51	0.573186	0.34081	0.583455
GDF7	ENSG00000143869.7	chr2:20667144-20679243	+	5	4	20	4	8.25	1.41504	0.30293	NA
LDAH	ENSG00000118961.15	chr2:20684014-20823130	-	63	94	10	32	49.75	-1.9023	0.00679362	0.0537858
APOB	ENSG00000084674.15	chr2:21001429-21044073	-	2	5	5	0	3	-0.48542	0.828393	NA
KLHL29	ENSG00000119771.15	chr2:23385179-23708611	+	10	11	27	16	16	1.03395	0.28459	NA
ATAD2B	ENSG00000119778.15	chr2:23748664-23927123	-	61	89	32	33	53.75	-1.20645	0.0467261	0.180145
UBXN2A	ENSG00000173960.14	chr2:23927285-24004909	+	109	137	37	44	81.75	-1.60266	0.00260771	0.0306114
WDCP	ENSG00000163026.12	chr2:24029347-24049575	-	79	123	44	60	76.5	-0.95777	0.0844526	0.2602
FKBP1B	ENSG00000119782.14	chr2:24049701-24063681	+	0	0	0	0	0	NA	NA	NA
SF3B6	ENSG00000115128.7	chr2:24067586-24076373	-	1231	1676	329	780	1004	-1.39027	0.00204365	0.0265761
FAM228B	ENSG00000219626.9	chr2:24076526-24169640	+	3	2	2	1	2	-0.736958	0.76232	NA
TP53I3	ENSG00000115129.14	chr2:24077433-24085861	-	78	85	86	74	80.75	-0.0267992	0.95886	0.985409
PFN4	ENSG00000176732.7	chr2:24114809-24123464	-	2	0	0	1	0.75	-0.999981	0.820761	NA
AC008073.3	ENSG00000276087.2	chr2:24124366-24190436	+	1	1	0	0	0.5	-2.44264	0.617579	NA
ITSN2	ENSG00000198399.14	chr2:24202864-24360714	-	110	128	49	82	92.25	-0.861394	0.101739	0.291392
NCOA1	ENSG00000084676.15	chr2:24491914-24770702	+	35	66	25	61	46.75	-0.231945	0.739191	0.875469
PTRHD1	ENSG00000184924.5	chr2:24789734-24793382	-	112	132	115	137	124	0.0465433	0.920703	0.967118
CENPO	ENSG00000138092.11	chr2:24793136-24822376	+	190	194	214	270	217	0.333901	0.424827	0.660249
ADCY3	ENSG00000138031.14	chr2:24819169-24919839	-	108	141	103	103	113.75	-0.273501	0.567984	0.77122
DNAJC27	ENSG00000115137.12	chr2:24943636-24972094	-	4	4	5	4	4.25	0.169927	0.920664	NA
EFR3B	ENSG00000084710.14	chr2:25042076-25159135	+	124	108	32	49	78.25	-1.51813	0.00548081	0.0470829
DNMT3A	ENSG00000119772.17	chr2:25227855-25342590	-	26	48	44	16	33.5	-0.302561	0.697371	0.852183
DTNB	ENSG00000138101.18	chr2:25377198-25673647	-	37	38	22	25	30.5	-0.674228	0.353212	NA
ASXL2	ENSG00000143970.17	chr2:25733753-25878487	-	135	137	86	156	128.5	-0.168599	0.733006	0.872399
KIF3C	ENSG00000084731.15	chr2:25926598-25982749	-	35	49	25	27	34	-0.691876	0.325747	0.568333
RAB10	ENSG00000084733.11	chr2:26034084-26137454	+	793	1013	275	495	644	-1.22987	0.0031051	0.0336496
GAREM2	ENSG00000157833.13	chr2:26173088-26189663	+	9	7	20	6	10.5	0.700441	0.557668	NA
HADHA	ENSG00000084754.12	chr2:26190635-26244672	-	2055	2284	1051	1838	1807	-0.586791	0.133392	0.342753
HADHB	ENSG00000138029.14	chr2:26243170-26290465	+	911	1082	412	920	831.25	-0.581347	0.184817	0.412713
ADGRF3	ENSG00000173567.15	chr2:26308173-26346817	-	26	23	15	23	21.75	-0.36678	0.661967	NA
SELENOI	ENSG00000138018.18	chr2:26308547-26395891	+	287	402	169	315	293.25	-0.509496	0.259771	0.504679
OTOF	ENSG00000115155.18	chr2:26457203-26558756	-	2	1	5	4	3	1.58496	0.444956	NA
KCNK3	ENSG00000171303.7	chr2:26692690-26733420	+	7	6	5	2	5	-0.893079	0.58139	NA
SLC35F6	ENSG00000213699.9	chr2:26764284-26781231	+	277	236	290	406	302.25	0.440129	0.28299	0.528295
CENPA	ENSG00000115163.15	chr2:26764289-26801067	+	141	153	71	124	122.25	-0.592341	0.232156	0.47233
DPYSL5	ENSG00000157851.17	chr2:26847747-26950351	+	4	6	2	1	3.25	-1.73695	0.389098	NA
MAPRE3	ENSG00000084764.12	chr2:26970637-27027219	+	50	75	42	53	55	-0.395927	0.510475	0.733319
TMEM214	ENSG00000119777.20	chr2:27032910-27041694	+	415	402	437	648	475.5	0.409288	0.298359	0.543689
AGBL5	ENSG00000084693.16	chr2:27042364-27070622	+	43	66	32	43	46	-0.539364	0.400816	0.639966
OST4	ENSG00000228474.6	chr2:27070472-27071654	-	403	522	496	636	514.25	0.291349	0.451626	0.685741
EMILIN1	ENSG00000138080.14	chr2:27078615-27086403	+	3	1	2	0	1.5	-0.999987	0.739217	NA
KHK	ENSG00000138030.13	chr2:27086747-27100762	+	51	54	96	60	65.25	0.571157	0.318566	0.562306
CGREF1	ENSG00000138028.16	chr2:27098889-27119128	-	0	0	5	0	1.25	3.76455	0.332407	NA
PREB	ENSG00000138073.14	chr2:27130756-27134666	-	235	207	209	210	215.25	-0.0770954	0.852123	0.933588
PRR30	ENSG00000186143.11	chr2:27136848-27139410	-	2	0	0	2	1	-2.62228e-30	1	NA
TCF23	ENSG00000163792.6	chr2:27149004-27156974	+	1	4	0	2	1.75	-1.32191	0.641055	NA
SLC5A6	ENSG00000138074.15	chr2:27199587-27212958	-	233	236	442	467	344.5	0.954693	0.0131747	0.0810374
ATRAID	ENSG00000138085.17	chr2:27212027-27217178	+	377	402	354	438	392.75	0.0238777	0.950571	0.980942
CAD	ENSG00000084774.14	chr2:27217369-27243943	+	893	766	624	943	806.5	-0.082308	0.830641	0.923097
SLC30A3	ENSG00000115194.11	chr2:27253684-27275817	-	4	6	10	2	5.5	0.263037	0.868579	NA
DNAJC5G	ENSG00000163793.13	chr2:27275433-27281499	+	0	0	2	0	0.5	2.44261	0.617583	NA
TRIM54	ENSG00000138100.14	chr2:27282429-27307439	+	0	1	0	0	0.25	-1.44267	0.772827	NA
UCN	ENSG00000163794.6	chr2:27307400-27308445	-	1	0	0	0	0.25	-1.44267	0.772827	NA
MPV17	ENSG00000115204.15	chr2:27309492-27325680	-	122	139	74	97	108	-0.610053	0.210893	0.446837
GTF3C2	ENSG00000115207.13	chr2:27325849-27357034	-	301	335	265	345	311.5	-0.0602168	0.880427	0.946573
EIF2B4	ENSG00000115211.16	chr2:27364352-27370457	-	183	194	128	207	178	-0.170403	0.707366	0.858162
SNX17	ENSG00000115234.11	chr2:27370496-27377535	+	406	526	253	272	364.25	-0.828012	0.0349472	0.149299
ZNF513	ENSG00000163795.14	chr2:27377235-27380790	-	0	2	15	0	4.25	2.90688	0.208386	NA
PPM1G	ENSG00000115241.11	chr2:27381195-27409591	-	1239	1366	643	1117	1091.25	-0.565707	0.152391	0.371882
NRBP1	ENSG00000115216.14	chr2:27427790-27442259	+	439	529	346	571	471.25	-0.0780846	0.849037	0.932323
KRTCAP3	ENSG00000157992.12	chr2:27442366-27446481	+	0	0	0	0	0	NA	NA	NA
IFT172	ENSG00000138002.16	chr2:27444377-27489805	-	52	60	42	59	53.25	-0.149142	0.803824	0.909361
FNDC4	ENSG00000115226.10	chr2:27491883-27495200	-	1	2	0	0	0.75	-3.0276	0.484796	NA
GCKR	ENSG00000084734.9	chr2:27496839-27523684	+	1	0	0	0	0.25	-1.44267	0.772827	NA
C2orf16	ENSG00000221843.4	chr2:27537386-27582721	+	3	1	2	0	1.5	-0.999987	0.739217	NA
ZNF512	ENSG00000243943.10	chr2:27582969-27623217	+	32	30	20	44	31.5	0.0458051	0.951417	NA
CCDC121	ENSG00000176714.9	chr2:27625639-27629012	-	6	8	7	2	5.75	-0.637425	0.678187	NA
GPN1	ENSG00000198522.14	chr2:27628247-27651511	+	130	192	74	124	130	-0.701559	0.160749	0.382021
SUPT7L	ENSG00000119760.16	chr2:27650809-27663840	-	263	278	130	202	218.25	-0.704444	0.105791	0.297969
SLC4A1AP	ENSG00000163798.13	chr2:27663471-27694976	+	276	324	196	327	280.75	-0.198151	0.645934	0.81873
MRPL33	ENSG00000243147.8	chr2:27771717-27988087	+	175	170	231	208	196	0.347625	0.408003	0.6466
RBKS	ENSG00000171174.15	chr2:27781379-27890681	-	62	81	10	22	43.75	-2.15987	0.00188492	0.0254743
BABAM2	ENSG00000158019.21	chr2:27889941-28338901	+	200	230	93	141	166	-0.877827	0.0540721	0.196563
FOSL2	ENSG00000075426.12	chr2:28392448-28417317	+	212	210	199	227	212	0.0136111	0.973825	0.991012
PLB1	ENSG00000163803.13	chr2:28457145-28644142	+	1	1	7	0	2.25	1.80734	0.494179	NA
PPP1CB	ENSG00000213639.10	chr2:28751640-28802940	+	1305	1785	356	606	1013	-1.6835	3.25273e-05	0.00273588
SPDYA	ENSG00000163806.16	chr2:28782517-28850611	+	4	7	5	4	5	-0.289503	0.855952	NA
TRMT61B	ENSG00000171103.11	chr2:28849821-28870309	-	150	191	44	69	113.5	-1.59345	0.00154641	0.0223619
WDR43	ENSG00000163811.12	chr2:28894667-28948219	+	764	1059	295	736	713.5	-0.822269	0.0770019	0.245949
TOGARAM2	ENSG00000189350.12	chr2:28956611-29061373	+	11	5	10	4	7.5	-0.192642	0.887761	NA
PCARE	ENSG00000179270.7	chr2:29060976-29074523	-	3	2	2	1	2	-0.736958	0.76232	NA
CLIP4	ENSG00000115295.20	chr2:29097705-29189643	+	1	6	0	2	2.25	-1.80734	0.486238	NA
ALK	ENSG00000171094.18	chr2:29192774-29921586	-	1	5	7	1	3.5	0.415039	0.835857	NA
YPEL5	ENSG00000119801.13	chr2:30146941-30160533	+	158	187	52	55	113	-1.68898	0.000481794	0.0113842
LBH	ENSG00000213626.13	chr2:30231534-30323730	+	1	4	2	1	2	-0.736957	0.765799	NA
LCLAT1	ENSG00000172954.14	chr2:30447226-30644225	+	338	472	96	267	293.25	-1.15795	0.0221673	0.111911
CAPN14	ENSG00000214711.10	chr2:31173056-31233858	-	0	0	0	0	0	NA	NA	NA
EHD3	ENSG00000013016.16	chr2:31234152-31269451	+	3	2	5	4	3.5	0.847996	0.652631	NA
XDH	ENSG00000158125.10	chr2:31334321-31414742	-	0	2	2	0	1	8.95505e-30	1	NA
SRD5A2	ENSG00000277893.2	chr2:31522480-31580938	-	0	0	2	0	0.5	2.44261	0.617583	NA
MEMO1	ENSG00000162959.13	chr2:31865060-32011230	-	338	520	88	162	277	-1.77905	0.000118788	0.00547262
DPY30	ENSG00000162961.14	chr2:31867809-32039805	-	526	705	174	343	437	-1.25159	0.0045591	0.0424344
SPAST	ENSG00000021574.13	chr2:32063556-32157637	+	140	220	79	142	145.25	-0.703949	0.160767	0.382021
SLC30A6	ENSG00000152683.14	chr2:32165841-32224379	+	226	355	59	155	198.75	-1.44093	0.00605281	0.0499479
NLRC4	ENSG00000091106.19	chr2:32224453-32265732	-	0	0	2	0	0.5	2.44261	0.617583	NA
YIPF4	ENSG00000119820.11	chr2:32277904-32316594	+	332	493	120	167	278	-1.52334	0.000424576	0.0104814
BIRC6	ENSG00000115760.14	chr2:32357028-32618899	+	693	895	187	445	555	-1.32921	0.00379449	0.0378541
TTC27	ENSG00000018699.13	chr2:32628032-32821051	+	272	358	106	232	242	-0.898327	0.0604909	0.212158
LTBP1	ENSG00000049323.16	chr2:32946953-33399509	+	0	6	0	1	1.75	-2.58493	0.422415	NA
RASGRP3	ENSG00000152689.18	chr2:33436324-33564750	+	0	2	0	2	1	-1.07817e-16	1	NA
FAM98A	ENSG00000119812.19	chr2:33583660-33599382	-	542	640	302	514	499.5	-0.534588	0.193666	0.424099
CRIM1	ENSG00000150938.10	chr2:36355778-36551135	+	360	455	241	235	322.75	-0.775838	0.0499799	0.187793
FEZ2	ENSG00000171055.15	chr2:36531805-36646087	-	115	173	47	87	105.5	-1.10383	0.0386157	0.15834
VIT	ENSG00000205221.12	chr2:36696690-36814792	+	1	0	0	0	0.25	-1.44267	0.772827	NA
STRN	ENSG00000115808.12	chr2:36837698-36966536	-	151	204	39	81	118.75	-1.56478	0.00300945	0.033122
HEATR5B	ENSG00000008869.12	chr2:36968383-37084372	-	146	179	42	96	115.75	-1.23577	0.0211112	0.108308
GPATCH11	ENSG00000152133.16	chr2:37084451-37099244	+	66	118	39	86	77.25	-0.557776	0.353862	0.595339
EIF2AK2	ENSG00000055332.18	chr2:37099210-37157065	-	390	633	106	264	348.25	-1.46721	0.00298757	0.0330798
CEBPZOS	ENSG00000218739.10	chr2:37196488-37216193	+	171	286	32	54	135.75	-2.40978	3.24028e-06	0.000724558
CEBPZ	ENSG00000115816.15	chr2:37201612-37231596	-	489	708	140	346	420.75	-1.30039	0.00658392	0.0529485
NDUFAF7	ENSG00000003509.16	chr2:37231631-37253403	+	163	223	74	108	142	-1.08466	0.0226742	0.113161
PRKD3	ENSG00000115825.11	chr2:37250502-37324833	-	293	486	128	249	289	-1.04706	0.0265925	0.12567
QPCT	ENSG00000115828.17	chr2:37342827-37373322	+	2	1	0	0	0.75	-3.0276	0.484796	NA
CDC42EP3	ENSG00000163171.8	chr2:37641882-37738468	-	43	49	27	42	40.25	-0.415036	0.533188	0.748402
RMDN2	ENSG00000115841.21	chr2:37923187-38067142	+	7	13	10	7	9.25	-0.234462	0.847313	NA
CYP1B1	ENSG00000138061.12	chr2:38066973-38109902	-	68	68	25	58	54.75	-0.712422	0.262558	0.507191
ATL2	ENSG00000119787.14	chr2:38293954-38377285	-	290	439	101	226	264	-1.15663	0.017317	0.0949536
HNRNPLL	ENSG00000143889.16	chr2:38561969-38603586	-	185	205	61	78	132.25	-1.48839	0.00144822	0.0213461
GALM	ENSG00000143891.17	chr2:38666081-38741237	+	30	38	34	32	33.5	-0.0430675	0.950983	0.980942
SRSF7	ENSG00000115875.19	chr2:38743599-38751494	-	1181	1241	660	1042	1031	-0.508967	0.183608	0.410866
GEMIN6	ENSG00000152147.11	chr2:38751534-38785002	+	170	224	76	92	140.5	-1.22973	0.00812276	0.0597189
DHX57	ENSG00000163214.21	chr2:38797729-38875934	-	154	217	69	145	146.25	-0.793807	0.120185	0.322841
MORN2	ENSG00000188010.14	chr2:38875962-38929072	+	41	95	22	56	53.5	-0.802059	0.248782	0.493029
ARHGEF33	ENSG00000214694.11	chr2:38889841-38975449	+	3	0	5	4	3	1.58496	0.476143	NA
SOS1	ENSG00000115904.13	chr2:38981549-39124345	-	103	176	25	129	108.25	-0.857333	0.19799	0.430237
CDKL4	ENSG00000205111.8	chr2:39175646-39229588	-	0	0	0	0	0	NA	NA	NA
MAP4K3	ENSG00000011566.15	chr2:39249266-39437301	-	84	120	49	107	90	-0.387022	0.493429	0.71941
TMEM178A	ENSG00000152154.11	chr2:39664982-39717963	+	1	0	0	0	0.25	-1.44267	0.772827	NA
THUMPD2	ENSG00000138050.15	chr2:39736060-39779267	-	75	144	17	55	72.75	-1.60486	0.0148689	0.0870323
SLC8A1	ENSG00000183023.18	chr2:40097270-40611053	-	2	6	10	1	4.75	0.459433	0.795001	NA
PKDCC	ENSG00000162878.13	chr2:42048021-42058517	+	27	18	66	39	37.5	1.22239	0.0834556	0.258312
EML4	ENSG00000143924.19	chr2:42169353-42332548	+	432	531	128	316	351.75	-1.11697	0.0189251	0.100234
COX7A2L	ENSG00000115944.15	chr2:42333546-42425088	-	302	394	103	182	245.25	-1.28812	0.00428237	0.040854
KCNG3	ENSG00000171126.8	chr2:42442017-42493982	-	1	0	2	4	1.75	2.58494	0.378752	NA
MTA3	ENSG00000057935.14	chr2:42494569-42756947	+	165	188	54	67	118.5	-1.54466	0.00127474	0.0199775
ZFP36L2	ENSG00000152518.8	chr2:43222402-43226606	-	163	117	133	179	148	0.15612	0.737397	0.874441
THADA	ENSG00000115970.18	chr2:43230836-43596046	-	91	113	54	85	85.75	-0.553483	0.298537	0.543689
PLEKHH2	ENSG00000152527.14	chr2:43637260-43767987	+	3	4	15	7	7.25	1.65208	0.239017	NA
C1GALT1C1L	ENSG00000223658.8	chr2:43675151-43676429	-	9	4	5	6	6	-0.241005	0.870557	NA
DYNC2LI1	ENSG00000138036.18	chr2:43774039-43810010	+	49	50	12	11	30.5	-2.10579	0.00534091	NA
ABCG8	ENSG00000143921.9	chr2:43831942-43882988	+	4	1	0	4	2.25	-0.321922	0.899294	NA
LRPPRC	ENSG00000138095.19	chr2:43886224-43995989	-	1833	2413	815	2073	1783.5	-0.556032	0.220933	0.458675
PPM1B	ENSG00000138032.21	chr2:44167969-44244384	+	58	95	44	34	57.75	-0.971984	0.107289	0.300803
AC013717.1	ENSG00000285542.1	chr2:44168851-44320310	+	66	81	15	32	48.5	-1.64508	0.0126851	0.0791133
SLC3A1	ENSG00000138079.14	chr2:44275458-44321494	+	15	8	2	1	6.5	-2.93859	0.0658465	NA
PREPL	ENSG00000138078.16	chr2:44316281-44361862	-	277	447	54	210	247	-1.45545	0.010611	0.0707247
CAMKMT	ENSG00000143919.15	chr2:44361947-44772592	+	51	73	20	25	42.25	-1.46234	0.0277014	0.129025
SIX3	ENSG00000138083.5	chr2:44941702-44946071	+	1	4	2	2	2.25	-0.321923	0.889839	NA
SIX2	ENSG00000170577.8	chr2:45005182-45009452	-	59	56	88	77	70	0.520833	0.336769	0.580009
SRBD1	ENSG00000068784.13	chr2:45388680-45612165	-	69	91	10	36	51.5	-1.79836	0.0104392	0.0699612
PRKCE	ENSG00000171132.14	chr2:45651345-46187990	+	9	24	27	9	17.25	0.125533	0.90074	NA
EPAS1	ENSG00000116016.14	chr2:46293667-46386697	+	329	306	241	296	293	-0.241834	0.544303	0.757005
ATP6V1E2	ENSG00000250565.7	chr2:46490750-46542577	-	0	5	0	4	2.25	-0.321921	0.907607	NA
RHOQ	ENSG00000119729.12	chr2:46541806-46584688	+	20	31	29	25	26.25	0.0824635	0.915709	NA
PIGF	ENSG00000151665.13	chr2:46580937-46617055	-	54	64	12	25	38.75	-1.67319	0.0180353	0.0974831
CRIPT	ENSG00000119878.6	chr2:46616416-46630176	+	85	201	37	42	91.25	-1.85609	0.00133153	0.0203264
SOCS5	ENSG00000171150.9	chr2:46698952-46780245	+	70	80	25	60	58.75	-0.819426	0.192472	0.422875
MCFD2	ENSG00000180398.13	chr2:46901870-46941855	-	177	254	54	108	148.25	-1.41169	0.0052834	0.046086
TTC7A	ENSG00000068724.17	chr2:46916157-47076137	+	120	110	135	126	122.75	0.182417	0.693916	0.850852
AC073283.3	ENSG00000273269.3	chr2:47065941-47176511	-	101	243	177	82	150.75	-0.409455	0.465791	0.698344
CALM2	ENSG00000143933.19	chr2:47160083-47176921	-	2587	5258	862	2120	2706.75	-1.39549	0.00378132	0.0378054
EPCAM	ENSG00000119888.11	chr2:47345158-47387601	+	0	0	0	0	0	NA	NA	NA
MSH2	ENSG00000095002.15	chr2:47403067-47663146	+	553	896	130	297	469	-1.76275	0.000194659	0.00678568
KCNK12	ENSG00000184261.5	chr2:47509290-47570985	-	3	0	7	1	2.75	1.41503	0.552444	NA
MSH6	ENSG00000116062.17	chr2:47695530-47810063	+	861	1014	292	571	684.5	-1.11946	0.0079864	0.0591911
FBXO11	ENSG00000138081.21	chr2:47789316-47906498	-	224	286	54	152	179	-1.30785	0.0134504	0.0815566
FOXN2	ENSG00000170802.16	chr2:48314637-48379295	+	51	104	34	58	61.75	-0.752561	0.228664	0.46805
PPP1R21	ENSG00000162869.16	chr2:48440598-48515391	+	27	29	10	12	19.5	-1.34792	0.127296	NA
STON1	ENSG00000243244.7	chr2:48529383-48598513	+	0	0	0	0	0	NA	NA	NA
AC073082.1	ENSG00000279956.1	chr2:48632291-48755724	-	39	50	15	42	36.5	-0.642842	0.386213	0.624901
LHCGR	ENSG00000138039.15	chr2:48686774-48755730	-	2	0	2	0	1	1.06522e-16	1	NA
NRXN1	ENSG00000179915.24	chr2:49918503-51225575	-	2	1	20	0	5.75	2.73696	0.160321	NA
ASB3	ENSG00000115239.24	chr2:53532672-53860160	-	105	119	22	43	72.25	-1.78499	0.00209032	0.0268404
CHAC2	ENSG00000143942.5	chr2:53767804-53775196	+	155	181	59	99	123.5	-1.08854	0.0274333	0.128524
ERLEC1	ENSG00000068912.14	chr2:53787044-53818819	+	193	226	179	208	201.5	-0.114616	0.786205	0.90054
PSME4	ENSG00000068878.15	chr2:53864069-53970993	-	421	599	162	256	359.5	-1.28699	0.00255499	0.0301858
ACYP2	ENSG00000170634.13	chr2:53970838-54305300	+	33	29	7	7	19	-2.14684	0.0199004	NA
C2orf73	ENSG00000177994.16	chr2:54330034-54383742	+	1	1	0	1	0.75	-0.999984	0.805522	NA
SPTBN1	ENSG00000115306.16	chr2:54456317-54671446	+	277	305	91	201	218.5	-0.99505	0.0377753	0.15599
EML6	ENSG00000214595.12	chr2:54723499-54972025	+	8	8	32	13	15.25	1.49185	0.144645	NA
RTN4	ENSG00000115310.18	chr2:54972187-55112621	-	969	1196	501	666	833	-0.891562	0.01734	0.0949659
CLHC1	ENSG00000162994.16	chr2:55172547-55232563	-	13	17	7	2	9.75	-1.73696	0.166262	NA
RPS27A	ENSG00000143947.14	chr2:55231903-55235853	+	5271	6751	1930	6044	4999	-0.5923	0.218489	0.456288
MTIF2	ENSG00000085760.15	chr2:55236595-55269347	-	153	247	47	99	136.5	-1.45403	0.00587995	0.0490282
CCDC88A	ENSG00000115355.17	chr2:55287842-55419895	-	136	240	42	82	125	-1.60039	0.00287119	0.0324328
CFAP36	ENSG00000163001.12	chr2:55519604-55545079	+	104	92	93	58	86.75	-0.376304	0.476884	0.706314
PPP4R3B	ENSG00000275052.5	chr2:55547292-55618880	-	273	422	106	250	262.75	-0.965134	0.0510673	0.190168
PNPT1	ENSG00000138035.15	chr2:55634061-55693863	-	406	709	71	199	346.25	-2.04601	7.3865e-05	0.00420618
EFEMP1	ENSG00000115380.20	chr2:55865967-55924139	-	1238	1362	660	1204	1116	-0.480109	0.232198	0.47233
CCDC85A	ENSG00000055813.6	chr2:56183990-56386172	+	0	0	0	0	0	NA	NA	NA
VRK2	ENSG00000028116.18	chr2:57907629-58159920	+	143	224	12	80	114.75	-1.99607	0.00343532	0.0357086
FANCL	ENSG00000115392.12	chr2:58159243-58241372	-	134	201	44	90	117.25	-1.32193	0.0131443	0.0809313
BCL11A	ENSG00000119866.22	chr2:60450520-60554467	-	1	6	15	2	6	1.28011	0.438687	NA
PAPOLG	ENSG00000115421.13	chr2:60756253-60802086	+	65	93	29	86	68.25	-0.458289	0.472584	0.703695
REL	ENSG00000162924.15	chr2:60881521-60931612	+	56	74	135	82	86.75	0.739184	0.170372	0.393244
PUS10	ENSG00000162927.14	chr2:60940222-61018259	-	13	27	17	11	17	-0.514571	0.590012	NA
PEX13	ENSG00000162928.9	chr2:61017225-61051990	+	131	193	34	55	103.25	-1.86412	0.000418589	0.0104567
KIAA1841	ENSG00000162929.14	chr2:61065871-61138034	+	98	122	29	49	74.5	-1.49596	0.00794932	0.0590737
C2orf74	ENSG00000237651.6	chr2:61145068-61164829	+	0	0	0	0	0	NA	NA	NA
USP34	ENSG00000115464.15	chr2:61187463-61471087	-	301	383	106	194	246	-1.18903	0.00873487	0.0624172
XPO1	ENSG00000082898.17	chr2:61477849-61538626	-	1395	1910	420	1090	1203.75	-1.1301	0.014608	0.0860155
FAM161A	ENSG00000170264.13	chr2:61824848-61854143	-	28	48	7	26	27.25	-1.20353	0.160312	NA
CCT4	ENSG00000115484.15	chr2:61868085-61888671	-	2396	3438	459	957	1812.5	-2.04266	1.97341e-06	0.000542129
COMMD1	ENSG00000173163.10	chr2:61888724-62147247	+	92	105	64	92	88.25	-0.336649	0.516205	0.737505
B3GNT2	ENSG00000170340.11	chr2:62196115-62224731	+	75	114	34	66	72.25	-0.918385	0.117795	0.319133
EHBP1	ENSG00000115504.15	chr2:62673851-63046487	+	83	113	49	72	79.25	-0.695845	0.200508	0.433142
OTX1	ENSG00000115507.10	chr2:63050057-63057836	+	33	26	39	52	37.5	0.625152	0.357743	0.59883
WDPCP	ENSG00000143951.16	chr2:63119559-63827843	-	11	8	2	4	6.25	-1.66296	0.265408	NA
MDH1	ENSG00000014641.21	chr2:63588609-63607197	+	1833	2377	736	1199	1536.25	-1.12149	0.00407792	0.039723
UGP2	ENSG00000169764.15	chr2:63840940-63891562	+	586	870	71	208	433.75	-2.38367	2.14407e-06	0.000561625
VPS54	ENSG00000143952.20	chr2:63892146-64019428	-	63	85	37	36	55.25	-1.01963	0.0864512	0.263999
PELI1	ENSG00000197329.12	chr2:64092652-64144420	-	41	39	12	22	28.5	-1.23446	0.1097	NA
LGALSL	ENSG00000119862.13	chr2:64453969-64461381	+	75	101	52	43	67.75	-0.889575	0.111765	0.308108
AFTPH	ENSG00000119844.15	chr2:64524305-64593005	+	91	131	54	72	87	-0.817135	0.122328	0.32638
SERTAD2	ENSG00000179833.4	chr2:64631621-64751005	-	56	56	44	61	54.25	-0.0931083	0.875516	0.944809
[truncated: 16,933 more rows]

## Sheet: dPAM2
Supplementary Data 7B. Ribosome profiling analysis of uninduced and UNKdPAM2 UNK-expressing HeLa cells (DESeq2 results for the UNKdPAM2/Uninduced comparison).
Gene Symbol	Ensembl ID	Genomic Location	Strand	Uninduced_1	Uninduced_2	dPAM2_1	dPAM2_2	baseMean	log2FC.dPAM2.vs.Uninduced	pvalue	padj
SAMD11	ENSG00000187634.12	chr1:923928-944581	+	58	45	85	46	58.5	0.346922	0.508329	0.754204
NOC2L	ENSG00000188976.11	chr1:944203-959309	-	1009	916	1073	1096	1023.5	0.172171	0.489158	0.740639
KLHL17	ENSG00000187961.14	chr1:960584-965719	+	27	19	13	15	18.5	-0.716208	0.374977	NA
PLEKHN1	ENSG00000187583.11	chr1:966482-975865	+	10	4	4	4	5.5	-0.807355	0.57341	NA
PERM1	ENSG00000187642.9	chr1:975204-982093	-	0	0	2	1	0.75	3.0276	0.449803	NA
HES4	ENSG00000188290.11	chr1:998962-1000172	-	57	23	45	19	36	-0.321929	0.640352	NA
ISG15	ENSG00000187608.10	chr1:1001138-1014540	+	107	85	270	306	192	1.58496	3.69579e-06	0.000414889
AGRN	ENSG00000188157.15	chr1:1020120-1056118	+	373	242	167	190	243	-0.784663	0.0213465	0.123177
RNF223	ENSG00000237330.3	chr1:1070967-1074306	-	1	0	2	3	1.5	2.3219	0.422854	NA
C1orf159	ENSG00000131591.17	chr1:1081818-1116361	-	29	29	36	32	31.5	0.229481	0.71504	NA
TTLL10	ENSG00000162571.14	chr1:1173880-1197936	+	1	1	0	2	1	1.15714e-13	1	NA
SDF4	ENSG00000078808.18	chr1:1216908-1232067	-	582	585	751	744	665.5	0.357341	0.166179	0.424579
B3GALT6	ENSG00000176022.7	chr1:1232237-1235041	+	26	15	17	24	20.5	-1.33031e-06	0.999999	NA
C1QTNF12	ENSG00000184163.3	chr1:1242446-1246722	-	0	0	1	0	0.25	1.44267	0.772827	NA
UBE2J2	ENSG00000160087.21	chr1:1253909-1273864	-	168	184	105	141	149.5	-0.516918	0.1556	0.410988
SCNN1D	ENSG00000162572.21	chr1:1280436-1292029	+	2	2	5	22	7.75	2.75488	0.0490344	NA
ACAP3	ENSG00000131584.19	chr1:1292390-1309609	-	39	44	65	34	45.5	0.254316	0.656267	0.844268
PUSL1	ENSG00000169972.12	chr1:1308597-1311677	+	112	70	109	89	95	0.121561	0.779408	0.907369
INTS11	ENSG00000127054.21	chr1:1311585-1324687	-	201	163	195	168	181.75	-0.00396934	0.990732	0.997754
CPTP	ENSG00000224051.7	chr1:1324756-1328896	+	63	69	115	70	79.25	0.486987	0.289953	0.57604
TAS1R3	ENSG00000169962.5	chr1:1331280-1335314	+	0	2	3	6	2.75	2.16991	0.322197	NA
DVL1	ENSG00000107404.20	chr1:1335276-1349418	-	63	68	51	38	55	-0.55769	0.271293	0.556426
MXRA8	ENSG00000162576.17	chr1:1352689-1361777	-	1	2	2	1	1.5	-1.94573e-06	0.999999	NA
AURKAIP1	ENSG00000175756.13	chr1:1373730-1375495	-	450	512	606	595	540.75	0.320127	0.233822	0.511355
CCNL2	ENSG00000221978.12	chr1:1385711-1399335	-	57	67	60	67	62.75	0.0344877	0.942266	0.981519
MRPL20	ENSG00000242485.6	chr1:1401909-1407293	-	185	222	128	184	179.75	-0.383483	0.281502	0.567071
ANKRD65	ENSG00000235098.8	chr1:1418420-1421769	-	0	0	0	1	0.25	1.44267	0.772827	NA
VWA1	ENSG00000179403.12	chr1:1434861-1442882	+	0	2	2	1	1.25	0.584955	0.845451	NA
ATAD3C	ENSG00000215915.10	chr1:1449689-1470163	+	35	38	55	67	48.75	0.740912	0.161611	0.417215
ATAD3B	ENSG00000160072.20	chr1:1471765-1497848	+	132	135	195	231	173.25	0.674013	0.0487187	0.203638
ATAD3A	ENSG00000197785.14	chr1:1512162-1534685	+	238	203	309	313	265.75	0.496135	0.105808	0.326528
TMEM240	ENSG00000205090.9	chr1:1534778-1540624	-	2	0	2	1	1.25	0.584955	0.845451	NA
SSU72	ENSG00000160075.12	chr1:1541673-1574863	-	52	89	76	69	71.5	0.040357	0.932708	0.9771
FNDC10	ENSG00000228594.4	chr1:1598012-1600135	-	3	1	1	0	1.25	-1.99997	0.521061	NA
MIB2	ENSG00000197530.12	chr1:1615415-1630610	+	27	24	33	30	28.5	0.304853	0.642796	NA
MMP23B	ENSG00000189409.14	chr1:1632163-1635263	+	0	1	7	1	2.25	2.99997	0.248107	NA
CDK11B	ENSG00000248333.8	chr1:1635227-1659012	-	52	39	50	46	46.75	0.077167	0.886074	0.959967
SLC35E2B	ENSG00000189339.12	chr1:1659529-1692795	-	32	35	35	27	32.25	-0.111894	0.858179	NA
CDK11A	ENSG00000008128.23	chr1:1702379-1724357	-	11	8	7	10	9	-0.160466	0.885762	NA
SLC35E2A	ENSG00000215790.7	chr1:1724838-1745999	-	19	15	24	5	15.75	-0.229483	0.809427	NA
NADK	ENSG00000008130.15	chr1:1751232-1780457	-	141	133	118	111	125.75	-0.258829	0.4854	0.737269
GNB1	ENSG00000078369.18	chr1:1785285-1891117	-	612	627	602	552	598.25	-0.102533	0.69697	0.865978
TMEM52	ENSG00000178821.13	chr1:1917590-1919279	-	3	2	4	0	2.25	-0.321929	0.889734	NA
CFAP74	ENSG00000142609.18	chr1:1921951-2003837	-	0	0	6	0	1.5	4.0276	0.230523	NA
GABRD	ENSG00000187730.9	chr1:2019329-2030758	+	0	1	0	1	0.5	1.18223e-05	0.999998	NA
PRKCZ	ENSG00000067606.17	chr1:2050411-2185395	+	30	27	31	23	27.75	-0.0780035	0.907225	NA
FAAP20	ENSG00000162585.17	chr1:2184461-2212720	-	25	32	23	19	24.75	-0.440573	0.531885	NA
SKI	ENSG00000157933.10	chr1:2228319-2310213	+	59	50	66	64	59.75	0.254183	0.599837	0.81155
MORN1	ENSG00000116151.14	chr1:2321253-2391707	-	14	12	13	10	12.25	-0.176879	0.854442	NA
RER1	ENSG00000157916.20	chr1:2391775-2405442	+	283	366	390	296	333.75	0.0799897	0.797752	0.916907
PEX10	ENSG00000157911.11	chr1:2403964-2413797	-	21	23	20	19	20.75	-0.174031	0.817729	NA
PLCH2	ENSG00000149527.18	chr1:2425980-2505532	+	1	0	3	1	1.25	1.99998	0.521061	NA
PANK4	ENSG00000157881.16	chr1:2508537-2526597	-	110	105	92	67	93.5	-0.43531	0.299864	0.584315
TNFRSF14	ENSG00000157873.17	chr1:2555639-2565382	+	0	0	2	0	0.5	2.44264	0.617579	NA
PRXL2B	ENSG00000157870.17	chr1:2586491-2591469	+	11	8	8	3	7.5	-0.788497	0.527747	NA
MMEL1	ENSG00000142606.16	chr1:2590639-2633016	-	0	0	0	1	0.25	1.44267	0.772827	NA
TTC34	ENSG00000215912.12	chr1:2635976-2801717	-	1	0	5	0	1.5	2.3219	0.463276	NA
PRDM16	ENSG00000142611.17	chr1:3069168-3438621	+	3	23	5	4	8.75	-1.53051	0.232582	NA
ARHGEF16	ENSG00000130762.15	chr1:3454665-3481113	+	60	46	71	66	60.75	0.370111	0.446375	0.711096
MEGF6	ENSG00000162591.16	chr1:3487951-3611508	-	7	4	8	13	8	0.932882	0.437981	NA
TPRG1L	ENSG00000158109.15	chr1:3625015-3630127	+	80	85	75	73	78.25	-0.156869	0.718668	0.876736
WRAP73	ENSG00000116213.16	chr1:3630767-3652761	-	52	66	82	68	67	0.346175	0.461676	0.721278
TP73	ENSG00000078900.15	chr1:3652516-3736201	+	3	4	11	5	5.75	1.19264	0.399598	NA
SMIM1	ENSG00000235169.10	chr1:3772655-3775982	+	6	6	6	2	5	-0.584964	0.696019	NA
LRRC47	ENSG00000130764.10	chr1:3778559-3796498	-	178	176	198	201	188.25	0.172639	0.599653	0.81155
CEP104	ENSG00000116198.14	chr1:3812086-3857396	-	53	56	40	46	48.75	-0.34192	0.514624	0.758467
DFFB	ENSG00000169598.17	chr1:3857267-3885429	+	35	23	21	19	24.5	-0.536054	0.452957	NA
C1orf174	ENSG00000198912.11	chr1:3889125-3900293	-	55	68	51	70	61	-0.023652	0.961593	0.987378
AJAP1	ENSG00000196581.11	chr1:4654609-4792534	+	6	15	12	4	9.25	-0.392319	0.736694	NA
NPHP4	ENSG00000131697.18	chr1:5862811-5992473	-	46	51	33	40	42.5	-0.410089	0.461688	0.721278
KCNAB2	ENSG00000069424.15	chr1:5990927-6101193	+	34	21	33	35	30.75	0.306102	0.637455	NA
CHD5	ENSG00000116254.18	chr1:6101787-6180321	-	2	5	11	5	5.75	1.19264	0.405686	NA
AL031847.1	ENSG00000285629.1	chr1:6159430-6197757	-	505	794	523	539	590.25	-0.290618	0.332342	0.619264
RPL22	ENSG00000116251.11	chr1:6185020-6209389	-	1633	2538	1362	1838	1842.75	-0.382322	0.18979	0.458158
RNF207	ENSG00000158286.13	chr1:6205475-6221299	+	2	2	6	3	3.25	1.16992	0.523302	NA
ICMT	ENSG00000116237.16	chr1:6221193-6235972	-	111	139	108	113	117.75	-0.177882	0.643668	0.838375
HES3	ENSG00000173673.8	chr1:6244179-6245578	+	0	0	0	0	0	NA	NA	NA
GPR153	ENSG00000158292.7	chr1:6247353-6261098	-	8	4	17	5	8.5	0.874465	0.472314	NA
ACOT7	ENSG00000097021.19	chr1:6264269-6394391	-	287	237	311	357	298	0.350281	0.249991	0.530679
HES2	ENSG00000069812.11	chr1:6412418-6424670	-	5	11	16	6	9.5	0.459429	0.687167	NA
ESPN	ENSG00000187017.17	chr1:6424776-6461367	+	3	2	7	0	3	0.485421	0.816488	NA
TNFRSF25	ENSG00000215788.11	chr1:6460786-6466175	-	0	0	0	1	0.25	1.44267	0.772827	NA
PLEKHG5	ENSG00000171680.23	chr1:6467122-6520074	-	16	12	20	19	16.75	0.478046	0.568208	NA
NOL9	ENSG00000162408.11	chr1:6521347-6554513	-	168	211	67	186	158	-0.583061	0.197309	0.468427
ZBTB48	ENSG00000204859.13	chr1:6579994-6589280	+	21	17	45	39	30.5	1.14439	0.0783284	NA
KLHL21	ENSG00000162413.16	chr1:6590724-6614607	-	109	111	128	182	132.5	0.494764	0.194051	0.464806
PHF13	ENSG00000116273.6	chr1:6613731-6624030	+	63	72	56	49	60	-0.362571	0.454532	0.716616
THAP3	ENSG00000041988.15	chr1:6624866-6635586	+	20	24	29	23	24	0.241007	0.735175	NA
DNAJC11	ENSG00000007923.16	chr1:6634168-6701924	-	218	225	246	261	237.5	0.194679	0.531122	0.766752
CAMTA1	ENSG00000171735.19	chr1:6785454-7769706	+	117	185	82	87	117.75	-0.837526	0.0392602	0.178519
VAMP3	ENSG00000049245.13	chr1:7771296-7781432	+	166	189	88	137	145	-0.657894	0.0843692	0.281578
PER3	ENSG00000049246.14	chr1:7784320-7845177	+	11	19	16	11	14.25	-0.152005	0.868158	NA
TNFRSF9	ENSG00000049249.9	chr1:7915871-7943165	-	3	1	2	2	2	-2.56421e-06	0.999999	NA
PARK7	ENSG00000116288.13	chr1:7954291-7985505	+	1373	1821	1351	1413	1489.5	-0.208607	0.419644	0.68805
ERRFI1	ENSG00000116285.13	chr1:8004404-8026309	-	47	44	20	38	37.25	-0.649814	0.289635	NA
SLC45A1	ENSG00000162426.15	chr1:8317826-8344167	+	2	2	1	0	1.25	-1.99998	0.517648	NA
RERE	ENSG00000142599.19	chr1:8352397-8848921	-	176	175	163	167	170.25	-0.0890054	0.792326	0.913949
ENO1	ENSG00000074800.16	chr1:8861000-8879190	-	14025	14068	11268	14791	13538	-0.108429	0.657143	0.844558
CA6	ENSG00000131686.15	chr1:8945867-8975092	+	0	0	0	0	0	NA	NA	NA
SLC2A5	ENSG00000142583.18	chr1:9035106-9088478	-	0	1	1	0	0.5	1.18223e-05	0.999998	NA
GPR157	ENSG00000180758.12	chr1:9100305-9129102	-	15	14	21	12	15.5	0.186411	0.831677	NA
H6PD	ENSG00000049239.13	chr1:9234774-9271337	+	12	13	26	14	16.25	0.67807	0.434404	NA
SPSB1	ENSG00000171621.14	chr1:9292894-9369532	+	36	42	65	48	47.75	0.534776	0.320333	0.60606
SLC25A33	ENSG00000171612.7	chr1:9539465-9585173	+	54	83	43	34	53.5	-0.831246	0.115206	0.343275
TMEM201	ENSG00000188807.13	chr1:9588911-9614877	+	68	45	50	76	59.75	0.1571	0.75907	0.896631
PIK3CD	ENSG00000171608.16	chr1:9651731-9729114	+	102	105	74	47	82	-0.774624	0.0848948	0.28246
CLSTN1	ENSG00000171603.18	chr1:9728926-9823984	-	519	529	482	729	564.75	0.20856	0.480484	0.734578
CTNNBIP1	ENSG00000178585.15	chr1:9848276-9910336	-	21	20	37	20	24.5	0.475337	0.512301	NA
LZIC	ENSG00000162441.12	chr1:9922113-9943407	-	45	93	41	53	58	-0.553936	0.303832	0.588599
NMNAT1	ENSG00000173614.14	chr1:9943428-9985501	+	37	29	35	26	31.75	-0.113658	0.858025	NA
UBE4B	ENSG00000130939.20	chr1:10032832-10181239	+	219	273	197	225	228.5	-0.221416	0.493941	0.744876
KIF1B	ENSG00000054523.18	chr1:10210570-10381603	+	175	179	163	125	160.5	-0.297681	0.399944	0.673633
PGD	ENSG00000142657.21	chr1:10398592-10420511	+	786	932	718	898	833.5	-0.0883032	0.742221	0.887974
CENPS-CORT	ENSG00000251503.8	chr1:10430102-10452153	+	1	4	7	6	4.5	1.3785	0.393035	NA
CENPS	ENSG00000175279.22	chr1:10430433-10442808	+	32	43	45	30	37.5	-9.26249e-07	0.999999	NA
CORT	ENSG00000241563.4	chr1:10450031-10451998	+	0	0	0	1	0.25	1.44267	0.772827	NA
DFFA	ENSG00000160049.12	chr1:10456522-10472529	-	327	377	240	221	291.25	-0.610809	0.0428081	0.1886
PEX14	ENSG00000142655.13	chr1:10472288-10630758	+	100	83	100	76	89.75	-0.0562688	0.894951	0.962672
CASZ1	ENSG00000130940.15	chr1:10636604-10796650	-	12	8	13	7	10	-1.92372e-06	0.999999	NA
TARDBP	ENSG00000120948.18	chr1:11012344-11025739	+	366	436	260	380	360.5	-0.325531	0.298575	0.583508
AL109811.3	ENSG00000277726.4	chr1:11012662-11030528	+	162	228	138	189	179.25	-0.254184	0.48379	0.736863
MASP2	ENSG00000009724.17	chr1:11026523-11047239	-	0	1	1	0	0.5	1.18223e-05	0.999998	NA
SRM	ENSG00000116649.10	chr1:11054584-11060020	-	364	417	530	528	459.75	0.437945	0.112268	0.33908
EXOSC10	ENSG00000171824.14	chr1:11066618-11099869	-	319	377	315	447	364.5	0.130703	0.67247	0.853637
MTOR	ENSG00000198793.13	chr1:11106535-11262551	-	199	212	159	227	199.25	-0.090538	0.791884	0.913949
ANGPTL7	ENSG00000171819.5	chr1:11189355-11195981	+	0	0	1	1	0.5	2.44264	0.607122	NA
UBIAD1	ENSG00000120942.14	chr1:11273198-11296049	+	86	67	65	124	85.5	0.304854	0.515761	0.75885
DISP3	ENSG00000204624.8	chr1:11479155-11537551	+	0	0	0	1	0.25	1.44267	0.772827	NA
FBXO2	ENSG00000116661.11	chr1:11637018-11655785	-	42	52	17	16	31.75	-1.5102	0.0194374	NA
FBXO44	ENSG00000132879.14	chr1:11654375-11663327	+	22	27	34	28	27.75	0.339485	0.611767	NA
FBXO6	ENSG00000116663.11	chr1:11664200-11674354	+	1	1	1	0	0.75	-0.999978	0.791448	NA
MAD2L2	ENSG00000116670.15	chr1:11674480-11691650	-	119	164	164	91	134.5	-0.150305	0.716438	0.87624
DRAXIN	ENSG00000162490.7	chr1:11691710-11725857	+	1	5	9	1	4	0.73696	0.680202	NA
AGTRAP	ENSG00000177674.16	chr1:11736084-11754802	+	47	60	67	53	56.75	0.165423	0.741719	0.887901
C1orf167	ENSG00000215910.7	chr1:11761787-11789585	+	4	2	2	6	3.5	0.415033	0.814718	NA
MTHFR	ENSG00000177000.13	chr1:11785723-11806455	-	22	15	29	14	20	0.21681	0.787232	NA
CLCN6	ENSG00000011021.23	chr1:11806096-11848079	+	13	17	14	10	13.5	-0.321929	0.728436	NA
NPPA	ENSG00000175206.10	chr1:11845709-11848345	-	1	0	1	0	0.5	1.18223e-05	0.999998	NA
KIAA2013	ENSG00000116685.16	chr1:11919591-11926428	-	154	125	190	197	166.5	0.472068	0.173606	0.433587
PLOD1	ENSG00000083444.17	chr1:11934205-11975538	+	572	515	617	641	586.25	0.21078	0.426337	0.692067
MFN2	ENSG00000116688.18	chr1:11980181-12015211	+	462	481	557	564	516	0.249456	0.350971	0.635083
MIIP	ENSG00000116691.11	chr1:12019466-12032045	+	72	58	133	91	88.5	0.784986	0.073916	0.260391
VPS13D	ENSG00000048707.15	chr1:12230030-12512047	+	140	157	117	81	123.75	-0.584963	0.134014	0.377211
DHRS3	ENSG00000162496.9	chr1:12567910-12618210	-	176	160	154	74	141	-0.559428	0.179888	0.442628
AADACL4	ENSG00000204518.2	chr1:12644547-12667086	+	1	1	0	0	0.5	-2.44261	0.607126	NA
C1orf158	ENSG00000157330.10	chr1:12746200-12763699	+	0	0	1	0	0.25	1.44267	0.772827	NA
HNRNPCL1	ENSG00000179172.10	chr1:12847377-12848720	-	80	137	93	101	102.75	-0.161639	0.705685	0.869605
HNRNPCL3	ENSG00000277058.2	chr1:13060869-13062229	+	62	55	36	58	52.75	-0.315777	0.548517	0.777127
PRAMEF25	ENSG00000229571.7	chr1:13068677-13077884	+	1	0	0	1	0.5	1.18223e-05	0.999998	NA
HNRNPCL2	ENSG00000275774.3	chr1:13115488-13116854	-	58	45	45	54	50.5	-0.0571447	0.913034	0.969696
PRAMEF26	ENSG00000280267.4	chr1:13148905-13155961	-	3	1	1	0	1.25	-1.99997	0.521061	NA
HNRNPCL4	ENSG00000179412.11	chr1:13163914-13165631	-	67	50	45	53	53.75	-0.255656	0.617884	0.823322
PRAMEF17	ENSG00000204479.4	chr1:13389632-13392629	+	0	0	0	0	0	NA	NA	NA
LRRC38	ENSG00000162494.6	chr1:13474973-13514003	-	0	0	2	0	0.5	2.44264	0.617579	NA
PDPN	ENSG00000162493.16	chr1:13583465-13617957	+	0	1	1	0	0.5	1.18223e-05	0.999998	NA
PRDM2	ENSG00000116731.22	chr1:13700198-13825079	+	35	29	40	36	35	0.247926	0.68106	NA
KAZN	ENSG00000189337.17	chr1:13892792-15118043	+	13	23	67	19	30.5	1.25634	0.0959278	NA
TMEM51	ENSG00000171729.14	chr1:15152532-15220478	+	24	23	26	30	25.75	0.252765	0.712898	NA
FHAD1	ENSG00000142621.19	chr1:15247272-15400283	+	2	5	1	3	2.75	-0.807354	0.685553	NA
EFHD2	ENSG00000142634.13	chr1:15409888-15430339	+	307	268	262	280	279.25	-0.0852695	0.778247	0.90667
CTRC	ENSG00000162438.12	chr1:15438442-15449242	+	2	2	1	0	1.25	-1.99998	0.517648	NA
CELA2B	ENSG00000215704.10	chr1:15465909-15491395	+	0	1	0	0	0.25	-1.44263	0.772833	NA
CASP9	ENSG00000132906.18	chr1:15490832-15526534	-	173	155	193	162	170.75	0.114123	0.740084	0.887097
DNAJC16	ENSG00000116138.13	chr1:15526813-15592379	+	65	73	64	91	73.25	0.167599	0.715402	0.876036
AGMAT	ENSG00000116771.6	chr1:15571699-15585051	-	120	118	100	105	110.75	-0.215338	0.576751	0.79664
DDI2	ENSG00000197312.12	chr1:15617458-15669044	+	100	118	59	109	96.5	-0.375867	0.398374	0.672698
RSC1A1	ENSG00000215695.1	chr1:15659869-15661722	+	0	1	0	1	0.5	1.18223e-05	0.999998	NA
PLEKHM2	ENSG00000116786.13	chr1:15684320-15734769	+	72	56	83	83	73.5	0.375039	0.406592	0.679146
SLC25A34	ENSG00000162461.8	chr1:15736258-15741392	+	1	1	3	0	1.25	0.584955	0.846771	NA
TMEM82	ENSG00000162460.7	chr1:15742499-15747982	+	2	0	1	0	0.75	-0.999974	0.806839	NA
FBLIM1	ENSG00000162458.13	chr1:15756607-15786594	+	15	19	19	17	17.5	0.0824607	0.91974	NA
UQCRHL	ENSG00000233954.6	chr1:15807169-15809348	-	1350	1774	1176	1084	1346	-0.467072	0.0723746	0.257122
SPEN	ENSG00000065526.12	chr1:15836095-15940456	+	173	194	184	219	192.5	0.134999	0.685699	0.859945
ZBTB17	ENSG00000116809.12	chr1:15941869-15976132	-	41	33	35	50	39.75	0.199937	0.731007	NA
HSPB7	ENSG00000173641.17	chr1:16014028-16019594	-	81	106	121	64	93	-0.0155137	0.972925	0.991858
CLCNKA	ENSG00000186510.12	chr1:16018875-16034050	+	0	0	1	0	0.25	1.44267	0.772827	NA
FAM131C	ENSG00000185519.9	chr1:16057769-16073651	-	31	29	25	13	24.5	-0.658964	0.364717	NA
EPHA2	ENSG00000142627.13	chr1:16124337-16156069	-	204	200	158	291	213.25	0.15236	0.679472	0.858318
ARHGEF19	ENSG00000142632.17	chr1:16197854-16212652	-	31	26	55	59	42.75	0.999999	0.0740747	0.260391
CPLANE2	ENSG00000132881.12	chr1:16231692-16237183	-	11	26	21	9	16.75	-0.302564	0.736518	NA
FBXO42	ENSG00000037637.11	chr1:16246840-16352480	-	61	86	69	47	65.75	-0.341692	0.484962	0.736863
SZRD1	ENSG00000055070.17	chr1:16352575-16398145	+	153	154	148	177	158	0.0822006	0.814234	0.924503
NECAP2	ENSG00000157191.20	chr1:16440721-16460078	+	88	87	73	87	83.75	-0.129284	0.76246	0.898774
NBPF1	ENSG00000219481.10	chr1:16562319-16613562	-	65	63	101	82	77.75	0.515699	0.24324	0.522247
CROCC	ENSG00000058453.17	chr1:16740273-16972964	+	18	14	20	15	16.75	0.129281	0.877492	NA
MFAP2	ENSG00000117122.14	chr1:16974502-16980632	-	0	1	0	0	0.25	-1.44263	0.772833	NA
ATP13A2	ENSG00000159363.19	chr1:16985958-17011928	-	91	92	76	52	77.75	-0.5157	0.252885	0.534565
AL049569.3	ENSG00000288636.1	chr1:17005068-17011757	-	21	10	13	15	14.75	-0.146843	0.87148	NA
SDHB	ENSG00000117118.10	chr1:17018722-17054032	-	664	853	514	497	632	-0.585438	0.0322724	0.158926
PADI2	ENSG00000117115.13	chr1:17066761-17119451	-	6	1	2	3	3	-0.485428	0.801635	NA
PADI1	ENSG00000142623.11	chr1:17205128-17246007	+	1	1	0	1	0.75	-0.999978	0.791448	NA
PADI3	ENSG00000142619.4	chr1:17249098-17284233	+	0	0	0	1	0.25	1.44267	0.772827	NA
PADI4	ENSG00000159339.13	chr1:17308195-17364004	+	0	0	0	0	0	NA	NA	NA
PADI6	ENSG00000276747.1	chr1:17372196-17401699	+	0	1	0	0	0.25	-1.44263	0.772833	NA
RCC2	ENSG00000179051.14	chr1:17406760-17439677	-	628	651	550	583	603	-0.174869	0.504946	0.752107
ARHGEF10L	ENSG00000074964.17	chr1:17539698-17697874	+	19	11	23	12	16.25	0.222391	0.800071	NA
ACTL8	ENSG00000117148.8	chr1:17755333-17827063	+	618	673	716	963	742.5	0.379113	0.167455	0.426105
KLHDC7A	ENSG00000179023.8	chr1:18480982-18486126	+	0	1	1	1	0.75	0.999986	0.791447	NA
PAX7	ENSG00000009709.12	chr1:18630846-18748866	+	9	2	3	4	4.5	-0.652077	0.684125	NA
TAS1R2	ENSG00000179002.5	chr1:18839599-18859682	-	1	1	0	0	0.5	-2.44261	0.607126	NA
ALDH4A1	ENSG00000159423.17	chr1:18871430-18902724	-	53	44	29	34	40	-0.622634	0.277755	NA
IFFO2	ENSG00000169991.11	chr1:18904280-18956676	-	68	52	40	31	47.75	-0.757144	0.16178	0.417259
UBR4	ENSG00000127481.15	chr1:19074510-19210266	-	709	685	536	711	660.25	-0.160769	0.558662	0.7845
EMC1	ENSG00000127463.15	chr1:19215660-19251527	-	434	467	402	514	454.25	0.0238201	0.933429	0.9771
MRTO4	ENSG00000053372.5	chr1:19251805-19260128	+	351	374	375	593	423.25	0.417026	0.182387	0.446237
AKR7A3	ENSG00000162482.5	chr1:19282573-19288770	-	6	7	8	4	6.25	-0.115479	0.930834	NA
AKR7A2	ENSG00000053371.12	chr1:19303965-19312146	-	118	111	123	107	114.75	0.00628576	0.986933	0.996096
SLC66A1	ENSG00000040487.13	chr1:19312326-19329300	+	34	33	43	34	36	0.200696	0.736649	NA
CAPZB	ENSG00000077549.19	chr1:19338775-19485539	-	581	685	570	671	626.75	-0.0287746	0.915515	0.970531
MICOS10	ENSG00000173436.15	chr1:19484403-19629821	+	317	396	242	268	305.75	-0.483405	0.111892	0.338605
NBL1	ENSG00000158747.15	chr1:19596979-19658456	+	23	21	32	31	26.75	0.517847	0.443816	NA
MICOS10-NBL1	ENSG00000270136.6	chr1:19597067-19656927	+	202	285	141	195	205.75	-0.535461	0.130056	0.370415
HTR6	ENSG00000158748.4	chr1:19664875-19680966	+	2	4	3	1	2.5	-0.584962	0.776969	NA
TMCO4	ENSG00000162542.13	chr1:19682213-19799945	-	41	41	96	94	68	1.2123	0.00918502	0.0712065
OTUD3	ENSG00000169914.6	chr1:19882395-19912945	+	16	8	6	26	14	0.415035	0.680437	NA
PLA2G5	ENSG00000127472.11	chr1:20028179-20091911	+	0	2	18	0	5	3.16984	0.466667	NA
PLA2G2F	ENSG00000158786.5	chr1:20139323-20150381	+	1	1	1	1	1	-2.22321e-15	1	NA
PLA2G2C	ENSG00000187980.6	chr1:20161253-20177424	-	0	0	2	1	0.75	3.0276	0.449803	NA
UBXN10	ENSG00000162543.6	chr1:20186096-20196050	+	0	0	0	1	0.25	1.44267	0.772827	NA
VWA5B1	ENSG00000158816.15	chr1:20290919-20354894	+	2	0	2	0	1	-1.99611e-16	1	NA
CAMK2N1	ENSG00000162545.6	chr1:20482391-20486210	-	35	25	20	12	23	-0.906891	0.22504	NA
MUL1	ENSG00000090432.7	chr1:20499448-20508151	-	59	61	85	99	76	0.616671	0.164768	0.422627
FAM43B	ENSG00000183114.8	chr1:20552573-20555020	+	1	0	1	0	0.5	1.18223e-05	0.999998	NA
CDA	ENSG00000158825.6	chr1:20589086-20618903	+	255	216	209	235	228.75	-0.0851678	0.789851	0.913496
PINK1	ENSG00000158828.8	chr1:20633458-20651511	+	145	161	124	97	131.75	-0.469486	0.209622	0.48424
DDOST	ENSG00000244038.11	chr1:20651767-20661544	-	542	597	705	681	631.25	0.283159	0.279938	0.565948
KIF17	ENSG00000117245.12	chr1:20664014-20718017	-	1	2	1	1	1.25	-0.584958	0.835015	NA
SH2D5	ENSG00000189410.12	chr1:20719731-20732837	-	1	0	0	0	0.25	-1.44263	0.772833	NA
HP1BP3	ENSG00000127483.19	chr1:20740266-20787323	-	348	369	187	154	264.5	-1.0722	0.000567165	0.0115627
EIF4G3	ENSG00000075151.20	chr1:20806292-21176888	-	254	260	116	132	190.5	-1.05143	0.00158369	0.0224152
ECE1	ENSG00000117298.16	chr1:21217247-21345572	-	372	346	410	544	418	0.410005	0.161055	0.417184
NBPF3	ENSG00000142794.18	chr1:21440128-21485005	+	20	17	31	23	22.75	0.545433	0.45702	NA
ALPL	ENSG00000162551.14	chr1:21509397-21578410	+	0	0	1	0	0.25	1.44267	0.772827	NA
RAP1GAP	ENSG00000076864.19	chr1:21596215-21669363	-	46	54	58	42	50	-7.83989e-07	0.999999	0.999999
USP48	ENSG00000090686.16	chr1:21678298-21783606	-	222	349	134	163	217	-0.943028	0.00777379	0.064303
LDLRAD2	ENSG00000187942.12	chr1:21812265-21825225	+	9	10	5	8	8	-0.547489	0.643501	NA
HSPG2	ENSG00000142798.20	chr1:21822244-21937310	-	625	381	255	318	394.75	-0.812024	0.0131499	0.0892208
CELA3B	ENSG00000219073.8	chr1:21977022-21998642	+	0	0	0	0	0	NA	NA	NA
CDC42	ENSG00000070831.17	chr1:22025511-22101360	+	868	1285	433	576	790.5	-1.09342	0.000237647	0.00666954
WNT4	ENSG00000162552.15	chr1:22117313-22143969	-	0	0	0	0	0	NA	NA	NA
ZBTB40	ENSG00000184677.18	chr1:22428838-22531157	+	69	76	91	109	86.25	0.463946	0.275521	0.56223
EPHA8	ENSG00000070886.12	chr1:22563489-22603595	+	2	2	0	2	1.5	-0.999992	0.717654	NA
C1QA	ENSG00000173372.17	chr1:22636628-22639678	+	1	0	1	0	0.5	1.18223e-05	0.999998	NA
EPHB2	ENSG00000133216.16	chr1:22710839-22921500	+	42	23	16	30	27.75	-0.498807	0.482394	NA
TEX46	ENSG00000227868.6	chr1:23010834-23015852	-	1	1	0	0	0.5	-2.44261	0.607126	NA
KDM1A	ENSG00000004487.17	chr1:23019443-23083689	+	780	847	452	589	667	-0.644244	0.0186796	0.112913
LUZP1	ENSG00000169641.13	chr1:23084023-23177808	-	160	153	123	178	153.5	-0.0563996	0.877761	0.955708
HTR1D	ENSG00000179546.4	chr1:23191895-23194729	-	5	1	3	2	2.75	-0.263036	0.894933	NA
HNRNPR	ENSG00000125944.21	chr1:23303771-23344336	-	1376	1687	767	1240	1267.5	-0.609905	0.0378796	0.174573
ZNF436	ENSG00000125945.15	chr1:23359448-23369836	-	42	46	69	51	52	0.447458	0.388427	0.6646
TCEA3	ENSG00000204219.11	chr1:23380909-23424748	-	0	2	2	1	1.25	0.584955	0.845451	NA
ASAP3	ENSG00000088280.19	chr1:23428563-23484568	-	18	20	26	14	19.5	0.0739992	0.925995	NA
E2F2	ENSG00000007968.7	chr1:23506438-23531233	-	98	41	119	76	83.5	0.488388	0.336399	0.622276
ID3	ENSG00000117318.9	chr1:23557926-23559501	-	665	752	850	913	795	0.315192	0.220748	0.497042
RPL11	ENSG00000142676.14	chr1:23691742-23696835	+	4117	4594	3991	5328	4507.5	0.0973364	0.69944	0.866789
ELOA	ENSG00000011007.12	chr1:23743155-23762059	+	128	148	108	165	137.25	-0.0157678	0.967352	0.989348
PITHD1	ENSG00000057757.10	chr1:23778418-23788232	+	110	119	87	126	110.5	-0.104495	0.795184	0.915134
LYPLA2	ENSG00000011009.11	chr1:23791145-23795539	+	203	203	216	236	214.5	0.154843	0.627581	0.828914
GALE	ENSG00000117308.15	chr1:23795599-23800781	-	176	136	223	246	195.25	0.588041	0.0814535	0.275248
HMGCL	ENSG00000117305.15	chr1:23801885-23838620	-	41	44	41	17	35.75	-0.551411	0.391891	NA
FUCA1	ENSG00000179163.12	chr1:23845077-23868290	-	37	44	55	30	41.5	0.06954	0.905799	NA
CNR2	ENSG00000188822.8	chr1:23870515-23913362	-	1	1	1	1	1	-2.22321e-15	1	NA
PNRC2	ENSG00000189266.13	chr1:23956839-23963462	+	78	129	93	82	95.5	-0.242276	0.577298	0.796813
SRSF10	ENSG00000188529.15	chr1:23964347-23980927	-	434	638	256	420	437	-0.66521	0.0472589	0.199466
IL22RA1	ENSG00000142677.4	chr1:24119771-24143140	-	5	6	14	7	8	0.932882	0.438109	NA
IFNLR1	ENSG00000185436.12	chr1:24154168-24187959	-	0	0	1	0	0.25	1.44267	0.772827	NA
GRHL3	ENSG00000158055.16	chr1:24319357-24364482	+	1	0	3	0	1	1.58494	0.664684	NA
STPG1	ENSG00000001460.18	chr1:24356999-24416934	-	10	19	10	11	12.5	-0.465665	0.631992	NA
NIPAL3	ENSG00000001461.17	chr1:24415802-24472976	+	67	83	104	53	76.75	0.0658013	0.892064	0.962238
RCAN3	ENSG00000117602.12	chr1:24502351-24541040	+	38	68	27	22	38.75	-1.11321	0.068487	NA
NCMAP	ENSG00000184454.7	chr1:24556087-24609328	+	1	1	5	0	1.75	1.32191	0.621848	NA
SRRM1	ENSG00000133226.17	chr1:24631716-24673281	+	446	510	313	479	437	-0.271511	0.378881	0.657529
CLIC4	ENSG00000169504.15	chr1:24745382-24844321	+	403	628	204	234	367.25	-1.23504	0.000120321	0.00424513
RUNX3	ENSG00000020633.19	chr1:24899511-24965121	-	8	4	5	4	5.25	-0.415039	0.774068	NA
SYF2	ENSG00000117614.10	chr1:25222276-25232502	-	158	223	111	163	163.75	-0.475616	0.206948	0.480876
RSRP1	ENSG00000117616.18	chr1:25242249-25338213	-	22	30	19	24	23.75	-0.274176	0.703211	NA
RHD	ENSG00000187010.21	chr1:25272393-25330445	+	0	2	2	1	1.25	0.584955	0.845451	NA
TMEM50A	ENSG00000183726.11	chr1:25338317-25362361	+	350	429	251	263	323.25	-0.599855	0.0443541	0.191411
RHCE	ENSG00000188672.19	chr1:25362249-25430192	-	0	1	0	1	0.5	1.18223e-05	0.999998	NA
MACO1	ENSG00000204178.11	chr1:25430858-25500209	+	100	114	104	115	108.25	0.0333195	0.932198	0.977072
LDLRAP1	ENSG00000157978.12	chr1:25543606-25568886	+	54	72	77	49	63	-7.41109e-07	0.999999	0.999999
MAN1C1	ENSG00000117643.14	chr1:25617468-25786207	+	3	4	4	0	2.75	-0.807354	0.704291	NA
SELENON	ENSG00000162430.17	chr1:25800176-25818221	+	49	43	55	36	45.75	-0.0157681	0.977197	0.993726
AL020996.2	ENSG00000255054.3	chr1:25811470-25823744	+	12	11	9	4	9	-0.823123	0.469988	NA
MTFR1L	ENSG00000117640.18	chr1:25818640-25832942	+	33	35	43	21	33	-0.0874639	0.892719	NA
AUNIP	ENSG00000127423.11	chr1:25831913-25859458	-	60	74	57	74	66.25	-0.0326669	0.94502	0.981902
PAQR7	ENSG00000182749.6	chr1:25861484-25875708	-	19	18	26	32	23.75	0.648526	0.365402	NA
STMN1	ENSG00000117632.23	chr1:25884181-25906991	-	943	1406	1026	890	1066.25	-0.29395	0.29724	0.582882
PAFAH2	ENSG00000158006.14	chr1:25959767-25998117	-	25	41	33	33	33	-1.00573e-06	0.999999	NA
EXTL1	ENSG00000158008.10	chr1:26019884-26036464	+	7	6	7	1	5.25	-0.700441	0.644317	NA
SLC30A2	ENSG00000158014.15	chr1:26037252-26046118	-	0	0	0	0	0	NA	NA	NA
PDIK1L	ENSG00000175087.10	chr1:26111165-26125555	+	17	30	27	16	22.5	-0.128325	0.86609	NA
FAM110D	ENSG00000197245.6	chr1:26159079-26163962	+	20	11	13	3	11.75	-0.954197	0.373113	NA
C1orf232	ENSG00000282872.2	chr1:26164101-26168963	-	0	0	0	0	0	NA	NA	NA
AL391650.1	ENSG00000236782.7	chr1:26169516-26171831	-	36	26	63	38	40.75	0.704014	0.234805	NA
ZNF593	ENSG00000142684.9	chr1:26169908-26170873	+	76	81	139	85	95.25	0.512733	0.237294	0.514768
CNKSR1	ENSG00000142675.18	chr1:26177484-26189884	+	1	2	3	2	2	0.736959	0.745468	NA
CEP85	ENSG00000130695.15	chr1:26234200-26278808	+	82	79	148	126	108.75	0.767115	0.0510825	0.209865
SH3BGRL3	ENSG00000142669.15	chr1:26280086-26281522	+	171	149	245	268	208.25	0.680886	0.0364239	0.170509
UBXN11	ENSG00000158062.20	chr1:26281328-26318363	-	20	13	29	38	25	1.02169	0.154218	NA
CRYBG2	ENSG00000176092.15	chr1:26321698-26360080	-	3	5	5	4	4.25	0.169922	0.914571	NA
DHDDS	ENSG00000117682.17	chr1:26432282-26471306	+	79	67	103	62	77.75	0.176497	0.703986	0.868771
HMGN2	ENSG00000198830.11	chr1:26472440-26476642	+	384	645	835	787	662.75	0.65653	0.0318208	0.157898
RPS6KA1	ENSG00000117676.14	chr1:26529761-26575030	+	214	253	283	252	250.5	0.196116	0.531133	0.766752
ARID1A	ENSG00000117713.20	chr1:26693236-26782104	+	229	216	198	196	209.75	-0.17561	0.583482	0.801465
PIGV	ENSG00000060642.11	chr1:26787054-26800659	+	19	27	18	16	20	-0.4361	0.574303	NA
ZDHHC18	ENSG00000204160.12	chr1:26826688-26857604	+	17	7	19	17	15	0.58496	0.520986	NA
SFN	ENSG00000175793.12	chr1:26863149-26864456	+	669	621	1115	1228	908.25	0.860986	0.000676054	0.0130442
GPN2	ENSG00000142751.15	chr1:26876132-26890283	-	49	44	60	54	51.75	0.29373	0.566327	0.789306
GPATCH3	ENSG00000198746.13	chr1:26890488-26900467	-	28	31	100	81	60	1.6172	0.00122082	0.0189663
NUDC	ENSG00000090273.14	chr1:26900238-26946871	+	1095	1185	1348	1459	1271.75	0.299995	0.221561	0.497387
KDF1	ENSG00000175707.9	chr1:26949562-26960468	-	0	0	1	0	0.25	1.44267	0.772827	NA
TRNP1	ENSG00000253368.4	chr1:26993692-27000886	+	1	1	0	3	1.25	0.584955	0.846771	NA
TENT5B	ENSG00000158246.8	chr1:27005020-27012850	-	40	33	85	100	64.5	1.34156	0.0054031	0.0507105
SLC9A1	ENSG00000090020.11	chr1:27098809-27166981	-	62	46	80	73	65.25	0.5025	0.290775	0.57666
WDTC1	ENSG00000142784.16	chr1:27234632-27308636	+	39	52	52	16	39.75	-0.420333	0.522636	NA
TMEM222	ENSG00000186501.14	chr1:27322145-27336400	+	64	51	91	89	73.75	0.646362	0.152099	0.405784
MAP3K6	ENSG00000142733.17	chr1:27354067-27366961	-	65	57	70	65	64.25	0.146078	0.756221	0.894835
CD164L2	ENSG00000174950.11	chr1:27379176-27383333	-	0	0	1	0	0.25	1.44267	0.772827	NA
GPR3	ENSG00000181773.7	chr1:27392622-27395814	+	10	5	2	2	4.75	-1.90689	0.230369	NA
WASF2	ENSG00000158195.11	chr1:27404230-27490167	-	266	280	282	278	276.5	0.0365255	0.903049	0.966407
AHDC1	ENSG00000126705.15	chr1:27534035-27604431	-	60	63	104	88	78.75	0.642447	0.143348	0.392368
IFI6	ENSG00000126709.15	chr1:27666064-27672198	-	95	66	111	112	96	0.469982	0.26253	0.546689
FAM76A	ENSG00000009780.16	chr1:27725961-27763116	+	9	24	14	14	15.25	-0.237041	0.794944	NA
STX12	ENSG00000117758.14	chr1:27773219-27824443	+	55	70	33	28	46.5	-1.03505	0.0579056	0.223553
PPP1R8	ENSG00000117751.18	chr1:27830782-27851676	+	140	162	133	180	153.75	0.0516136	0.887049	0.960377
RPA2	ENSG00000117748.10	chr1:27891524-27914746	-	178	237	298	311	256	0.55333	0.0823114	0.277046
SMPDL3B	ENSG00000130768.15	chr1:27935000-27959157	+	20	17	28	15	20	0.21681	0.78371	NA
XKR8	ENSG00000158156.9	chr1:27959588-27968093	+	4	2	4	8	4.5	0.999994	0.526899	NA
EYA3	ENSG00000158161.16	chr1:27970344-28088637	-	71	116	104	110	100.25	0.194572	0.647164	0.84014
PTAFR	ENSG00000169403.12	chr1:28147166-28193936	-	0	0	1	2	0.75	3.0276	0.449803	NA
DNAJC8	ENSG00000126698.11	chr1:28199456-28233029	-	472	624	402	430	482	-0.397593	0.164704	0.42259
ATP5IF1	ENSG00000130770.18	chr1:28236109-28246906	+	971	1115	1097	926	1027.25	-0.0442432	0.863557	0.948418
SESN2	ENSG00000130766.5	chr1:28259518-28282491	+	43	29	87	44	50.75	0.863497	0.127821	0.365962
MED18	ENSG00000130772.14	chr1:28329002-28335965	+	49	72	47	65	58.25	-0.111509	0.826592	0.930789
PHACTR4	ENSG00000204138.13	chr1:28369582-28500364	+	108	145	131	160	136	0.201881	0.592715	0.806839
RCC1	ENSG00000180198.16	chr1:28505943-28539300	+	432	479	282	525	429.5	-0.174883	0.602396	0.813484
TRNAU1AP	ENSG00000180098.9	chr1:28553085-28578545	+	68	110	65	58	75.25	-0.533219	0.253787	0.535389
TAF12	ENSG00000120656.12	chr1:28589323-28643085	-	84	110	127	110	107.75	0.28883	0.470425	0.727304
RAB42	ENSG00000188060.7	chr1:28592200-28595443	+	32	23	38	44	34.25	0.576191	0.349741	NA
GMEB1	ENSG00000162419.12	chr1:28668732-28719353	+	59	60	45	61	56.25	-0.166898	0.739293	0.886577
YTHDF2	ENSG00000198492.16	chr1:28736621-28769775	+	613	605	293	641	538	-0.38302	0.277101	0.563326
OPRD1	ENSG00000116329.11	chr1:28812142-28871267	+	1	4	5	3	3.25	0.678066	0.713183	NA
EPB41	ENSG00000159023.21	chr1:28887091-29120046	+	169	189	132	125	153.75	-0.478192	0.172854	0.432664
TMEM200B	ENSG00000253304.2	chr1:29119429-29123903	-	0	0	1	0	0.25	1.44267	0.772827	NA
SRSF4	ENSG00000116350.17	chr1:29147743-29181900	-	336	348	298	305	321.75	-0.181839	0.531099	0.766752
MECR	ENSG00000116353.16	chr1:29192657-29230942	-	39	41	40	26	36.5	-0.277535	0.645067	NA
PTPRU	ENSG00000060656.20	chr1:29236516-29326813	+	32	37	26	17	28	-0.68226	0.312655	NA
LAPTM5	ENSG00000162511.8	chr1:30732469-30757774	-	0	0	1	1	0.5	2.44264	0.607122	NA
SDC3	ENSG00000162512.16	chr1:30869466-30908758	-	76	70	103	70	79.75	0.244803	0.58522	0.802704
PUM1	ENSG00000134644.16	chr1:30931506-31065991	-	419	472	328	402	405.25	-0.287529	0.318605	0.604217
NKAIN1	ENSG00000084628.10	chr1:31179745-31239887	-	1	5	6	2	3.5	0.415033	0.819044	NA
SNRNP40	ENSG00000060688.13	chr1:31259568-31296788	-	360	461	378	428	406.75	-0.0266028	0.927376	0.975734
ZCCHC17	ENSG00000121766.16	chr1:31296982-31364953	+	133	197	173	125	157	-0.147154	0.698271	0.866175
FABP3	ENSG00000121769.8	chr1:31365253-31376850	-	14	33	51	35	33.25	0.871674	0.192867	NA
SERINC2	ENSG00000168528.12	chr1:31409565-31434680	+	83	77	91	57	77	-0.112475	0.806733	0.921279
TINAGL1	ENSG00000142910.16	chr1:31576485-31587686	+	52	31	31	27	35.25	-0.517059	0.404555	NA
PEF1	ENSG00000162517.13	chr1:31629866-31644896	-	118	153	171	219	165.25	0.525181	0.143795	0.392657
COL16A1	ENSG00000084636.18	chr1:31652263-31704319	-	5	7	13	7	8	0.736962	0.538099	NA
ADGRB2	ENSG00000121753.12	chr1:31727117-31764893	-	20	13	14	8	13.75	-0.584964	0.531896	NA
SPOCD1	ENSG00000134668.12	chr1:31790422-31816051	-	0	1	4	0	1.25	1.99997	0.552985	NA
PTP4A2	ENSG00000184007.22	chr1:31906421-31944856	-	1071	974	584	856	871.25	-0.506032	0.0721933	0.25697
KHDRBS1	ENSG00000121774.18	chr1:32013868-32060850	+	1286	1411	504	1020	1055.25	-0.823493	0.0116705	0.0825531
TMEM39B	ENSG00000121775.18	chr1:32072031-32102866	+	68	56	96	94	78.5	0.615659	0.161542	0.417215
KPNA6	ENSG00000025800.14	chr1:32108056-32176563	+	731	789	508	664	673	-0.375099	0.170539	0.430112
TXLNA	ENSG00000084652.16	chr1:32179675-32198285	+	365	342	567	739	503.25	0.885372	0.00181281	0.0243764
IQCC	ENSG00000160051.12	chr1:32205671-32208682	+	8	15	18	19	15	0.685889	0.444117	NA
TMEM234	ENSG00000160055.20	chr1:32214472-32222359	-	14	8	8	12	10.5	-0.137505	0.895866	NA
EIF3I	ENSG00000084623.11	chr1:32221928-32231604	+	1701	1877	1738	2011	1831.75	0.0673521	0.782974	0.909803
FAM167B	ENSG00000183615.6	chr1:32247222-32248856	+	26	38	13	10	21.75	-1.47644	0.0554256	NA
LCK	ENSG00000182866.17	chr1:32251239-32286165	+	0	1	1	0	0.5	1.18223e-05	0.999998	NA
HDAC1	ENSG00000116478.12	chr1:32292083-32333635	+	717	903	584	969	793.25	-0.0609364	0.842882	0.939069
MARCKSL1	ENSG00000175130.7	chr1:32333839-32336233	-	444	397	432	445	429.5	0.0604707	0.82756	0.931435
BSDC1	ENSG00000160058.19	chr1:32364633-32394731	-	78	86	121	122	101.75	0.56726	0.154772	0.409966
AL033529.1	ENSG00000254553.1	chr1:32465057-32600792	+	39	46	32	36	38.25	-0.321929	0.579591	NA
ZBTB8B	ENSG00000273274.2	chr1:32465072-32496686	+	6	1	2	5	3.5	-2.97517e-06	0.999999	NA
ZBTB8A	ENSG00000160062.15	chr1:32539427-32605941	+	39	38	27	49	38.25	-0.01886	0.975043	NA
ZBTB8OS	ENSG00000176261.15	chr1:32600172-32650903	-	122	155	128	84	122.25	-0.385822	0.336326	0.622276
RBBP4	ENSG00000162521.19	chr1:32651142-32686211	+	1172	1475	704	1010	1090.25	-0.626991	0.0262345	0.14059
SYNC	ENSG00000162520.15	chr1:32679906-32703596	-	33	41	65	45	46	0.571905	0.299768	0.584315
KIAA1522	ENSG00000162522.11	chr1:32741830-32774970	+	138	150	143	109	135	-0.192646	0.604898	0.814594
YARS1	ENSG00000134684.11	chr1:32775237-32818153	-	807	1050	1045	800	925.5	-0.00935338	0.973137	0.991957
S100PBP	ENSG00000116497.18	chr1:32816767-32858875	+	42	54	39	30	41.25	-0.476439	0.404014	NA
FNDC5	ENSG00000160097.19	chr1:32862268-32872482	-	0	1	2	0	0.75	0.999983	0.806837	NA
HPCA	ENSG00000121905.10	chr1:32885994-32898441	+	10	7	10	4	7.75	-0.28011	0.818632	NA
RNF19B	ENSG00000116514.16	chr1:32936445-32964685	-	31	36	34	35	34	0.0424343	0.944412	NA
AK2	ENSG00000004455.17	chr1:33007940-33080996	-	1316	1617	1095	1169	1299.25	-0.373503	0.139948	0.38723
AZIN2	ENSG00000142920.17	chr1:33081104-33123492	+	0	1	1	2	1	1.58494	0.638788	NA
TRIM62	ENSG00000116525.14	chr1:33145399-33182059	-	16	18	33	36	25.75	1.02106	0.141735	NA
ZNF362	ENSG00000160094.15	chr1:33256492-33300719	+	20	21	36	28	26.25	0.642447	0.349645	NA
A3GALT2	ENSG00000184389.9	chr1:33306766-33321098	-	0	0	2	0	0.5	2.44264	0.617579	NA
PHC2	ENSG00000134686.18	chr1:33323623-33431052	-	77	75	116	99	91.75	0.500265	0.227838	0.504465
ZSCAN20	ENSG00000121903.14	chr1:33472645-33496507	+	14	17	47	30	27	1.31259	0.0609515	NA
CSMD2	ENSG00000121904.17	chr1:33513999-34165842	-	2	1	4	2	2.25	0.999992	0.645155	NA
HMGB4	ENSG00000176256.10	chr1:33860475-33864791	+	0	1	0	0	0.25	-1.44263	0.772833	NA
C1orf94	ENSG00000142698.15	chr1:34166883-34219131	+	38	12	26	9	21.25	-0.514574	0.55115	NA
SMIM12	ENSG00000163866.9	chr1:34712737-34859755	-	125	102	127	110	116	0.0621942	0.872427	0.952076
GJB5	ENSG00000189280.3	chr1:34755047-34758512	+	0	0	14	10	6	6.02763	0.00230487	NA
GJB3	ENSG00000188910.8	chr1:34781214-34786369	+	22	10	24	49	26.25	1.18982	0.113468	NA
DLGAP3	ENSG00000116544.12	chr1:34865436-34929650	-	1	1	2	1	1.25	0.584956	0.835015	NA
AC114490.3	ENSG00000284773.1	chr1:34974356-34985313	-	3	7	7	0	4.25	-0.514575	0.775486	NA
AC114490.2	ENSG00000271741.1	chr1:34981533-35031741	-	13	38	27	12	22.5	-0.387024	0.636907	NA
TMEM35B	ENSG00000243749.1	chr1:34981535-34985353	-	10	21	15	10	14	-0.310341	0.740233	NA
ZMYM6	ENSG00000163867.17	chr1:34986165-35031945	-	24	38	23	27	28	-0.310341	0.646336	NA
ZMYM1	ENSG00000197056.11	chr1:35032172-35115859	+	154	212	85	96	136.75	-1.01585	0.00737333	0.0621199
SFPQ	ENSG00000116560.11	chr1:35176378-35193145	-	1665	1852	749	2265	1632.75	-0.222669	0.766549	0.901013
ZMYM4	ENSG00000146463.12	chr1:35268709-35422058	+	183	235	120	129	166.75	-0.747358	0.0334273	0.161874
KIAA0319L	ENSG00000142687.18	chr1:35433492-35557950	-	104	116	150	107	119.25	0.224264	0.567287	0.789686
NCDN	ENSG00000020129.16	chr1:35557473-35567274	+	86	60	144	174	116	1.12306	0.00521668	0.0493448
PSMB2	ENSG00000126067.12	chr1:35599541-35641526	-	1317	1680	1441	1525	1490.75	-0.0150008	0.952967	0.985105
C1orf216	ENSG00000142686.8	chr1:35713877-35718894	-	25	24	61	38	37	1.01465	0.0961147	NA
CLSPN	ENSG00000092853.14	chr1:35720218-35769978	-	276	392	236	340	311	-0.21378	0.519905	0.761779
AGO4	ENSG00000134698.11	chr1:35808016-35857890	+	23	27	40	11	25.25	0.0285677	0.970673	NA
AGO1	ENSG00000092847.13	chr1:35869808-35930532	+	95	106	83	83	91.75	-0.276013	0.503424	0.751277
AGO3	ENSG00000126070.20	chr1:35930718-36072500	+	76	93	44	46	64.75	-0.909027	0.0557893	0.219701
TEKT2	ENSG00000092850.12	chr1:36084094-36088275	+	1	0	0	1	0.5	1.18223e-05	0.999998	NA
ADPRS	ENSG00000116863.11	chr1:36088892-36093932	+	144	128	122	132	131.5	-0.0987786	0.788063	0.912772
COL8A2	ENSG00000171812.13	chr1:36095239-36125222	-	1	0	6	2	2.25	2.99998	0.239586	NA
TRAPPC3	ENSG00000054116.12	chr1:36136570-36156053	-	264	386	353	300	325.75	0.00664285	0.983315	0.995101
MAP7D1	ENSG00000116871.15	chr1:36155579-36180849	+	426	378	434	294	383	-0.143257	0.643014	0.837894
THRAP3	ENSG00000054118.15	chr1:36224432-36305357	+	920	935	553	1101	877.25	-0.16546	0.612109	0.820448
SH3D21	ENSG00000214193.11	chr1:36306368-36329340	+	3	1	5	1	2.5	0.584957	0.781448	NA
STK40	ENSG00000196182.11	chr1:36339624-36385924	-	20	26	52	24	30.5	0.724364	0.28905	NA
LSM10	ENSG00000181817.6	chr1:36391238-36397908	-	92	105	138	84	104.75	0.172363	0.683248	0.859806
OSCP1	ENSG00000116885.18	chr1:36415827-36450451	-	8	5	10	7	7.5	0.38702	0.751236	NA
MRPS15	ENSG00000116898.12	chr1:36455718-36464384	-	439	601	464	505	502.25	-0.102015	0.723621	0.879753
CSF3R	ENSG00000119535.18	chr1:36466043-36483278	-	0	0	0	2	0.5	2.44264	0.617579	NA
GRIK3	ENSG00000163873.10	chr1:36795527-37034515	-	12	8	29	5	13.5	0.765532	0.463292	NA
ZC3H12A	ENSG00000163874.11	chr1:37474580-37484377	+	21	23	33	42	29.75	0.769386	0.238057	NA
MEAF6	ENSG00000163875.16	chr1:37489993-37514766	-	127	174	148	193	160.5	0.180008	0.623434	0.826517
SNIP1	ENSG00000163877.11	chr1:37534449-37554293	-	101	118	128	175	130.5	0.468386	0.220234	0.496796
DNALI1	ENSG00000163879.11	chr1:37556919-37566857	+	1	1	0	0	0.5	-2.44261	0.607126	NA
GNL2	ENSG00000134697.13	chr1:37566816-37595937	-	405	516	437	702	515	0.306494	0.331287	0.617963
RSPO1	ENSG00000169218.14	chr1:37611350-37634892	-	1	5	5	1	3	-3.05701e-06	0.999999	NA
C1orf109	ENSG00000116922.14	chr1:37681570-37692249	-	56	94	48	71	67.25	-0.334002	0.503487	0.751277
CDCA8	ENSG00000134690.11	chr1:37692481-37709719	+	189	209	224	378	250	0.596994	0.0872026	0.288031
EPHA10	ENSG00000183317.17	chr1:37713880-37765133	-	0	0	4	0	1	3.44264	0.379328	NA
MANEAL	ENSG00000185090.14	chr1:37793802-37801137	+	36	37	54	96	55.75	1.03899	0.050148	0.207605
YRDC	ENSG00000196449.4	chr1:37802945-37808208	-	170	149	125	190	158.5	-0.0182051	0.960809	0.987074
C1orf122	ENSG00000197982.14	chr1:37806979-37809454	+	114	94	192	246	161.5	1.07435	0.00282709	0.03317
MTF1	ENSG00000188786.10	chr1:37809574-37859592	-	29	48	60	56	48.25	0.591193	0.278873	0.5652
INPP5B	ENSG00000204084.13	chr1:37860697-37947057	-	47	54	47	38	46.5	-0.248821	0.643718	0.838375
SF3A3	ENSG00000183431.12	chr1:37956975-37990075	-	744	901	745	1002	848	0.0867916	0.75378	0.893515
FHL3	ENSG00000183386.10	chr1:37996770-38005606	-	62	63	73	44	60.5	-0.0954203	0.849267	0.942246
UTP11	ENSG00000183520.12	chr1:38009258-38024820	+	421	587	303	420	432.75	-0.479428	0.124497	0.360279
POU3F1	ENSG00000185668.8	chr1:38043829-38046793	-	1	2	13	0	4	2.11546	0.291101	NA
RRAGC	ENSG00000116954.8	chr1:38838198-38859772	-	37	18	14	37	26.5	-0.108936	0.885573	NA
MYCBP	ENSG00000214114.9	chr1:38862493-38873368	-	32	29	23	20	26	-0.504473	0.462051	NA
GJA9	ENSG00000131233.10	chr1:38874069-38881587	-	1	0	0	0	0.25	-1.44263	0.772833	NA
RHBDL2	ENSG00000158315.11	chr1:38885807-38941830	-	2	8	13	3	6.5	0.678068	0.630691	NA
AKIRIN1	ENSG00000174574.16	chr1:38991276-39006059	+	173	184	104	108	142.25	-0.75186	0.0359436	0.169041
NDUFS5	ENSG00000168653.11	chr1:39026318-39034636	+	1948	2361	1966	2192	2116.75	-0.0514637	0.835019	0.934598
MACF1	ENSG00000127603.29	chr1:39081316-39487177	+	88	102	86	55	82.75	-0.430305	0.337893	0.623107
BMP8A	ENSG00000183682.8	chr1:39491636-39529869	+	8	8	8	7	7.75	-0.0931113	0.937569	NA
PABPC4	ENSG00000090621.14	chr1:39560816-39576790	-	842	829	425	856	738	-0.383442	0.24723	0.526395
HEYL	ENSG00000163909.8	chr1:39623435-39639643	-	2	1	2	0	1.25	-0.584957	0.84545	NA
HPCAL4	ENSG00000116983.13	chr1:39678648-39691485	-	5	1	8	1	3.75	0.584957	0.748379	NA
PPIE	ENSG00000084072.17	chr1:39692182-39763914	+	223	256	271	231	245.25	0.0676613	0.829969	0.933045
BMP8B	ENSG00000116985.12	chr1:39757182-39788865	-	25	17	27	21	22.5	0.192644	0.794548	NA
OXCT2	ENSG00000198754.5	chr1:39769523-39771348	-	1	1	1	0	0.75	-0.999978	0.791448	NA
TRIT1	ENSG00000043514.17	chr1:39838110-39883511	-	91	124	73	99	96.75	-0.321929	0.448387	0.712998
MYCL	ENSG00000116990.11	chr1:39895426-39902256	-	12	7	15	7	10.25	0.211502	0.844389	NA
MFSD2A	ENSG00000168389.18	chr1:39955112-39969968	+	19	14	11	9	13.25	-0.722467	0.441088	NA
CAP1	ENSG00000131236.17	chr1:40040233-40072649	+	1248	1517	1011	1242	1254.5	-0.295432	0.25722	0.539532
PPT1	ENSG00000131238.18	chr1:40072710-40097260	-	730	856	758	715	764.75	-0.106636	0.68201	0.859122
RLF	ENSG00000117000.9	chr1:40161387-40240921	+	102	141	100	121	116	-0.13691	0.730074	0.882584
ZMPSTE24	ENSG00000084073.10	chr1:40258041-40294180	+	532	798	200	389	479.75	-1.17509	0.000962695	0.0163167
COL9A2	ENSG00000049089.15	chr1:40300489-40317813	-	3	1	2	1	1.75	-0.415037	0.864054	NA
SMAP2	ENSG00000084070.12	chr1:40344850-40423326	+	113	132	171	120	134	0.248237	0.515879	0.758893
ZFP69B	ENSG00000187801.15	chr1:40450102-40463718	+	2	4	4	9	4.75	1.11547	0.472304	NA
ZFP69	ENSG00000187815.10	chr1:40477290-40496343	+	7	15	18	3	10.75	-0.0671163	0.953106	NA
EXO5	ENSG00000164002.11	chr1:40508741-40516556	+	0	0	1	0	0.25	1.44267	0.772827	NA
ZNF684	ENSG00000117010.17	chr1:40531573-40548167	+	22	23	35	47	31.75	0.865698	0.174215	NA
RIMS3	ENSG00000117016.10	chr1:40620680-40665682	-	5	8	11	5	7.25	0.299557	0.811506	NA
NFYC	ENSG00000066136.20	chr1:40691648-40771603	+	294	297	279	407	319.25	0.21505	0.494364	0.745318
KCNQ4	ENSG00000117013.17	chr1:40783787-40840452	+	2	0	1	0	0.75	-0.999974	0.806839	NA
CITED4	ENSG00000179862.7	chr1:40861054-40862363	-	362	259	191	169	245.25	-0.786597	0.0169176	0.105601
CTPS1	ENSG00000171793.16	chr1:40979688-41012565	+	583	613	327	453	494	-0.616672	0.0331313	0.161345
SCMH1	ENSG00000010803.16	chr1:41027200-41242154	-	22	26	17	13	19.5	-0.678073	0.387891	NA
FOXO6	ENSG00000204060.7	chr1:41361922-41383590	+	5	4	5	3	4.25	-0.169927	0.914569	NA
EDN2	ENSG00000127129.10	chr1:41478775-41484683	-	1	4	6	2	3.25	0.678066	0.716537	NA
HIVEP3	ENSG00000127124.16	chr1:41506365-42035925	-	17	23	17	22	19.75	-0.0365272	0.962641	NA
FOXJ3	ENSG00000198815.9	chr1:42176539-42335877	-	205	240	148	223	204	-0.262387	0.452927	0.716032
RIMKLA	ENSG00000177181.15	chr1:42380792-42424232	+	6	4	2	3	3.75	-0.999999	0.556777	NA
PPCS	ENSG00000127125.9	chr1:42456117-42473385	+	78	99	75	54	76.5	-0.456379	0.316763	0.601648
CCDC30	ENSG00000186409.18	chr1:42463221-42657190	+	0	1	2	0	0.75	0.999983	0.806837	NA
PPIH	ENSG00000171960.11	chr1:42658423-42676758	+	254	292	292	361	299.75	0.258182	0.398269	0.672652
YBX1	ENSG00000065978.19	chr1:42682418-42703805	+	3412	2802	1616	3607	2859.25	-0.250644	0.457157	0.718576
CLDN19	ENSG00000164007.11	chr1:42733093-42740254	-	0	0	3	0	0.75	3.02759	0.4913	NA
P3H1	ENSG00000117385.16	chr1:42746335-42767084	-	357	377	575	463	443	0.499954	0.0780296	0.268827
C1orf50	ENSG00000164008.16	chr1:42767249-42779491	+	18	23	17	9	16.75	-0.657113	0.443156	NA
AC098484.3	ENSG00000283580.3	chr1:42767292-42794493	+	6	17	8	20	12.75	0.283791	0.780799	NA
TMEM269	ENSG00000274386.5	chr1:42785007-42816619	+	2	0	0	0	0.5	-2.44261	0.617583	NA
SVBP	ENSG00000177868.12	chr1:42807052-42817397	-	33	26	33	36	32	0.22588	0.718966	NA
ERMAP	ENSG00000164010.15	chr1:42817122-42844991	+	3	8	5	12	7	0.628028	0.630824	NA
ZNF691	ENSG00000164011.18	chr1:42846573-42852477	+	33	35	32	31	32.75	-0.110184	0.858299	NA
SLC2A1	ENSG00000117394.24	chr1:42925353-42958893	-	943	725	828	1572	1017	0.524915	0.1066	0.327685
EBNA1BP2	ENSG00000117395.13	chr1:43164175-43270936	-	1264	1559	1083	1186	1273	-0.315173	0.215721	0.491749
CFAP57	ENSG00000243710.8	chr1:43172330-43254358	+	13	18	8	16	13.75	-0.369235	0.693503	NA
TIE1	ENSG00000066056.14	chr1:43300982-43323108	+	1	0	1	1	0.75	0.999986	0.791447	NA
MPL	ENSG00000117400.18	chr1:43337818-43354466	+	0	1	1	3	1.25	1.99998	0.521061	NA
CDC20	ENSG00000117399.14	chr1:43358981-43363203	+	869	853	842	1284	962	0.304056	0.283727	0.569671
ELOVL1	ENSG00000066322.15	chr1:43363398-43368074	-	377	388	563	468	449	0.430512	0.124395	0.360103
MED8	ENSG00000159479.17	chr1:43383917-43389808	-	157	220	214	197	197	0.124573	0.716165	0.876225
SZT2	ENSG00000198198.17	chr1:43389882-43454247	+	107	105	116	125	113.25	0.184968	0.629483	0.829526
HYI	ENSG00000178922.16	chr1:43451003-43453989	-	76	70	89	89	81	0.285908	0.506607	0.752995
PTPRF	ENSG00000142949.17	chr1:43525187-43623666	+	679	595	432	450	539	-0.530515	0.0492025	0.205165
KDM4A	ENSG00000066135.13	chr1:43650149-43705518	+	125	150	220	188	170.75	0.569137	0.100783	0.31679
AL451062.3	ENSG00000284989.1	chr1:43650149-43931014	+	56	67	104	94	80.25	0.686841	0.116217	0.345571
ST3GAL3	ENSG00000126091.21	chr1:43705824-43931165	+	4	1	1	1	1.75	-1.32192	0.594731	NA
ARTN	ENSG00000117407.17	chr1:43933320-43937240	+	2	0	1	0	0.75	-0.999974	0.806839	NA
IPO13	ENSG00000117408.11	chr1:43946950-43968022	+	122	126	198	149	148.75	0.484595	0.182442	0.446244
DPH2	ENSG00000132768.14	chr1:43970000-43973369	+	71	86	96	134	96.75	0.550869	0.191047	0.460131
ATP6V0B	ENSG00000117410.14	chr1:43974487-43978295	+	938	862	693	787	820	-0.2824	0.272309	0.557649
B4GALT2	ENSG00000117411.16	chr1:43978943-43991170	+	15	20	43	25	25.75	0.958178	0.180782	NA
CCDC24	ENSG00000159214.13	chr1:43991359-43996528	+	1	6	13	2	5.5	1.09953	0.484526	NA
SLC6A9	ENSG00000196517.13	chr1:43991500-44031467	-	211	212	183	172	194.5	-0.252839	0.438956	0.703306
KLF17	ENSG00000171872.5	chr1:44118821-44135140	+	1	1	3	2	1.75	1.32192	0.589298	NA
DMAP1	ENSG00000178028.14	chr1:44213455-44220681	+	308	311	386	414	354.75	0.37006	0.195156	0.466132
ERI3	ENSG00000117419.16	chr1:44221070-44355260	-	281	301	279	303	291	-3.63822e-07	0.999999	0.999999
RNF220	ENSG00000187147.18	chr1:44405194-44651724	+	80	81	129	91	95.25	0.450442	0.28394	0.569671
TMEM53	ENSG00000126106.14	chr1:44635238-44674481	-	30	35	22	22	27.25	-0.562937	0.402347	NA
ARMH1	ENSG00000198520.12	chr1:44674692-44725591	+	1	1	1	1	1	-2.22321e-15	1	NA
KIF2C	ENSG00000142945.13	chr1:44739818-44767767	+	650	642	555	644	622.75	-0.107775	0.684218	0.859945
RPS8	ENSG00000142937.12	chr1:44775251-44778779	+	9489	10853	7127	9237	9176.5	-0.313936	0.204758	0.478747
BEST4	ENSG00000142959.5	chr1:44783585-44788170	-	0	0	1	0	0.25	1.44267	0.772827	NA
PLK3	ENSG00000173846.13	chr1:44800377-44805990	+	18	14	15	22	17.25	0.209452	0.801073	NA
TCTEX1D4	ENSG00000188396.4	chr1:44805893-44807351	-	1	1	1	0	0.75	-0.999978	0.791448	NA
BTBD19	ENSG00000222009.8	chr1:44808482-44815585	+	13	2	3	4	5.5	-1.09954	0.466953	NA
PTCH2	ENSG00000117425.14	chr1:44819844-44843253	-	0	0	0	1	0.25	1.44267	0.772827	NA
EIF2B3	ENSG00000070785.17	chr1:44850522-44986722	-	253	301	231	196	245.25	-0.37565	0.236536	0.514073
HECTD3	ENSG00000126107.15	chr1:45002540-45011324	-	198	182	224	203	201.75	0.168236	0.605337	0.814594
UROD	ENSG00000126088.14	chr1:45010950-45015575	+	493	514	481	444	483	-0.122539	0.651673	0.842264
ZSWIM5	ENSG00000162415.7	chr1:45016399-45306209	-	24	35	26	22	26.75	-0.297682	0.66394	NA
HPDL	ENSG00000186603.6	chr1:45326895-45328679	+	413	330	332	390	366.25	-0.0413637	0.88914	0.960825
MUTYH	ENSG00000132781.19	chr1:45329163-45340893	-	16	21	12	26	18.75	0.0384727	0.962752	NA
AL451136.1	ENSG00000288208.1	chr1:45329262-45491155	-	24	26	39	31	30	0.485426	0.452747	NA
TOE1	ENSG00000132773.12	chr1:45340052-45343973	+	127	114	105	154	125	0.103918	0.790053	0.913608
TESK2	ENSG00000070759.17	chr1:45343883-45491163	-	15	19	12	14	15	-0.387024	0.659958	NA
CCDC163	ENSG00000280670.3	chr1:45493866-45500079	-	11	21	15	7	13.5	-0.54057	0.574869	NA
MMACHC	ENSG00000132763.15	chr1:45500300-45513382	+	402	640	255	436	433.25	-0.592598	0.0892601	0.292259
PRDX1	ENSG00000117450.14	chr1:45511036-45523047	-	7025	8947	2825	5155	5988	-1.00108	0.000984751	0.0164646
AKR1A1	ENSG00000117448.13	chr1:45550543-45570049	+	431	404	493	302	407.5	-0.0708218	0.823733	0.929841
NASP	ENSG00000132780.17	chr1:45583846-45618904	+	966	1269	1158	1293	1171.5	0.133095	0.612907	0.821264
CCDC17	ENSG00000159588.15	chr1:45620044-45624057	-	0	1	0	1	0.5	1.18223e-05	0.999998	NA
GPBP1L1	ENSG00000159592.11	chr1:45627304-45688113	-	199	309	221	188	229.25	-0.312728	0.365454	0.646884
TMEM69	ENSG00000159596.7	chr1:45688181-45694436	+	295	378	162	142	244.25	-1.14654	0.000394558	0.00907063
IPP	ENSG00000197429.11	chr1:45694324-45750653	-	55	69	32	19	43.75	-1.28177	0.0264502	0.141419
MAST2	ENSG00000086015.22	chr1:45786987-46036122	+	113	114	145	114	121.5	0.190259	0.61802	0.823322
PIK3R3	ENSG00000117461.15	chr1:46040140-46133036	-	60	98	57	67	70.5	-0.349585	0.465109	0.723676
P3R3URF-PIK3R3	ENSG00000278139.1	chr1:46043661-46176488	-	39	38	12	42	32.75	-0.5119	0.466484	NA
TSPAN1	ENSG00000117472.10	chr1:46175073-46185962	+	17	15	17	16	16.25	0.0443927	0.95804	NA
POMGNT1	ENSG00000085998.14	chr1:46188682-46220305	-	85	86	92	55	79.5	-0.218181	0.634238	0.833565
LURAP1	ENSG00000171357.6	chr1:46203334-46221256	+	0	4	0	1	1.25	-1.99997	0.552984	NA
RAD54L	ENSG00000085999.13	chr1:46246461-46278480	+	142	144	156	104	136.5	-0.137504	0.718437	0.876655
LRRC41	ENSG00000132128.16	chr1:46261196-46303608	-	273	294	340	337	311	0.255807	0.382799	0.660837
UQCRH	ENSG00000173660.12	chr1:46303698-46316776	+	1633	2163	1602	1241	1659.75	-0.417066	0.121529	0.35442
NSUN4	ENSG00000117481.10	chr1:46340177-46365152	+	74	108	87	103	93	0.0620604	0.884622	0.959029
FAAH	ENSG00000117480.16	chr1:46394317-46413848	+	0	0	1	2	0.75	3.0276	0.449803	NA
DMBX1	ENSG00000197587.11	chr1:46489836-46516216	+	7	12	17	7	10.75	0.337033	0.75143	NA
TMEM275	ENSG00000282881.2	chr1:46532166-46543969	-	0	1	1	0	0.5	1.18223e-05	0.999998	NA
MKNK1	ENSG00000079277.22	chr1:46557407-46616843	-	89	104	83	112	97	0.0148727	0.971477	0.9912
MOB3C	ENSG00000142961.14	chr1:46607715-46616891	-	10	14	35	15	18.5	1.05889	0.212027	NA
ATPAF1	ENSG00000123472.12	chr1:46632737-46673867	-	161	174	147	120	150.5	-0.327322	0.359065	0.64025
EFCAB14	ENSG00000159658.13	chr1:46674659-46719146	-	89	138	123	78	107	-0.175497	0.685503	0.859945
CYP4B1	ENSG00000142973.14	chr1:46757838-46819413	+	1	0	3	0	1	1.58494	0.664684	NA
CYP4X1	ENSG00000186377.8	chr1:47023669-47050751	+	0	0	0	0	0	NA	NA	NA
PDZK1IP1	ENSG00000162366.8	chr1:47183582-47191044	-	1	1	0	0	0.5	-2.44261	0.607126	NA
TAL1	ENSG00000162367.11	chr1:47216290-47232220	-	2	0	4	1	1.75	1.32191	0.616224	NA
STIL	ENSG00000123473.16	chr1:47250139-47314147	-	163	242	121	216	185.5	-0.265174	0.497945	0.747522
CMPK1	ENSG00000162368.13	chr1:47333797-47378839	+	430	593	102	165	322.5	-1.93789	1.54276e-08	6.06163e-06
FOXE3	ENSG00000186790.6	chr1:47416285-47418052	+	4	1	17	1	5.75	1.84799	0.257607	NA
FOXD2	ENSG00000186564.6	chr1:47438044-47440691	+	7	1	9	6	5.75	0.906886	0.536442	NA
TRABD2B	ENSG00000269113.4	chr1:47760528-47997385	-	0	1	5	2	2	2.80733	0.287767	NA
SPATA6	ENSG00000132122.12	chr1:48295373-48472208	-	1	1	6	1	2.25	1.80734	0.430214	NA
AGBL4	ENSG00000186094.17	chr1:48532854-50023954	-	1	1	0	0	0.5	-2.44261	0.607126	NA
BEND5	ENSG00000162373.13	chr1:48727519-48776969	-	1	0	0	2	0.75	0.999983	0.806837	NA
ELAVL4	ENSG00000162374.18	chr1:50024029-50203772	+	0	6	11	0	4.25	0.874426	0.846688	NA
DMRTA2	ENSG00000142700.12	chr1:50417550-50423443	-	1	2	1	0	1	-1.58494	0.638788	NA
FAF1	ENSG00000185104.20	chr1:50437028-50960267	-	509	549	331	320	427.25	-0.70061	0.0114857	0.0817259
CDKN2C	ENSG00000123080.12	chr1:50960745-50974634	+	105	111	160	113	122.25	0.337869	0.385432	0.66212
C1orf185	ENSG00000204006.10	chr1:51102221-51148086	+	1	4	2	1	2	-0.736963	0.749418	NA
RNF11	ENSG00000123091.5	chr1:51236273-51273447	+	70	73	31	36	52.5	-1.09378	0.0337961	0.163021
TTC39A	ENSG00000085831.15	chr1:51287258-51345116	-	1	1	0	1	0.75	-0.999978	0.791448	NA
EPS15	ENSG00000085832.17	chr1:51354263-51519266	-	191	244	67	96	149.5	-1.41614	0.000189071	0.00577195
OSBPL9	ENSG00000117859.19	chr1:51577179-51798427	+	304	416	183	201	276	-0.906891	0.0044855	0.0448758
NRDC	ENSG00000078618.22	chr1:51789191-51878937	-	844	1129	426	562	740.25	-0.997808	0.000507851	0.0106809
RAB3B	ENSG00000169213.7	chr1:51907956-51990700	-	7	1	5	1	3.5	-0.415039	0.82379	NA
TXNDC12	ENSG00000117862.13	chr1:52020131-52055191	-	180	231	313	266	247.5	0.494424	0.124256	0.359821
AL445685.3	ENSG00000285839.1	chr1:52020153-52033350	-	126	142	146	132	136.5	0.0528514	0.884516	0.959029
KTI12	ENSG00000198841.4	chr1:52032103-52033810	-	55	44	30	49	44.5	-0.325577	0.564337	0.78743
BTF3L4	ENSG00000134717.18	chr1:52056199-52090716	+	344	453	242	295	333.5	-0.569658	0.0647444	0.238657
ZFYVE9	ENSG00000157077.14	chr1:52142094-52346686	+	78	107	90	52	81.75	-0.381635	0.414191	0.68444
CC2D1B	ENSG00000154222.14	chr1:52345723-52366193	-	89	104	138	114	111.25	0.384822	0.327214	0.613677
ORC1	ENSG00000085840.13	chr1:52372829-52404423	-	336	363	319	480	374.5	0.192903	0.535673	0.767267
PRPF38A	ENSG00000134748.13	chr1:52404602-52420836	+	271	350	228	298	286.75	-0.239531	0.453653	0.716364
TUT4	ENSG00000134744.14	chr1:52408282-52553487	-	147	259	105	121	158	-0.845157	0.0305748	0.154465
SHISAL2A	ENSG00000182183.15	chr1:52633168-52669683	+	0	0	0	0	0	NA	NA	NA
COA7	ENSG00000162377.6	chr1:52684449-52698347	-	248	306	223	322	274.75	-0.0236302	0.942601	0.981519
ZYG11B	ENSG00000162378.13	chr1:52726453-52827336	+	144	194	92	81	127.75	-0.966252	0.0120161	0.084035
ZYG11A	ENSG00000203995.10	chr1:52842511-52894998	+	90	118	92	81	95.25	-0.265812	0.522917	0.763658
ECHDC2	ENSG00000121310.17	chr1:52895910-52927212	-	3	5	7	6	5.25	0.700436	0.62755	NA
SCP2	ENSG00000116171.19	chr1:52927276-53051698	+	1483	1764	1156	1646	1512.25	-0.212651	0.434924	0.699569
CPT2	ENSG00000157184.7	chr1:53196792-53214197	+	94	104	56	78	83	-0.563268	0.199574	0.4716
CZIB	ENSG00000162384.14	chr1:53214099-53220634	-	31	88	93	79	72.75	0.531446	0.319721	0.605537
MAGOH	ENSG00000162385.11	chr1:53226900-53238518	-	339	470	388	502	424.75	0.137665	0.652754	0.842972
LRP8	ENSG00000157193.18	chr1:53242364-53328469	-	111	164	119	116	127.5	-0.226771	0.558698	0.7845
GLIS1	ENSG00000174332.5	chr1:53506237-53738106	-	10	5	6	3	6	-0.736966	0.593026	NA
NDC1	ENSG00000058804.12	chr1:53765478-53838463	-	398	591	237	389	403.75	-0.659808	0.0518037	0.211222
YIPF1	ENSG00000058799.15	chr1:53851719-53889798	-	66	89	90	77	80.5	0.107579	0.807861	0.921279
DIO1	ENSG00000211452.11	chr1:53891239-53911086	+	0	0	1	1	0.5	2.44264	0.607122	NA
HSPB11	ENSG00000081870.11	chr1:53916574-53945929	-	442	736	330	332	460	-0.831437	0.00873527	0.0692042
LRRC42	ENSG00000116212.15	chr1:53946085-53968168	+	313	436	176	210	283.75	-0.956365	0.0030283	0.0344429
LDLRAD1	ENSG00000203985.11	chr1:54007298-54018186	-	0	1	0	0	0.25	-1.44263	0.772833	NA
TMEM59	ENSG00000116209.12	chr1:54026681-54053504	-	853	1037	738	746	843.5	-0.348895	0.179487	0.441982
TCEANC2	ENSG00000116205.14	chr1:54053584-54112519	+	42	63	46	39	47.5	-0.304855	0.57537	0.795869
AL357673.1	ENSG00000256407.2	chr1:54132686-54200073	-	5	2	6	7	5	0.89308	0.550822	NA
CYB5RL	ENSG00000215883.10	chr1:54169651-54200036	-	3	6	6	7	5.5	0.530511	0.707758	NA
MRPL37	ENSG00000116221.15	chr1:54184041-54225464	+	670	753	426	537	596.5	-0.563328	0.0409298	0.183505
SSBP3	ENSG00000157216.15	chr1:54225432-54413479	-	244	253	268	220	246.25	-0.0263651	0.9331	0.9771
ACOT11	ENSG00000162390.17	chr1:54542257-54639192	+	10	8	26	25	17.25	1.5025	0.0758353	NA
MROH7	ENSG00000184313.20	chr1:54641754-54710266	+	0	1	1	0	0.5	1.18223e-05	0.999998	NA
MROH7-TTC4	ENSG00000271723.5	chr1:54641786-54742308	+	44	67	66	63	60	0.216811	0.662633	0.847372
TTC4	ENSG00000243725.7	chr1:54715861-54742657	+	72	104	83	76	83.75	-0.146549	0.738919	0.886375
PARS2	ENSG00000162396.6	chr1:54756898-54764523	-	32	36	41	41	37.5	0.270088	0.643517	NA
TTC22	ENSG00000006555.11	chr1:54779712-54801323	-	0	1	1	0	0.5	1.18223e-05	0.999998	NA
LEXM	ENSG00000162398.11	chr1:54806063-54842252	+	0	0	0	0	0	NA	NA	NA
DHCR24	ENSG00000116133.13	chr1:54849627-54887195	-	694	820	1073	1338	981.25	0.671266	0.0112035	0.0807025
TMEM61	ENSG00000143001.5	chr1:54980628-54992288	+	2	4	3	2	2.75	-0.263036	0.892572	NA
BSND	ENSG00000162399.9	chr1:54998933-55017172	+	4	2	2	0	2	-1.58495	0.521495	NA
PCSK9	ENSG00000169174.11	chr1:55039447-55064852	+	600	429	348	355	433	-0.549647	0.063391	0.236184
USP24	ENSG00000162402.14	chr1:55066359-55215364	-	381	444	221	265	327.75	-0.763438	0.0108858	0.0791142
AC119674.2	ENSG00000284686.1	chr1:56173433-56524495	-	14	17	3	14	12	-0.866734	0.410842	NA
PLPP3	ENSG00000162407.9	chr1:56494761-56645301	-	59	70	34	84	61.75	-0.128585	0.812709	0.923742
PRKAA2	ENSG00000162409.11	chr1:56645314-56715335	+	182	244	46	88	140	-1.66862	6.25256e-05	0.00277165
DAB1	ENSG00000173406.15	chr1:56994778-58546734	-	2	0	3	3	2	1.58495	0.519576	NA
OMA1	ENSG00000162600.12	chr1:58415384-58546802	-	70	99	38	70	69.25	-0.645993	0.196473	0.467854
TACSTD2	ENSG00000184292.7	chr1:58575433-58577252	-	0	0	0	0	0	NA	NA	NA
MYSM1	ENSG00000162601.11	chr1:58643440-58700077	-	51	98	44	42	58.75	-0.792904	0.131822	0.373596
JUN	ENSG00000177606.7	chr1:58780791-58784047	-	39	56	98	49	60.5	0.629816	0.237666	0.515012
FGGY	ENSG00000172456.18	chr1:59296638-59810647	+	19	21	19	32	22.75	0.350496	0.636412	NA
HOOK1	ENSG00000134709.12	chr1:59814786-59876322	+	68	89	11	13	45.25	-2.70966	5.97695e-06	0.000574053
NFIA	ENSG00000162599.17	chr1:60865259-61462788	+	216	254	130	181	195.25	-0.595747	0.0848806	0.28246
TM2D1	ENSG00000162604.12	chr1:61681046-61725423	-	91	126	59	80	89	-0.642611	0.142335	0.390461
PATJ	ENSG00000132849.21	chr1:61742477-62178675	+	156	178	127	152	153.25	-0.259583	0.465149	0.723676
KANK4	ENSG00000132854.19	chr1:62236165-62319434	-	2	4	5	4	3.75	0.584958	0.729399	NA
USP1	ENSG00000162607.13	chr1:62436297-62451804	+	635	907	326	419	571.75	-1.04949	0.000451024	0.00982029
DOCK7	ENSG00000116641.18	chr1:62454298-62688386	-	370	497	150	224	310.25	-1.21299	0.00025961	0.00707909
ATG4C	ENSG00000125703.15	chr1:62784132-62865516	+	109	135	66	39	87.25	-1.21649	0.00732244	0.0619468
FOXD3	ENSG00000187140.6	chr1:63322567-63325128	+	0	2	4	2	2	1.58495	0.521496	NA
ALG6	ENSG00000088035.18	chr1:63367575-63438553	+	75	151	82	121	107.25	-0.154844	0.733682	0.883956
ITGB3BP	ENSG00000142856.17	chr1:63440770-63593721	-	353	555	241	193	335.5	-1.065	0.00125249	0.0192571
EFCAB7	ENSG00000203965.13	chr1:63523372-63572693	+	56	108	54	34	63	-0.898121	0.0905198	0.295265
PGM1	ENSG00000079739.17	chr1:63593411-63660245	+	1246	1438	1121	975	1195	-0.356746	0.158407	0.414805
ROR1	ENSG00000185483.12	chr1:63774017-64181498	+	85	97	46	84	78	-0.485427	0.303315	0.587861
UBE2U	ENSG00000177414.13	chr1:64203627-64267368	+	0	1	0	0	0.25	-1.44263	0.772833	NA
CACHD1	ENSG00000158966.16	chr1:64470129-64693058	+	10	8	12	17	11.75	0.688054	0.487876	NA
RAVER2	ENSG00000162437.14	chr1:64745095-64833232	+	139	157	59	60	103.75	-1.31464	0.00108168	0.0174768
JAK1	ENSG00000162434.13	chr1:64833229-65067754	-	1215	1547	672	1204	1159.5	-0.558054	0.0741902	0.260479
AK4	ENSG00000162433.15	chr1:65147549-65232145	+	251	271	102	137	190.25	-1.12704	0.00103145	0.0168861
DNAJC6	ENSG00000116675.16	chr1:65248219-65415871	+	166	235	136	133	167.5	-0.575996	0.107427	0.32929
LEPROT	ENSG00000213625.9	chr1:65420587-65436007	+	91	141	50	63	86.25	-1.0378	0.021178	0.12245
LEPR	ENSG00000116678.20	chr1:65420652-65641559	+	77	66	45	20	52	-1.1375	0.0429222	0.18891
PDE4B	ENSG00000184588.18	chr1:65792514-66374579	+	52	57	47	60	54	-0.0267181	0.957991	0.986466
SGIP1	ENSG00000118473.22	chr1:66533383-66751139	+	3	1	6	1	2.75	0.807348	0.692462	NA
WDR78	ENSG00000152763.17	chr1:66812885-66924856	-	11	11	7	5	8.5	-0.87447	0.448182	NA
MIER1	ENSG00000198160.14	chr1:66924895-66988619	+	205	352	164	191	228	-0.649859	0.0702169	0.251849
SLC35D1	ENSG00000116704.8	chr1:66999350-67054148	-	79	123	117	113	108	0.187278	0.648706	0.840944
C1orf141	ENSG00000203963.11	chr1:67092165-67231853	-	0	0	0	1	0.25	1.44267	0.772827	NA
IL23R	ENSG00000162594.16	chr1:67138907-67259979	+	0	0	1	0	0.25	1.44267	0.772827	NA
IL12RB2	ENSG00000081985.13	chr1:67307364-67398724	+	2	4	2	1	2.25	-0.999997	0.645153	NA
SERBP1	ENSG00000142864.14	chr1:67407810-67430415	-	6122	7800	3591	5609	5780.5	-0.597661	0.0332195	0.161501
GADD45A	ENSG00000116717.13	chr1:67685201-67688334	+	68	76	136	124	101	0.852442	0.0341904	0.163917
GNG12	ENSG00000172380.6	chr1:67701475-67833467	-	480	685	144	328	409.25	-1.30347	0.000588254	0.0119084
DIRAS3	ENSG00000162595.7	chr1:68045886-68051631	-	1	0	1	0	0.5	1.18223e-05	0.999998	NA
WLS	ENSG00000116729.14	chr1:68098473-68233120	-	1141	1111	919	1256	1106.75	-0.0501918	0.850542	0.942696
RPE65	ENSG00000116745.7	chr1:68428822-68449954	-	0	0	0	1	0.25	1.44267	0.772827	NA
DEPDC1	ENSG00000024526.17	chr1:68474152-68497221	-	251	390	98	148	221.75	-1.38167	0.000172088	0.00540918
LRRC7	ENSG00000033122.21	chr1:69567922-70151945	+	12	8	5	4	7.25	-1.152	0.358768	NA
LRRC40	ENSG00000066557.6	chr1:70144805-70205579	-	325	502	113	123	265.75	-1.8091	1.00741e-07	2.80904e-05
SRSF11	ENSG00000116754.13	chr1:70205682-70253052	+	564	689	421	623	574.25	-0.263265	0.377718	0.656413
ANKRD13C	ENSG00000118454.13	chr1:70258999-70354734	-	233	249	109	164	188.75	-0.820133	0.0201652	0.118692
HHLA3	ENSG00000197568.14	chr1:70354805-70385339	+	64	108	101	66	84.75	-0.0425612	0.927435	0.975734
CTH	ENSG00000116761.12	chr1:70411218-70439851	+	951	1118	446	408	730.75	-1.27663	1.332e-06	0.000213219
PTGER3	ENSG00000050628.20	chr1:70852353-71047808	-	1	0	1	0	0.5	1.18223e-05	0.999998	NA
ZRANB2	ENSG00000132485.14	chr1:71063291-71081289	-	486	844	471	349	537.5	-0.697731	0.0340905	0.163748
NEGR1	ENSG00000172260.15	chr1:71395943-72282539	-	2	5	12	16	8.75	1.99999	0.0981654	NA
LRRIQ3	ENSG00000162620.16	chr1:74026015-74198187	-	2	4	1	0	1.75	-2.58494	0.347736	NA
FPGT	ENSG00000254685.6	chr1:74198212-74234086	+	63	93	35	33	56	-1.19794	0.0203168	0.119225
FPGT-TNNI3K	ENSG00000259030.7	chr1:74198235-74544393	+	16	23	16	11	16.5	-0.530516	0.534073	NA
LRRC53	ENSG00000162621.6	chr1:74469878-74512614	-	0	1	1	0	0.5	1.18223e-05	0.999998	NA
ERICH3	ENSG00000178965.14	chr1:74568117-74673792	-	2	1	8	3	3.5	1.87446	0.310926	NA
CRYZ	ENSG00000116791.14	chr1:74705482-74733408	-	583	752	201	271	451.75	-1.49998	6.97564e-07	0.000128292
TYW3	ENSG00000162623.16	chr1:74733152-74766678	+	124	230	70	145	142.25	-0.719413	0.110236	0.334814
SLC44A5	ENSG00000137968.16	chr1:75202131-75611116	-	1	1	1	0	0.75	-0.999978	0.791448	NA
ACADM	ENSG00000117054.14	chr1:75724347-75787575	+	1270	1611	252	451	896	-2.03497	1.20294e-10	6.93216e-08
RABGGTB	ENSG00000137955.16	chr1:75786197-75795086	+	837	1388	522	667	853.5	-0.904057	0.00329208	0.0366239
ST6GALNAC3	ENSG00000184005.11	chr1:76074746-76634603	+	0	5	6	0	2.75	0.263029	0.912	NA
ST6GALNAC5	ENSG00000117069.15	chr1:76867480-77067546	+	0	4	1	0	1.25	-1.99997	0.552984	NA
PIGK	ENSG00000142892.15	chr1:77088989-77219430	-	568	809	427	422	556.5	-0.697692	0.0157906	0.100363
AK5	ENSG00000154027.19	chr1:77282019-77559966	+	1	7	1	1	2.5	-1.99999	0.36756	NA
ZZZ3	ENSG00000036549.13	chr1:77562416-77683419	-	264	349	150	223	246.5	-0.716712	0.0364925	0.170509
USP33	ENSG00000077254.14	chr1:77695987-77759852	-	718	851	281	427	569.25	-1.14802	0.000132376	0.00449678
MIGA1	ENSG00000180488.15	chr1:77779624-77879539	+	239	281	64	112	174	-1.56294	3.97741e-05	0.00212227
NEXN	ENSG00000162614.19	chr1:77888513-77943895	+	67	75	19	54	53.75	-0.959923	0.0974823	0.309152
FUBP1	ENSG00000162613.17	chr1:77944055-77979110	-	838	891	483	1131	835.75	-0.0992979	0.779356	0.907369
DNAJB4	ENSG00000162616.9	chr1:77979175-78017964	+	340	549	87	195	292.75	-1.65649	3.5042e-05	0.00191711
IFI44L	ENSG00000137959.16	chr1:78619922-78646145	+	2	0	0	0	0.5	-2.44261	0.617583	NA
IFI44	ENSG00000137965.11	chr1:78649796-78664078	+	59	48	110	182	99.75	1.44836	0.00099512	0.0165564
ADGRL2	ENSG00000117114.20	chr1:81306147-81992436	+	2	19	22	0	10.75	0.0670996	0.981226	NA
TTLL7	ENSG00000137941.17	chr1:83865024-83999150	-	26	48	15	14	25.75	-1.35147	0.0622622	NA
PRKACB	ENSG00000142875.19	chr1:84078062-84238498	+	324	380	146	154	251	-1.23061	8.87941e-05	0.00342771
SAMD13	ENSG00000203943.9	chr1:84298366-84389957	+	1	7	4	4	4	-2.89682e-06	0.999999	NA
DNASE2B	ENSG00000137976.7	chr1:84398532-84415018	+	1	0	0	0	0.25	-1.44263	0.772833	NA
RPF1	ENSG00000117133.11	chr1:84479259-84498352	+	525	678	357	566	531.5	-0.382234	0.222474	0.498332
GNG5	ENSG00000174021.11	chr1:84498325-84506581	-	539	627	696	712	643.5	0.272079	0.303053	0.587615
CTBS	ENSG00000117151.13	chr1:84549611-84574480	-	32	61	33	22	37	-0.7578	0.229057	NA
SSX2IP	ENSG00000117155.16	chr1:84643707-84690803	-	233	368	207	159	241.75	-0.715522	0.0412007	0.184021
LPAR3	ENSG00000171517.6	chr1:84811602-84893206	-	0	2	1	0	0.75	-0.999974	0.806839	NA
MCOLN2	ENSG00000153898.13	chr1:84925583-84997113	-	1	0	0	1	0.5	1.18223e-05	0.999998	NA
WDR63	ENSG00000162643.13	chr1:84999147-85133138	+	0	2	1	0	0.75	-0.999974	0.806839	NA
MCOLN3	ENSG00000055732.13	chr1:85018082-85048500	-	0	0	0	0	0	NA	NA	NA
SYDE2	ENSG00000097096.9	chr1:85156889-85201016	-	61	58	37	48	51	-0.485427	0.350387	0.634425
C1orf52	ENSG00000162642.14	chr1:85249953-85259672	-	166	216	175	212	192.25	0.0187605	0.956339	0.986181
BCL10	ENSG00000142867.14	chr1:85265776-85276632	-	157	213	137	105	153	-0.612519	0.0989562	0.312182
DDAH1	ENSG00000153904.21	chr1:85318481-85578363	-	146	267	73	97	145.75	-1.28061	0.00184756	0.0246076
CCN1	ENSG00000142871.18	chr1:85580761-85584589	+	667	491	257	767	545.5	-0.177422	0.816867	0.926154
ZNHIT6	ENSG00000117174.11	chr1:85649417-85708433	-	276	391	227	452	336.5	0.0257242	0.944295	0.981775
COL24A1	ENSG00000171502.15	chr1:85729233-86156943	-	1	2	4	4	2.75	1.41503	0.478524	NA
ODF2L	ENSG00000122417.15	chr1:86346824-86396342	-	118	166	84	89	114.25	-0.715119	0.0725205	0.257335
CLCA2	ENSG00000137975.8	chr1:86424171-86456553	+	3	4	16	28	12.75	2.65207	0.0122504	NA
SH3GLB1	ENSG00000097033.14	chr1:86704570-86748184	+	427	660	325	327	434.75	-0.737408	0.0168931	0.105601
SELENOF	ENSG00000183291.17	chr1:86862445-86914424	-	747	1119	708	648	805.5	-0.460592	0.107509	0.329394
HS2ST1	ENSG00000153936.17	chr1:86914635-87109982	+	211	284	113	149	189.25	-0.917862	0.00943382	0.0721646
AC093155.3	ENSG00000267561.2	chr1:86993009-87169204	+	77	93	48	95	78.25	-0.24952	0.604295	0.814594
LMO4	ENSG00000143013.13	chr1:87328880-87348923	+	433	363	355	421	393	-0.0367121	0.899443	0.965144
PKN2	ENSG00000065243.20	chr1:88684222-88836255	+	703	953	247	361	566	-1.44556	2.39485e-06	0.000298062
GTF2B	ENSG00000137947.12	chr1:88852633-88891944	-	387	499	212	353	362.75	-0.649056	0.0516608	0.211057
KYAT3	ENSG00000137944.18	chr1:88935773-88992953	-	252	371	125	121	217.25	-1.34057	9.85541e-05	0.00365546
RBMXL1	ENSG00000213516.10	chr1:88979456-88992960	-	473	561	323	611	492	-0.146742	0.662206	0.847317
GBP3	ENSG00000117226.12	chr1:89006679-89022894	-	2	8	16	15	10.25	1.63226	0.148114	NA
GBP1	ENSG00000117228.10	chr1:89052319-89065230	-	2	0	3	3	2	1.58495	0.519576	NA
GBP2	ENSG00000162645.13	chr1:89106132-89150456	-	6	10	17	17	12.5	1.08746	0.264685	NA
GBP7	ENSG00000213512.3	chr1:89131742-89176009	-	1	0	0	1	0.5	1.18223e-05	0.999998	NA
GBP4	ENSG00000162654.9	chr1:89181144-89198942	-	0	0	3	0	0.75	3.02759	0.4913	NA
GBP5	ENSG00000154451.14	chr1:89258950-89272804	-	0	0	3	0	0.75	3.02759	0.4913	NA
GBP6	ENSG00000183347.15	chr1:89364059-89388160	+	0	0	1	0	0.25	1.44267	0.772827	NA
LRRC8B	ENSG00000197147.14	chr1:89524829-89597864	+	11	21	10	2	11	-1.41504	0.20648	NA
AC099569.1	ENSG00000288629.1	chr1:89579592-89579654	+	3	2	1	0	1.5	-2.3219	0.422853	NA
LRRC8C	ENSG00000171488.15	chr1:89633072-89769903	+	1	4	1	1	1.75	-1.32192	0.594731	NA
AC093423.3	ENSG00000271949.1	chr1:89633140-89933250	+	7	12	9	6	8.5	-0.341038	0.768058	NA
LRRC8D	ENSG00000171492.14	chr1:89821014-89936611	+	111	107	101	77	99	-0.292451	0.474547	0.730456
ZNF326	ENSG00000162664.17	chr1:89995110-90035533	+	381	522	200	430	383.25	-0.519375	0.161659	0.417215
BARHL2	ENSG00000143032.8	chr1:90711539-90717302	-	0	1	0	0	0.25	-1.44263	0.772833	NA
ZNF644	ENSG00000122482.21	chr1:90915298-91022272	-	135	220	114	188	164.25	-0.233271	0.560365	0.78582
HFM1	ENSG00000162669.16	chr1:91260766-91404856	-	0	1	1	0	0.5	1.18223e-05	0.999998	NA
CDC7	ENSG00000097046.13	chr1:91500851-91525764	+	142	222	69	136	142.25	-0.828315	0.0532593	0.214609
TGFBR3	ENSG00000069702.11	chr1:91680343-91906335	-	88	111	89	129	104.25	0.131559	0.751399	0.892796
BRDT	ENSG00000137948.18	chr1:91949371-92014426	+	0	6	7	0	3.25	0.222387	0.920977	NA
SETSIP	ENSG00000230667.5	chr1:92074533-92075441	-	686	866	493	693	684.5	-0.388025	0.180614	0.443675
BTBD8	ENSG00000189195.14	chr1:92080305-92184725	+	9	12	1	0	5.5	-4.3923	0.0269114	NA
GLMN	ENSG00000174842.17	chr1:92246402-92298987	-	159	226	86	103	143.5	-1.02647	0.00674468	0.0581846
RPAP2	ENSG00000122484.9	chr1:92299059-92402056	+	134	203	96	98	132.75	-0.796692	0.0401177	0.181464
GFI1	ENSG00000162676.12	chr1:92473043-92486925	-	2	0	2	1	1.25	0.584955	0.845451	NA
EVI5	ENSG00000067208.14	chr1:92508696-92792404	-	92	155	57	69	93.25	-0.971088	0.0293306	0.150733
RPL5	ENSG00000122406.14	chr1:92832013-92841924	+	8849	11390	4024	7390	7913.25	-0.826334	0.00671841	0.0581321
DIPK1A	ENSG00000154511.12	chr1:92832737-92961522	-	21	48	20	6	23.75	-1.40809	0.0868262	NA
MTF2	ENSG00000143033.18	chr1:93079235-93139079	+	155	236	157	232	195	-0.00739897	0.984047	0.995254
TMED5	ENSG00000117500.13	chr1:93149742-93180516	-	374	502	170	269	328.75	-0.99671	0.00292768	0.0339221
CCDC18	ENSG00000122483.17	chr1:93179919-93278730	+	203	224	93	132	163	-0.924311	0.0105191	0.0773436
DR1	ENSG00000117505.13	chr1:93345907-93369493	+	342	464	214	335	338.75	-0.553974	0.096116	0.306691
FNBP1L	ENSG00000137942.16	chr1:93448131-93554661	+	311	361	171	217	265	-0.792405	0.0121987	0.0848102
BCAR3	ENSG00000137936.18	chr1:93561741-93847150	-	292	321	222	436	317.75	0.1022	0.774294	0.904594
DNTTIP2	ENSG00000067334.14	chr1:93866284-93879918	-	517	683	441	906	636.75	0.166715	0.631263	0.830918
GCLM	ENSG00000023909.10	chr1:93885199-93909456	-	325	501	142	275	310.75	-0.986095	0.00844079	0.067706
ABCA4	ENSG00000198691.13	chr1:93992834-94121148	-	6	7	11	3	6.75	0.106913	0.935429	NA
ARHGAP29	ENSG00000137962.13	chr1:94148988-94275068	-	137	175	72	101	121.25	-0.850774	0.0321025	0.158387
ABCD3	ENSG00000117528.14	chr1:94418389-94518666	+	1169	1578	370	510	906.75	-1.64228	1.20392e-08	4.95558e-06
F3	ENSG00000117525.14	chr1:94529173-94541759	-	47	54	50	70	55.25	0.248678	0.625031	0.827503
SLC44A3	ENSG00000143036.17	chr1:94820342-94895246	+	1	0	0	0	0.25	-1.44263	0.772833	NA
CNN3	ENSG00000117519.16	chr1:94896949-94927223	-	2	12	7	0	5.25	-1	0.559813	NA
ALG14	ENSG00000172339.10	chr1:94974405-95072951	-	73	101	33	48	63.75	-1.10309	0.0265126	0.141466
TLCD4	ENSG00000152078.10	chr1:95117355-95197607	+	95	158	58	55	91.5	-1.16281	0.00907292	0.0705273
TLCD4-RWDD3	ENSG00000271092.5	chr1:95117923-95247225	+	44	91	30	27	48	-1.24393	0.0314711	0.157024
RWDD3	ENSG00000122481.17	chr1:95234210-95247225	+	30	50	35	23	34.5	-0.463948	0.464849	NA
PTBP2	ENSG00000117569.19	chr1:96721665-96823738	+	132	181	54	68	108.75	-1.35928	0.000969493	0.016368
DPYD	ENSG00000188641.14	chr1:97077743-97995000	-	107	125	56	51	84.75	-1.11651	0.00964974	0.073233
SNX7	ENSG00000162627.17	chr1:98661701-98760500	+	0	0	2	0	0.5	2.44264	0.617579	NA
PLPPR5	ENSG00000117598.13	chr1:98890245-99005032	-	2	4	3	2	2.75	-0.263036	0.892572	NA
PLPPR4	ENSG00000117600.12	chr1:99263953-99309590	+	0	2	1	1	1	-1.16173e-13	1	NA
PALMD	ENSG00000099260.11	chr1:99646113-99694541	+	168	234	148	126	169	-0.55302	0.123072	0.357699
FRRS1	ENSG00000156869.14	chr1:99703970-99766635	-	132	122	61	81	99	-0.838938	0.0417213	0.185569
AGL	ENSG00000162688.17	chr1:99850361-99924023	+	731	1006	208	436	595.25	-1.43147	5.13891e-05	0.0024407
SLC35A3	ENSG00000117620.15	chr1:99969351-100035634	+	165	306	103	110	171	-1.14487	0.00339943	0.037243
AC118553.2	ENSG00000283761.1	chr1:99970011-100083321	+	229	313	196	246	246	-0.294247	0.374063	0.654125
MFSD14A	ENSG00000156875.14	chr1:100038095-100083377	+	158	225	245	244	218	0.35249	0.29334	0.579462
SASS6	ENSG00000156876.10	chr1:100083563-100132955	-	290	434	201	278	300.75	-0.595964	0.0760768	0.265593
TRMT13	ENSG00000122435.10	chr1:100133150-100150498	+	74	162	37	83	89	-0.975753	0.0628204	0.234667
LRRC39	ENSG00000122477.13	chr1:100148448-100178273	-	4	7	0	5	4	-1.1375	0.533807	NA
DBT	ENSG00000137992.14	chr1:100186919-100249834	-	269	346	168	202	246.25	-0.733061	0.0237193	0.132107
RTCA	ENSG00000137996.13	chr1:100266216-100292769	+	339	456	199	271	316.25	-0.758294	0.0184031	0.111633
CDC14A	ENSG00000079335.20	chr1:100345001-100520277	+	43	38	11	23	28.75	-1.25239	0.070873	NA
GPR88	ENSG00000181656.7	chr1:100538139-100542021	+	1	0	2	0	0.75	0.999983	0.806837	NA
EXTL2	ENSG00000162694.14	chr1:100872372-100895179	-	129	174	101	78	120.5	-0.759359	0.0550407	0.217944
SLC30A7	ENSG00000162695.12	chr1:100896076-100981757	+	344	460	261	451	379	-0.175319	0.605325	0.814594
DPH5	ENSG00000117543.21	chr1:100989623-101026088	-	549	633	476	446	526	-0.358392	0.186935	0.453999
COL11A1	ENSG00000060718.22	chr1:102876467-103108872	-	1	2	2	1	1.5	-1.94573e-06	0.999999	NA
RNPC3	ENSG00000185946.16	chr1:103525691-103555239	+	18	35	17	45	28.75	0.226274	0.757537	NA
AMY2B	ENSG00000240038.6	chr1:103553815-103579534	+	0	0	1	0	0.25	1.44267	0.772827	NA
AMY2A	ENSG00000243480.7	chr1:103616811-103625780	+	0	0	1	1	0.5	2.44264	0.607122	NA
AMY1A	ENSG00000237763.9	chr1:103655290-103664554	+	0	0	0	0	0	NA	NA	NA
AMY1B	ENSG00000174876.16	chr1:103687415-103696680	-	0	0	2	0	0.5	2.44264	0.617579	NA
PRMT6	ENSG00000198890.9	chr1:107056674-107067636	+	38	32	46	33	37.25	0.174497	0.769126	NA
VAV3	ENSG00000134215.16	chr1:107571161-107965180	-	33	45	38	20	34	-0.427422	0.505139	NA
SLC25A24	ENSG00000085491.17	chr1:108134043-108200849	-	248	427	58	135	217	-1.80629	2.3383e-05	0.00146466
NBPF4	ENSG00000196427.13	chr1:108223341-108244081	-	1	4	3	0	2	-0.736963	0.76603	NA
NBPF6	ENSG00000186086.18	chr1:108450282-108471002	+	0	4	2	0	1.5	-0.999991	0.741744	NA
FAM102B	ENSG00000162636.16	chr1:108560089-108644900	+	360	429	134	207	282.5	-1.21025	0.000274586	0.00730653
HENMT1	ENSG00000162639.16	chr1:108648290-108661526	-	204	262	154	162	195.5	-0.560406	0.0957216	0.306111
PRPF38B	ENSG00000134186.12	chr1:108692310-108702928	+	297	386	132	369	296	-0.447076	0.28554	0.571244
STXBP3	ENSG00000116266.11	chr1:108746674-108809523	+	322	502	259	353	359	-0.429113	0.194316	0.465025
AKNAD1	ENSG00000162641.20	chr1:108815898-108963484	-	5	1	1	4	2.75	-0.263036	0.896826	NA
GPSM2	ENSG00000121957.15	chr1:108875350-108934545	+	448	555	216	194	353.25	-1.29063	1.47661e-05	0.00111963
CLCC1	ENSG00000121940.16	chr1:108927361-108963504	-	280	359	272	253	291	-0.283499	0.357205	0.639006
WDR47	ENSG00000085433.15	chr1:108970214-109042113	-	83	135	135	125	119.5	0.254183	0.529451	0.76591
TAF13	ENSG00000197780.10	chr1:109062486-109076003	-	347	456	155	218	294	-1.10622	0.000722771	0.0133782
TMEM167B	ENSG00000215717.7	chr1:109090764-109096934	+	84	91	99	70	86	-0.0503323	0.907651	0.967296
ELAPOR1	ENSG00000116299.17	chr1:109113679-109206781	+	29	42	28	50	37.25	0.135654	0.82613	NA
SARS1	ENSG00000031698.13	chr1:109213918-109238182	+	1311	1598	1677	1567	1538.25	0.15725	0.528924	0.76591
CELSR2	ENSG00000143126.8	chr1:109249539-109275751	+	471	415	501	347	433.5	-0.0632428	0.833885	0.934074
PSRC1	ENSG00000134222.16	chr1:109279556-109283186	-	169	136	187	191	170.75	0.309577	0.369181	0.648881
SORT1	ENSG00000134243.12	chr1:109309568-109397918	-	418	473	216	176	320.75	-1.18457	8.84484e-05	0.00342771
PSMA5	ENSG00000143106.13	chr1:109399042-109426448	-	2808	3179	2272	3094	2838.25	-0.157987	0.540153	0.770476
SYPL2	ENSG00000143028.9	chr1:109466546-109482134	+	114	89	120	121	111	0.247553	0.528378	0.76591
ATXN7L2	ENSG00000162650.16	chr1:109483479-109492804	+	17	14	24	43	24.5	1.11189	0.129867	NA
CYB561D1	ENSG00000174151.15	chr1:109494052-109502932	+	10	2	17	22	12.75	1.70044	0.10445	NA
AMIGO1	ENSG00000181754.7	chr1:109504178-109509738	-	46	37	47	45	43.75	0.148522	0.787086	0.911885
GNAI3	ENSG00000065135.12	chr1:109548615-109600195	+	1048	1319	571	758	924	-0.832719	0.0026121	0.0316232
GNAT2	ENSG00000134183.12	chr1:109603254-109619929	-	3	2	3	2	2.5	-2.71236e-06	0.999999	NA
AMPD2	ENSG00000116337.19	chr1:109616104-109632053	+	396	323	352	305	344	-0.130099	0.661891	0.847247
GSTM4	ENSG00000168765.17	chr1:109656099-109674836	+	71	91	70	98	82.5	0.0524668	0.906138	0.967296
GSTM2	ENSG00000213366.13	chr1:109668022-109709551	+	4	7	3	12	6.5	0.447456	0.742273	NA
GSTM1	ENSG00000134184.13	chr1:109687814-109709039	+	12	12	16	26	16.5	0.807353	0.345654	NA
GSTM5	ENSG00000134201.12	chr1:109711780-109775428	+	12	10	10	9	10.25	-0.211506	0.839606	NA
GSTM3	ENSG00000134202.11	chr1:109733932-109741038	-	1132	1260	877	949	1054.5	-0.389531	0.119585	0.35112
CSF1	ENSG00000184371.14	chr1:109910242-109930992	+	0	0	0	0	0	NA	NA	NA
AHCYL1	ENSG00000168710.18	chr1:109984765-110023742	+	1723	1864	730	780	1274.25	-1.24823	3.75443e-07	7.86355e-05
STRIP1	ENSG00000143093.15	chr1:110031577-110074641	+	246	280	308	259	273.25	0.108286	0.725366	0.880107
SLC6A17	ENSG00000197106.7	chr1:110150494-110202202	+	14	11	12	19	14	0.310338	0.734792	NA
KCNC4	ENSG00000116396.15	chr1:110210314-110283100	+	22	21	20	23	21.5	-1.2236e-06	0.999999	NA
RBM15	ENSG00000162775.16	chr1:110338506-110346681	+	271	273	186	346	269	-0.0321809	0.927883	0.975734
SLC16A4	ENSG00000168679.18	chr1:110362851-110391082	-	9	14	21	3	11.75	0.0613983	0.955692	NA
LAMTOR5	ENSG00000134248.13	chr1:110401249-110407942	-	517	728	422	510	544.25	-0.417744	0.155327	0.410649
KCNA2	ENSG00000177301.16	chr1:110519837-110631474	-	1	2	1	1	1.25	-0.584958	0.835015	NA
CD53	ENSG00000143119.14	chr1:110871188-110899922	+	0	0	0	0	0	NA	NA	NA
LRIF1	ENSG00000121931.16	chr1:110947190-110963965	-	42	56	34	56	47	-0.122858	0.825239	0.930455
DRAM2	ENSG00000156171.14	chr1:111117333-111140216	-	219	281	264	129	223.25	-0.347399	0.368574	0.648211
CEPT1	ENSG00000134255.14	chr1:111139627-111185104	+	304	444	265	307	330	-0.387023	0.221559	0.497387
DENND2D	ENSG00000162777.17	chr1:111185969-111204535	-	1	18	39	2	15	1.10962	0.379624	NA
CHIA	ENSG00000134216.19	chr1:111290851-111320566	+	0	0	0	1	0.25	1.44267	0.772827	NA
OVGP1	ENSG00000085465.13	chr1:111414319-111427735	-	3	2	1	0	1.5	-2.3219	0.422853	NA
WDR77	ENSG00000116455.14	chr1:111439890-111449256	-	584	713	460	675	608	-0.192487	0.515087	0.758657
ATP5PB	ENSG00000116459.11	chr1:111448864-111462773	+	2759	3648	1491	2284	2545.5	-0.763173	0.007419	0.062262
RAP1A	ENSG00000116473.14	chr1:111542218-111716691	+	381	537	176	209	325.75	-1.25364	7.59349e-05	0.00308913
INKA2	ENSG00000197852.12	chr1:111680630-111755824	-	38	32	53	53	44	0.598636	0.275453	0.562224
DDX20	ENSG00000064703.12	chr1:111755245-111768000	+	296	311	182	334	280.75	-0.234326	0.504702	0.752051
KCND3	ENSG00000171385.9	chr1:111770662-111989155	-	0	0	0	0	0	NA	NA	NA
CTTNBP2NL	ENSG00000143079.15	chr1:112396214-112463456	+	81	125	86	122	103.5	0.0139386	0.974044	0.992413
WNT2B	ENSG00000134245.18	chr1:112466541-112530165	+	6	7	8	2	5.75	-0.378513	0.78994	NA
ST7L	ENSG00000007341.19	chr1:112523514-112620825	-	105	137	104	99	111.25	-0.253528	0.520037	0.761779
CAPZA1	ENSG00000116489.13	chr1:112619805-112671616	+	1682	2019	891	1179	1442.75	-0.838285	0.001561	0.0223399
MOV10	ENSG00000155363.18	chr1:112673141-112700746	+	480	481	333	292	396.5	-0.620681	0.0280297	0.146575
RHOC	ENSG00000155366.17	chr1:112701127-112707434	-	629	627	961	831	762	0.512734	0.0476823	0.200763
AL603832.3	ENSG00000271810.5	chr1:112702614-112711433	-	350	380	477	439	411.5	0.327451	0.24184	0.520375
PPM1J	ENSG00000155367.15	chr1:112709994-112715477	-	6	4	2	1	3.25	-1.73696	0.355409	NA
SLC16A1	ENSG00000155380.12	chr1:112911847-112957013	-	1779	2071	875	2000	1681.25	-0.421297	0.219454	0.496067
LRIG2	ENSG00000198799.12	chr1:113073198-113132260	+	35	69	65	78	61.75	0.459431	0.374489	0.654485
MAGI3	ENSG00000081026.19	chr1:113390515-113685923	+	122	149	101	88	115	-0.519907	0.181312	0.444375
PHTF1	ENSG00000116793.16	chr1:113696831-113759489	-	110	145	78	56	97.25	-0.928265	0.0292628	0.150475
RSBN1	ENSG00000081019.13	chr1:113761832-113812476	-	84	128	89	114	103.75	-0.0625851	0.881761	0.957576
PTPN22	ENSG00000134242.16	chr1:113813811-113871753	-	0	0	1	1	0.5	2.44264	0.607122	NA
BCL2L15	ENSG00000188761.13	chr1:113876816-113887581	-	3	1	1	0	1.25	-1.99997	0.521061	NA
AP4B1	ENSG00000134262.13	chr1:113894194-113905201	-	137	156	110	121	131	-0.343008	0.352585	0.63651
DCLRE1B	ENSG00000118655.7	chr1:113905213-113914086	+	85	112	146	110	113.25	0.377948	0.346709	0.631336
HIPK1	ENSG00000163349.22	chr1:113929324-113977869	+	236	296	122	221	218.75	-0.633218	0.0867926	0.287336
TRIM33	ENSG00000197323.12	chr1:114392790-114511203	-	322	511	201	341	343.75	-0.620024	0.0819866	0.276293
BCAS2	ENSG00000116752.6	chr1:114567557-114581629	-	328	543	199	283	338.25	-0.85364	0.0132845	0.0897817
DENND2C	ENSG00000175984.15	chr1:114582848-114670422	-	18	31	22	15	21.5	-0.405258	0.598017	NA
NRAS	ENSG00000213281.5	chr1:114704469-114716771	-	480	608	151	210	362.25	-1.59161	3.91176e-07	7.86355e-05
CSDE1	ENSG00000009307.16	chr1:114716913-114758676	-	3097	3593	1378	2032	2525	-0.972235	0.000325145	0.00814654
SIKE1	ENSG00000052723.12	chr1:114769479-114780685	-	84	153	98	84	104.75	-0.380949	0.381117	0.659612
SYCP1	ENSG00000198765.12	chr1:114854863-114995370	+	0	1	1	0	0.5	1.18223e-05	0.999998	NA
TSPAN2	ENSG00000134198.10	chr1:115048011-115089503	-	0	0	0	1	0.25	1.44267	0.772827	NA
VANGL1	ENSG00000173218.15	chr1:115641970-115698224	+	226	265	173	232	224	-0.277802	0.402339	0.675512
CASQ2	ENSG00000118729.12	chr1:115700021-115768714	-	0	5	0	2	1.75	-1.32192	0.644568	NA
NHLH2	ENSG00000177551.5	chr1:115836377-115843917	-	1	2	3	1	1.75	0.415032	0.864055	NA
SLC22A15	ENSG00000163393.13	chr1:115976513-116070054	+	10	24	16	9	14.75	-0.443608	0.634369	NA
MAB21L3	ENSG00000173212.4	chr1:116111755-116135240	+	12	19	11	7	12.25	-0.784272	0.425881	NA
ATP1A1	ENSG00000163399.16	chr1:116372668-116410261	+	3021	3119	2238	2503	2720.25	-0.373048	0.114274	0.341911
CD58	ENSG00000116815.16	chr1:116514534-116571039	-	126	174	115	159	143.5	-0.130787	0.732049	0.883196
IGSF3	ENSG00000143061.18	chr1:116574399-116667755	-	322	262	241	269	273.5	-0.195471	0.52775	0.76591
PTGFRN	ENSG00000134247.10	chr1:116909916-116990353	+	453	477	671	614	553.75	0.466465	0.0804215	0.273149
CD101	ENSG00000134256.12	chr1:117001750-117036476	+	3	1	0	1	1.25	-1.99997	0.521061	NA
TTF2	ENSG00000116830.12	chr1:117060326-117107453	+	432	399	209	282	330.5	-0.759126	0.012957	0.0881199
TRIM45	ENSG00000134253.10	chr1:117111060-117122587	-	21	19	33	26	24.75	0.560714	0.425751	NA
MAN1A2	ENSG00000198162.12	chr1:117367449-117528872	+	229	276	90	157	188	-1.03177	0.00578513	0.052528
TENT5C	ENSG00000183508.5	chr1:117606048-117628389	+	236	195	186	321	234.5	0.234297	0.513105	0.757649
GDAP2	ENSG00000196505.11	chr1:117863485-117929621	-	152	201	97	105	138.75	-0.805313	0.030508	0.154465
WDR3	ENSG00000065183.16	chr1:117929720-117966543	+	599	802	327	487	553.75	-0.783357	0.0108263	0.0789231
TBX15	ENSG00000092607.15	chr1:118883046-118989556	-	1	0	8	1	2.5	3.1699	0.209316	NA
WARS2	ENSG00000116874.12	chr1:119031216-119140654	-	158	216	124	169	166.75	-0.352138	0.336587	0.622276
HAO2	ENSG00000116882.15	chr1:119368779-119394130	+	0	0	0	0	0	NA	NA	NA
ZNF697	ENSG00000143067.5	chr1:119619377-119648266	-	31	36	17	41	31.25	-0.208109	0.758889	NA
PHGDH	ENSG00000092621.13	chr1:119648411-119744218	+	3194	2774	3418	2536	2980.5	-0.00338869	0.989489	0.997489
REG4	ENSG00000134193.15	chr1:119794017-119811580	-	0	0	1	0	0.25	1.44267	0.772827	NA
NOTCH2	ENSG00000134250.20	chr1:119911553-120100779	-	1254	1285	1094	1596	1307.25	0.0833454	0.759428	0.896631
SEC22B	ENSG00000265808.4	chr1:120150898-120176520	-	819	1013	337	450	654.75	-1.21898	1.8499e-05	0.00128956
NOTCH2NLR	ENSG00000286106.1	chr1:120723946-120793874	+	53	62	69	77	65.25	0.344334	0.463386	0.722377
NBPF26	ENSG00000273136.7	chr1:120723949-120842110	+	7	13	9	2	7.75	-0.862497	0.498199	NA
PPIAL4A	ENSG00000263353.3	chr1:120889746-120890405	+	424	433	263	483	400.75	-0.20012	0.550168	0.778339
FCGR1B	ENSG00000198019.13	chr1:121087345-121097161	+	0	0	0	0	0	NA	NA	NA
FAM72B	ENSG00000188610.12	chr1:121167646-121185539	-	48	67	37	33	46.25	-0.716208	0.190532	0.459575
SRGAP2C	ENSG00000171943.12	chr1:121184811-121392874	+	210	231	114	137	173	-0.813092	0.018148	0.110873
H3-2	ENSG00000273213.3	chr1:143894544-143905966	-	1308	1451	1319	1445	1380.75	0.00261184	0.991515	0.997818
FAM72C	ENSG00000263513.5	chr1:143955364-143971965	-	48	61	37	23	42.25	-0.861294	0.136494	NA
PPIAL4E	ENSG00000271567.1	chr1:144372875-144373659	-	282	342	155	342	280.25	-0.328301	0.390389	0.666144
NBPF15	ENSG00000266338.6	chr1:144421386-144461674	-	61	82	69	72	71	-0.0203206	0.964752	0.988657
PPIAL4F	ENSG00000279782.2	chr1:144592868-144593652	+	275	329	149	346	274.75	-0.287121	0.462196	0.721601
SRGAP2B	ENSG00000196369.11	chr1:144887265-145095528	-	196	213	125	133	166.75	-0.66473	0.0524004	0.212652
FAM72D	ENSG00000215784.6	chr1:145095974-145112696	+	57	50	34	24	41.25	-0.883487	0.123756	NA
PPIAL4D	ENSG00000256374.2	chr1:145241630-145242124	-	246	300	157	345	262	-0.121214	0.753297	0.893515
NBPF20	ENSG00000162825.16	chr1:145289900-145405778	-	32	46	51	8	34.25	-0.40276	0.600192	NA
GPR89A	ENSG00000117262.19	chr1:145607988-145670650	+	94	128	90	108	105	-0.16506	0.68542	0.859945
PDZK1	ENSG00000174827.14	chr1:145670852-145708148	-	1	0	1	0	0.5	1.18223e-05	0.999998	NA
RNF115	ENSG00000265491.5	chr1:145738868-145824095	-	120	145	83	105	113.25	-0.49526	0.209123	0.483621
POLR3C	ENSG00000186141.9	chr1:145824088-145844402	+	157	191	128	199	168.75	-0.0897972	0.808168	0.921279
NUDT17	ENSG00000186364.12	chr1:145845630-145848954	+	1	1	1	0	0.75	-0.999978	0.791448	NA
PIAS3	ENSG00000131788.16	chr1:145848522-145859836	-	114	118	111	58	100.25	-0.457102	0.300637	0.58503
ANKRD35	ENSG00000198483.13	chr1:145866560-145885866	-	0	0	0	0	0	NA	NA	NA
PEX11B	ENSG00000131779.11	chr1:145911350-145918717	-	64	70	102	46	70.5	0.143363	0.778085	0.90667
RBM8A	ENSG00000265241.7	chr1:145917714-145927678	-	582	729	564	782	664.25	0.0380103	0.895217	0.962829
AC243547.3	ENSG00000280778.1	chr1:145927258-145977811	+	0	2	2	0	1	7.36162e-31	1	NA
LIX1L	ENSG00000271601.4	chr1:145933423-145958017	-	163	199	115	142	154.75	-0.494222	0.169251	0.428773
ANKRD34A	ENSG00000272031.3	chr1:145959441-145964575	-	6	48	25	7	21.5	-0.754889	0.436065	NA
POLR3GL	ENSG00000121851.13	chr1:145964690-145978848	+	20	33	34	17	26	-0.0554963	0.938991	NA
TXNIP	ENSG00000265972.6	chr1:145992435-145996579	-	73	108	209	44	108.5	0.483146	0.399202	0.673485
HJV	ENSG00000168509.20	chr1:146017468-146036746	-	0	0	1	0	0.25	1.44267	0.772827	NA
NBPF10	ENSG00000271425.9	chr1:146064711-146229000	-	24	30	40	13	26.75	-0.0269683	0.971119	NA
NOTCH2NLA	ENSG00000264343.6	chr1:146146203-146229026	-	74	75	85	73	76.75	0.0846116	0.84768	0.941455
PPIAL4H	ENSG00000270339.3	chr1:146344131-146344790	-	226	247	175	353	250.25	0.158697	0.670239	0.852233
NBPF12	ENSG00000268043.7	chr1:146938744-146996202	+	31	51	37	19	34.5	-0.550198	0.397457	NA
PRKAB2	ENSG00000131791.8	chr1:147155106-147172550	-	44	52	40	27	40.75	-0.518874	0.368611	NA
FMO5	ENSG00000131781.13	chr1:147175351-147243050	-	1	1	0	2	1	1.15714e-13	1	NA
CHD1L	ENSG00000131778.19	chr1:147242654-147295765	+	23	23	11	9	16.5	-1.20163	0.159431	NA
BCL9	ENSG00000116128.11	chr1:147541501-147626216	+	109	93	158	106	116.5	0.386182	0.336622	0.622276
AC242628.1	ENSG00000288626.1	chr1:147611590-147611796	+	2	0	7	1	2.5	1.99998	0.392245	NA
ACP6	ENSG00000162836.12	chr1:147629652-147670524	-	3	5	14	6	7	1.32192	0.312301	NA
GJA5	ENSG00000265107.3	chr1:147756199-147773362	-	1	6	1	3	2.75	-0.807354	0.69246	NA
GJA8	ENSG00000121634.6	chr1:147902795-147909269	+	0	1	1	0	0.5	1.18223e-05	0.999998	NA
GPR89B	ENSG00000188092.15	chr1:147928393-147993592	+	111	129	111	112	115.75	-0.105991	0.781837	0.909093
NBPF11	ENSG00000263956.6	chr1:148102046-148152322	-	29	38	33	16	29	-0.45138	0.511289	NA
PPIAL4G	ENSG00000236334.2	chr1:148479824-148483679	-	356	508	289	591	436	0.0264716	0.94181	0.981435
NBPF14	ENSG00000270629.6	chr1:148531385-148679742	-	26	30	28	11	23.75	-0.521954	0.491092	NA
NOTCH2NLB	ENSG00000286019.1	chr1:148607040-148679779	-	84	79	83	90	84	0.0858995	0.839835	0.937354
NUDT4B	ENSG00000177144.7	chr1:148748894-148750099	+	76	88	53	71	72	-0.403356	0.380265	0.65892
PDE4DIP	ENSG00000178104.19	chr1:148808181-149048286	+	74	85	129	104	98	0.551303	0.179158	0.441586
NBPF9	ENSG00000269713.7	chr1:149054027-149103561	-	148	142	174	83	136.75	-0.174285	0.678868	0.858122
NOTCH2NLC	ENSG00000286219.1	chr1:149390614-149468030	+	51	54	52	45	50.5	-0.114333	0.824954	0.930441
AC242842.3	ENSG00000286185.1	chr1:149390623-149556361	+	90	94	137	105	106.5	0.395301	0.32291	0.608642
NBPF19	ENSG00000271383.7	chr1:149475338-149556361	+	16	42	37	13	27	-0.214126	0.783217	NA
PPIAL4C	ENSG00000263464.2	chr1:149583865-149584464	+	429	501	312	632	468.5	0.0215556	0.950547	0.98355
H2BC18	ENSG00000203814.6	chr1:149782689-149812373	-	1477	2041	1781	1789	1772	0.0211682	0.935336	0.977734
H3C13	ENSG00000183598.4	chr1:149813225-149813693	-	1265	1207	1117	1033	1155.5	-0.201342	0.413276	0.683954
H4C14	ENSG00000270882.2	chr1:149832659-149839767	+	4641	4319	4345	5473	4694.5	0.13193	0.588303	0.804634
H3C14	ENSG00000203811.1	chr1:149839538-149841193	-	3167	3272	3524	2881	3211	-0.00763842	0.97481	0.992919
H2AC18	ENSG00000203812.2	chr1:149842188-149842736	-	3620	3458	3353	4521	3738	0.153755	0.542081	0.771698
H2AC19	ENSG00000272196.2	chr1:149851061-149851624	+	3577	3654	3436	4564	3807.75	0.145804	0.559526	0.785097
H3C15	ENSG00000203852.3	chr1:149852619-149854274	+	3196	3339	3557	2964	3264	-0.00309435	0.989723	0.997489
H4C15	ENSG00000270276.2	chr1:149854045-149861210	-	4585	4389	4206	5456	4659	0.10657	0.665259	0.849283
H2BC21	ENSG00000184678.10	chr1:149884459-149886652	-	2012	2703	2347	2531	2398.25	0.0490316	0.847842	0.941514
H2AC20	ENSG00000184260.6	chr1:149886918-149887411	+	2134	2597	1845	2453	2257.25	-0.13848	0.59645	0.809725
H2AC21	ENSG00000184270.6	chr1:149887469-149887965	-	1113	975	888	1434	1102.5	0.153246	0.600047	0.811673
BOLA1	ENSG00000178096.9	chr1:149887890-149900798	+	83	101	144	73	100.25	0.237989	0.597341	0.81
SV2A	ENSG00000159164.10	chr1:149903318-149917844	-	2	1	3	3	2.25	0.999992	0.643411	NA
SF3B4	ENSG00000143368.10	chr1:149923317-149927803	-	703	629	847	1139	829.5	0.576271	0.0347851	0.165404
MTMR11	ENSG00000014914.21	chr1:149928651-149936879	-	7	18	12	4	10.25	-0.643857	0.56633	NA
OTUD7B	ENSG00000264522.6	chr1:149937812-150010726	-	175	142	167	162	161.5	0.0536043	0.878077	0.955932
VPS45	ENSG00000136631.15	chr1:150067279-150145329	+	141	172	154	137	151	-0.105144	0.768533	0.902193
PLEKHO1	ENSG00000023902.14	chr1:150149183-150164720	+	1	1	2	0	1	1.15714e-13	1	NA
ANP32E	ENSG00000143401.15	chr1:150218417-150236156	-	1012	1479	299	537	831.75	-1.57515	1.72497e-06	0.000240495
APH1A	ENSG00000117362.13	chr1:150265399-150269580	-	263	263	355	260	285.25	0.225523	0.472493	0.728936
C1orf54	ENSG00000118292.9	chr1:150268200-150280916	+	34	37	52	23	36.5	0.0790705	0.900794	NA
CIART	ENSG00000159208.16	chr1:150282543-150287093	+	1	2	2	0	1.25	-0.584957	0.84545	NA
MRPS21	ENSG00000266472.6	chr1:150293861-150308979	+	865	1102	1151	1249	1091.75	0.287037	0.269521	0.55523
PRPF3	ENSG00000117360.13	chr1:150321479-150353233	+	321	305	446	652	431	0.810643	0.00735187	0.0620199
RPRD2	ENSG00000163125.15	chr1:150363091-150476566	+	263	300	259	436	314.5	0.303878	0.366007	0.647097
TARS2	ENSG00000143374.17	chr1:150487364-150507609	+	318	328	347	293	321.5	-0.0134626	0.963655	0.988118
ECM1	ENSG00000143369.15	chr1:150508062-150513789	+	9	12	19	13	13.25	0.60768	0.51807	NA
ADAMTSL4	ENSG00000143382.15	chr1:150549369-150560937	+	89	73	82	49	73.25	-0.306428	0.518596	0.760947
MCL1	ENSG00000143384.13	chr1:150574551-150579738	-	626	710	418	737	622.75	-0.210028	0.507201	0.753307
ENSA	ENSG00000143420.19	chr1:150600851-150629612	-	416	511	644	628	549.75	0.456457	0.095169	0.304908
GOLPH3L	ENSG00000143457.11	chr1:150646230-150697154	-	158	230	144	115	161.75	-0.583105	0.11476	0.342774
HORMAD1	ENSG00000143452.16	chr1:150698060-150720895	-	42	61	27	12	35.5	-1.4011	0.0322578	NA
CTSS	ENSG00000163131.11	chr1:150730188-150765792	-	2	1	2	13	4.5	2.32192	0.185299	NA
ARNT	ENSG00000143437.21	chr1:150809713-150876708	-	222	218	199	174	203.25	-0.238328	0.463667	0.722416
SETDB1	ENSG00000143379.12	chr1:150926263-150964744	+	259	329	235	305	282	-0.122857	0.699937	0.866799
CERS2	ENSG00000143418.20	chr1:150960583-150975003	-	718	759	530	736	685.75	-0.222393	0.425959	0.691873
ANXA9	ENSG00000143412.10	chr1:150982249-150995634	+	6	13	16	6	10.25	0.211502	0.847796	NA
MINDY1	ENSG00000143409.15	chr1:150996086-151008375	-	47	45	76	36	51	0.283792	0.611044	0.819529
PRUNE1	ENSG00000143363.17	chr1:151008420-151035713	+	98	102	140	90	107.5	0.201633	0.624784	0.827303
BNIPL	ENSG00000163141.20	chr1:151036321-151047720	+	0	2	0	1	0.75	-0.999974	0.806839	NA
C1orf56	ENSG00000143443.10	chr1:151047751-151051986	+	6	8	6	6	6.5	-0.222394	0.863514	NA
CDC42SE1	ENSG00000197622.13	chr1:151050971-151070325	-	275	280	275	324	288.5	0.110068	0.715079	0.876012
MLLT11	ENSG00000213190.4	chr1:151060397-151069544	+	1	11	10	3	6.25	0.115474	0.93774	NA
GABPB2	ENSG00000143458.12	chr1:151070578-151125542	+	35	39	44	42	40	0.21681	0.70262	NA
SEMA6C	ENSG00000143434.16	chr1:151131685-151146664	-	2	2	3	4	2.75	0.807349	0.67885	NA
SCNM1	ENSG00000163156.12	chr1:151156664-151170296	+	186	189	373	258	251.5	0.750749	0.0225087	0.127835
LYSMD1	ENSG00000163155.12	chr1:151159748-151165948	-	34	36	50	27	36.75	0.137502	0.822963	NA
VPS72	ENSG00000163159.14	chr1:151176304-151195321	-	194	207	304	324	257.25	0.647162	0.0347277	0.165392
PIP5K1A	ENSG00000143398.20	chr1:151197949-151249536	+	487	552	396	546	495.25	-0.141397	0.627207	0.828861
PSMD4	ENSG00000159352.16	chr1:151254709-151267479	+	622	717	907	1071	829.25	0.562886	0.0319721	0.158123
ZNF687	ENSG00000143373.18	chr1:151281618-151292176	+	168	139	161	198	166.5	0.225745	0.520647	0.761779
PI4KB	ENSG00000143393.16	chr1:151291797-151327715	-	196	251	346	313	276.5	0.560003	0.072401	0.257122
RFX5	ENSG00000143390.17	chr1:151340640-151347357	-	227	313	230	172	235.5	-0.425764	0.209628	0.48424
SELENBP1	ENSG00000143416.21	chr1:151364304-151372707	-	449	390	350	334	380.75	-0.294675	0.301488	0.586194
PSMB4	ENSG00000159377.11	chr1:151399560-151401937	+	1677	2018	1082	1644	1605.25	-0.438789	0.118364	0.349587
POGZ	ENSG00000143442.22	chr1:151402724-151459494	-	203	237	183	226	212.25	-0.105403	0.748977	0.891143
CGN	ENSG00000143375.15	chr1:151510510-151538692	+	31	44	14	36	31.25	-0.584963	0.396831	NA
TUFT1	ENSG00000143367.16	chr1:151540305-151583583	+	80	113	90	111	98.5	0.0585941	0.888849	0.960825
SNX27	ENSG00000143376.14	chr1:151612006-151699091	+	198	284	178	180	210	-0.429074	0.206805	0.480732
CELF3	ENSG00000159409.15	chr1:151700058-151716803	-	2	0	4	1	1.75	1.32191	0.616224	NA
MRPL9	ENSG00000143436.11	chr1:151759647-151763496	-	334	414	416	438	400.5	0.191197	0.506081	0.752995
OAZ3	ENSG00000143450.17	chr1:151762899-151771334	+	2	2	3	6	3.25	1.16992	0.523302	NA
TDRKH	ENSG00000182134.16	chr1:151770107-151791416	-	45	33	35	23	34	-0.427422	0.495335	NA
LINGO4	ENSG00000213171.3	chr1:151800264-151805419	-	1	0	5	4	2.5	3.1699	0.19468	NA
RORC	ENSG00000143365.19	chr1:151806071-151831845	-	9	7	39	26	20.25	2.02237	0.0132705	NA
THEM4	ENSG00000159445.13	chr1:151870866-151909637	-	62	89	60	70	70.25	-0.216038	0.644487	0.839124
S100A10	ENSG00000197747.9	chr1:151982915-151993859	-	1079	1450	669	1041	1059.75	-0.564571	0.0583334	0.224803
S100A11	ENSG00000163191.6	chr1:152032506-152047907	-	3267	3924	3331	4172	3673.5	0.0612748	0.806962	0.921279
TCHHL1	ENSG00000182898.4	chr1:152084141-152089064	-	1	12	0	0	3.25	-5.14309	0.0353048	NA
TCHH	ENSG00000159450.12	chr1:152106317-152115454	-	2	8	5	3	4.5	-0.32193	0.839786	NA
FLG	ENSG00000143631.11	chr1:152302165-152325239	-	2	0	1	1	1	-1.15254e-13	1	NA
LCE5A	ENSG00000186207.5	chr1:152510803-152512177	+	0	0	0	0	0	NA	NA	NA
CRCT1	ENSG00000169509.6	chr1:152514482-152516008	+	0	0	0	0	0	NA	NA	NA
LCE1E	ENSG00000186226.9	chr1:152786214-152788426	+	0	0	0	0	0	NA	NA	NA
AL162596.1	ENSG00000285946.1	chr1:152859996-152860985	+	0	0	0	0	0	NA	NA	NA
LORICRIN	ENSG00000203782.6	chr1:153259687-153262124	+	2	5	0	1	2	-2.80733	0.287766	NA
S100A9	ENSG00000163220.11	chr1:153357854-153361023	+	0	0	3	2	1.25	3.76458	0.24717	NA
S100A8	ENSG00000143546.10	chr1:153390032-153391073	-	2	0	2	2	1.5	0.999989	0.717655	NA
S100A7A	ENSG00000184330.12	chr1:153416520-153423222	+	0	5	1	0	1.5	-2.3219	0.463275	NA
S100A6	ENSG00000197956.10	chr1:153534599-153536244	-	3537	3226	3193	4203	3539.75	0.129081	0.606953	0.816015
S100A5	ENSG00000196420.7	chr1:153537147-153541765	-	1	0	1	1	0.75	0.999986	0.791447	NA
S100A4	ENSG00000196154.12	chr1:153543613-153550136	-	5187	6514	4461	5270	5358	-0.265972	0.283477	0.56959
S100A3	ENSG00000188015.10	chr1:153547329-153549258	-	7	8	12	5	8	0.18057	0.880266	NA
S100A2	ENSG00000196754.13	chr1:153561108-153567890	-	7	12	8	17	11	0.395926	0.70501	NA
S100A16	ENSG00000188643.11	chr1:153606886-153613145	-	618	636	928	735	729.25	0.40725	0.127626	0.365763
S100A14	ENSG00000189334.9	chr1:153614255-153616986	-	9	11	28	15	15.75	1.10433	0.214546	NA
S100A13	ENSG00000189171.14	chr1:153618787-153631360	-	202	275	259	201	234.25	-0.0523558	0.875996	0.954147
S100A1	ENSG00000160678.12	chr1:153627926-153632039	+	10	8	11	3	8	-0.362572	0.767452	NA
CHTOP	ENSG00000160679.13	chr1:153633982-153646306	+	221	174	142	252	197.25	-0.00365756	0.992227	0.998116
SNAPIN	ENSG00000143553.11	chr1:153658703-153661852	+	131	133	104	118	121.5	-0.249979	0.506347	0.752995
ILF2	ENSG00000143621.17	chr1:153661788-153671028	-	2225	2448	2050	2309	2258	-0.100352	0.676306	0.856053
NPR1	ENSG00000169418.10	chr1:153678688-153693992	+	252	234	279	260	256.25	0.149329	0.625991	0.828272
INTS3	ENSG00000143624.14	chr1:153728050-153774808	+	409	419	410	577	453.75	0.253419	0.389475	0.665522
SLC27A3	ENSG00000143554.14	chr1:153774354-153780157	+	2	0	2	1	1.25	0.584955	0.845451	NA
GATAD2B	ENSG00000143614.10	chr1:153789030-153923360	-	460	526	496	468	487.5	-0.0325548	0.90534	0.967218
DENND4B	ENSG00000198837.10	chr1:153929501-153946718	-	67	52	104	59	70.5	0.45391	0.353779	0.637166
CRTC2	ENSG00000160741.17	chr1:153947669-153958615	-	148	141	166	167	155.5	0.204452	0.555998	0.783033
SLC39A1	ENSG00000143570.19	chr1:153959099-153968184	-	265	260	230	293	262	-0.00550687	0.985959	0.996067
AL358472.7	ENSG00000285779.1	chr1:153959151-153975887	-	266	305	291	280	285.5	-3.69289e-07	0.999999	0.999999
CREB3L4	ENSG00000143578.16	chr1:153967534-153974361	+	25	23	25	12	21.25	-0.37551	0.628312	NA
JTB	ENSG00000143543.15	chr1:153974269-153977674	-	316	372	488	386	390.5	0.345224	0.241585	0.52005
AL358472.6	ENSG00000285641.1	chr1:153975850-153986246	-	529	505	596	420	512.5	-0.0253362	0.930598	0.976131
RAB13	ENSG00000143545.10	chr1:153981617-153986358	-	175	220	178	111	171	-0.450784	0.227571	0.50439
RPS27	ENSG00000177954.14	chr1:153990762-153992155	+	2267	2491	2648	4606	3003	0.608421	0.0374399	0.172972
TPM3	ENSG00000143549.21	chr1:154155304-154194648	-	672	1058	761	947	859.5	-0.0184645	0.950554	0.98355
C1orf43	ENSG00000143612.21	chr1:154206696-154220637	-	601	684	520	468	568.25	-0.379186	0.159283	0.415975
UBAP2L	ENSG00000143569.19	chr1:154220179-154271510	+	1049	1144	1242	2035	1367.5	0.579469	0.0456877	0.19464
HAX1	ENSG00000143575.15	chr1:154272589-154275875	+	425	596	481	489	497.75	-0.0739266	0.798998	0.91769
ATP8B2	ENSG00000143515.18	chr1:154325553-154351304	+	14	20	25	10	17.25	0.0418186	0.961501	NA
IL6R	ENSG00000160712.13	chr1:154405193-154469450	+	23	32	37	47	34.75	0.610956	0.320835	NA
TDRD10	ENSG00000163239.12	chr1:154502219-154548147	+	0	0	4	1	1.25	3.76458	0.252527	NA
UBE2Q1	ENSG00000160714.10	chr1:154548577-154559028	-	249	324	261	289	280.75	-0.0591039	0.849718	0.942335
CHRNB2	ENSG00000160716.6	chr1:154567778-154580013	+	0	0	3	1	1	3.44265	0.335665	NA
ADAR	ENSG00000160710.17	chr1:154582057-154628013	-	1069	1189	1218	1542	1254.5	0.289622	0.26159	0.545403
KCNN3	ENSG00000143603.19	chr1:154697455-154870281	-	5	6	12	4	6.75	0.540565	0.680498	NA
PMVK	ENSG00000163344.6	chr1:154924740-154936719	-	89	133	172	115	127.25	0.37049	0.362613	0.64362
PBXIP1	ENSG00000163346.17	chr1:154944076-154956123	-	103	79	135	79	99	0.233672	0.594379	0.80834
PYGO2	ENSG00000163348.4	chr1:154957026-154963853	-	71	73	142	109	98.75	0.801618	0.0514208	0.210555
SHC1	ENSG00000160691.19	chr1:154962298-154974395	-	301	282	312	305	300	0.0817742	0.781666	0.909016
CKS1B	ENSG00000173207.13	chr1:154974653-154979251	+	301	435	406	428	392.5	0.180341	0.552558	0.780443
FLAD1	ENSG00000160688.19	chr1:154983338-154993111	+	190	234	296	232	238	0.316473	0.332262	0.619264
ZBTB7B	ENSG00000160685.13	chr1:155002630-155018522	+	108	107	142	152	127.25	0.451479	0.222078	0.497639
DCST2	ENSG00000163354.15	chr1:155018520-155033781	-	2	1	2	0	1.25	-0.584957	0.84545	NA
DCST1	ENSG00000163357.11	chr1:155033824-155050930	+	9	11	11	9	10	-1.85891e-06	0.999999	NA
ADAM15	ENSG00000143537.14	chr1:155050566-155062775	+	508	539	595	532	543.5	0.106226	0.692328	0.863313
EFNA4	ENSG00000243364.8	chr1:155063737-155069553	+	43	27	59	49	44.5	0.625603	0.266457	0.550812
AL691442.2	ENSG00000251246.1	chr1:155063748-155086807	+	14	18	47	13	23	0.906888	0.266139	NA
EFNA3	ENSG00000143590.14	chr1:155078837-155087538	+	17	33	68	25	35.75	0.895301	0.193604	NA
EFNA1	ENSG00000169242.12	chr1:155127876-155134899	+	173	172	214	237	199	0.386531	0.235789	0.513519
SLC50A1	ENSG00000169241.19	chr1:155135344-155138857	+	154	172	105	66	124.25	-0.930876	0.0197117	0.117186
DPM3	ENSG00000179085.8	chr1:155139891-155140595	-	306	278	354	231	292.25	0.00246782	0.993967	0.999052
KRTCAP2	ENSG00000163463.13	chr1:155169408-155173475	-	462	558	677	634	582.75	0.362098	0.181318	0.444375
AL713999.1	ENSG00000273088.2	chr1:155169409-155187272	-	423	417	581	518	484.75	0.38773	0.154876	0.41003
TRIM46	ENSG00000163462.18	chr1:155173787-155184971	+	0	1	2	0	0.75	0.999983	0.806837	NA
MUC1	ENSG00000185499.16	chr1:155185824-155192916	-	26	12	17	31	21.5	0.337033	0.671106	NA
THBS3	ENSG00000169231.13	chr1:155195588-155209051	-	8	8	8	3	6.75	-0.54057	0.677788	NA
MTX1	ENSG00000173171.14	chr1:155208699-155213824	+	385	379	456	395	403.75	0.155586	0.581147	0.799783
GBA	ENSG00000177628.16	chr1:155234452-155244699	-	502	459	785	966	678	0.86557	0.00129524	0.0197036
FAM189B	ENSG00000160767.21	chr1:155247205-155255483	-	142	118	117	108	121.25	-0.208587	0.582659	0.801244
SCAMP3	ENSG00000116521.11	chr1:155255979-155262430	-	489	471	692	668	580	0.5025	0.0564483	0.220987
CLK2	ENSG00000176444.19	chr1:155262868-155278491	-	72	86	65	48	67.75	-0.483602	0.305246	0.589488
HCN3	ENSG00000143630.10	chr1:155277463-155289848	+	15	25	13	13	16.5	-0.621489	0.467013	NA
PKLR	ENSG00000143627.19	chr1:155289293-155301438	-	2	0	3	0	1.25	0.584953	0.85747	NA
FDPS	ENSG00000160752.15	chr1:155308748-155320666	+	1442	1662	1204	1212	1380	-0.361508	0.1416	0.389805
RUSC1	ENSG00000160753.16	chr1:155320894-155331114	+	111	97	222	131	140.25	0.763084	0.0543346	0.216736
ASH1L	ENSG00000116539.13	chr1:155335268-155562807	-	243	323	185	244	248.75	-0.399825	0.227806	0.504465
MSTO1	ENSG00000125459.17	chr1:155610205-155614951	+	210	201	159	220	197.5	-0.116941	0.731314	0.883011
YY1AP1	ENSG00000163374.19	chr1:155659443-155689000	-	225	275	261	266	256.75	0.0758745	0.807412	0.921279
DAP3	ENSG00000132676.16	chr1:155687960-155739010	+	656	828	582	684	687.5	-0.229214	0.402419	0.675512
GON4L	ENSG00000116580.18	chr1:155749662-155859400	-	193	230	246	229	224.5	0.167269	0.601308	0.812577
SYT11	ENSG00000132718.9	chr1:155859567-155885199	+	0	6	7	1	3.5	0.415032	0.836526	NA
RIT1	ENSG00000143622.11	chr1:155897808-155911404	-	62	49	48	35	48.5	-0.419377	0.434758	0.699562
KHDC4	ENSG00000132680.11	chr1:155913045-155934413	-	158	164	143	167	158	-0.0547929	0.875193	0.953512
RXFP4	ENSG00000173080.6	chr1:155941638-155943087	+	1	0	1	0	0.5	1.18223e-05	0.999998	NA
ARHGEF2	ENSG00000116584.20	chr1:155946851-156007070	-	268	266	245	196	243.75	-0.276061	0.382853	0.660837
SSR2	ENSG00000163479.14	chr1:156009048-156020951	-	711	727	1084	1011	883.25	0.542886	0.0308422	0.155181
UBQLN4	ENSG00000160803.8	chr1:156035299-156053798	-	274	255	400	309	309.5	0.422517	0.166406	0.424813
LAMTOR2	ENSG00000116586.12	chr1:156054782-156058506	+	225	288	221	226	240	-0.198684	0.53396	0.766831
MEX3A	ENSG00000254726.3	chr1:156072013-156082465	-	18	30	32	8	22	-0.263036	0.752899	NA
LMNA	ENSG00000160789.21	chr1:156082573-156140089	+	2815	2449	4020	4402	3421.5	0.678003	0.00440937	0.0442678
SEMA4A	ENSG00000196189.13	chr1:156147366-156177752	+	0	1	0	1	0.5	1.18223e-05	0.999998	NA
SLC25A44	ENSG00000160785.13	chr1:156193932-156212796	+	104	130	168	178	145	0.564263	0.118955	0.349983
PMF1-BGLAP	ENSG00000260238.6	chr1:156212982-156243332	+	177	200	164	212	188.25	-0.0038323	0.991028	0.997818
PMF1	ENSG00000160783.19	chr1:156212993-156240042	+	192	220	182	251	211.25	0.0717222	0.831746	0.93376
BGLAP	ENSG00000242252.2	chr1:156242184-156243317	+	2	2	4	2	2.5	0.584957	0.774213	NA
PAQR6	ENSG00000160781.17	chr1:156243320-156248117	-	1	1	1	0	0.75	-0.999978	0.791448	NA
SMG5	ENSG00000198952.8	chr1:156249224-156282825	-	116	119	235	195	166.25	0.871675	0.0121553	0.0848102
TMEM79	ENSG00000163472.19	chr1:156282935-156293185	+	13	8	31	12	16	1.03394	0.257644	NA
GLMP	ENSG00000198715.13	chr1:156290089-156295689	-	166	187	233	170	189	0.191111	0.579936	0.798879
CCT3	ENSG00000163468.15	chr1:156308968-156367873	-	5239	5675	3867	6381	5290.5	-0.090838	0.746312	0.890067
TSACC	ENSG00000163467.12	chr1:156337314-156346995	+	8	7	7	9	7.75	0.0931072	0.937694	NA
RHBG	ENSG00000132677.13	chr1:156369211-156385219	+	1	0	0	0	0.25	-1.44263	0.772833	NA
MEF2D	ENSG00000116604.18	chr1:156463727-156500779	-	176	176	242	195	197.25	0.312057	0.347652	0.632088
IQGAP3	ENSG00000183856.11	chr1:156525405-156572604	-	175	143	122	132	143	-0.324199	0.370922	0.650882
TTC24	ENSG00000187862.12	chr1:156579727-156586770	+	0	2	1	1	1	-1.16173e-13	1	NA
NAXE	ENSG00000163382.12	chr1:156591762-156594299	+	443	477	529	381	457.5	-0.0157677	0.957114	0.986181
GPATCH4	ENSG00000160818.17	chr1:156594301-156601496	-	386	435	462	757	510	0.570243	0.0681225	0.246898
BCAN	ENSG00000132692.19	chr1:156641390-156659532	+	0	0	2	1	0.75	3.0276	0.449803	NA
NES	ENSG00000132688.11	chr1:156668763-156677407	-	105	80	63	50	74.5	-0.711203	0.120389	0.352402
CRABP2	ENSG00000143320.9	chr1:156699606-156705816	-	142	151	118	31	110.5	-0.975589	0.061793	0.232458
ISG20L2	ENSG00000143319.17	chr1:156721891-156728766	-	242	230	291	298	265.25	0.31948	0.291535	0.577459
RRNAD1	ENSG00000143303.12	chr1:156728442-156736960	+	68	60	111	69	77	0.491852	0.288347	0.574302
MRPL24	ENSG00000143314.12	chr1:156737303-156741590	-	381	412	494	468	438.75	0.278716	0.312312	0.597659
HDGF	ENSG00000143321.19	chr1:156742109-156766925	-	2053	2155	1515	1899	1905.5	-0.301672	0.22613	0.502744
PRCC	ENSG00000143294.15	chr1:156750610-156800815	+	391	446	435	462	433.5	0.09988	0.720043	0.877493
SH2D2A	ENSG00000027869.12	chr1:156806243-156816848	-	110	123	113	120	116.5	-4.98364e-07	0.999999	0.999999
NTRK1	ENSG00000198400.12	chr1:156815640-156881850	+	1	1	5	2	2.25	1.80734	0.420944	NA
INSRR	ENSG00000027644.5	chr1:156840063-156859117	-	6	0	3	3	3	-3.41211e-06	0.999999	NA
PEAR1	ENSG00000187800.13	chr1:156893698-156916434	+	2	1	5	1	2.25	0.999991	0.6516	NA
LRRC71	ENSG00000160838.14	chr1:156920632-156933094	+	1	0	0	0	0.25	-1.44263	0.772833	NA
ARHGEF11	ENSG00000132694.19	chr1:156934840-157045742	-	80	88	160	129	114.25	0.782608	0.04511	0.193645
ETV3L	ENSG00000253831.3	chr1:157092043-157112412	-	5	5	14	17	10.25	1.63226	0.131548	NA
ETV3	ENSG00000117036.12	chr1:157121191-157138474	-	106	98	124	161	122.25	0.482392	0.208539	0.483014
FCRL5	ENSG00000143297.19	chr1:157513377-157552515	-	1	0	1	0	0.5	1.18223e-05	0.999998	NA
FCRL3	ENSG00000160856.21	chr1:157674321-157700769	-	7	2	1	0	2.5	-3.1699	0.200643	NA
FCRL1	ENSG00000163534.15	chr1:157794403-157820120	-	0	0	0	0	0	NA	NA	NA
KIRREL1	ENSG00000183853.18	chr1:157993273-158100262	+	192	194	179	213	194.5	0.0222524	0.946346	0.982197
CD1E	ENSG00000158488.16	chr1:158353696-158357553	+	0	0	0	0	0	NA	NA	NA
OR10K2	ENSG00000180708.5	chr1:158418210-158426237	-	1	0	0	0	0.25	-1.44263	0.772833	NA
OR10K1	ENSG00000173285.4	chr1:158461574-158470857	+	0	2	1	0	0.75	-0.999974	0.806839	NA
OR6Y1	ENSG00000197532.2	chr1:158544550-158554405	-	0	2	2	2	1.5	0.999989	0.717655	NA
OR10X1	ENSG00000279111.2	chr1:158578919-158579899	-	0	0	0	0	0	NA	NA	NA
OR10Z1	ENSG00000198967.4	chr1:158605268-158612514	+	1	1	0	1	0.75	-0.999978	0.791448	NA
SPTA1	ENSG00000163554.15	chr1:158610704-158686715	-	1	0	0	0	0.25	-1.44263	0.772833	NA
OR6N1	ENSG00000197403.4	chr1:158747814-158772195	-	2	0	0	2	1	-1.98319e-16	1	NA
OR6K6	ENSG00000180433.5	chr1:158754720-158755891	+	0	0	0	0	0	NA	NA	NA
MNDA	ENSG00000163563.8	chr1:158831351-158849506	+	0	0	1	0	0.25	1.44267	0.772827	NA
PYHIN1	ENSG00000163564.15	chr1:158930796-158977059	+	3	1	2	2	2	-2.56421e-06	0.999999	NA
IFI16	ENSG00000163565.18	chr1:158999968-159055155	+	231	288	217	317	263.25	0.0411048	0.901652	0.966144
CADM3	ENSG00000162706.13	chr1:159171609-159203313	+	0	1	0	0	0.25	-1.44263	0.772833	NA
OR10J1	ENSG00000196184.10	chr1:159437845-159443078	+	0	1	1	1	0.75	0.999986	0.791447	NA
CRP	ENSG00000132693.12	chr1:159712289-159714589	-	2	0	0	1	0.75	-0.999974	0.806839	NA
DUSP23	ENSG00000158716.9	chr1:159780932-159782543	+	74	85	80	74	78.25	-0.046097	0.916106	0.970687
SLAMF8	ENSG00000158714.11	chr1:159826811-159837492	+	0	0	0	0	0	NA	NA	NA
AL590560.2	ENSG00000256029.6	chr1:159834474-159873053	-	0	0	1	0	0.25	1.44267	0.772827	NA
VSIG8	ENSG00000243284.1	chr1:159854316-159862657	-	0	0	0	1	0.25	1.44267	0.772827	NA
CFAP45	ENSG00000213085.10	chr1:159872364-159900165	-	8	4	1	6	4.75	-0.777608	0.624621	NA
TAGLN2	ENSG00000158710.15	chr1:159918107-159925507	-	2517	2416	2403	3662	2749.5	0.298042	0.271537	0.556558
IGSF9	ENSG00000085552.17	chr1:159927039-159945613	-	0	1	3	5	2.25	2.99998	0.235846	NA
KCNJ10	ENSG00000177807.10	chr1:159998651-160070160	-	0	0	1	0	0.25	1.44267	0.772827	NA
PIGM	ENSG00000143315.8	chr1:160024953-160031990	-	36	29	44	39	37	0.352671	0.55052	NA
KCNJ9	ENSG00000162728.5	chr1:160081538-160090563	+	14	12	49	1	19	0.943413	0.394702	NA
IGSF8	ENSG00000162729.14	chr1:160091340-160098943	-	195	198	282	225	225	0.367456	0.254917	0.536523
ATP1A2	ENSG00000018625.15	chr1:160115759-160143591	+	2	1	4	1	2	0.736958	0.74942	NA
ATP1A4	ENSG00000132681.17	chr1:160151586-160186980	+	2	1	2	2	1.75	0.415032	0.862591	NA
CASQ1	ENSG00000143318.13	chr1:160190575-160201886	+	0	1	1	0	0.5	1.18223e-05	0.999998	NA
PEA15	ENSG00000162734.13	chr1:160205380-160215376	+	107	150	188	173	154.5	0.49023	0.178015	0.440402
DCAF8	ENSG00000132716.19	chr1:160215715-160262549	-	147	163	145	133	147	-0.157184	0.658102	0.845265
AL139011.2	ENSG00000258465.8	chr1:160216800-160285130	-	202	211	177	211	200.25	-0.0900855	0.783969	0.910415
PEX19	ENSG00000162735.19	chr1:160276807-160286348	-	149	169	161	124	150.75	-0.158065	0.6619	0.847247
COPA	ENSG00000122218.16	chr1:160288594-160343273	-	2249	2338	2326	2527	2360	0.0813256	0.730526	0.882676
NCSTN	ENSG00000162736.17	chr1:160343316-160358952	+	494	595	669	718	619	0.348963	0.194232	0.464951
NHLH1	ENSG00000171786.6	chr1:160367071-160372846	+	0	1	1	0	0.5	1.18223e-05	0.999998	NA
VANGL2	ENSG00000162738.6	chr1:160400564-160428670	+	1	2	5	0	2	0.736957	0.76759	NA
SLAMF6	ENSG00000162739.14	chr1:160485030-160523262	-	0	0	0	0	0	NA	NA	NA
CD84	ENSG00000066294.15	chr1:160541095-160579516	-	2	1	2	0	1.25	-0.584957	0.84545	NA
CD48	ENSG00000117091.10	chr1:160678746-160711831	-	0	0	0	0	0	NA	NA	NA
SLAMF7	ENSG00000026751.17	chr1:160739057-160754821	+	0	0	0	1	0.25	1.44267	0.772827	NA
LY9	ENSG00000122224.18	chr1:160796074-160828261	+	0	0	1	0	0.25	1.44267	0.772827	NA
ITLN2	ENSG00000158764.7	chr1:160945025-160954809	-	0	1	0	0	0.25	-1.44263	0.772833	NA
F11R	ENSG00000158769.18	chr1:160995211-161021343	-	58	57	173	83	92.75	1.15451	0.0140022	0.092747
AL591806.3	ENSG00000270149.5	chr1:160997957-161038962	-	75	72	204	109	115	1.09035	0.0112157	0.0807229
USF1	ENSG00000158773.14	chr1:161039251-161045977	-	158	136	228	206	182	0.561878	0.0958614	0.306445
ARHGAP30	ENSG00000186517.14	chr1:161046946-161069970	-	0	1	1	0	0.5	1.18223e-05	0.999998	NA
NECTIN4	ENSG00000143217.9	chr1:161070998-161089558	-	1	10	7	1	4.75	-0.459433	0.785723	NA
KLHDC9	ENSG00000162755.14	chr1:161098361-161100346	+	0	0	1	0	0.25	1.44267	0.772827	NA
PFDN2	ENSG00000143256.5	chr1:161100556-161118055	-	650	686	633	694	665.75	-0.00975195	0.970137	0.990376
NIT1	ENSG00000158793.14	chr1:161118086-161125445	+	155	144	131	91	130.25	-0.429586	0.26237	0.546487
DEDD	ENSG00000158796.17	chr1:161120974-161132688	-	72	94	120	94	95	0.366427	0.384063	0.661279
UFC1	ENSG00000143222.12	chr1:161152776-161158856	+	212	257	255	366	272.5	0.405005	0.216246	0.491848
USP21	ENSG00000143258.16	chr1:161159450-161165723	+	20	26	43	22	27.75	0.498804	0.47449	NA
PPOX	ENSG00000143224.18	chr1:161166056-161178013	+	76	60	48	52	59	-0.443607	0.366187	0.647097
B4GALT3	ENSG00000158850.15	chr1:161171310-161177968	-	96	128	161	97	120.5	0.203872	0.622735	0.825855
ADAMTS4	ENSG00000158859.10	chr1:161184302-161199054	-	74	102	78	35	72.25	-0.639253	0.21154	0.486592
NDUFS2	ENSG00000158864.12	chr1:161197104-161214395	+	1259	1336	812	959	1091.5	-0.551171	0.029148	0.150062
FCER1G	ENSG00000158869.11	chr1:161215234-161220699	+	0	0	0	0	0	NA	NA	NA
APOA2	ENSG00000158874.11	chr1:161222292-161223631	-	2	0	0	0	0.5	-2.44261	0.617583	NA
TOMM40L	ENSG00000158882.15	chr1:161225939-161230746	+	63	72	71	72	69.5	0.0830551	0.855568	0.944995
PCP4L1	ENSG00000248485.2	chr1:161258745-161285450	+	0	0	0	0	0	NA	NA	NA
SDHC	ENSG00000143252.15	chr1:161314381-161371964	+	672	893	700	729	748.5	-0.131157	0.629468	0.829526
CFAP126	ENSG00000188931.4	chr1:161364733-161367876	-	0	0	0	0	0	NA	NA	NA
FCGR2A	ENSG00000143226.15	chr1:161505430-161524013	+	0	0	0	1	0.25	1.44267	0.772827	NA
HSPA6	ENSG00000173110.8	chr1:161524540-161526894	+	21	12	10	31	18.5	0.313156	0.719207	NA
FCGR3A	ENSG00000203747.12	chr1:161541759-161550737	-	0	0	0	0	0	NA	NA	NA
FCGR3B	ENSG00000162747.12	chr1:161623196-161631963	-	0	0	0	0	0	NA	NA	NA
FCRLB	ENSG00000162746.14	chr1:161721563-161728143	+	2	0	2	2	1.5	0.999989	0.717655	NA
DUSP12	ENSG00000081721.12	chr1:161749758-161757238	+	154	130	108	104	124	-0.421827	0.262028	0.546039
ATF6	ENSG00000118217.6	chr1:161766320-161964070	+	450	541	415	599	501.25	0.0331003	0.911889	0.96966
OLFML2B	ENSG00000162745.10	chr1:161983192-162023854	-	1	0	2	0	0.75	0.999983	0.806837	NA
NOS1AP	ENSG00000198929.13	chr1:162069691-162370475	+	9	6	10	4	7.25	-0.0995378	0.936991	NA
AL512785.2	ENSG00000254706.3	chr1:162365407-162383531	+	9	5	7	11	8	0.362567	0.760985	NA
C1orf226	ENSG00000239887.6	chr1:162378841-162386812	+	16	20	11	18	16.25	-0.311945	0.716106	NA
UHMK1	ENSG00000152332.16	chr1:162497251-162529631	+	149	182	57	105	123.25	-1.03084	0.0137934	0.0920698
UAP1	ENSG00000117143.13	chr1:162561506-162599842	+	397	490	253	357	374.25	-0.540125	0.0812812	0.27488
DDR2	ENSG00000162733.19	chr1:162631373-162787405	+	309	403	348	252	328	-0.246915	0.437402	0.701646
HSD17B7	ENSG00000132196.15	chr1:162790702-162812817	+	85	148	52	74	89.75	-0.886907	0.0543918	0.216765
CCDC190	ENSG00000185860.13	chr1:162824458-162868815	-	0	0	0	0	0	NA	NA	NA
RGS4	ENSG00000117152.13	chr1:163068775-163076802	+	0	10	5	0	3.75	-0.999999	0.640583	NA
RGS5	ENSG00000143248.13	chr1:163111121-163321791	-	4	142	157	1	76	0.113933	0.966238	0.989111
NUF2	ENSG00000143228.13	chr1:163266576-163355764	+	232	377	100	161	217.5	-1.22239	0.00126588	0.0193669
PBX1	ENSG00000185630.19	chr1:164555584-164899296	+	284	260	166	138	212	-0.839536	0.0101727	0.0760005
RXRG	ENSG00000143171.13	chr1:165400922-165445355	-	1	1	7	0	2.25	1.80734	0.464017	NA
MGST3	ENSG00000143198.13	chr1:165631213-165661796	+	1857	2886	1026	1366	1783.75	-0.987583	0.000687554	0.0131182
ALDH9A1	ENSG00000143149.12	chr1:165662216-165698863	-	586	843	664	748	710.25	-0.0172662	0.951656	0.984456
TMCO1	ENSG00000143183.17	chr1:165724293-165827755	-	511	705	275	464	488.75	-0.718497	0.0290606	0.149809
UCK2	ENSG00000143179.16	chr1:165827614-165911618	+	579	504	667	627	594.25	0.256804	0.335715	0.621795
FAM78B	ENSG00000188859.7	chr1:166057426-166167001	-	0	0	1	0	0.25	1.44267	0.772827	NA
POGK	ENSG00000143157.12	chr1:166839447-166856359	+	123	162	178	186	162.25	0.352976	0.31816	0.603889
TADA1	ENSG00000152382.6	chr1:166856510-166876264	-	82	95	113	135	106.25	0.48659	0.221466	0.497387
ILDR2	ENSG00000143195.13	chr1:166895711-166975540	-	1	0	4	0	1.25	1.99997	0.552985	NA
MAEL	ENSG00000143194.13	chr1:166975582-167022214	+	0	0	2	1	0.75	3.0276	0.449803	NA
GPA33	ENSG00000143167.12	chr1:167052836-167166479	-	1	1	1	0	0.75	-0.999978	0.791448	NA
DUSP27	ENSG00000198842.10	chr1:167094075-167129165	+	1	2	1	0	1	-1.58494	0.638788	NA
POU2F1	ENSG00000143190.23	chr1:167220876-167427345	+	106	126	53	69	88.5	-0.927244	0.0309976	0.155651
CD247	ENSG00000198821.11	chr1:167430640-167518610	-	0	0	2	1	0.75	3.0276	0.449803	NA
CREG1	ENSG00000143162.9	chr1:167529117-167553805	-	185	234	143	217	194.75	-0.218954	0.540617	0.770629
RCSD1	ENSG00000198771.11	chr1:167630093-167708696	+	2	1	0	0	0.75	-3.02759	0.449805	NA
MPZL1	ENSG00000197965.12	chr1:167721192-167791919	+	586	702	501	598	596.75	-0.228942	0.404873	0.677798
ADCY10	ENSG00000143199.18	chr1:167809386-167914215	-	5	1	2	1	2.25	-0.999997	0.651598	NA
MPC2	ENSG00000143158.11	chr1:167916675-167937072	-	395	523	143	240	325.25	-1.26115	0.000223257	0.00639017
DCAF6	ENSG00000143164.15	chr1:167935783-168075843	+	220	331	144	148	210.75	-0.916084	0.00821286	0.0665966
GPR161	ENSG00000143147.14	chr1:168079543-168137667	-	10	13	18	7	12	0.120292	0.905071	NA
TIPRL	ENSG00000143155.13	chr1:168178962-168202109	+	355	464	188	193	300	-1.10407	0.000356602	0.00856241
SFT2D2	ENSG00000213064.10	chr1:168225938-168253021	+	177	292	125	156	187.5	-0.739018	0.0464924	0.197194
XCL2	ENSG00000143185.4	chr1:168540768-168543997	-	0	0	0	0	0	NA	NA	NA
XCL1	ENSG00000143184.5	chr1:168576605-168582069	+	0	0	0	0	0	NA	NA	NA
DPT	ENSG00000143196.5	chr1:168695468-168729206	-	0	0	0	0	0	NA	NA	NA
ATP1B1	ENSG00000143153.13	chr1:169105697-169132722	+	1232	1411	563	912	1029.5	-0.841462	0.0041595	0.0427523
NME7	ENSG00000143156.14	chr1:169132531-169367948	-	114	158	77	63	103	-0.95818	0.0210185	0.121853
BLZF1	ENSG00000117475.14	chr1:169367970-169396540	+	117	157	73	126	118.25	-0.461408	0.272304	0.557649
CCDC181	ENSG00000117477.12	chr1:169394870-169460669	-	0	0	0	0	0	NA	NA	NA
SLC19A2	ENSG00000117479.15	chr1:169463909-169485944	-	53	89	68	59	67.25	-0.161063	0.741096	0.887754
F5	ENSG00000198734.12	chr1:169511951-169586588	-	2	2	4	1	2.25	0.321924	0.881724	NA
C1orf112	ENSG00000000460.17	chr1:169662007-169854080	+	121	155	63	91	107.5	-0.841738	0.0417337	0.185569
SELE	ENSG00000007908.16	chr1:169722640-169764705	-	0	0	0	0	0	NA	NA	NA
METTL18	ENSG00000171806.12	chr1:169792529-169794963	-	34	57	31	33	38.75	-0.507795	0.394608	NA
SCYL3	ENSG00000000457.14	chr1:169849631-169894267	-	45	74	33	31	45.75	-0.894818	0.111154	0.337127
KIFAP3	ENSG00000075945.13	chr1:169921326-170085208	-	229	352	169	155	226.25	-0.842545	0.0144402	0.0943499
GORAB	ENSG00000120370.13	chr1:170532131-170553834	+	47	113	69	87	79	-0.0365267	0.942427	0.981519
MROH9	ENSG00000117501.14	chr1:170935471-171064765	+	0	2	0	0	0.5	-2.44261	0.617583	NA
FMO4	ENSG00000076258.10	chr1:171314183-171342084	+	2	2	2	2	2	-2.5049e-06	0.999999	NA
PRRC2C	ENSG00000117523.16	chr1:171485551-171593511	+	1374	1411	966	1388	1284.75	-0.242563	0.369529	0.649015
MYOCOS	ENSG00000283683.1	chr1:171600621-171638799	+	2	11	8	1	5.5	-0.530516	0.734741	NA
MYOC	ENSG00000034971.17	chr1:171635417-171652688	-	0	0	0	0	0	NA	NA	NA
VAMP4	ENSG00000117533.15	chr1:171700160-171742074	-	31	49	26	18	31	-0.862497	0.191142	NA
EEF1AKNMT	ENSG00000010165.20	chr1:171781660-171814023	+	386	367	395	562	427.5	0.345869	0.246769	0.526295
DNM3	ENSG00000197959.14	chr1:171841498-172418466	+	12	8	4	5	7.25	-1.152	0.358768	NA
PIGC	ENSG00000135845.10	chr1:172370189-172444086	-	92	113	103	73	95.25	-0.220049	0.603282	0.81409
SUCO	ENSG00000094975.14	chr1:172532349-172611833	+	58	108	65	70	75.25	-0.298224	0.533947	0.766831
TNFSF4	ENSG00000117586.11	chr1:173183731-173207331	-	1	0	0	0	0.25	-1.44263	0.772833	NA
PRDX6	ENSG00000117592.9	chr1:173477330-173488815	+	4074	4477	2814	3339	3676	-0.474803	0.0480936	0.201929
AL139142.2	ENSG00000285777.1	chr1:173596060-173669837	-	0	1	1	0	0.5	1.18223e-05	0.999998	NA
ANKRD45	ENSG00000183831.7	chr1:173608336-173669851	-	2	0	1	0	0.75	-0.999974	0.806839	NA
KLHL20	ENSG00000076321.11	chr1:173714941-173786692	+	36	63	66	89	63.5	0.646767	0.201839	0.474372
CENPL	ENSG00000120334.15	chr1:173799550-173824720	-	73	106	60	51	72.5	-0.6894	0.139294	0.385791
DARS2	ENSG00000117593.12	chr1:173824653-173858808	+	426	527	181	310	361	-0.956754	0.00426906	0.043465
ZBTB37	ENSG00000185278.15	chr1:173868082-173903549	+	21	21	13	17	18	-0.485428	0.549111	NA
RC3H1	ENSG00000135870.12	chr1:173931084-174022357	-	63	106	70	73	78	-0.241009	0.602792	0.813726
RABGAP1L	ENSG00000152061.23	chr1:174159410-174995308	+	32	21	16	12	20.25	-0.920566	0.240836	NA
CACYBP	ENSG00000116161.18	chr1:174999163-175012027	+	1969	2716	1249	1776	1927.5	-0.631114	0.0253612	0.138049
MRPS14	ENSG00000120333.4	chr1:175010789-175023425	-	214	243	161	159	194.25	-0.514123	0.118452	0.349587
KIAA0040	ENSG00000235750.10	chr1:175156986-175192999	-	92	85	90	65	83	-0.191482	0.661693	0.847247
TNR	ENSG00000116147.17	chr1:175315194-175743616	-	2	1	1	2	1.5	-1.94573e-06	0.999999	NA
COP1	ENSG00000143207.21	chr1:175944831-176207286	-	127	199	102	114	135.5	-0.593841	0.127644	0.365763
PAPPA2	ENSG00000116183.11	chr1:176463171-176845601	+	0	0	1	0	0.25	1.44267	0.772827	NA
ASTN1	ENSG00000152092.16	chr1:176857302-177164973	-	1	0	2	1	1	1.58494	0.638788	NA
BRINP2	ENSG00000198797.7	chr1:177170958-177282422	+	1	0	1	0	0.5	1.18223e-05	0.999998	NA
RASAL2	ENSG00000075391.17	chr1:178094104-178484147	+	83	135	82	117	104.25	-0.13156	0.761134	0.897822
TEX35	ENSG00000240021.10	chr1:178513109-178548602	+	0	0	0	0	0	NA	NA	NA
RALGPS2	ENSG00000116191.17	chr1:178725147-178921841	+	97	143	74	31	86.25	-1.19265	0.0170196	0.105992
FAM20B	ENSG00000116199.12	chr1:179025804-179076567	+	101	124	87	57	92.25	-0.643857	0.138336	0.384246
TOR3A	ENSG00000186283.14	chr1:179082070-179098023	+	147	477	334	272	307.5	-0.042229	0.923416	0.974485
ABL2	ENSG00000143322.21	chr1:179099330-179229684	-	196	219	189	255	214.75	0.0974479	0.770151	0.902998
SOAT1	ENSG00000057252.13	chr1:179293714-179358680	+	741	976	329	465	627.75	-1.11268	0.000177192	0.00552941
AXDND1	ENSG00000162779.22	chr1:179365720-179554735	+	1	0	1	3	1.25	1.99998	0.521061	NA
TDRD5	ENSG00000162782.16	chr1:179591613-179691272	+	0	0	2	0	0.5	2.44264	0.617579	NA
FAM163A	ENSG00000143340.6	chr1:179743163-179816198	+	1	4	3	0	2	-0.736963	0.76603	NA
TOR1AIP2	ENSG00000169905.12	chr1:179839967-179877803	-	487	596	213	283	394.75	-1.12662	0.000189645	0.00577195
TOR1AIP1	ENSG00000143337.18	chr1:179882042-179925000	+	276	322	184	223	251.25	-0.555117	0.0794132	0.271577
CEP350	ENSG00000135837.16	chr1:179954773-180114875	+	190	256	174	230	212.5	-0.142689	0.677758	0.857012
QSOX1	ENSG00000116260.17	chr1:180154869-180204030	+	276	200	278	234	247	0.105182	0.748587	0.89094
LHX4	ENSG00000121454.6	chr1:180230264-180278984	+	28	30	43	23	31	0.186412	0.776977	NA
ACBD6	ENSG00000230124.8	chr1:180269653-180502954	-	335	384	245	265	307.25	-0.495495	0.0959952	0.306561
XPR1	ENSG00000143324.14	chr1:180632022-180890279	+	289	322	139	169	229.75	-0.988242	0.00216109	0.027593
KIAA1614	ENSG00000135835.12	chr1:180912897-180951614	+	4	0	0	0	1	-3.44262	0.379329	NA
STX6	ENSG00000135823.14	chr1:180972712-181023121	-	124	144	121	106	123.75	-0.239541	0.525288	0.764867
MR1	ENSG00000153029.14	chr1:181033425-181061938	+	53	61	102	49	66.25	0.405514	0.429431	0.694481
IER5	ENSG00000162783.11	chr1:181088700-181092900	+	204	145	240	283	218	0.583583	0.0846266	0.281893
CACNA1E	ENSG00000198216.12	chr1:181317690-181808084	+	1	0	2	0	0.75	0.999983	0.806837	NA
ZNF648	ENSG00000179930.6	chr1:182054570-182061712	-	1	1	0	1	0.75	-0.999978	0.791448	NA
GLUL	ENSG00000135821.19	chr1:182378098-182392206	-	186	166	73	83	127	-1.17403	0.00183701	0.0245047
RNASEL	ENSG00000135828.11	chr1:182573634-182589256	-	22	33	34	15	26	-0.166651	0.819425	NA
RGS16	ENSG00000143333.7	chr1:182598623-182604389	-	17	21	25	15	19.5	0.0739992	0.925574	NA
RGS8	ENSG00000135824.12	chr1:182641816-182684576	-	1	1	3	0	1.25	0.584955	0.846771	NA
NPL	ENSG00000135838.13	chr1:182789293-182830384	+	20	17	14	10	15.25	-0.624492	0.477001	NA
DHX9	ENSG00000135829.17	chr1:182839347-182887982	+	1849	2425	989	2162	1856.25	-0.439778	0.19632	0.467798
SHCBP1L	ENSG00000157060.16	chr1:182899865-182953525	-	0	0	0	1	0.25	1.44267	0.772827	NA
LAMC1	ENSG00000135862.6	chr1:183023420-183145592	+	923	857	551	634	741.25	-0.58699	0.0242551	0.13414
LAMC2	ENSG00000058085.15	chr1:183186238-183245127	+	1	7	1	3	3	-0.999998	0.614282	NA
NMNAT2	ENSG00000157064.11	chr1:183248237-183418380	-	0	2	7	5	3.5	2.58495	0.19649	NA
SMG7	ENSG00000116698.21	chr1:183472216-183598246	+	194	257	213	241	226.25	0.00956444	0.976772	0.993726
NCF2	ENSG00000116701.15	chr1:183555562-183590876	-	3	4	21	40	17	3.12338	0.00136748	NA
ARPC5	ENSG00000162704.16	chr1:183620846-183635783	-	661	815	558	664	674.5	-0.272449	0.318476	0.604104
RGL1	ENSG00000143344.16	chr1:183636085-183928532	+	0	2	2	1	1.25	0.584955	0.845451	NA
COLGALT2	ENSG00000198756.12	chr1:183929854-184037729	-	0	1	1	0	0.5	1.18223e-05	0.999998	NA
TSEN15	ENSG00000198860.13	chr1:184051651-184123978	+	101	99	61	78	84.75	-0.524916	0.222107	0.497639
C1orf21	ENSG00000116667.15	chr1:184387029-184629019	+	1	5	12	9	6.75	1.80735	0.189914	NA
EDEM3	ENSG00000116406.19	chr1:184690237-184754907	-	156	232	73	149	152.5	-0.805497	0.0566782	0.221186
NIBAN1	ENSG00000135842.17	chr1:184790724-184974508	-	130	87	92	65	93.5	-0.466931	0.287599	0.573605
RNF2	ENSG00000121481.11	chr1:185045526-185102603	+	105	150	51	90	99	-0.854803	0.0562068	0.220354
TRMT1L	ENSG00000121486.12	chr1:185118101-185157072	-	211	296	97	111	178.75	-1.2854	0.000316803	0.00805424
SWT1	ENSG00000116668.13	chr1:185157080-185291781	+	20	36	8	27	22.75	-0.678073	0.404509	NA
IVNS1ABP	ENSG00000116679.16	chr1:185296388-185317273	-	420	659	356	162	399.25	-1.05867	0.0056815	0.0520497
HMCN1	ENSG00000143341.12	chr1:185734391-186190949	+	9	1	8	6	6	0.485423	0.737853	NA
PRG4	ENSG00000116690.13	chr1:186296279-186314567	+	443	586	279	241	387.25	-0.98466	0.00101216	0.0166418
TPR	ENSG00000047410.14	chr1:186311652-186375693	-	1211	1392	736	1010	1087.25	-0.576122	0.0333575	0.161791
ODR4	ENSG00000157181.16	chr1:186375838-186421378	+	86	114	73	88	90.25	-0.31294	0.462903	0.722133
PDC	ENSG00000116703.14	chr1:186443566-186461114	-	0	0	0	0	0	NA	NA	NA
PTGS2	ENSG00000073756.12	chr1:186671791-186680423	-	25	17	26	31	24.75	0.440571	0.534423	NA
PLA2G4A	ENSG00000116711.10	chr1:186828949-186988981	+	434	533	260	280	376.75	-0.840557	0.0039264	0.040793
BRINP3	ENSG00000162670.11	chr1:190097658-190478404	-	28	37	10	11	21.5	-1.63005	0.0349898	NA
RGS18	ENSG00000150681.10	chr1:192158462-192185815	+	0	0	0	0	0	NA	NA	NA
RGS13	ENSG00000127074.14	chr1:192636138-192660306	+	1	1	2	1	1.25	0.584956	0.835015	NA
RPS27AP5	ENSG00000231767.4	chr1:192716132-192716653	+	1520	2029	1193	1824	1641.5	-0.234298	0.41835	0.687102
RGS2	ENSG00000116741.8	chr1:192809039-192812275	+	291	402	362	433	372	0.198099	0.517234	0.759953
UCHL5	ENSG00000116750.13	chr1:193012250-193060080	-	819	1118	356	480	693.25	-1.21225	3.49639e-05	0.00191711
RO60	ENSG00000116747.13	chr1:193059454-193091777	+	422	622	124	214	345.5	-1.62703	3.75088e-06	0.000415674
GLRX2	ENSG00000023572.10	chr1:193090866-193106114	-	276	398	206	231	277.75	-0.625116	0.0536596	0.215471
CDC73	ENSG00000134371.14	chr1:193121983-193254815	+	423	582	169	305	369.75	-1.08424	0.00183259	0.0244836
B3GALT2	ENSG00000162630.6	chr1:193178730-193186613	-	0	0	1	0	0.25	1.44267	0.772827	NA
KCNT2	ENSG00000162687.18	chr1:196225779-196609225	-	1	4	3	1	2.25	-0.321929	0.883108	NA
CFH	ENSG00000000971.16	chr1:196652043-196747504	+	1	0	1	2	1	1.58494	0.638788	NA
CFHR3	ENSG00000116785.14	chr1:196774813-196795407	+	0	0	0	0	0	NA	NA	NA
CFHR1	ENSG00000244414.6	chr1:196819757-196832189	+	1	0	0	0	0.25	-1.44263	0.772833	NA
CFHR2	ENSG00000080910.13	chr1:196943738-196959622	+	0	0	0	0	0	NA	NA	NA
CFHR5	ENSG00000134389.10	chr1:196977556-197009678	+	0	0	1	0	0.25	1.44267	0.772827	NA
F13B	ENSG00000143278.5	chr1:197038741-197067260	-	0	0	1	0	0.25	1.44267	0.772827	NA
ASPM	ENSG00000066279.18	chr1:197084127-197146694	-	691	852	307	384	558.5	-1.15898	4.39418e-05	0.00219625
ZBTB41	ENSG00000177888.8	chr1:197153682-197201293	-	50	87	15	24	44	-1.81263	0.00263051	0.0317572
CRB1	ENSG00000134376.16	chr1:197268204-197478455	+	1	4	3	5	3.25	0.678066	0.713183	NA
DENND1B	ENSG00000213047.13	chr1:197504748-197775696	-	20	52	22	17	27.75	-0.884524	0.224351	NA
C1orf53	ENSG00000203724.11	chr1:197902630-197907367	+	15	18	24	40	24.25	0.955604	0.190155	NA
LHX9	ENSG00000143355.16	chr1:197911902-197935478	+	1	1	4	2	2	1.58495	0.497413	NA
NEK7	ENSG00000151414.15	chr1:198156994-198322420	+	145	207	66	97	128.75	-1.1107	0.00584238	0.0527707
NR5A2	ENSG00000116833.14	chr1:200027614-200177420	+	4	0	0	2	1.5	-0.999991	0.741744	NA
ZNF281	ENSG00000162702.8	chr1:200404940-200410056	-	174	236	105	175	172.5	-0.550198	0.149785	0.402218
KIF14	ENSG00000118193.12	chr1:200551497-200620751	-	253	347	131	144	218.75	-1.12553	0.000816365	0.0147321
DDX59	ENSG00000118197.14	chr1:200623896-200669907	-	127	148	96	75	111.5	-0.685436	0.0834475	0.27969
CAMSAP2	ENSG00000118200.14	chr1:200739558-200860704	+	190	248	117	181	184	-0.555619	0.129428	0.369599
KIF21B	ENSG00000116852.14	chr1:200969390-201023700	-	8	12	35	4	14.75	0.963471	0.361313	NA
CACNA1S	ENSG00000081248.11	chr1:201039512-201112451	-	2	0	1	1	1	-1.15254e-13	1	NA
ASCL5	ENSG00000232237.3	chr1:201113953-201127184	-	1	0	3	0	1	1.58494	0.664684	NA
TMEM9	ENSG00000116857.17	chr1:201134772-201171574	-	369	393	521	338	405.25	0.172867	0.578078	0.797082
IGFN1	ENSG00000163395.17	chr1:201190824-201228952	+	0	1	4	1	1.5	2.3219	0.428504	NA
PKP1	ENSG00000081277.13	chr1:201283452-201332993	+	0	0	0	0	0	NA	NA	NA
TNNI1	ENSG00000159173.19	chr1:201403768-201429866	-	1	2	4	0	1.75	0.415031	0.874	NA
PHLDA3	ENSG00000174307.7	chr1:201464278-201469237	-	115	106	280	354	213.75	1.52044	5.09971e-06	0.000512581
CSRP1	ENSG00000159176.14	chr1:201483530-201509456	-	1370	1597	1104	1592	1415.75	-0.138185	0.613579	0.821748
NAV1	ENSG00000134369.15	chr1:201622885-201826969	+	276	256	335	335	300.5	0.332734	0.259798	0.543093
IPO9	ENSG00000198700.10	chr1:201829149-201884291	+	687	825	457	422	597.75	-0.782523	0.00383735	0.0400121
SHISA4	ENSG00000198892.7	chr1:201888680-201892587	+	5	4	5	0	3.5	-0.847996	0.65938	NA
LMOD1	ENSG00000163431.13	chr1:201896456-201946588	-	1	0	2	0	0.75	0.999983	0.806837	NA
TIMM17A	ENSG00000134375.11	chr1:201955503-201970664	+	1288	1703	660	982	1158.25	-0.865174	0.00283114	0.03317
RNPEP	ENSG00000176393.11	chr1:201982372-202006147	+	704	707	754	713	719.5	0.0561506	0.826562	0.930789
ELF3	ENSG00000163435.16	chr1:202007945-202017183	+	183	205	438	332	289.5	0.988801	0.00161624	0.0226798
GPR37L1	ENSG00000170075.9	chr1:202122917-202133592	+	4	2	4	0	2.5	-0.584962	0.792648	NA
ARL8A	ENSG00000143862.8	chr1:202133404-202144743	-	117	114	145	66	110.5	-0.130651	0.770827	0.903034
PTPN7	ENSG00000143851.15	chr1:202147013-202161588	-	20	4	5	8	9.25	-0.884524	0.460372	NA
LGR6	ENSG00000133067.17	chr1:202193901-202319781	+	2	0	5	5	3	2.32191	0.271422	NA
UBE2T	ENSG00000077152.11	chr1:202331657-202341980	-	765	1007	475	516	690.75	-0.838422	0.00227379	0.0285268
PPP1R12B	ENSG00000077157.22	chr1:202348699-202592706	+	40	38	48	42	42	0.20645	0.710917	NA
KDM5B	ENSG00000117139.18	chr1:202724495-202808487	-	653	765	633	487	634.5	-0.340359	0.221749	0.497482
RABIF	ENSG00000183155.5	chr1:202878282-202889149	-	69	104	114	128	103.75	0.484234	0.242855	0.521551
KLHL12	ENSG00000117153.16	chr1:202891116-202928636	-	79	102	79	62	80.5	-0.360295	0.417057	0.686021
ADIPOR1	ENSG00000159346.13	chr1:202940826-202958572	-	220	259	320	214	253.25	0.156814	0.639313	0.83589
CYB5R1	ENSG00000159348.13	chr1:202961873-202967275	-	181	187	358	409	283.75	1.05952	0.000474725	0.0101183
TMEM183A	ENSG00000163444.12	chr1:203007374-203024848	+	163	229	182	147	180.25	-0.252767	0.477299	0.732429
PPFIA4	ENSG00000143847.15	chr1:203026498-203078740	+	0	1	3	1	1.25	1.99998	0.521061	NA
ADORA1	ENSG00000163485.17	chr1:203090654-203167405	+	16	26	25	15	20.5	-0.0703906	0.928589	NA
MYBPH	ENSG00000133055.9	chr1:203167811-203175826	-	0	0	0	0	0	NA	NA	NA
CHI3L1	ENSG00000133048.13	chr1:203178931-203186704	-	0	0	0	0	0	NA	NA	NA
BTG2	ENSG00000159388.6	chr1:203305491-203309602	+	27	55	123	39	61	0.982296	0.107613	0.329394
PRELP	ENSG00000188783.6	chr1:203475806-203491352	+	3	2	2	1	2	-0.736963	0.745466	NA
ATP2B4	ENSG00000058668.15	chr1:203626787-203744081	+	389	361	181	219	287.5	-0.906891	0.0029727	0.0341248
ZC3H11A	ENSG00000058673.16	chr1:203795654-203854999	+	195	281	164	160	200	-0.554968	0.107232	0.32909
ZBED6	ENSG00000257315.3	chr1:203795714-203854999	+	243	315	207	223	247	-0.375929	0.239377	0.517551
AC114402.3	ENSG00000288644.1	chr1:203802094-203802192	+	5	8	4	3	5	-0.893085	0.547376	NA
SNRPE	ENSG00000182004.13	chr1:203861599-203871152	+	1215	1778	777	1218	1247	-0.585204	0.0550915	0.218045
SOX13	ENSG00000143842.15	chr1:204073115-204127743	+	113	120	132	166	132.75	0.354982	0.339468	0.624858
ETNK2	ENSG00000143845.15	chr1:204131062-204152044	-	3	4	1	1	2.25	-1.80735	0.41736	NA
REN	ENSG00000143839.15	chr1:204154819-204190324	-	0	0	0	0	0	NA	NA	NA
KISS1	ENSG00000170498.9	chr1:204190341-204196491	-	0	0	0	0	0	NA	NA	NA
PLEKHA6	ENSG00000143850.16	chr1:204218853-204377665	-	70	62	55	71	64.5	-0.0671149	0.8877	0.960825
PPP1R15B	ENSG00000158615.9	chr1:204403381-204411817	-	702	688	336	640	591.5	-0.510132	0.119448	0.350834
PIK3C2B	ENSG00000133056.13	chr1:204422628-204494724	-	244	255	180	223	225.5	-0.30826	0.337923	0.623107
MDM4	ENSG00000198625.13	chr1:204516379-204558120	+	36	57	47	31	42.75	-0.253757	0.662144	0.847317
LRRN2	ENSG00000170382.12	chr1:204617170-204685738	-	49	52	49	41	47.75	-0.166359	0.753466	0.893515
NFASC	ENSG00000163531.15	chr1:204828651-205022822	+	1	1	1	4	1.75	1.32192	0.594732	NA
CNTN2	ENSG00000184144.12	chr1:205042937-205078289	+	2	2	5	3	3	0.999993	0.596051	NA
TMEM81	ENSG00000174529.7	chr1:205083129-205084460	-	0	0	2	1	0.75	3.0276	0.449803	NA
RBBP5	ENSG00000117222.14	chr1:205086142-205122015	-	214	273	171	309	241.75	-0.0208879	0.95433	0.985172
DSTYK	ENSG00000133059.17	chr1:205142505-205211702	-	97	129	84	98	102	-0.312385	0.444805	0.709784
TMCC2	ENSG00000133069.17	chr1:205227946-205285632	+	1	5	4	2	3	-2.92434e-06	0.999999	NA
NUAK2	ENSG00000163545.11	chr1:205302063-205321745	-	66	46	47	76	58.75	0.135159	0.793569	0.914249
KLHDC8A	ENSG00000162873.15	chr1:205336061-205357090	-	0	2	2	1	1.25	0.584955	0.845451	NA
LEMD1	ENSG00000186007.10	chr1:205381378-205455954	-	14	17	10	2	10.75	-1.36923	0.219103	NA
BLACAT1	ENSG00000281406.2	chr1:205434885-205457091	-	3	7	7	2	4.75	-0.152005	0.922191	NA
CDK18	ENSG00000117266.15	chr1:205504595-205532793	+	69	68	92	48	69.25	0.0312502	0.949533	0.983505
MFSD4A	ENSG00000174514.13	chr1:205568885-205602918	+	2	1	2	0	1.25	-0.584957	0.84545	NA
ELK4	ENSG00000158711.14	chr1:205597556-205632011	-	53	62	26	45	46.5	-0.695744	0.213279	0.489015
SLC45A3	ENSG00000158715.6	chr1:205657851-205680509	-	18	19	16	13	16.5	-0.351474	0.675799	NA
NUCKS1	ENSG00000069275.13	chr1:205712822-205750182	-	1899	2358	1818	1704	1944.75	-0.273442	0.271272	0.556426
RAB29	ENSG00000117280.13	chr1:205767986-205775482	-	156	209	73	63	125.25	-1.42429	0.000267361	0.00717722
SLC41A1	ENSG00000133065.11	chr1:205789094-205813748	-	84	94	128	97	100.75	0.338047	0.408248	0.680073
PM20D1	ENSG00000162877.13	chr1:205828025-205850132	-	1	1	0	1	0.75	-0.999978	0.791448	NA
RAB7B	ENSG00000276600.5	chr1:205976740-206003461	-	0	1	1	1	0.75	0.999986	0.791447	NA
CTSE	ENSG00000196188.11	chr1:206009264-206023895	-	1	7	6	0	3.5	-0.415039	0.836523	NA
RHEX	ENSG00000263961.8	chr1:206053173-206102449	+	4	4	4	13	6.25	1.08746	0.430466	NA
AVPR1B	ENSG00000198049.7	chr1:206106936-206117699	-	2	1	3	4	2.5	1.22238	0.555574	NA
FAM72A	ENSG00000196550.10	chr1:206186179-206204414	-	52	56	23	24	38.75	-1.2003	0.0399674	NA
SRGAP2	ENSG00000266028.7	chr1:206203345-206464443	+	190	189	136	119	158.5	-0.571701	0.100625	0.316523
IKBKE	ENSG00000263528.8	chr1:206470476-206496889	+	36	38	46	47	41.75	0.329704	0.554192	NA
RASSF5	ENSG00000266094.8	chr1:206507531-206589448	+	65	55	66	91	69.25	0.387729	0.408233	0.680073
EIF2D	ENSG00000143486.16	chr1:206571292-206612465	-	177	186	136	169	167	-0.251161	0.46923	0.726235
DYRK3	ENSG00000143479.17	chr1:206635536-206684419	+	127	157	87	136	126.75	-0.348848	0.381162	0.659612
MAPKAPK2	ENSG00000162889.11	chr1:206684905-206734281	+	179	168	164	178	172.25	-0.0209398	0.950667	0.98355
IL19	ENSG00000142224.16	chr1:206770764-206842981	+	0	0	1	0	0.25	1.44267	0.772827	NA
FCMR	ENSG00000162894.12	chr1:206903317-206923247	-	1	0	2	1	1	1.58494	0.638788	NA
PIGR	ENSG00000162896.6	chr1:206928522-206946466	-	0	0	3	0	0.75	3.02759	0.4913	NA
C1orf116	ENSG00000182795.13	chr1:207018522-207032756	-	0	1	3	1	1.25	1.99998	0.521061	NA
PFKFB2	ENSG00000123836.15	chr1:207034366-207081024	+	110	133	121	122	121.5	-4.96256e-07	0.999999	0.999999
YOD1	ENSG00000180667.10	chr1:207043849-207052980	-	53	63	43	54	53.25	-0.258069	0.613882	0.821774
C4BPB	ENSG00000123843.13	chr1:207088860-207099993	+	796	1112	658	991	889.25	-0.21047	0.484313	0.736863
C4BPA	ENSG00000123838.11	chr1:207104233-207144972	+	32	27	38	27	31	0.139724	0.827643	NA
CD55	ENSG00000196352.16	chr1:207321532-207386804	+	3261	3779	3885	4836	3940.25	0.308918	0.211404	0.486592
CR1	ENSG00000203710.11	chr1:207496147-207641765	+	0	1	4	0	1.25	1.99997	0.552985	NA
CR1L	ENSG00000197721.17	chr1:207645113-207738416	+	0	0	0	0	0	NA	NA	NA
CD46	ENSG00000117335.20	chr1:207752054-207795513	+	1225	1559	608	1024	1104	-0.770519	0.0112814	0.0809934
PLXNA2	ENSG00000076356.7	chr1:208022242-208244384	-	85	67	95	112	89.75	0.445559	0.293274	0.579462
CAMK1G	ENSG00000008118.10	chr1:209583714-209613939	+	0	4	2	1	1.75	-0.415037	0.873998	NA
LAMB3	ENSG00000196878.15	chr1:209614870-209652425	-	439	305	415	512	417.75	0.317266	0.301581	0.586194
G0S2	ENSG00000123689.6	chr1:209675412-209676390	+	0	0	0	0	0	NA	NA	NA
HSD11B1	ENSG00000117594.10	chr1:209686178-209734949	+	0	0	0	1	0.25	1.44267	0.772827	NA
TRAF3IP3	ENSG00000009790.15	chr1:209756032-209782320	+	0	1	2	0	0.75	0.999983	0.806837	NA
C1orf74	ENSG00000162757.4	chr1:209779208-209784559	-	20	25	33	19	24.25	0.208585	0.773587	NA
IRF6	ENSG00000117595.12	chr1:209785617-209806175	-	1	0	1	1	0.75	0.999986	0.791447	NA
UTP25	ENSG00000117597.18	chr1:209827972-209857565	+	246	298	146	265	238.75	-0.404469	0.265077	0.54948
SYT14	ENSG00000143469.20	chr1:209900923-210171389	+	0	7	4	3	3.5	-3.4175e-06	0.999999	NA
SERTAD4	ENSG00000082497.12	chr1:210232796-210246631	+	94	148	41	40	80.75	-1.57901	0.000656158	0.0128613
HHAT	ENSG00000054392.13	chr1:210328252-210676296	+	18	18	19	11	16.5	-0.263036	0.757487	NA
KCNH1	ENSG00000143473.13	chr1:210676823-211134165	-	1	2	0	0	0.75	-3.02759	0.449805	NA
AL590132.1	ENSG00000284299.1	chr1:210858125-211134146	-	191	241	84	190	176.5	-0.656856	0.113232	0.340446
RCOR3	ENSG00000117625.14	chr1:211258377-211316385	+	76	85	45	92	74.5	-0.232885	0.634707	0.833673
TRAF5	ENSG00000082512.15	chr1:211326615-211374946	+	49	79	47	61	59	-0.245113	0.63126	0.830918
RD3	ENSG00000198570.6	chr1:211476522-211492162	-	2	1	2	1	1.5	-1.94573e-06	0.999999	NA
SLC30A1	ENSG00000170385.10	chr1:211571568-211579161	-	484	478	179	654	448.75	-0.207723	0.808289	0.921279
NEK2	ENSG00000117650.13	chr1:211658657-211675630	-	483	686	252	361	445.5	-0.931316	0.00325365	0.0363366
LPGAT1	ENSG00000123684.13	chr1:211743457-211830763	-	180	249	123	117	167.25	-0.837944	0.0189712	0.11388
INTS7	ENSG00000143493.13	chr1:211940399-212035557	-	369	453	223	379	356	-0.449375	0.178577	0.44116
DTL	ENSG00000143476.18	chr1:212035553-212107400	+	533	642	426	594	548.75	-0.204092	0.484682	0.736863
PPP2R5A	ENSG00000066027.12	chr1:212285410-212361853	+	156	223	136	128	160.75	-0.52166	0.15033	0.403307
PACC1	ENSG00000065600.13	chr1:212363928-212414901	-	65	82	71	48	66.5	-0.304855	0.526994	0.765553
NENF	ENSG00000117691.10	chr1:212432920-212446379	+	127	138	159	152	144	0.230922	0.516714	0.759604
ATF3	ENSG00000162772.17	chr1:212565334-212620777	+	56	86	125	99	91.5	0.657607	0.132721	0.374997
BATF3	ENSG00000123685.9	chr1:212686417-212699840	-	6	4	3	2	3.75	-0.999999	0.556777	NA
NSL1	ENSG00000117697.15	chr1:212726153-212791782	-	195	274	137	93	174.75	-1.02795	0.00581377	0.0526223
TATDN3	ENSG00000203705.11	chr1:212791828-212816830	+	93	105	53	45	74	-1.01465	0.0249796	0.13692
SPATA45	ENSG00000185523.6	chr1:212830141-212847649	-	1	0	0	0	0.25	-1.44263	0.772833	NA
FLVCR1	ENSG00000162769.13	chr1:212858275-212899363	+	143	157	158	216	168.5	0.318075	0.369513	0.649015
VASH2	ENSG00000143494.15	chr1:212950520-212992037	+	7	6	6	1	5	-0.893085	0.562879	NA
ANGEL2	ENSG00000174606.14	chr1:212992182-213015867	-	74	110	27	61	68	-1.06413	0.0435507	0.190148
RPS6KC1	ENSG00000136643.12	chr1:213051233-213274774	+	257	318	157	151	220.75	-0.900632	0.00559694	0.0516328
PROX1	ENSG00000117707.16	chr1:213983181-214041510	+	0	21	18	0	9.75	-0.222421	0.961314	NA
SMYD2	ENSG00000143499.14	chr1:214281102-214337131	+	144	209	90	132	143.75	-0.669109	0.0873441	0.288279
PTPN14	ENSG00000152104.12	chr1:214348700-214552449	-	247	290	189	265	247.75	-0.24223	0.461421	0.721122
CENPF	ENSG00000117724.13	chr1:214603195-214664571	+	1367	1804	1163	1350	1421	-0.335528	0.201566	0.474024
KCNK2	ENSG00000082482.14	chr1:215005775-215237090	+	2	2	27	0	7.75	2.75488	0.0931786	NA
KCTD3	ENSG00000136636.13	chr1:215567304-215621807	+	470	555	196	229	362.5	-1.27009	1.68631e-05	0.00122907
USH2A	ENSG00000042781.14	chr1:215622891-216423448	-	1	0	3	5	2.25	2.99998	0.235846	NA
ESRRG	ENSG00000196482.18	chr1:216503246-217137755	-	3	5	11	0	4.75	0.459427	0.793494	NA
GPATCH2	ENSG00000092978.11	chr1:217426992-217631090	-	82	107	60	59	77	-0.667425	0.135566	0.3795
SPATA17	ENSG00000162814.11	chr1:217631324-217871696	+	5	8	8	3	6	-0.24101	0.860981	NA
RRP15	ENSG00000067533.6	chr1:218285293-218337983	+	570	852	830	274	631.5	-0.365184	0.645228	0.839414
TGFB2	ENSG00000092969.12	chr1:218345336-218444619	+	13	19	10	17	14.75	-0.245114	0.785681	NA
LYPLAL1	ENSG00000143353.12	chr1:219173869-219212865	+	55	91	19	18	45.75	-1.98037	0.000680272	0.0130925
ZC3H11B	ENSG00000215817.7	chr1:219608010-219613145	-	71	87	44	51	63.25	-0.733926	0.126107	0.363471
SLC30A10	ENSG00000196660.11	chr1:219685427-219958647	-	1	1	5	0	1.75	1.32191	0.621848	NA
EPRS1	ENSG00000136628.18	chr1:219968600-220046530	-	2321	3121	1753	2258	2363.25	-0.440175	0.0996447	0.314136
BPNT1	ENSG00000162813.18	chr1:220057482-220090462	-	373	490	176	322	340.25	-0.793215	0.0234032	0.131362
IARS2	ENSG00000067704.10	chr1:220094132-220148041	+	877	1627	413	890	951.75	-0.942398	0.0121999	0.0848102
RAB3GAP2	ENSG00000118873.16	chr1:220148293-220272453	-	419	567	281	352	404.75	-0.639382	0.035241	0.166734
MARK1	ENSG00000116141.16	chr1:220528136-220664461	+	62	80	35	40	54.25	-0.920929	0.0722844	0.257024
C1orf115	ENSG00000162817.7	chr1:220690363-220699153	+	1	6	13	11	7.75	1.7776	0.17267	NA
MTARC2	ENSG00000117791.16	chr1:220748225-220784815	+	122	141	81	99	110.75	-0.547066	0.16469	0.42259
MTARC1	ENSG00000186205.13	chr1:220786913-220819659	+	279	375	196	267	279.25	-0.498279	0.128871	0.368372
AL445423.3	ENSG00000286231.1	chr1:220786990-220884503	+	204	225	130	178	184.25	-0.478048	0.167744	0.426339
HLX	ENSG00000136630.13	chr1:220879431-220885059	+	0	0	0	1	0.25	1.44267	0.772827	NA
DUSP10	ENSG00000143507.18	chr1:221701424-221742089	-	22	21	14	36	23.25	0.21759	0.776415	NA
HHIPL2	ENSG00000143512.13	chr1:222522258-222548104	-	8	10	8	6	8	-0.362572	0.758104	NA
TAF1A	ENSG00000143498.18	chr1:222557902-222589933	-	36	64	50	40	47.5	-0.152004	0.785415	0.910415
MIA3	ENSG00000154305.18	chr1:222618097-222668007	+	361	421	251	241	318.5	-0.668511	0.0239331	0.133126
AIDA	ENSG00000186063.13	chr1:222668013-222713210	-	133	166	54	56	102.25	-1.44264	0.000434463	0.00958468
BROX	ENSG00000162819.12	chr1:222712553-222735196	+	308	489	154	273	306	-0.900344	0.0141835	0.0935896
FAM177B	ENSG00000197520.10	chr1:222737207-222750805	+	1	10	4	8	5.75	0.125528	0.933109	NA
DISP1	ENSG00000154309.9	chr1:222815022-223005995	+	104	83	107	135	107.25	0.371968	0.355301	0.637711
TLR5	ENSG00000187554.14	chr1:223109404-223143248	-	1	0	1	0	0.5	1.18223e-05	0.999998	NA
SUSD4	ENSG00000143502.15	chr1:223220819-223364178	-	0	1	3	1	1.25	1.99998	0.521061	NA
CCDC185	ENSG00000178395.7	chr1:223393415-223395465	+	0	0	2	2	1	3.44265	0.332136	NA
CAPN8	ENSG00000203697.12	chr1:223538007-223665723	-	0	0	1	0	0.25	1.44267	0.772827	NA
CAPN2	ENSG00000162909.18	chr1:223701593-223776018	+	794	897	542	974	801.75	-0.157607	0.615293	0.822293
TP53BP2	ENSG00000143514.17	chr1:223779893-223845954	-	157	244	145	197	185.75	-0.229606	0.533869	0.766831
FBXO28	ENSG00000143756.12	chr1:224114111-224162047	+	252	315	86	164	204.25	-1.18142	0.00191544	0.0251246
DEGS1	ENSG00000143753.13	chr1:224175756-224193441	+	1107	1463	464	873	976.75	-0.942769	0.00370685	0.0391859
NVL	ENSG00000143748.18	chr1:224227334-224330189	-	326	434	191	294	311.25	-0.648015	0.0521192	0.211909
CNIH4	ENSG00000143771.12	chr1:224356858-224379459	+	361	629	278	265	383.25	-0.866477	0.00891637	0.0698759
WDR26	ENSG00000162923.16	chr1:224385143-224437033	-	388	473	192	181	308.5	-1.20684	6.73066e-05	0.0028879
DNAH14	ENSG00000185842.15	chr1:224896262-225399292	+	19	27	9	7	15.5	-1.52356	0.0891577	NA
LBR	ENSG00000143815.15	chr1:225401502-225428925	-	701	866	233	441	560.25	-1.21719	0.000260718	0.00708695
ENAH	ENSG00000154380.17	chr1:225486835-225653142	-	617	709	291	354	492.75	-1.03971	0.000219438	0.00632275
SRP9	ENSG00000143742.14	chr1:225777813-225790468	+	888	1269	307	398	715.5	-1.61333	4.2914e-08	1.37388e-05
EPHX1	ENSG00000143819.12	chr1:225810092-225845563	+	317	317	436	394	366	0.388628	0.17276	0.432664
TMEM63A	ENSG00000196187.12	chr1:225845536-225882380	-	199	139	208	136	170.5	0.0253848	0.94648	0.982197
LEFTY1	ENSG00000243709.1	chr1:225886282-225911382	-	0	1	1	0	0.5	1.18223e-05	0.999998	NA
AL117348.2	ENSG00000255835.1	chr1:225886696-225924278	-	119	79	125	110	108.25	0.24716	0.546137	0.77506
PYCR2	ENSG00000143811.19	chr1:225919877-225924340	-	232	182	262	247	230.75	0.298034	0.355	0.637617
SDE2	ENSG00000143751.10	chr1:225982702-225999343	-	297	315	162	223	249.25	-0.668674	0.0388039	0.177335
H3-3A	ENSG00000163041.12	chr1:226061851-226073212	+	3968	4880	2811	3130	3697.25	-0.574646	0.0185634	0.112368
ACBD3	ENSG00000182827.9	chr1:226144679-226186741	-	395	429	307	452	395.75	-0.118545	0.698617	0.866281
MIXL1	ENSG00000185155.12	chr1:226223618-226227060	+	1	2	4	0	1.75	0.415031	0.874	NA
LIN9	ENSG00000183814.15	chr1:226231149-226309869	-	176	244	110	108	159.5	-0.946062	0.00898247	0.0702029
PARP1	ENSG00000143799.13	chr1:226360691-226408093	-	2259	2393	1565	1973	2047.5	-0.394917	0.113137	0.340446
STUM	ENSG00000203685.10	chr1:226548764-226609230	+	1	0	4	1	1.5	2.3219	0.428504	NA
ITPKB	ENSG00000143772.9	chr1:226631690-226739323	-	74	80	86	106	86.5	0.318175	0.454571	0.716616
PSEN2	ENSG00000143801.17	chr1:226870184-226896105	+	139	162	113	92	126.5	-0.55414	0.143156	0.39212
COQ8A	ENSG00000163050.17	chr1:226897536-226987545	+	293	267	342	395	324.25	0.396237	0.179523	0.441982
CDC42BPA	ENSG00000143776.18	chr1:226989865-227318474	-	185	222	129	129	166.25	-0.657658	0.0576079	0.22324
ZNF678	ENSG00000181450.18	chr1:227563543-227677443	+	7	10	8	3	7	-0.628032	0.625222	NA
SNAP47	ENSG00000143740.14	chr1:227728539-227781231	+	127	133	121	116	124.25	-0.133625	0.719316	0.876977
JMJD4	ENSG00000081692.12	chr1:227730425-227735411	-	150	157	205	180	173	0.326619	0.336148	0.622276
WNT9A	ENSG00000143816.8	chr1:227918656-227947932	-	9	1	6	9	6.25	0.584958	0.682285	NA
WNT3A	ENSG00000154342.6	chr1:228006998-228061271	+	3	2	2	3	2.5	-2.71236e-06	0.999999	NA
ARF1	ENSG00000143761.16	chr1:228082660-228099212	+	1946	1885	2003	2303	2034.25	0.168627	0.483709	0.736863
C1orf35	ENSG00000143793.13	chr1:228100726-228105411	-	91	88	112	126	104.25	0.411001	0.298897	0.583508
MRPL55	ENSG00000162910.19	chr1:228106679-228109312	-	187	234	457	328	301.5	0.898872	0.00518765	0.049277
GUK1	ENSG00000143774.16	chr1:228139962-228148984	+	86	98	109	114	101.75	0.277337	0.486937	0.738565
GJC2	ENSG00000198835.4	chr1:228149930-228159826	+	2	1	3	1	1.75	0.415032	0.864055	NA
IBA57	ENSG00000181873.13	chr1:228165804-228182257	+	53	42	86	62	60.75	0.639597	0.19673	0.467984
OBSCN	ENSG00000154358.21	chr1:228208063-228378876	+	49	56	69	24	49.5	-0.175088	0.769537	0.902561
TRIM11	ENSG00000154370.16	chr1:228393673-228406835	-	81	60	113	120	93.5	0.724634	0.0844282	0.281613
TRIM17	ENSG00000162931.12	chr1:228407935-228416861	-	0	2	0	1	0.75	-0.999974	0.806839	NA
H3-4	ENSG00000168148.4	chr1:228424845-228425360	-	79	73	84	135	92.75	0.526859	0.226838	0.503411
H2AW	ENSG00000181218.5	chr1:228456979-228457873	-	483	363	529	730	526.25	0.573548	0.0561217	0.220307
H2BU1	ENSG00000196890.4	chr1:228458107-228460470	+	521	528	709	975	683.25	0.682877	0.0142034	0.0936491
RNF187	ENSG00000168159.13	chr1:228487382-228496188	+	292	292	482	395	365.25	0.586608	0.0438342	0.190724
RHOU	ENSG00000116574.6	chr1:228735479-228746664	+	83	113	72	67	83.75	-0.495769	0.255956	0.537882
RAB4A	ENSG00000168118.12	chr1:229271062-229305894	+	156	220	114	90	145	-0.882164	0.0199214	0.118026
CCSAP	ENSG00000154429.11	chr1:229321011-229343294	-	77	122	62	62	80.75	-0.682429	0.13318	0.375563
ACTA1	ENSG00000143632.14	chr1:229431245-229434098	-	445	290	347	506	397	0.214801	0.515568	0.75885
NUP133	ENSG00000069248.12	chr1:229440259-229508341	-	498	630	336	456	480	-0.510195	0.0862906	0.286113
ABCB10	ENSG00000135776.5	chr1:229516582-229558707	-	79	133	39	74	81.25	-0.907742	0.0657763	0.241329
TAF5L	ENSG00000135801.9	chr1:229593111-229626047	-	35	55	54	66	52.5	0.415037	0.431698	0.696453
URB2	ENSG00000135763.10	chr1:229626247-229660200	+	256	324	148	313	260.25	-0.331287	0.385365	0.66212
GALNT2	ENSG00000143641.10	chr1:230057990-230282122	+	1544	1691	1204	1526	1491.25	-0.244865	0.336429	0.622276
PGBD5	ENSG00000177614.11	chr1:230314490-230426332	-	23	17	43	38	30.25	1.01792	0.118786	NA
COG2	ENSG00000135775.14	chr1:230642481-230693982	+	278	309	100	126	203.25	-1.37704	4.08257e-05	0.00216501
C1orf198	ENSG00000119280.17	chr1:230837119-230869589	-	58	58	35	41	48	-0.610054	0.249319	0.529759
TTC13	ENSG00000143643.13	chr1:230906243-230978875	-	154	181	89	106	132.5	-0.780687	0.0363905	0.170493
ARV1	ENSG00000173409.14	chr1:230978981-231000733	+	174	240	139	112	166.25	-0.721944	0.0463455	0.196667
FAM89A	ENSG00000182118.8	chr1:231018958-231040254	-	0	0	0	2	0.5	2.44264	0.617579	NA
TRIM67	ENSG00000119283.15	chr1:231162112-231221556	+	2	4	4	4	3.5	0.415033	0.811535	NA
C1orf131	ENSG00000143633.13	chr1:231223763-231241187	-	113	168	82	112	118.75	-0.534514	0.189783	0.458158
GNPAT	ENSG00000116906.13	chr1:231241207-231277973	+	151	217	127	128	155.75	-0.529209	0.147885	0.399407
EXOC8	ENSG00000116903.7	chr1:231332753-231337852	-	192	119	94	168	143.25	-0.247348	0.555545	0.782843
SPRTN	ENSG00000010072.16	chr1:231337104-231355023	+	142	179	74	109	126	-0.81073	0.0403896	0.181881
EGLN1	ENSG00000135766.9	chr1:231363751-231422287	-	165	166	124	240	173.75	0.137107	0.72544	0.880107
AL445524.2	ENSG00000287856.1	chr1:231363797-231528603	-	29	41	16	28	28.5	-0.669852	0.327892	NA
TSNAX	ENSG00000116918.15	chr1:231528541-231566524	+	242	288	65	91	171.5	-1.76445	1.16683e-06	0.000201722
TSNAX-DISC1	ENSG00000270106.6	chr1:231528653-231819244	+	105	145	40	42	83	-1.60823	0.000341622	0.00834176
DISC1	ENSG00000162946.23	chr1:231626790-232041272	+	0	1	2	0	0.75	0.999983	0.806837	NA
SIPA1L2	ENSG00000116991.11	chr1:232397965-232630571	-	112	148	110	133	125.75	-0.0975558	0.799615	0.918278
MAP10	ENSG00000212916.4	chr1:232804892-232808407	+	1	11	2	0	3.5	-2.58495	0.221472	NA
NTPCR	ENSG00000135778.12	chr1:232950605-232983882	+	178	189	192	203	190.5	0.106072	0.747	0.890262
PCNX2	ENSG00000135749.19	chr1:232983435-233295725	-	10	13	23	10	14	0.52083	0.579686	NA
MAP3K21	ENSG00000143674.11	chr1:233327724-233385148	+	45	62	68	40	53.75	0.0134197	0.979961	0.994362
KCNK1	ENSG00000135750.15	chr1:233614106-233672514	+	100	137	121	144	125.5	0.161105	0.676656	0.85612
SLC35F3	ENSG00000183780.13	chr1:233904676-234324511	+	14	17	14	16	15.25	-0.0473072	0.956657	NA
COA6	ENSG00000168275.16	chr1:234373456-234385080	+	272	310	234	234	262.5	-0.314511	0.304159	0.588609
TARBP1	ENSG00000059588.10	chr1:234391313-234479179	-	135	168	69	126	124.5	-0.635844	0.127318	0.365504
IRF2BP2	ENSG00000168264.10	chr1:234604269-234609525	-	186	158	150	177	167.75	-0.0731184	0.833197	0.934074
TOMM20	ENSG00000173726.11	chr1:235109341-235128837	-	829	939	617	872	814.25	-0.247775	0.375215	0.654913
RBM34	ENSG00000188739.15	chr1:235131183-235161283	-	288	405	307	346	336.5	-0.0857728	0.781966	0.909104
ARID4B	ENSG00000054267.22	chr1:235131634-235328219	-	112	198	163	173	161.5	0.116192	0.76236	0.898774
GGPS1	ENSG00000152904.11	chr1:235327350-235344532	+	67	131	40	49	71.75	-1.15362	0.0214357	0.123527
TBCE	ENSG00000285053.1	chr1:235328570-235448952	+	135	207	65	85	123	-1.18903	0.00351818	0.0380139
TBCE	ENSG00000284770.2	chr1:235367360-235452443	+	72	116	31	56	68.75	-1.11165	0.0295357	0.151294
B3GALNT2	ENSG00000162885.14	chr1:235447190-235504452	-	102	139	62	72	93.75	-0.846801	0.0458192	0.194912
GNG4	ENSG00000168243.11	chr1:235547685-235650754	-	1	5	8	0	3.5	0.415032	0.836927	NA
LYST	ENSG00000143669.14	chr1:235661041-235883640	-	74	73	62	46	63.75	-0.444785	0.352848	0.63651
NID1	ENSG00000116962.15	chr1:235975830-236065109	-	0	2	6	0	2	1.58495	0.561805	NA
GPR137B	ENSG00000077585.14	chr1:236142505-236221865	+	0	0	0	0	0	NA	NA	NA
ERO1B	ENSG00000086619.14	chr1:236215101-236281958	-	0	4	4	0	2	-3.60195e-06	0.999999	NA
EDARADD	ENSG00000186197.15	chr1:236348257-236502915	+	1114	1280	1047	1340	1195.25	-0.00422493	0.987108	0.996096
LGALS8	ENSG00000116977.19	chr1:236518000-236552981	+	20	18	15	16	17.25	-0.293732	0.720757	NA
HEATR1	ENSG00000119285.11	chr1:236549005-236604516	-	821	1094	551	793	814.75	-0.510812	0.0811846	0.274849
ACTN2	ENSG00000077522.13	chr1:236664141-236764631	+	8	2	6	6	5.5	0.263031	0.855816	NA
MTR	ENSG00000116984.14	chr1:236795292-236921278	+	271	344	151	187	238.25	-0.863563	0.00835678	0.0673216
MT1HL1	ENSG00000244020.3	chr1:237004103-237004441	-	3	1	9	2	3.75	1.45942	0.417657	NA
RYR2	ENSG00000198626.17	chr1:237042184-237833988	+	0	5	4	5	3.5	0.84799	0.659382	NA
MTRNR2L11	ENSG00000270188.1	chr1:237943724-237945275	-	9	26	17	16	17	-0.0848904	0.922962	NA
FMN2	ENSG00000155816.20	chr1:240014348-240475187	+	25	14	7	5	12.75	-1.70044	0.0885922	NA
GREM2	ENSG00000180875.5	chr1:240489573-240612155	-	2	0	2	0	1	-1.99611e-16	1	NA
RGS7	ENSG00000182901.17	chr1:240775514-241357230	-	1	0	0	0	0.25	-1.44263	0.772833	NA
FH	ENSG00000091483.7	chr1:241497603-241519755	-	1645	2262	1012	1121	1510	-0.873178	0.000973296	0.016368
KMO	ENSG00000117009.12	chr1:241532134-241595642	+	19	24	12	10	16.25	-0.966834	0.259237	NA
OPN3	ENSG00000054277.14	chr1:241590102-241677376	-	136	132	54	44	91.5	-1.45138	0.000614511	0.0122392
CHML	ENSG00000203668.2	chr1:241628853-241640254	-	164	230	53	118	141.25	-1.2042	0.00571851	0.0521422
WDR64	ENSG00000162843.17	chr1:241652278-241802133	+	2	0	0	0	0.5	-2.44261	0.617583	NA
EXO1	ENSG00000174371.17	chr1:241847967-241895148	+	471	546	267	321	401.25	-0.790432	0.00631199	0.0559025
MAP1LC3C	ENSG00000197769.6	chr1:241995490-241999098	-	1	2	2	0	1.25	-0.584957	0.84545	NA
PLD5	ENSG00000180287.17	chr1:242082986-242524697	-	11	5	18	6	10	0.58496	0.60353	NA
CEP170	ENSG00000143702.16	chr1:243124428-243255348	-	230	332	167	173	225.5	-0.725036	0.0311347	0.155926
SDCCAG8	ENSG00000054282.16	chr1:243256034-243500091	+	71	93	39	39	60.5	-1.07215	0.029459	0.151034
AKT3	ENSG00000117020.18	chr1:243488233-243851079	-	24	45	10	3	20.5	-2.40808	0.00619593	NA
ZBTB18	ENSG00000179456.10	chr1:244048939-244057476	+	12	23	12	5	13	-1.04182	0.294397	NA
ADSS2	ENSG00000035687.10	chr1:244408494-244451909	-	421	700	191	355	416.75	-1.03781	0.00446533	0.0447257
CATSPERE	ENSG00000179397.18	chr1:244454377-244641177	+	1	1	2	0	1	1.15714e-13	1	NA
DESI2	ENSG00000121644.19	chr1:244653103-244709033	+	74	104	41	70	72.25	-0.681318	0.161271	0.417184
AL451007.3	ENSG00000284188.2	chr1:244729898-244730962	-	0	1	2	0	0.75	0.999983	0.806837	NA
COX20	ENSG00000203667.10	chr1:244835616-244845057	+	178	244	130	105	164.25	-0.844583	0.020087	0.118601
HNRNPU	ENSG00000153187.20	chr1:244840638-244864560	-	4605	5133	2745	4967	4362.5	-0.336521	0.257429	0.539708
EFCAB2	ENSG00000203666.12	chr1:244969705-245127164	+	31	63	15	12	30.25	-1.7997	0.0102155	NA
KIF26B	ENSG00000162849.16	chr1:245154985-245709432	+	3	4	2	0	2.25	-1.80734	0.442392	NA
SMYD3	ENSG00000185420.19	chr1:245749342-246507312	-	84	120	62	45	77.75	-0.930959	0.0440972	0.191066
TFB2M	ENSG00000162851.8	chr1:246540561-246566261	-	249	335	142	297	255.75	-0.411748	0.283945	0.569671
CNST	ENSG00000162852.14	chr1:246566444-246668595	+	53	110	35	39	59.25	-1.13928	0.0340988	0.163748
SCCPDH	ENSG00000143653.10	chr1:246724409-246768137	+	107	148	112	178	136.25	0.185555	0.642493	0.837858
AHCTF1	ENSG00000153207.16	chr1:246839098-246931948	-	822	1130	522	694	792	-0.68281	0.0179579	0.110169
ZNF695	ENSG00000197472.15	chr1:246945547-247008093	-	20	17	16	20	18.25	-0.0395297	0.960759	NA
ZNF670-ZNF695	ENSG00000135747.11	chr1:246945547-247078811	-	9	11	12	8	10	-1.87474e-06	0.999999	NA
ZNF670	ENSG00000277462.2	chr1:247034637-247078811	-	23	12	23	26	21	0.485425	0.531013	NA
ZNF669	ENSG00000188295.14	chr1:247099962-247104372	-	0	0	2	1	0.75	3.0276	0.449803	NA
ZNF124	ENSG00000196418.12	chr1:247121975-247172016	-	16	18	15	26	18.75	0.270088	0.737928	NA
ZNF496	ENSG00000162714.12	chr1:247297412-247331846	-	60	62	91	50	65.75	0.208813	0.674629	0.855116
NLRP3	ENSG00000162711.18	chr1:247416156-247449108	+	1	2	3	1	1.75	0.415032	0.864055	NA
OR2B11	ENSG00000177535.8	chr1:247449118-247458105	-	1	0	4	0	1.25	1.99997	0.552985	NA
OR2C3	ENSG00000196242.10	chr1:247524677-247536440	-	1	1	1	1	1	-2.22321e-15	1	NA
OR14L1P	ENSG00000198452.8	chr1:247617143-247622372	+	0	1	3	0	1	1.58494	0.664684	NA
OR6F1	ENSG00000169214.4	chr1:247711436-247716646	-	0	1	0	0	0.25	-1.44263	0.772833	NA
TRIM58	ENSG00000162722.9	chr1:247857187-247880138	+	1	2	2	2	1.75	0.415032	0.862591	NA
OR2L2	ENSG00000203663.4	chr1:248030070-248042305	+	1	0	1	0	0.5	1.18223e-05	0.999998	NA
OR2L3	ENSG00000198128.4	chr1:248046836-248063407	+	0	1	0	0	0.25	-1.44263	0.772833	NA
OR2M3	ENSG00000228198.3	chr1:248197265-248212925	+	0	2	2	2	1.5	0.999989	0.717655	NA
OR2M4	ENSG00000171180.2	chr1:248231417-248244679	+	0	0	0	1	0.25	1.44267	0.772827	NA
OR2T12	ENSG00000177201.2	chr1:248290139-248303424	-	1	0	3	1	1.25	1.99998	0.521061	NA
OR2M7	ENSG00000177186.3	chr1:248323630-248324568	-	0	0	0	1	0.25	1.44267	0.772827	NA
OR2T6	ENSG00000198104.3	chr1:248375746-248391811	+	0	0	0	0	0	NA	NA	NA
OR2G6	ENSG00000188558.6	chr1:248508073-248527337	+	0	2	0	1	0.75	-0.999974	0.806839	NA
OR2T29	ENSG00000182783.5	chr1:248556912-248562772	-	0	0	0	1	0.25	1.44267	0.772827	NA
OR2T10	ENSG00000184022.4	chr1:248590487-248597700	-	1	1	1	0	0.75	-0.999978	0.791448	NA
OR2T11	ENSG00000279301.4	chr1:248623557-248635091	-	0	0	0	0	0	NA	NA	NA
OR14I1	ENSG00000189181.5	chr1:248681322-248682328	-	0	0	0	0	0	NA	NA	NA
LYPD8	ENSG00000259823.6	chr1:248739415-248755759	-	0	0	0	0	0	NA	NA	NA
SH3BP5L	ENSG00000175137.11	chr1:248810446-248825915	-	83	72	168	80	100.75	0.678071	0.139112	0.385413
ZNF672	ENSG00000171161.13	chr1:248838210-248849517	+	76	83	110	95	91	0.366597	0.378056	0.656735
ZNF692	ENSG00000171163.16	chr1:248850006-248859144	-	72	58	22	35	46.75	-1.18948	0.0330618	0.161188
PGBD2	ENSG00000185220.12	chr1:248906196-248919946	+	9	19	11	24	15.75	0.321926	0.723383	NA
FAM110C	ENSG00000184731.6	chr2:38814-46870	-	10	20	15	7	13	-0.44746	0.648308	NA
SH3YL1	ENSG00000035115.22	chr2:217730-266398	-	8	13	5	6	8	-0.932886	0.434672	NA
ACP1	ENSG00000143727.16	chr2:264140-278283	+	402	705	482	421	502.5	-0.293858	0.362992	0.644161
TMEM18	ENSG00000151353.15	chr2:663877-677406	-	41	73	52	92	64.5	0.337034	0.520392	0.761779
SNTG2	ENSG00000172554.12	chr2:950849-1367613	+	1	33	14	3	12.75	-1	0.430635	NA
TPO	ENSG00000115705.22	chr2:1374066-1543711	+	0	0	0	1	0.25	1.44267	0.772827	NA
PXDN	ENSG00000130508.11	chr2:1631887-1744852	-	368	323	300	354	336.25	-0.0793954	0.78823	0.912843
MYT1L	ENSG00000186487.20	chr2:1789113-2331664	-	6	6	12	4	7	0.415034	0.747368	NA
EIPR1	ENSG00000032389.13	chr2:3188925-3377830	-	122	135	124	119	125	-0.0808125	0.828093	0.931793
TRAPPC12	ENSG00000171853.16	chr2:3379675-3485094	+	135	107	256	197	173.75	0.904503	0.0109074	0.0791142
ADI1	ENSG00000182551.14	chr2:3497366-3519531	-	339	574	315	595	455.75	-0.00474891	0.989646	0.997489
AC108488.2	ENSG00000286905.1	chr2:3532008-3558333	-	65	66	51	48	57.5	-0.404067	0.409614	0.681297
RNASEH1	ENSG00000171865.10	chr2:3541430-3558333	-	53	76	54	46	57.25	-0.367372	0.4666	0.724664
RPS7	ENSG00000171863.15	chr2:3575260-3580920	+	5710	6746	4712	6835	6000.75	-0.109323	0.679851	0.858404
COLEC11	ENSG00000118004.18	chr2:3594832-3644644	+	0	1	3	0	1	1.58494	0.664684	NA
DCDC2C	ENSG00000214866.9	chr2:3703575-3848008	+	3	0	0	0	0.75	-3.02757	0.491303	NA
SOX11	ENSG00000176887.7	chr2:5692384-5701385	+	6	68	71	2	36.75	-0.0196408	0.992738	NA
RSAD2	ENSG00000134321.12	chr2:6865806-6898239	+	0	1	1	2	1	1.58494	0.638788	NA
RNF144A	ENSG00000151692.15	chr2:6917412-7068286	+	1	5	8	1	3.75	0.584957	0.748379	NA
ID2	ENSG00000115738.10	chr2:8678845-8684461	+	165	168	227	331	222.75	0.744742	0.0277056	0.145674
KIDINS220	ENSG00000134313.16	chr2:8721081-8837630	-	166	148	56	107	119.25	-0.945893	0.0254021	0.138185
MBOAT2	ENSG00000143797.12	chr2:8852690-9003709	-	42	75	19	14	37.5	-1.82597	0.00410676	NA
ASAP2	ENSG00000151693.11	chr2:9206765-9405683	+	136	168	88	98	122.5	-0.708769	0.0634812	0.236217
ITGB1BP1	ENSG00000119185.13	chr2:9403475-9423528	-	155	298	163	158	193.5	-0.496938	0.194064	0.464806
CPSF3	ENSG00000119203.14	chr2:9423651-9473101	+	261	409	220	213	275.75	-0.629794	0.0583256	0.224803
IAH1	ENSG00000134330.19	chr2:9473658-9496543	+	96	150	96	68	102.5	-0.584963	0.175285	0.436258
ADAM17	ENSG00000151694.14	chr2:9488486-9556732	-	162	212	75	111	140	-1.00774	0.0093778	0.0720913
YWHAQ	ENSG00000134308.14	chr2:9583967-9630997	-	1796	2529	1272	1694	1822.75	-0.544182	0.0504187	0.208227
TAF1B	ENSG00000115750.17	chr2:9843443-9934416	+	155	207	69	87	129.5	-1.21444	0.00175907	0.0240892
GRHL1	ENSG00000134317.18	chr2:9951693-10002277	+	47	61	58	32	49.5	-0.263035	0.634014	0.833397
KLF11	ENSG00000172059.11	chr2:10042849-10054836	+	110	85	71	64	82.5	-0.530515	0.224033	0.499752
CYS1	ENSG00000205795.4	chr2:10056780-10080944	-	1	0	1	4	1.5	2.3219	0.428504	NA
RRM2	ENSG00000171848.15	chr2:10120698-10211725	+	1186	1355	588	885	1003.5	-0.786639	0.00554548	0.0513774
HPCAL1	ENSG00000115756.13	chr2:10302889-10427617	+	201	229	240	264	233.5	0.229087	0.46804	0.725562
ODC1	ENSG00000115758.13	chr2:10439968-10448327	-	436	503	208	476	405.75	-0.457129	0.217213	0.493064
NOL10	ENSG00000115761.16	chr2:10570754-10689987	-	223	291	123	205	210.5	-0.648073	0.0754272	0.263538
ATP6V1C2	ENSG00000143882.12	chr2:10721100-10785110	+	133	155	187	133	152	0.152003	0.679584	0.858318
PDIA6	ENSG00000143870.13	chr2:10783391-10837977	-	2511	3134	2424	2153	2555.5	-0.302572	0.223685	0.499439
KCNF1	ENSG00000162975.5	chr2:10911934-10914225	+	0	0	1	0	0.25	1.44267	0.772827	NA
C2orf50	ENSG00000150873.12	chr2:11133128-11151317	+	1	1	2	1	1.25	0.584956	0.835015	NA
SLC66A3	ENSG00000162976.13	chr2:11155198-11178870	+	16	19	19	12	16.5	-0.175088	0.836607	NA
ROCK2	ENSG00000134318.14	chr2:11179759-11348330	-	693	1078	280	506	639.25	-1.17196	0.000608352	0.0121446
E2F6	ENSG00000169016.17	chr2:11444375-11466177	-	78	86	102	118	96	0.423807	0.299739	0.584315
GREB1	ENSG00000196208.14	chr2:11482341-11642788	+	28	26	39	19	28	0.103092	0.88167	NA
NTSR2	ENSG00000169006.7	chr2:11658178-11670195	-	0	0	0	1	0.25	1.44267	0.772827	NA
LPIN1	ENSG00000134324.12	chr2:11677595-11827409	+	250	332	101	187	217.5	-1.01495	0.00699915	0.0599016
TRIB2	ENSG00000071575.11	chr2:12716889-12742734	+	0	5	2	0	1.75	-1.32192	0.644568	NA
LRATD1	ENSG00000162981.14	chr2:14632700-14650814	+	4	1	2	0	1.75	-1.32192	0.616223	NA
NBAS	ENSG00000151779.13	chr2:15166914-15561334	-	195	254	181	140	192.5	-0.484143	0.163116	0.419511
DDX1	ENSG00000079785.15	chr2:15591178-15631111	+	1652	1996	705	1150	1375.75	-0.975687	0.00087003	0.0152862
MYCN	ENSG00000134323.12	chr2:15940550-15947007	+	1	0	0	0	0.25	-1.44263	0.772833	NA
CYRIA	ENSG00000197872.11	chr2:16549459-16666331	-	0	0	1	1	0.5	2.44264	0.607122	NA
RAD51AP2	ENSG00000214842.5	chr2:17510584-17518439	-	0	0	1	0	0.25	1.44267	0.772827	NA
VSNL1	ENSG00000163032.12	chr2:17539126-17657018	+	1	0	1	1	0.75	0.999986	0.791447	NA
SMC6	ENSG00000163029.16	chr2:17663812-17800242	-	136	218	118	93	141.25	-0.746507	0.0578206	0.223429
GEN1	ENSG00000178295.15	chr2:17753858-17788946	+	69	104	46	59	69.5	-0.720383	0.132811	0.374997
RDH14	ENSG00000240857.2	chr2:18554723-18560679	-	58	57	43	41	49.75	-0.453173	0.38279	0.660837
NT5C1B-RDH14	ENSG00000250741.6	chr2:18555545-18589564	-	2	7	2	6	4.25	-0.169927	0.917795	NA
OSR1	ENSG00000143867.7	chr2:19351485-19358623	-	1	4	5	4	3.5	0.847991	0.634533	NA
TTC32	ENSG00000183891.6	chr2:19896631-19901983	-	78	119	40	81	79.5	-0.703189	0.154805	0.409966
WDR35	ENSG00000118965.15	chr2:19910260-19990131	-	161	242	45	81	132.25	-1.67736	7.92517e-05	0.00316388
MATN3	ENSG00000132031.13	chr2:19992052-20012668	-	1	1	0	1	0.75	-0.999978	0.791448	NA
LAPTM4A	ENSG00000068697.7	chr2:20032650-20051628	-	1114	1575	937	1126	1188	-0.382326	0.165615	0.423418
SDC1	ENSG00000115884.11	chr2:20200797-20225433	-	354	324	290	370	334.5	-0.0388196	0.896973	0.963742
PUM2	ENSG00000055917.15	chr2:20248691-20352234	-	252	358	264	237	277.75	-0.283999	0.37693	0.65557
RHOB	ENSG00000143878.10	chr2:20447074-20449440	+	531	498	1088	1153	817.5	1.1229	1.03367e-05	0.000902533
HS1BP3	ENSG00000118960.13	chr2:20560448-20651130	-	41	41	57	53	48	0.423807	0.421237	0.688963
GDF7	ENSG00000143869.7	chr2:20667144-20679243	+	5	4	15	2	6.5	0.917533	0.516203	NA
LDAH	ENSG00000118961.15	chr2:20684014-20823130	-	63	94	27	37	55.25	-1.29462	0.0141506	0.0934436
APOB	ENSG00000084674.15	chr2:21001429-21044073	-	2	5	1	1	2.25	-1.80735	0.420943	NA
KLHL29	ENSG00000119771.15	chr2:23385179-23708611	+	10	11	16	11	12	0.362568	0.710636	NA
ATAD2B	ENSG00000119778.15	chr2:23748664-23927123	-	61	89	38	38	56.5	-0.980892	0.0548156	0.217732
UBXN2A	ENSG00000173960.14	chr2:23927285-24004909	+	109	137	53	39	84.5	-1.41895	0.00145165	0.0211769
WDCP	ENSG00000163026.12	chr2:24029347-24049575	-	79	123	71	67	85	-0.549688	0.216625	0.492024
FKBP1B	ENSG00000119782.14	chr2:24049701-24063681	+	0	0	0	0	0	NA	NA	NA
SF3B6	ENSG00000115128.7	chr2:24067586-24076373	-	1231	1676	748	894	1137.25	-0.824077	0.00243458	0.0301065
FAM228B	ENSG00000219626.9	chr2:24076526-24169640	+	3	2	3	0	2	-0.736963	0.762412	NA
TP53I3	ENSG00000115129.14	chr2:24077433-24085861	-	78	85	104	114	95.25	0.419456	0.303902	0.5886
PFN4	ENSG00000176732.7	chr2:24114809-24123464	-	2	0	1	0	0.75	-0.999974	0.806839	NA
AC008073.3	ENSG00000276087.2	chr2:24124366-24190436	+	1	1	1	1	1	-2.22321e-15	1	NA
ITSN2	ENSG00000198399.14	chr2:24202864-24360714	-	110	128	65	82	96.25	-0.695146	0.0934369	0.301594
NCOA1	ENSG00000084676.15	chr2:24491914-24770702	+	35	66	46	48	48.75	-0.103623	0.851769	0.942847
PTRHD1	ENSG00000184924.5	chr2:24789734-24793382	-	112	132	134	195	143.25	0.431206	0.253894	0.535413
CENPO	ENSG00000138092.11	chr2:24793136-24822376	+	190	194	245	225	213.5	0.291554	0.361729	0.642843
ADCY3	ENSG00000138031.14	chr2:24819169-24919839	-	108	141	120	82	112.75	-0.301791	0.459979	0.720161
DNAJC27	ENSG00000115137.12	chr2:24943636-24972094	-	4	4	4	2	3.5	-0.415039	0.811533	NA
EFR3B	ENSG00000084710.14	chr2:25042076-25159135	+	124	108	74	66	93	-0.728698	0.0788233	0.270591
DNMT3A	ENSG00000119772.17	chr2:25227855-25342590	-	26	48	57	11	35.5	-0.121992	0.871073	NA
DTNB	ENSG00000138101.18	chr2:25377198-25673647	-	37	38	31	31	34.25	-0.274623	0.650189	NA
ASXL2	ENSG00000143970.17	chr2:25733753-25878487	-	135	137	115	172	139.75	0.0774436	0.838079	0.936395
KIF3C	ENSG00000084731.15	chr2:25926598-25982749	-	35	49	32	23	34.75	-0.610958	0.323941	NA
RAB10	ENSG00000084733.11	chr2:26034084-26137454	+	793	1013	401	654	715.25	-0.775555	0.0118417	0.0832196
GAREM2	ENSG00000157833.13	chr2:26173088-26189663	+	9	7	16	3	8.75	0.247925	0.837962	NA
HADHA	ENSG00000084754.12	chr2:26190635-26244672	-	2055	2284	1628	1716	1920.75	-0.375788	0.117153	0.347381
HADHB	ENSG00000138029.14	chr2:26243170-26290465	+	911	1082	669	878	885	-0.365469	0.178802	0.441256
ADGRF3	ENSG00000173567.15	chr2:26308173-26346817	-	26	23	21	24	23.5	-0.122858	0.863657	NA
SELENOI	ENSG00000138018.18	chr2:26308547-26395891	+	287	402	225	368	320.5	-0.216472	0.528429	0.76591
OTOF	ENSG00000115155.18	chr2:26457203-26558756	-	2	1	3	1	1.75	0.415032	0.864055	NA
KCNK3	ENSG00000171303.7	chr2:26692690-26733420	+	7	6	1	5	4.75	-1.11548	0.478803	NA
SLC35F6	ENSG00000213699.9	chr2:26764284-26781231	+	277	236	350	399	315.5	0.546006	0.0680556	0.246758
CENPA	ENSG00000115163.15	chr2:26764289-26801067	+	141	153	93	121	127	-0.458206	0.226411	0.502852
DPYSL5	ENSG00000157851.17	chr2:26847747-26950351	+	4	6	6	0	4	-0.736966	0.686811	NA
MAPRE3	ENSG00000084764.12	chr2:26970637-27027219	+	50	75	54	58	59.25	-0.15843	0.750792	0.892399
TMEM214	ENSG00000119777.20	chr2:27032910-27041694	+	415	402	485	594	474	0.401286	0.150722	0.403942
AGBL5	ENSG00000084693.16	chr2:27042364-27070622	+	43	66	49	49	51.75	-0.153475	0.770327	0.902998
OST4	ENSG00000228474.6	chr2:27070472-27071654	-	403	522	709	602	559	0.503142	0.0750315	0.262793
EMILIN1	ENSG00000138080.14	chr2:27078615-27086403	+	3	1	5	0	2.25	0.321923	0.891808	NA
KHK	ENSG00000138030.13	chr2:27086747-27100762	+	51	54	81	48	58.5	0.296981	0.561068	0.786005
CGREF1	ENSG00000138028.16	chr2:27098889-27119128	-	0	0	2	2	1	3.44265	0.332136	NA
PREB	ENSG00000138073.14	chr2:27130756-27134666	-	235	207	209	233	221	-3.98807e-07	0.999999	0.999999
PRR30	ENSG00000186143.11	chr2:27136848-27139410	-	2	0	10	0	3	2.32191	0.331043	NA
TCF23	ENSG00000163792.6	chr2:27149004-27156974	+	1	4	7	1	3.25	0.678066	0.723607	NA
SLC5A6	ENSG00000138074.15	chr2:27199587-27212958	-	233	236	361	341	292.75	0.581883	0.0500294	0.207213
ATRAID	ENSG00000138085.17	chr2:27212027-27217178	+	377	402	511	510	450	0.390287	0.153995	0.408736
CAD	ENSG00000084774.14	chr2:27217369-27243943	+	893	766	728	926	828.25	-0.004355	0.987087	0.996096
SLC30A3	ENSG00000115194.11	chr2:27253684-27275817	-	4	6	2	1	3.25	-1.73696	0.355409	NA
DNAJC5G	ENSG00000163793.13	chr2:27275433-27281499	+	0	0	1	1	0.5	2.44264	0.607122	NA
TRIM54	ENSG00000138100.14	chr2:27282429-27307439	+	0	1	1	0	0.5	1.18223e-05	0.999998	NA
UCN	ENSG00000163794.6	chr2:27307400-27308445	-	1	0	0	0	0.25	-1.44263	0.772833	NA
MPV17	ENSG00000115204.15	chr2:27309492-27325680	-	122	139	90	100	112.75	-0.458051	0.236956	0.514248
GTF3C2	ENSG00000115207.13	chr2:27325849-27357034	-	301	335	289	334	314.75	-0.029795	0.920129	0.972801
EIF2B4	ENSG00000115211.16	chr2:27364352-27370457	-	183	194	207	194	194.5	0.0890373	0.785502	0.910415
SNX17	ENSG00000115234.11	chr2:27370496-27377535	+	406	526	383	328	410.75	-0.390481	0.184467	0.44923
ZNF513	ENSG00000163795.14	chr2:27377235-27380790	-	0	2	1	3	1.5	0.999989	0.720241	NA
PPM1G	ENSG00000115241.11	chr2:27381195-27409591	-	1239	1366	927	1321	1213.25	-0.212642	0.433936	0.698738
NRBP1	ENSG00000115216.14	chr2:27427790-27442259	+	439	529	608	548	531	0.256062	0.352269	0.636478
KRTCAP3	ENSG00000157992.12	chr2:27442366-27446481	+	0	0	2	1	0.75	3.0276	0.449803	NA
IFT172	ENSG00000138002.16	chr2:27444377-27489805	-	52	60	75	73	65	0.402098	0.391171	0.66626
FNDC4	ENSG00000115226.10	chr2:27491883-27495200	-	1	2	1	1	1.25	-0.584958	0.835015	NA
GCKR	ENSG00000084734.9	chr2:27496839-27523684	+	1	0	1	0	0.5	1.18223e-05	0.999998	NA
C2orf16	ENSG00000221843.4	chr2:27537386-27582721	+	3	1	5	1	2.5	0.584957	0.781448	NA
ZNF512	ENSG00000243943.10	chr2:27582969-27623217	+	32	30	33	44	34.75	0.312589	0.607411	NA
CCDC121	ENSG00000176714.9	chr2:27625639-27629012	-	6	8	9	6	7.25	0.0995333	0.935741	NA
GPN1	ENSG00000198522.14	chr2:27628247-27651511	+	130	192	94	147	140.75	-0.418028	0.295969	0.582239
SUPT7L	ENSG00000119760.16	chr2:27650809-27663840	-	263	278	192	251	246	-0.288322	0.367016	0.647289
SLC4A1AP	ENSG00000163798.13	chr2:27663471-27694976	+	276	324	274	315	297.25	-0.0266952	0.929733	0.975915
MRPL33	ENSG00000243147.8	chr2:27771717-27988087	+	175	170	166	180	172.75	0.00417525	0.990135	0.997489
RBKS	ENSG00000171174.15	chr2:27781379-27890681	-	62	81	49	49	60.25	-0.545162	0.264417	0.548768
BABAM2	ENSG00000158019.21	chr2:27889941-28338901	+	200	230	160	172	190.5	-0.373154	0.260946	0.544835
FOSL2	ENSG00000075426.12	chr2:28392448-28417317	+	212	210	282	338	260.5	0.555025	0.0731459	0.258739
PLB1	ENSG00000163803.13	chr2:28457145-28644142	+	1	1	1	1	1	-2.22321e-15	1	NA
PPP1CB	ENSG00000213639.10	chr2:28751640-28802940	+	1305	1785	548	872	1127.5	-1.12172	0.000201962	0.00596592
SPDYA	ENSG00000163806.16	chr2:28782517-28850611	+	4	7	2	1	3.5	-1.87446	0.306593	NA
TRMT61B	ENSG00000171103.11	chr2:28849821-28870309	-	150	191	66	71	119.5	-1.3156	0.00074729	0.0137146
WDR43	ENSG00000163811.12	chr2:28894667-28948219	+	764	1059	402	986	802.75	-0.393308	0.291069	0.5769
TOGARAM2	ENSG00000189350.12	chr2:28956611-29061373	+	11	5	4	3	5.75	-1.19264	0.399596	NA
PCARE	ENSG00000179270.7	chr2:29060976-29074523	-	3	2	6	2	3.25	0.678066	0.711126	NA
CLIP4	ENSG00000115295.20	chr2:29097705-29189643	+	1	6	10	1	4.5	0.652071	0.704644	NA
ALK	ENSG00000171094.18	chr2:29192774-29921586	-	1	5	5	0	2.75	-0.263036	0.904366	NA
YPEL5	ENSG00000119801.13	chr2:30146941-30160533	+	158	187	90	43	119.5	-1.37517	0.0016013	0.0225068
LBH	ENSG00000213626.13	chr2:30231534-30323730	+	1	4	2	0	1.75	-1.32192	0.616223	NA
LCLAT1	ENSG00000172954.14	chr2:30447226-30644225	+	338	472	206	321	334.25	-0.620119	0.0645973	0.238522
CAPN14	ENSG00000214711.10	chr2:31173056-31233858	-	0	0	0	2	0.5	2.44264	0.617579	NA
EHD3	ENSG00000013016.16	chr2:31234152-31269451	+	3	2	4	2	2.75	0.26303	0.892574	NA
XDH	ENSG00000158125.10	chr2:31334321-31414742	-	0	2	2	0	1	7.36162e-31	1	NA
SRD5A2	ENSG00000277893.2	chr2:31522480-31580938	-	0	0	1	1	0.5	2.44264	0.607122	NA
MEMO1	ENSG00000162959.13	chr2:31865060-32011230	-	338	520	128	207	298.25	-1.35682	0.000135595	0.00454297
DPY30	ENSG00000162961.14	chr2:31867809-32039805	-	526	705	455	419	526.25	-0.494126	0.0827829	0.278001
SPAST	ENSG00000021574.13	chr2:32063556-32157637	+	140	220	82	127	142.25	-0.784494	0.0524964	0.212842
SLC30A6	ENSG00000152683.14	chr2:32165841-32224379	+	226	355	105	134	205	-1.28153	0.000404177	0.00918215
NLRC4	ENSG00000091106.19	chr2:32224453-32265732	-	0	0	1	0	0.25	1.44267	0.772827	NA
YIPF4	ENSG00000119820.11	chr2:32277904-32316594	+	332	493	185	201	302.75	-1.09579	0.000692345	0.0131437
BIRC6	ENSG00000115760.14	chr2:32357028-32618899	+	693	895	392	527	626.75	-0.789074	0.00644836	0.0567
TTC27	ENSG00000018699.13	chr2:32628032-32821051	+	272	358	180	246	264	-0.564499	0.0872356	0.288031
LTBP1	ENSG00000049323.16	chr2:32946953-33399509	+	0	6	1	1	2	-1.58495	0.536298	NA
RASGRP3	ENSG00000152689.18	chr2:33436324-33564750	+	0	2	0	1	0.75	-0.999974	0.806839	NA
FAM98A	ENSG00000119812.19	chr2:33583660-33599382	-	542	640	380	580	535.5	-0.300124	0.321165	0.606808
CRIM1	ENSG00000150938.10	chr2:36355778-36551135	+	360	455	197	304	329	-0.70199	0.032028	0.1582
FEZ2	ENSG00000171055.15	chr2:36531805-36646087	-	115	173	103	67	114.5	-0.760535	0.0716282	0.255743
VIT	ENSG00000205221.12	chr2:36696690-36814792	+	1	0	1	4	1.5	2.3219	0.428504	NA
STRN	ENSG00000115808.12	chr2:36837698-36966536	-	151	204	67	97	129.75	-1.11412	0.00498245	0.048048
HEATR5B	ENSG00000008869.12	chr2:36968383-37084372	-	146	179	82	128	133.75	-0.630051	0.108423	0.331053
GPATCH11	ENSG00000152133.16	chr2:37084451-37099244	+	66	118	91	97	93	0.0310262	0.944338	0.981775
EIF2AK2	ENSG00000055332.18	chr2:37099210-37157065	-	390	633	235	275	383.25	-1.00424	0.00197778	0.0256829
CEBPZOS	ENSG00000218739.10	chr2:37196488-37216193	+	171	286	95	80	158	-1.38484	0.000368934	0.0087596
CEBPZ	ENSG00000115816.15	chr2:37201612-37231596	-	489	708	287	408	473	-0.784339	0.0128894	0.0879329
NDUFAF7	ENSG00000003509.16	chr2:37231631-37253403	+	163	223	129	91	151.5	-0.811098	0.0324678	0.159461
PRKD3	ENSG00000115825.11	chr2:37250502-37324833	-	293	486	193	247	304.75	-0.82412	0.0161196	0.101974
QPCT	ENSG00000115828.17	chr2:37342827-37373322	+	2	1	0	0	0.75	-3.02759	0.449805	NA
CDC42EP3	ENSG00000163171.8	chr2:37641882-37738468	-	43	49	34	62	47	0.0613997	0.912673	0.969696
RMDN2	ENSG00000115841.21	chr2:37923187-38067142	+	7	13	6	19	11.25	0.321926	0.762612	NA
CYP1B1	ENSG00000138061.12	chr2:38066973-38109902	-	68	68	54	105	73.75	0.225419	0.643057	0.837894
ATL2	ENSG00000119787.14	chr2:38293954-38377285	-	290	439	144	195	267	-1.10463	0.00129701	0.0197036
HNRNPLL	ENSG00000143889.16	chr2:38561969-38603586	-	185	205	92	87	142.25	-1.12351	0.00189822	0.0250126
GALM	ENSG00000143891.17	chr2:38666081-38741237	+	30	38	34	31	33.25	-0.065096	0.916029	NA
SRSF7	ENSG00000115875.19	chr2:38743599-38751494	-	1181	1241	657	1259	1084.5	-0.338102	0.285753	0.571244
GEMIN6	ENSG00000152147.11	chr2:38751534-38785002	+	170	224	130	112	159	-0.703189	0.0506204	0.20896
DHX57	ENSG00000163214.21	chr2:38797729-38875934	-	154	217	155	156	170.5	-0.254505	0.473168	0.729456
MORN2	ENSG00000188010.14	chr2:38875962-38929072	+	41	95	75	57	67	-0.0430695	0.934799	0.977516
ARHGEF33	ENSG00000214694.11	chr2:38889841-38975449	+	3	0	5	1	2.25	0.99999	0.673394	NA
SOS1	ENSG00000115904.13	chr2:38981549-39124345	-	103	176	78	110	116.75	-0.569533	0.180622	0.443675
CDKL4	ENSG00000205111.8	chr2:39175646-39229588	-	0	0	1	0	0.25	1.44267	0.772827	NA
MAP4K3	ENSG00000011566.15	chr2:39249266-39437301	-	84	120	87	100	97.75	-0.125531	0.764278	0.899621
TMEM178A	ENSG00000152154.11	chr2:39664982-39717963	+	1	0	3	0	1	1.58494	0.664684	NA
THUMPD2	ENSG00000138050.15	chr2:39736060-39779267	-	75	144	51	58	82	-1.0066	0.0345095	0.164716
SLC8A1	ENSG00000183023.18	chr2:40097270-40611053	-	2	6	9	3	5	0.584958	0.702468	NA
PKDCC	ENSG00000162878.13	chr2:42048021-42058517	+	27	18	63	13	30.25	0.756072	0.331467	NA
EML4	ENSG00000143924.19	chr2:42169353-42332548	+	432	531	244	340	386.75	-0.721568	0.0187258	0.113036
COX7A2L	ENSG00000115944.15	chr2:42333546-42425088	-	302	394	251	241	297	-0.500429	0.104189	0.323261
KCNG3	ENSG00000171126.8	chr2:42442017-42493982	-	1	0	11	1	3.25	3.58494	0.129853	NA
MTA3	ENSG00000057935.14	chr2:42494569-42756947	+	165	188	104	78	133.75	-0.95573	0.0113837	0.0814572
ZFP36L2	ENSG00000152518.8	chr2:43222402-43226606	-	163	117	110	210	150	0.192644	0.640196	0.836309
THADA	ENSG00000115970.18	chr2:43230836-43596046	-	91	113	48	69	80.25	-0.802061	0.0754146	0.263538
PLEKHH2	ENSG00000152527.14	chr2:43637260-43767987	+	3	4	4	4	3.75	0.192642	0.908315	NA
C1GALT1C1L	ENSG00000223658.8	chr2:43675151-43676429	-	9	4	3	3	4.75	-1.11548	0.468959	NA
DYNC2LI1	ENSG00000138036.18	chr2:43774039-43810010	+	49	50	36	25	40	-0.69862	0.227567	NA
ABCG8	ENSG00000143921.9	chr2:43831942-43882988	+	4	1	4	1	2.5	-2.91606e-06	0.999999	NA
LRPPRC	ENSG00000138095.19	chr2:43886224-43995989	-	1833	2413	1301	1868	1853.75	-0.422077	0.130468	0.371115
PPM1B	ENSG00000138032.21	chr2:44167969-44244384	+	58	95	40	40	58.25	-0.93546	0.0685677	0.248179
AC013717.1	ENSG00000285542.1	chr2:44168851-44320310	+	66	81	40	36	55.75	-0.951745	0.0592905	0.227335
SLC3A1	ENSG00000138079.14	chr2:44275458-44321494	+	15	8	4	9	9	-0.823123	0.475871	NA
PREPL	ENSG00000138078.16	chr2:44316281-44361862	-	277	447	156	201	270.25	-1.02007	0.00324914	0.0363332
CAMKMT	ENSG00000143919.15	chr2:44361947-44772592	+	51	73	34	33	47.75	-0.888108	0.10161	0.318
SIX3	ENSG00000138083.5	chr2:44941702-44946071	+	1	4	3	0	2	-0.736963	0.76603	NA
SIX2	ENSG00000170577.8	chr2:45005182-45009452	-	59	56	67	73	63.75	0.283792	0.546834	0.775526
SRBD1	ENSG00000068784.13	chr2:45388680-45612165	-	69	91	20	40	55	-1.41504	0.00967913	0.0733273
PRKCE	ENSG00000171132.14	chr2:45651345-46187990	+	9	24	18	19	17.5	0.165058	0.847763	NA
EPAS1	ENSG00000116016.14	chr2:46293667-46386697	+	329	306	266	417	329.5	0.105129	0.74446	0.889353
ATP6V1E2	ENSG00000250565.7	chr2:46490750-46542577	-	0	5	1	3	2.25	-0.321929	0.891806	NA
RHOQ	ENSG00000119729.12	chr2:46541806-46584688	+	20	31	31	20	25.5	-1.18183e-06	0.999999	NA
PIGF	ENSG00000151665.13	chr2:46580937-46617055	-	54	64	40	50	52	-0.390791	0.449181	0.713322
CRIPT	ENSG00000119878.6	chr2:46616416-46630176	+	85	201	71	58	103.75	-1.14864	0.0158146	0.100442
SOCS5	ENSG00000171150.9	chr2:46698952-46780245	+	70	80	36	64	62.5	-0.584963	0.246022	0.525855
MCFD2	ENSG00000180398.13	chr2:46901870-46941855	-	177	254	114	144	172.25	-0.740317	0.0418686	0.185977
TTC7A	ENSG00000068724.17	chr2:46916157-47076137	+	120	110	143	127	125	0.231325	0.535773	0.767267
AC073283.3	ENSG00000273269.3	chr2:47065941-47176511	-	101	243	158	66	142	-0.618911	0.211547	0.486592
CALM2	ENSG00000143933.19	chr2:47160083-47176921	-	2587	5258	2118	2368	3082.75	-0.806344	0.0113342	0.081305
EPCAM	ENSG00000119888.11	chr2:47345158-47387601	+	0	0	1	0	0.25	1.44267	0.772827	NA
MSH2	ENSG00000095002.15	chr2:47403067-47663146	+	553	896	201	334	496	-1.43745	2.85775e-05	0.00168273
KCNK12	ENSG00000184261.5	chr2:47509290-47570985	-	3	0	3	1	1.75	0.415031	0.873505	NA
MSH6	ENSG00000116062.17	chr2:47695530-47810063	+	861	1014	444	586	726.25	-0.864247	0.0017975	0.0243154
FBXO11	ENSG00000138081.21	chr2:47789316-47906498	-	224	286	144	150	201	-0.794681	0.0174633	0.107898
FOXN2	ENSG00000170802.16	chr2:48314637-48379295	+	51	104	51	50	64	-0.617914	0.231403	0.509125
PPP1R21	ENSG00000162869.16	chr2:48440598-48515391	+	27	29	18	18	23	-0.637431	0.378661	NA
STON1	ENSG00000243244.7	chr2:48529383-48598513	+	0	0	0	1	0.25	1.44267	0.772827	NA
AC073082.1	ENSG00000279956.1	chr2:48632291-48755724	-	39	50	39	48	44	-0.0327908	0.952719	0.985105
LHCGR	ENSG00000138039.15	chr2:48686774-48755730	-	2	0	1	1	1	-1.15254e-13	1	NA
NRXN1	ENSG00000179915.24	chr2:49918503-51225575	-	2	1	2	0	1.25	-0.584957	0.84545	NA
ASB3	ENSG00000115239.24	chr2:53532672-53860160	-	105	119	47	58	82.25	-1.09311	0.0125892	0.0865035
CHAC2	ENSG00000143942.5	chr2:53767804-53775196	+	155	181	86	134	139	-0.610958	0.113721	0.341321
ERLEC1	ENSG00000068912.14	chr2:53787044-53818819	+	193	226	179	177	193.75	-0.235073	0.476723	0.731805
PSME4	ENSG00000068878.15	chr2:53864069-53970993	-	421	599	272	244	384	-0.983126	0.00132116	0.0198555
ACYP2	ENSG00000170634.13	chr2:53970838-54305300	+	33	29	15	12	22.25	-1.19931	0.108632	NA
C2orf73	ENSG00000177994.16	chr2:54330034-54383742	+	1	1	1	0	0.75	-0.999978	0.791448	NA
SPTBN1	ENSG00000115306.16	chr2:54456317-54671446	+	277	305	120	306	252	-0.450166	0.268397	0.553837
EML6	ENSG00000214595.12	chr2:54723499-54972025	+	8	8	20	17	13.25	1.20945	0.200345	NA
RTN4	ENSG00000115310.18	chr2:54972187-55112621	-	969	1196	626	756	886.75	-0.64761	0.0154654	0.0987322
CLHC1	ENSG00000162994.16	chr2:55172547-55232563	-	13	17	10	3	10.75	-1.20645	0.266553	NA
RPS27A	ENSG00000143947.14	chr2:55231903-55235853	+	5271	6751	4170	6386	5644.5	-0.187614	0.500375	0.749609
MTIF2	ENSG00000085760.15	chr2:55236595-55269347	-	153	247	106	126	158	-0.785876	0.0391867	0.178279
CCDC88A	ENSG00000115355.17	chr2:55287842-55419895	-	136	240	91	69	134	-1.23266	0.00293149	0.0339221
CFAP36	ENSG00000163001.12	chr2:55519604-55545079	+	104	92	79	63	84.5	-0.464963	0.280533	0.566307
PPP4R3B	ENSG00000275052.5	chr2:55547292-55618880	-	273	422	194	230	279.75	-0.712949	0.0327437	0.160451
PNPT1	ENSG00000138035.15	chr2:55634061-55693863	-	406	709	138	274	381.75	-1.43633	0.000168413	0.00531301
EFEMP1	ENSG00000115380.20	chr2:55865967-55924139	-	1238	1362	821	1263	1171	-0.319157	0.25884	0.541663
CCDC85A	ENSG00000055813.6	chr2:56183990-56386172	+	0	0	1	0	0.25	1.44267	0.772827	NA
VRK2	ENSG00000028116.18	chr2:57907629-58159920	+	143	224	63	94	131	-1.22502	0.0028964	0.0336965
FANCL	ENSG00000115392.12	chr2:58159243-58241372	-	134	201	109	89	133.25	-0.758661	0.0523473	0.212551
BCL11A	ENSG00000119866.22	chr2:60450520-60554467	-	1	6	7	0	3.5	-3.65794e-06	0.999999	NA
PAPOLG	ENSG00000115421.13	chr2:60756253-60802086	+	65	93	87	88	83.25	0.14743	0.73686	0.885427
REL	ENSG00000162924.15	chr2:60881521-60931612	+	56	74	49	85	66	0.0437206	0.930068	0.976131
PUS10	ENSG00000162927.14	chr2:60940222-61018259	-	13	27	12	25	19.25	-0.112476	0.892771	NA
PEX13	ENSG00000162928.9	chr2:61017225-61051990	+	131	193	39	56	104.75	-1.76999	4.45494e-05	0.00219752
KIAA1841	ENSG00000162929.14	chr2:61065871-61138034	+	98	122	34	30	71	-1.78136	0.000165037	0.00530327
C2orf74	ENSG00000237651.6	chr2:61145068-61164829	+	0	0	0	0	0	NA	NA	NA
USP34	ENSG00000115464.15	chr2:61187463-61471087	-	301	383	182	222	272	-0.759641	0.0167859	0.105449
XPO1	ENSG00000082898.17	chr2:61477849-61538626	-	1395	1910	733	1202	1310	-0.772317	0.0110072	0.0796199
FAM161A	ENSG00000170264.13	chr2:61824848-61854143	-	28	48	23	22	30.25	-0.756075	0.253917	NA
CCT4	ENSG00000115484.15	chr2:61868085-61888671	-	2396	3438	887	1276	1999.25	-1.43145	6.54072e-07	0.000125408
COMMD1	ENSG00000173163.10	chr2:61888724-62147247	+	92	105	97	69	90.75	-0.247013	0.562994	0.786847
B3GNT2	ENSG00000170340.11	chr2:62196115-62224731	+	75	114	64	78	82.75	-0.412496	0.358706	0.640147
EHBP1	ENSG00000115504.15	chr2:62673851-63046487	+	83	113	79	64	84.75	-0.454839	0.299484	0.584235
OTX1	ENSG00000115507.10	chr2:63050057-63057836	+	33	26	47	33	34.75	0.439284	0.47552	NA
WDPCP	ENSG00000143951.16	chr2:63119559-63827843	-	11	8	5	4	7	-1.078	0.396265	NA
MDH1	ENSG00000014641.21	chr2:63588609-63607197	+	1833	2377	1450	1699	1839.75	-0.418927	0.104685	0.324349
UGP2	ENSG00000169764.15	chr2:63840940-63891562	+	586	870	237	325	504.5	-1.37337	1.19171e-05	0.00100455
VPS54	ENSG00000143952.20	chr2:63892146-64019428	-	63	85	50	40	59.5	-0.717601	0.149386	0.401647
PELI1	ENSG00000197329.12	chr2:64092652-64144420	-	41	39	37	17	33.5	-0.567041	0.383081	NA
LGALSL	ENSG00000119862.13	chr2:64453969-64461381	+	75	101	66	41	70.75	-0.717965	0.136723	0.381236
AFTPH	ENSG00000119844.15	chr2:64524305-64593005	+	91	131	85	63	92.5	-0.584963	0.178736	0.441256
SERTAD2	ENSG00000179833.4	chr2:64631621-64751005	-	56	56	51	30	48.25	-0.467506	0.39288	0.668045
[truncated: 16,933 more rows]

## Sheet: 3M
Supplementary Data 7C. Ribosome profiling analysis of uninduced and UNK3M-expressing HeLa cells (DESeq2 results for the UNK3M/Uninduced comparison).
Gene Symbol	Ensembl ID	Genomic Location	Strand	Uninduced_1	Uninduced_2	3M_1	3M_2	baseMean	log2FC.3M.vs.Uninduced	pvalue	padj
SAMD11	ENSG00000187634.12	chr1:923928-944581	+	58	45	77	65	61.25	0.463246	0.317941	0.999999
NOC2L	ENSG00000188976.11	chr1:944203-959309	-	1009	916	830	1016	942.75	-0.0604561	0.790542	0.999999
KLHL17	ENSG00000187961.14	chr1:960584-965719	+	27	19	12	24	20.5	-0.353638	0.645558	0.999999
PLEKHN1	ENSG00000187583.11	chr1:966482-975865	+	10	4	6	4	6	-0.485428	0.718787	0.999999
PERM1	ENSG00000187642.9	chr1:975204-982093	-	0	0	2	0	0.5	2.44264	0.617579	NA
HES4	ENSG00000188290.11	chr1:998962-1000172	-	57	23	33	23	34	-0.514574	0.427953	0.999999
ISG15	ENSG00000187608.10	chr1:1001138-1014540	+	107	85	297	330	204.75	1.70736	3.76689e-08	5.95263e-05
AGRN	ENSG00000188157.15	chr1:1020120-1056118	+	373	242	289	306	302.5	-0.0476971	0.872255	0.999999
RNF223	ENSG00000237330.3	chr1:1070967-1074306	-	1	0	2	0	0.75	0.999984	0.803367	NA
C1orf159	ENSG00000131591.17	chr1:1081818-1116361	-	29	29	33	41	33	0.351471	0.556191	0.999999
TTLL10	ENSG00000162571.14	chr1:1173880-1197936	+	1	1	1	1	1	-2.15129e-15	1	NA
SDF4	ENSG00000078808.18	chr1:1216908-1232067	-	582	585	727	649	635.75	0.237676	0.302478	0.999999
B3GALT6	ENSG00000176022.7	chr1:1232237-1235041	+	26	15	17	37	23.75	0.397334	0.591521	0.999999
C1QTNF12	ENSG00000184163.3	chr1:1242446-1246722	-	0	0	1	0	0.25	1.44267	0.772827	NA
UBE2J2	ENSG00000160087.21	chr1:1253909-1273864	-	168	184	102	153	151.75	-0.465079	0.179302	0.999999
SCNN1D	ENSG00000162572.21	chr1:1280436-1292029	+	2	2	1	3	2	-2.47742e-06	0.999999	NA
ACAP3	ENSG00000131584.19	chr1:1292390-1309609	-	39	44	41	42	41.5	-7.74997e-07	0.999999	0.999999
PUSL1	ENSG00000169972.12	chr1:1308597-1311677	+	112	70	88	83	88.25	-0.0899427	0.829142	0.999999
INTS11	ENSG00000127054.21	chr1:1311585-1324687	-	201	163	178	178	180	-0.0320616	0.918335	0.999999
CPTP	ENSG00000224051.7	chr1:1324756-1328896	+	63	69	88	70	72.5	0.259386	0.547021	0.999999
TAS1R3	ENSG00000169962.5	chr1:1331280-1335314	+	0	2	1	1	1	-1.15873e-13	1	NA
DVL1	ENSG00000107404.20	chr1:1335276-1349418	-	63	68	68	54	63.25	-0.102686	0.821013	0.999999
MXRA8	ENSG00000162576.17	chr1:1352689-1361777	-	1	2	4	1	2	0.736959	0.745316	NA
AURKAIP1	ENSG00000175756.13	chr1:1373730-1375495	-	450	512	608	523	523.25	0.23349	0.338301	0.999999
CCNL2	ENSG00000221978.12	chr1:1385711-1399335	-	57	67	55	47	56.5	-0.281772	0.552809	0.999999
MRPL20	ENSG00000242485.6	chr1:1401909-1407293	-	185	222	223	173	200.75	-0.0395287	0.898912	0.999999
ANKRD65	ENSG00000235098.8	chr1:1418420-1421769	-	0	0	1	0	0.25	1.44267	0.772827	NA
VWA1	ENSG00000179403.12	chr1:1434861-1442882	+	0	2	1	0	0.75	-0.999975	0.803368	NA
ATAD3C	ENSG00000215915.10	chr1:1449689-1470163	+	35	38	30	46	37.25	0.0581021	0.919626	0.999999
ATAD3B	ENSG00000160072.20	chr1:1471765-1497848	+	132	135	148	190	151.25	0.340183	0.30698	0.999999
ATAD3A	ENSG00000197785.14	chr1:1512162-1534685	+	238	203	250	252	235.75	0.186908	0.514663	0.999999
TMEM240	ENSG00000205090.9	chr1:1534778-1540624	-	2	0	2	0	1	-1.95903e-16	1	NA
SSU72	ENSG00000160075.12	chr1:1541673-1574863	-	52	89	90	59	72.5	0.0796165	0.864893	0.999999
FNDC10	ENSG00000228594.4	chr1:1598012-1600135	-	3	1	2	0	1.5	-0.999992	0.715516	NA
MIB2	ENSG00000197530.12	chr1:1615415-1630610	+	27	24	32	29	28	0.258311	0.68667	0.999999
MMP23B	ENSG00000189409.14	chr1:1632163-1635263	+	0	1	1	1	0.75	0.999986	0.787965	NA
CDK11B	ENSG00000248333.8	chr1:1635227-1659012	-	52	39	46	45	45.5	-7.50422e-07	0.999999	0.999999
SLC35E2B	ENSG00000189339.12	chr1:1659529-1692795	-	32	35	37	24	32	-0.135353	0.825618	0.999999
CDK11A	ENSG00000008128.23	chr1:1702379-1724357	-	11	8	9	6	8.5	-0.341038	0.761593	0.999999
SLC35E2A	ENSG00000215790.7	chr1:1724838-1745999	-	19	15	25	14	18.25	0.197938	0.804064	0.999999
NADK	ENSG00000008130.15	chr1:1751232-1780457	-	141	133	157	128	139.75	0.0567856	0.866778	0.999999
GNB1	ENSG00000078369.18	chr1:1785285-1891117	-	612	627	651	629	629.75	0.0469674	0.836819	0.999999
TMEM52	ENSG00000178821.13	chr1:1917590-1919279	-	3	2	3	0	2	-0.736963	0.758184	NA
CFAP74	ENSG00000142609.18	chr1:1921951-2003837	-	0	0	1	0	0.25	1.44267	0.772827	NA
GABRD	ENSG00000187730.9	chr1:2019329-2030758	+	0	1	1	0	0.5	1.13929e-05	0.999998	NA
PRKCZ	ENSG00000067606.17	chr1:2050411-2185395	+	30	27	32	26	28.75	0.02509	0.96845	0.999999
FAAP20	ENSG00000162585.17	chr1:2184461-2212720	-	25	32	30	13	25	-0.406626	0.569535	0.999999
SKI	ENSG00000157933.10	chr1:2228319-2310213	+	59	50	48	56	53.25	-0.0677453	0.889153	0.999999
MORN1	ENSG00000116151.14	chr1:2321253-2391707	-	14	12	16	17	14.75	0.343953	0.689447	0.999999
RER1	ENSG00000157916.20	chr1:2391775-2405442	+	283	366	424	345	354.5	0.244765	0.373452	0.999999
PEX10	ENSG00000157911.11	chr1:2403964-2413797	-	21	23	20	24	22	-1.14007e-06	0.999999	0.999999
PLCH2	ENSG00000149527.18	chr1:2425980-2505532	+	1	0	3	5	2.25	2.99998	0.228996	NA
PANK4	ENSG00000157881.16	chr1:2508537-2526597	-	110	105	77	81	93.25	-0.444413	0.24917	0.999999
TNFRSF14	ENSG00000157873.17	chr1:2555639-2565382	+	0	0	1	0	0.25	1.44267	0.772827	NA
PRXL2B	ENSG00000157870.17	chr1:2586491-2591469	+	11	8	7	1	6.75	-1.24793	0.354736	0.999999
MMEL1	ENSG00000142606.16	chr1:2590639-2633016	-	0	0	1	0	0.25	1.44267	0.772827	NA
TTC34	ENSG00000215912.12	chr1:2635976-2801717	-	1	0	2	3	1.5	2.3219	0.415527	NA
PRDM16	ENSG00000142611.17	chr1:3069168-3438621	+	3	23	11	0	9.25	-1.24101	0.378941	0.999999
ARHGEF16	ENSG00000130762.15	chr1:3454665-3481113	+	60	46	56	59	55.25	0.117569	0.806777	0.999999
MEGF6	ENSG00000162591.16	chr1:3487951-3611508	-	7	4	11	4	6.5	0.447456	0.732562	0.999999
TPRG1L	ENSG00000158109.15	chr1:3625015-3630127	+	80	85	80	98	85.75	0.109411	0.7855	0.999999
WRAP73	ENSG00000116213.16	chr1:3630767-3652761	-	52	66	70	61	62.25	0.150779	0.742233	0.999999
TP73	ENSG00000078900.15	chr1:3652516-3736201	+	3	4	4	3	3.5	-2.60233e-06	0.999999	0.999999
SMIM1	ENSG00000235169.10	chr1:3772655-3775982	+	6	6	5	3	5	-0.584963	0.685494	0.999999
LRRC47	ENSG00000130764.10	chr1:3778559-3796498	-	178	176	172	208	183.5	0.10225	0.741366	0.999999
CEP104	ENSG00000116198.14	chr1:3812086-3857396	-	53	56	55	41	51.25	-0.183222	0.712467	0.999999
DFFB	ENSG00000169598.17	chr1:3857267-3885429	+	35	23	19	31	27	-0.214126	0.75109	0.999999
C1orf174	ENSG00000198912.11	chr1:3889125-3900293	-	55	68	50	72	61.25	-0.0117778	0.980036	0.999999
AJAP1	ENSG00000196581.11	chr1:4654609-4792534	+	6	15	19	8	12	0.362568	0.719656	0.999999
NPHP4	ENSG00000131697.18	chr1:5862811-5992473	-	46	51	27	23	36.75	-0.956057	0.0958435	0.999999
KCNAB2	ENSG00000069424.15	chr1:5990927-6101193	+	34	21	36	33	31	0.327164	0.601166	0.999999
CHD5	ENSG00000116254.18	chr1:6101787-6180321	-	2	5	7	1	3.75	0.192641	0.911896	0.999999
AL031847.1	ENSG00000285629.1	chr1:6159430-6197757	-	505	794	571	690	640	-0.0428335	0.87548	0.999999
RPL22	ENSG00000116251.11	chr1:6185020-6209389	-	1633	2538	1627	1928	1931.5	-0.230544	0.35765	0.999999
RNF207	ENSG00000158286.13	chr1:6205475-6221299	+	2	2	5	5	3.5	1.32192	0.446483	0.999999
ICMT	ENSG00000116237.16	chr1:6221193-6235972	-	111	139	128	119	124.25	-0.0174175	0.960689	0.999999
HES3	ENSG00000173673.8	chr1:6244179-6245578	+	0	0	3	0	0.75	3.0276	0.482727	NA
GPR153	ENSG00000158292.7	chr1:6247353-6261098	-	8	4	9	8	7.25	0.502497	0.68029	0.999999
ACOT7	ENSG00000097021.19	chr1:6264269-6394391	-	287	237	273	298	273.75	0.123924	0.657214	0.999999
HES2	ENSG00000069812.11	chr1:6412418-6424670	-	5	11	8	8	8	-2.04158e-06	0.999999	0.999999
ESPN	ENSG00000187017.17	chr1:6424776-6461367	+	3	2	6	4	3.75	0.999994	0.549479	0.999999
TNFRSF25	ENSG00000215788.11	chr1:6460786-6466175	-	0	0	1	0	0.25	1.44267	0.772827	NA
PLEKHG5	ENSG00000171680.23	chr1:6467122-6520074	-	16	12	10	5	10.75	-0.900465	0.380571	0.999999
NOL9	ENSG00000162408.11	chr1:6521347-6554513	-	168	211	132	199	177.5	-0.195367	0.563525	0.999999
ZBTB48	ENSG00000204859.13	chr1:6579994-6589280	+	21	17	27	26	22.75	0.479992	0.496793	0.999999
KLHL21	ENSG00000162413.16	chr1:6590724-6614607	-	109	111	72	141	108.25	-0.0466507	0.909919	0.999999
PHF13	ENSG00000116273.6	chr1:6613731-6624030	+	63	72	60	41	59	-0.418605	0.379616	0.999999
THAP3	ENSG00000041988.15	chr1:6624866-6635586	+	20	24	39	20	25.75	0.42321	0.542056	0.999999
DNAJC11	ENSG00000007923.16	chr1:6634168-6701924	-	218	225	250	257	237.5	0.194679	0.490293	0.999999
CAMTA1	ENSG00000171735.19	chr1:6785454-7769706	+	117	185	70	124	124	-0.638492	0.11634	0.999999
VAMP3	ENSG00000049245.13	chr1:7771296-7781432	+	166	189	155	228	184.5	0.109525	0.738428	0.999999
PER3	ENSG00000049246.14	chr1:7784320-7845177	+	11	19	17	12	14.75	-0.0489111	0.955569	0.999999
TNFRSF9	ENSG00000049249.9	chr1:7915871-7943165	-	3	1	3	3	2.5	0.584957	0.771879	NA
PARK7	ENSG00000116288.13	chr1:7954291-7985505	+	1373	1821	1641	1583	1604.5	0.0134872	0.952177	0.999999
ERRFI1	ENSG00000116285.13	chr1:8004404-8026309	-	47	44	30	52	43.25	-0.150243	0.784617	0.999999
SLC45A1	ENSG00000162426.15	chr1:8317826-8344167	+	2	2	2	0	1.5	-0.999993	0.712841	NA
RERE	ENSG00000142599.19	chr1:8352397-8848921	-	176	175	155	156	165.5	-0.174557	0.57849	0.999999
ENO1	ENSG00000074800.16	chr1:8861000-8879190	-	14025	14068	10977	14779	13462.2	-0.125302	0.558505	0.999999
CA6	ENSG00000131686.15	chr1:8945867-8975092	+	0	0	1	0	0.25	1.44267	0.772827	NA
SLC2A5	ENSG00000142583.18	chr1:9035106-9088478	-	0	1	2	1	1	1.58494	0.633148	NA
GPR157	ENSG00000180758.12	chr1:9100305-9129102	-	15	14	17	18	16	0.2713	0.742945	0.999999
H6PD	ENSG00000049239.13	chr1:9234774-9271337	+	12	13	27	13	16.25	0.67807	0.42629	0.999999
SPSB1	ENSG00000171621.14	chr1:9292894-9369532	+	36	42	41	45	41	0.140862	0.794695	0.999999
SLC25A33	ENSG00000171612.7	chr1:9539465-9585173	+	54	83	59	56	63	-0.252543	0.588775	0.999999
TMEM201	ENSG00000188807.13	chr1:9588911-9614877	+	68	45	33	65	52.75	-0.20547	0.700228	0.999999
PIK3CD	ENSG00000171608.16	chr1:9651731-9729114	+	102	105	68	41	79	-0.925303	0.0341021	0.999999
CLSTN1	ENSG00000171603.18	chr1:9728926-9823984	-	519	529	465	758	567.75	0.222785	0.421052	0.999999
CTNNBIP1	ENSG00000178585.15	chr1:9848276-9910336	-	21	20	30	19	22.5	0.257157	0.720356	0.999999
LZIC	ENSG00000162441.12	chr1:9922113-9943407	-	45	93	85	58	70.25	0.0513461	0.916369	0.999999
NMNAT1	ENSG00000173614.14	chr1:9943428-9985501	+	37	29	46	31	35.75	0.222391	0.705315	0.999999
UBE4B	ENSG00000130939.20	chr1:10032832-10181239	+	219	273	241	251	246	-3.29186e-07	0.999999	0.999999
KIF1B	ENSG00000054523.18	chr1:10210570-10381603	+	175	179	184	132	167.5	-0.163825	0.61835	0.999999
PGD	ENSG00000142657.21	chr1:10398592-10420511	+	786	932	778	938	858.5	-0.00168075	0.994246	0.999999
CENPS-CORT	ENSG00000251503.8	chr1:10430102-10452153	+	1	4	5	3	3.25	0.678067	0.708197	0.999999
CENPS	ENSG00000175279.22	chr1:10430433-10442808	+	32	43	46	20	35.25	-0.184425	0.768534	0.999999
CORT	ENSG00000241563.4	chr1:10450031-10451998	+	0	0	1	3	1	3.44265	0.326874	NA
DFFA	ENSG00000160049.12	chr1:10456522-10472529	-	327	377	341	303	337	-0.128515	0.626852	0.999999
PEX14	ENSG00000142655.13	chr1:10472288-10630758	+	100	83	92	78	88.25	-0.106309	0.790202	0.999999
CASZ1	ENSG00000130940.15	chr1:10636604-10796650	-	12	8	20	18	14.5	0.925997	0.293796	0.999999
TARDBP	ENSG00000120948.18	chr1:11012344-11025739	+	366	436	339	395	384	-0.127822	0.624267	0.999999
AL109811.3	ENSG00000277726.4	chr1:11012662-11030528	+	162	228	208	176	193.5	-0.0223682	0.944443	0.999999
MASP2	ENSG00000009724.17	chr1:11026523-11047239	-	0	1	1	1	0.75	0.999986	0.787965	NA
SRM	ENSG00000116649.10	chr1:11054584-11060020	-	364	417	461	400	410.5	0.14069	0.580494	0.999999
EXOSC10	ENSG00000171824.14	chr1:11066618-11099869	-	319	377	349	413	364.5	0.130703	0.620704	0.999999
MTOR	ENSG00000198793.13	chr1:11106535-11262551	-	199	212	220	210	210.25	0.0651979	0.823827	0.999999
ANGPTL7	ENSG00000171819.5	chr1:11189355-11195981	+	0	0	1	0	0.25	1.44267	0.772827	NA
UBIAD1	ENSG00000120942.14	chr1:11273198-11296049	+	86	67	67	112	83	0.226427	0.603407	0.999999
DISP3	ENSG00000204624.8	chr1:11479155-11537551	+	0	0	1	0	0.25	1.44267	0.772827	NA
FBXO2	ENSG00000116661.11	chr1:11637018-11655785	-	42	52	38	28	40	-0.510195	0.35938	0.999999
FBXO44	ENSG00000132879.14	chr1:11654375-11663327	+	22	27	29	19	24.25	-0.0297484	0.965843	0.999999
FBXO6	ENSG00000116663.11	chr1:11664200-11674354	+	1	1	1	1	1	-2.15129e-15	1	NA
MAD2L2	ENSG00000116670.15	chr1:11674480-11691650	-	119	164	148	95	131.5	-0.219846	0.55875	0.999999
DRAXIN	ENSG00000162490.7	chr1:11691710-11725857	+	1	5	10	4	5	1.22239	0.426861	0.999999
AGTRAP	ENSG00000177674.16	chr1:11736084-11754802	+	47	60	52	59	54.5	0.0529482	0.912813	0.999999
C1orf167	ENSG00000215910.7	chr1:11761787-11789585	+	4	2	1	3	2.5	-0.584962	0.773144	NA
MTHFR	ENSG00000177000.13	chr1:11785723-11806455	-	22	15	22	18	19.25	0.112473	0.883574	0.999999
CLCN6	ENSG00000011021.23	chr1:11806096-11848079	+	13	17	17	9	14	-0.206452	0.818779	0.999999
NPPA	ENSG00000175206.10	chr1:11845709-11848345	-	1	0	1	0	0.5	1.13929e-05	0.999998	NA
KIAA2013	ENSG00000116685.16	chr1:11919591-11926428	-	154	125	121	169	142.25	0.0557873	0.87372	0.999999
PLOD1	ENSG00000083444.17	chr1:11934205-11975538	+	572	515	663	642	598	0.263698	0.256719	0.999999
MFN2	ENSG00000116688.18	chr1:11980181-12015211	+	462	481	471	477	472.75	0.00762903	0.974631	0.999999
MIIP	ENSG00000116691.11	chr1:12019466-12032045	+	72	58	92	69	72.75	0.308548	0.480259	0.999999
VPS13D	ENSG00000048707.15	chr1:12230030-12512047	+	140	157	147	92	134	-0.313453	0.3918	0.999999
DHRS3	ENSG00000162496.9	chr1:12567910-12618210	-	176	160	160	129	156.25	-0.217392	0.507598	0.999999
AADACL4	ENSG00000204518.2	chr1:12644547-12667086	+	1	1	2	1	1.25	0.584956	0.832338	NA
C1orf158	ENSG00000157330.10	chr1:12746200-12763699	+	0	0	1	0	0.25	1.44267	0.772827	NA
HNRNPCL1	ENSG00000179172.10	chr1:12847377-12848720	-	80	137	100	120	109.25	0.0198079	0.960405	0.999999
HNRNPCL3	ENSG00000277058.2	chr1:13060869-13062229	+	62	55	29	69	53.75	-0.255656	0.634651	0.999999
PRAMEF25	ENSG00000229571.7	chr1:13068677-13077884	+	1	0	1	0	0.5	1.13929e-05	0.999998	NA
HNRNPCL2	ENSG00000275774.3	chr1:13115488-13116854	-	58	45	41	75	54.75	0.17148	0.737905	0.999999
PRAMEF26	ENSG00000280267.4	chr1:13148905-13155961	-	3	1	1	0	1.25	-1.99998	0.514348	NA
HNRNPCL4	ENSG00000179412.11	chr1:13163914-13165631	-	67	50	37	74	57	-0.0759496	0.882684	0.999999
PRAMEF17	ENSG00000204479.4	chr1:13389632-13392629	+	0	0	1	0	0.25	1.44267	0.772827	NA
LRRC38	ENSG00000162494.6	chr1:13474973-13514003	-	0	0	1	1	0.5	2.44264	0.600106	NA
PDPN	ENSG00000162493.16	chr1:13583465-13617957	+	0	1	1	0	0.5	1.13929e-05	0.999998	NA
PRDM2	ENSG00000116731.22	chr1:13700198-13825079	+	35	29	41	26	32.75	0.0660882	0.91396	0.999999
KAZN	ENSG00000189337.17	chr1:13892792-15118043	+	13	23	5	9	12.5	-1.36257	0.163503	0.999999
TMEM51	ENSG00000171729.14	chr1:15152532-15220478	+	24	23	22	19	22	-0.197038	0.782663	0.999999
FHAD1	ENSG00000142621.19	chr1:15247272-15400283	+	2	5	4	9	5	0.89308	0.548242	0.999999
EFHD2	ENSG00000142634.13	chr1:15409888-15430339	+	307	268	267	238	270	-0.187279	0.500617	0.999999
CTRC	ENSG00000162438.12	chr1:15438442-15449242	+	2	2	1	0	1.25	-1.99998	0.510846	NA
CELA2B	ENSG00000215704.10	chr1:15465909-15491395	+	0	1	1	0	0.5	1.13929e-05	0.999998	NA
CASP9	ENSG00000132906.18	chr1:15490832-15526534	-	173	155	153	116	149.25	-0.28609	0.396409	0.999999
DNAJC16	ENSG00000116138.13	chr1:15526813-15592379	+	65	73	70	88	74	0.195256	0.647995	0.999999
AGMAT	ENSG00000116771.6	chr1:15571699-15585051	-	120	118	110	82	107.5	-0.309856	0.408696	0.999999
DDI2	ENSG00000197312.12	chr1:15617458-15669044	+	100	118	93	123	108.5	-0.0132973	0.971796	0.999999
RSC1A1	ENSG00000215695.1	chr1:15659869-15661722	+	0	1	1	1	0.75	0.999986	0.787965	NA
PLEKHM2	ENSG00000116786.13	chr1:15684320-15734769	+	72	56	71	56	63.75	-0.0113159	0.980299	0.999999
SLC25A34	ENSG00000162461.8	chr1:15736258-15741392	+	1	1	1	1	1	-2.15129e-15	1	NA
TMEM82	ENSG00000162460.7	chr1:15742499-15747982	+	2	0	1	0	0.75	-0.999975	0.803368	NA
FBLIM1	ENSG00000162458.13	chr1:15756607-15786594	+	15	19	26	17	19.25	0.3388	0.660744	0.999999
UQCRHL	ENSG00000233954.6	chr1:15807169-15809348	-	1350	1774	1214	1152	1372.5	-0.400945	0.0768299	0.999999
SPEN	ENSG00000065526.12	chr1:15836095-15940456	+	173	194	188	206	190.25	0.102415	0.736327	0.999999
ZBTB17	ENSG00000116809.12	chr1:15941869-15976132	-	41	33	43	31	37	-8.58945e-07	0.999999	0.999999
HSPB7	ENSG00000173641.17	chr1:16014028-16019594	-	81	106	125	73	96.25	0.0824616	0.843837	0.999999
CLCNKA	ENSG00000186510.12	chr1:16018875-16034050	+	0	0	1	0	0.25	1.44267	0.772827	NA
FAM131C	ENSG00000185519.9	chr1:16057769-16073651	-	31	29	23	8	22.75	-0.952695	0.210159	0.999999
EPHA2	ENSG00000142627.13	chr1:16124337-16156069	-	204	200	175	357	234	0.39707	0.25975	0.999999
ARHGEF19	ENSG00000142632.17	chr1:16197854-16212652	-	31	26	63	68	47	1.20053	0.0207912	0.999999
CPLANE2	ENSG00000132881.12	chr1:16231692-16237183	-	11	26	21	8	16.5	-0.351474	0.693166	0.999999
FBXO42	ENSG00000037637.11	chr1:16246840-16352480	-	61	86	62	61	67.5	-0.257158	0.56645	0.999999
SZRD1	ENSG00000055070.17	chr1:16352575-16398145	+	153	154	157	166	157.5	0.0732951	0.818644	0.999999
NECAP2	ENSG00000157191.20	chr1:16440721-16460078	+	88	87	90	75	85	-0.0848894	0.832743	0.999999
NBPF1	ENSG00000219481.10	chr1:16562319-16613562	-	65	63	99	69	74	0.392317	0.367225	0.999999
CROCC	ENSG00000058453.17	chr1:16740273-16972964	+	18	14	18	12	15.5	-0.0931107	0.912721	0.999999
MFAP2	ENSG00000117122.14	chr1:16974502-16980632	-	0	1	1	0	0.5	1.13929e-05	0.999998	NA
ATP13A2	ENSG00000159363.19	chr1:16985958-17011928	-	91	92	87	58	82	-0.335791	0.425224	0.999999
AL049569.3	ENSG00000288636.1	chr1:17005068-17011757	-	21	10	19	18	17	0.255255	0.758419	0.999999
SDHB	ENSG00000117118.10	chr1:17018722-17054032	-	664	853	642	553	678	-0.344211	0.158871	0.999999
PADI2	ENSG00000117115.13	chr1:17066761-17119451	-	6	1	2	1	2.5	-1.22239	0.561118	NA
PADI1	ENSG00000142623.11	chr1:17205128-17246007	+	1	1	1	1	1	-2.15129e-15	1	NA
PADI3	ENSG00000142619.4	chr1:17249098-17284233	+	0	0	1	0	0.25	1.44267	0.772827	NA
PADI4	ENSG00000159339.13	chr1:17308195-17364004	+	0	0	1	0	0.25	1.44267	0.772827	NA
PADI6	ENSG00000276747.1	chr1:17372196-17401699	+	0	1	1	1	0.75	0.999986	0.787965	NA
RCC2	ENSG00000179051.14	chr1:17406760-17439677	-	628	651	531	623	608.25	-0.148373	0.528182	0.999999
ARHGEF10L	ENSG00000074964.17	chr1:17539698-17697874	+	19	11	25	10	16.25	0.222391	0.799129	0.999999
ACTL8	ENSG00000117148.8	chr1:17755333-17827063	+	618	673	772	879	735.5	0.354851	0.120211	0.999999
KLHDC7A	ENSG00000179023.8	chr1:18480982-18486126	+	0	1	4	3	2	2.80733	0.277524	NA
PAX7	ENSG00000009709.12	chr1:18630846-18748866	+	9	2	1	1	3.25	-2.45942	0.214503	0.999999
TAS1R2	ENSG00000179002.5	chr1:18839599-18859682	-	1	1	1	1	1	-2.15129e-15	1	NA
ALDH4A1	ENSG00000159423.17	chr1:18871430-18902724	-	53	44	50	52	49.75	0.0725118	0.884386	0.999999
IFFO2	ENSG00000169991.11	chr1:18904280-18956676	-	68	52	53	38	52.75	-0.399097	0.424681	0.999999
UBR4	ENSG00000127481.15	chr1:19074510-19210266	-	709	685	582	734	677.5	-0.0830713	0.726844	0.999999
EMC1	ENSG00000127463.15	chr1:19215660-19251527	-	434	467	430	520	462.75	0.0764001	0.759436	0.999999
MRTO4	ENSG00000053372.5	chr1:19251805-19260128	+	351	374	293	431	362.25	-0.00199163	0.994348	0.999999
AKR7A3	ENSG00000162482.5	chr1:19282573-19288770	-	6	7	3	6	5.5	-0.530516	0.702122	0.999999
AKR7A2	ENSG00000053371.12	chr1:19303965-19312146	-	118	111	153	133	128.75	0.320667	0.352984	0.999999
SLC66A1	ENSG00000040487.13	chr1:19312326-19329300	+	34	33	42	38	36.75	0.255838	0.651515	0.999999
CAPZB	ENSG00000077549.19	chr1:19338775-19485539	-	581	685	721	686	668.25	0.152345	0.512454	0.999999
MICOS10	ENSG00000173436.15	chr1:19484403-19629821	+	317	396	279	378	342.5	-0.118009	0.675926	0.999999
NBL1	ENSG00000158747.15	chr1:19596979-19658456	+	23	21	30	22	24	0.241007	0.727531	0.999999
MICOS10-NBL1	ENSG00000270136.6	chr1:19597067-19656927	+	202	285	210	272	242.25	-0.014889	0.961666	0.999999
HTR6	ENSG00000158748.4	chr1:19664875-19680966	+	2	4	1	3	2.5	-0.584962	0.773144	NA
TMCO4	ENSG00000162542.13	chr1:19682213-19799945	-	41	41	60	56	49.5	0.500428	0.315402	0.999999
OTUD3	ENSG00000169914.6	chr1:19882395-19912945	+	16	8	8	23	13.75	0.369232	0.699318	0.999999
PLA2G5	ENSG00000127472.11	chr1:20028179-20091911	+	0	2	10	1	3.25	2.45942	0.246956	0.999999
PLA2G2F	ENSG00000158786.5	chr1:20139323-20150381	+	1	1	1	0	0.75	-0.999979	0.787966	NA
PLA2G2C	ENSG00000187980.6	chr1:20161253-20177424	-	0	0	1	3	1	3.44265	0.326874	NA
UBXN10	ENSG00000162543.6	chr1:20186096-20196050	+	0	0	1	1	0.5	2.44264	0.600106	NA
VWA5B1	ENSG00000158816.15	chr1:20290919-20354894	+	2	0	2	1	1.25	0.584955	0.842713	NA
CAMK2N1	ENSG00000162545.6	chr1:20482391-20486210	-	35	25	28	8	24	-0.736966	0.336844	0.999999
MUL1	ENSG00000090432.7	chr1:20499448-20508151	-	59	61	88	79	71.75	0.476813	0.26549	0.999999
FAM43B	ENSG00000183114.8	chr1:20552573-20555020	+	1	0	1	0	0.5	1.13929e-05	0.999998	NA
CDA	ENSG00000158825.6	chr1:20589086-20618903	+	255	216	256	270	249.25	0.159335	0.5741	0.999999
PINK1	ENSG00000158828.8	chr1:20633458-20651511	+	145	161	152	107	141.25	-0.24058	0.490441	0.999999
DDOST	ENSG00000244038.11	chr1:20651767-20661544	-	542	597	668	597	601	0.151369	0.518771	0.999999
KIF17	ENSG00000117245.12	chr1:20664014-20718017	-	1	2	1	3	1.75	0.415032	0.861771	NA
SH2D5	ENSG00000189410.12	chr1:20719731-20732837	-	1	0	1	0	0.5	1.13929e-05	0.999998	NA
HP1BP3	ENSG00000127483.19	chr1:20740266-20787323	-	348	369	299	294	327.5	-0.273941	0.292454	0.999999
EIF4G3	ENSG00000075151.20	chr1:20806292-21176888	-	254	260	167	166	211.75	-0.626246	0.0321204	0.999999
ECE1	ENSG00000117298.16	chr1:21217247-21345572	-	372	346	356	479	388.25	0.217792	0.416169	0.999999
NBPF3	ENSG00000142794.18	chr1:21440128-21485005	+	20	17	21	24	20.5	0.282398	0.702528	0.999999
ALPL	ENSG00000162551.14	chr1:21509397-21578410	+	0	0	1	0	0.25	1.44267	0.772827	NA
RAP1GAP	ENSG00000076864.19	chr1:21596215-21669363	-	46	54	69	58	56.75	0.344828	0.467434	0.999999
USP48	ENSG00000090686.16	chr1:21678298-21783606	-	222	349	224	193	247	-0.453444	0.150169	0.999999
LDLRAD2	ENSG00000187942.12	chr1:21812265-21825225	+	9	10	4	4	6.75	-1.24793	0.325292	0.999999
HSPG2	ENSG00000142798.20	chr1:21822244-21937310	-	625	381	344	381	432.75	-0.472578	0.102844	0.999999
CELA3B	ENSG00000219073.8	chr1:21977022-21998642	+	0	0	1	0	0.25	1.44267	0.772827	NA
CDC42	ENSG00000070831.17	chr1:22025511-22101360	+	868	1285	820	872	961.25	-0.347619	0.163642	0.999999
WNT4	ENSG00000162552.15	chr1:22117313-22143969	-	0	0	1	1	0.5	2.44264	0.600106	NA
[truncated: 18,691 more rows]
