# Supplementary material for: Regulation by the RNA-binding protein Unkempt at its effector interface
Source: Nat Commun. 2024 Apr 11;15:3159. doi: 10.1038/s41467-024-47449-4 (PMC11009413; doi:10.1038/s41467-024-47449-4)
Supplement: Supplementary file 12 — Source Data [file 41467_2024_47449_MOESM12_ESM.xlsx]

## Sheet: Fig. 2
Fig. 2C	Co-IP of endogenous CCR4-NOT subunits and PABPC1 with UNK from lysates of HeLa cells inducibly expressing the indicated Flag-HA-tagged UNK mutants.
		input			IP : Flag
											Lane	Sample
											1	Uninduced
											2	WT
											3	3M
											4	WFAA
											5	W622A
											6	L522A
											7	dPAM2
											Molecular markers are labeled in kDa
											Red dashed box indicate cropped section presented in manuscript
Fig. 2D	Knockdown of the indicated CCR4-NOT subunits at 48 h after transfection of their targeting siRNAs in cells inducibly co-expressing UNKWT and GFP.
												Molecular markers are labeled in kDa
												Red dashed box indicate cropped section presented in manuscript
												* Experiment not included in the manuscript
Fig. 2E	Morphologies of siRNA-transfected cells quantified at 48 h of incubation with Dox
	GFP only	siControl	siCNOT7	siCNOT8	siCNOT7-8	siCNOT9
	1.46789	7.82222	10.7833	14.1795	7.8125	6.90323
	1.07455	10.925	11.9714	8.95	5.15385	5.86667
	1.06842	8.63415	7.5	11.94	6.28571	6.30357
	1.31161	8.8	8	6.23333	7.20755	4.72727
	3.87409	5.82609	8.58333	11.1429	6.45161	6.22917
	1.5514	12.0385	6.37273	4.85417	6.2459	3.375
	1.2931	8.85106	7.09804	6.87273	6.66667	3.98462
	1.87619	7.45455	4.28571	10.6379	7.1	4.38333
	1.1561	10.0645	6.75556	13.7674	7.59615	2.68919
	1.46715	5.16667	5.83019	5.11905	5.5098	6.65306
	3.04143	8.36585	5.39024	3.19444	5.71429	5.73783
	1.19801	5.24	6.76667	6.08065	4.01887	3.09434
	2.08228	3.61333	8.18182	3.96386	2.92857	4.13043
	3.55128	6.20408	6.12	5.17021	4.25	3.34043
	3.15294	8.5	11.7959	6.69697	8.4717	3.33333
	3.14286	8.66667	3.4188	10	8.67442	2.98667
	1.62136	5.65455	10.16	2.75758	9.47727	3.2449
	1.75778	8.42553	13.3818	8.66667	4.77778	6.34091
	1.27273	7.4717	5.25532	6.40909	9.15909	5.04082
	1.46154	10	9.59091	5.22222	3.71558	1.61429
	2.47321	6.64407	7.07018	6.81481	5.16667	3.01538
	1.14146	8.79592	5.92982	4.64286	5.22414	3.7069
	1.02688	10.3939	4.15385	4.24	4.93548	2.80282
	1.32213	7.5102	8.43478	5.60377	4.96774	3.82979
	1.50847	8.09375	8.2625	7.59649	3.9434	1.81061
	2.075	8.38095	5.70175	5.57647	4.60377	2.71111
	1.10833	5.12	6.63492	4.84211	5.92187	2.41667
	1.44538	4.89362	3.66265	5.9375	7.94118	3.83947
	1.30327	7.45946	9.95708	6.49351	5.54667	3.98387
	1.65138	6.6	9.05294	4.60137	8.39286	3.69565
	1.14483	6.50943	5.2	6.92	6.84906	3.88889
	1	4.35821	5.69072	7.47826	3.88506	5.48214
	4.375	5.08333	6.36842	4.87209	13.8214	3.06494
	1.78814	6.60417	5.71698	8.52564	8.25	3.24324
	3.11852	5.26	6.28571	7.89041	7.23529	3.96825
	1.49624	10.8095		8.35556	7.87931	3.77778
	1.30303	6.4		5.82759	4.53165	3.54687
	1.36111	3.98333		6.52273	5.44444	4.11667
	1.51465	6.54		5.88462	6.96491	4.5283
	1.95918	6.75		4.44118	6.56061	3.42667
	1.25455	6.25		6.3125	8.07018	3.07792
	1.62069	3.93651		4.04412	6.26	3.53556
	1.68217	4.16456		6.16667	6.94545	2.55692
	1.29919	9.2		6.06	5.77419	3.92
	2.23077	7.52459		4.95745	6.33962	1.54167
	1.2125	7.14286		6.68675	3.58974	3.77358
	2.125	6.84		5.30189	3.26667	3.87333
	1.13333	6.91304		4.63175	8.22222	3.91282
	1.20714	8			3.76923	3.9027
	1.51908	7.61905			5.23529	1.39535
	1.28261					1.22973
	1.30405					3.13092
	1.19512					2.86331
	1.25294					3.18
	1.8					4.56818
	1.20652					2.53846
	1.80645					2.22951
	2.08955					2.76562
	1.37963
Fig. 2F	Western analysis of WT or CNOT9 knockout cells inducibly co-expressing Flag-HA-tagged UNKWT, UNK3M, or UNKdPAM2
								Lane	Sample	Dox
								1	Uninduced	-	CNOT9WT
								2	WT	+
								3	Uninduced	-	CNOT9KO
								4	WT	+
								5	3M	+
								6	dPAM2	+
									Molecular markers are labeled in kDa
									Red dashed box indicate cropped section presented in manuscript
Fig. 2G	Morphologies of cells expressing GFP alone or co-expressing Flag-HA-tagged UNK WT, UNK 3M, or UNK dPAM2 and GFP in CNOT9+/+ or CNOT9-/- cells at 48 h of incubation with Dox.
	GFP only	Unk WT	CNOT9 KO Unk WT	CNOT9 KO Unk 3M	CNOT9 KO dPAM2
	1.46789	14.5694	6.53782	1.19926	3.59036																y/x
	1.07455	6.24821	6.45923	1.67164	2.24658
	1.06842	6.24217	1.39553	1.06536	1.62264
	1.31161	5.76126	2.67292	1.16946	2.24731
	3.87409	4.31183	2.45536	1.22093	1.66667
	1.5514	3.875	3.20779	3.59155	2.45161
	1.2931	4.24448	1.28221	2.74486	1.32258
	1.87619	8.92321	10.2174	2.63158	1.48148
	1.1561	5.82697	1.6	1.11607	2.16279
	1.46715	4.00226	2.89706	2.85263	1.34711
	3.04143	5.65474	1.28125	2.27907	2
	1.19801	6.99029	6.31579	2.57491	1.5625
	2.08228	13.6755	1.65169	2.40289	2.88
	3.55128	4.88204	1.62308	1.16667	1.67442
	3.15294	5.42136	1.328	4.34903	2.05319
	3.14286	7.2549	4.6	3.16418	2.31034
	1.62136	5.53382	2	1.06187	3.07576
	1.75778	13.2169	3.43636	1.74975	1.82558
	1.27273	5.93333	1.52344	1.60274	1.51948
	1.46154	6.2	1.68919	1.86667	1.78571
	2.47321	4.24528	1.61576	1.32269	2.66667
	1.14146	6.85484	2.59983	1.32743	1.04545
	1.02688	4.83333	1.05782	2.09302	1.23585
	1.32213	11.3793	3.85937	1.62667	2.5914
	1.50847	12.7422	2.35714	1.25	3.66667
	2.075	7.316	2.11765	3.39394	1.08163
	1.10833	7.39726	2.13433	2.88462	2.58696
	1.44538	2.23529	1.35833	4.2459	2.47143
	1.30327	8.90909	3.95455	5.39655	2.64557
	1.65138	7.86154	3.05691	3.92204	1.64615
	1.14483	7.31169	2.96491	1.29032	2
	1	6.17143	2.16038	2.76712	2.25926
	4.375	6.57895	1.34615	1.79916	3.37662
	1.78814	4.05256	1.39474	1.41104	2.10843
	3.11852	5.20548	1.77333	3.89394	4.09091
	1.49624	4.7	3.56522	2.78788	2.09709
	1.30303	5.1625	3.58462	0.920792	1.8
	1.36111	6.62651	5.55319	1.58831	1.66667
	1.51465	9.25	2.47761	1.2	0.718085
	1.95918	10.2	3	1.29524
	1.25455	6.16949	4.5614	1.52381
	1.62069	5.38983	2.85714	1.33083
	1.68217	5.48387	3.19737	1.59794
	1.29919	6.4	2.62385	1.57143
	2.23077	7.0411	1.88288	1.30709
	1.2125	5.65	2.99408	1.44898
	2.125	5.15152	3.41431	1.632
	1.13333	7.32759	2.35863	1.66667
	1.20714	7	1.1644	3.04225
	1.51908	8.04478	1.84247	4.87143
	1.28261	8.6	3.21053	3.54839
	1.30405	5.48485
	1.19512	4.51852
	1.25294	7.30645
	1.8	8.66071
	1.20652	6.70732
	1.80645	6.29114
	2.08955	6.43333
	1.37963	6.05455

## Sheet: Fig. 3
Fig. 3B	Coomassie-stained polyacrylamide gel of in vitro pull-down assays with recombinant UNKFULL upon incubation with four different CCR4-NOT modules										Lane	sample (CCR4-NOT module)
											1	NOT10/11	Input
											2	Catalytic
											3	NOT9
											4	NOT
											5	-	MBP-Strep	Pull-down: strep
											6	NOT10/11
											7	Catalytic
											8	NOT9
											9	NOT
											10	-	UNK(Full)-Strp
											11	NOT10/11
											12	Catalytic
											13	NOT9
											14	NOT
												Molecular markers are labeled in kDa
Fig. 3C	As in 3B but with mutants of UNKIDR constructs fused to MBP and Strep after incubation with the NOT9 or the NOT module.
											Lane	sample
											1	NOT9	Input
											2	NOT
											3	-	MBP-Strep		Pull-down: Strep
											4	NOT9
											5	NOT
											6	-	WT	MBP-Unk(IDR)-Strep
											7	NOT9
											8	NOT
											9	-	3M
											10	NOT9
											11	NOT
											12	-	W622A F625A
											13	NOT9
											14	NOT
											15	-	L522A
											16	NOT9
											17	NOT
											18	-	W622A
											19	NOT9
											20	NOT
											21	-	F625A
											22	NOT9
											23	NOT
Fig. 3J	As in B, but showing pull-down of WT or M1-M3 mutants of the NOT9 module by MBP-UNKIDR-Strep.
											Lane	sample
											1	NOT9 WT	Input
											2	NOT9 M1
											3	NOT9 M2
											4	NOT9 M3
											5	-	MBP-Strep	pull-down:Strep
											6	NOT9 WT
											7	NOT9 M1
											8	NOT9 M2
											9	NOT9 M3
											10	-	MBP-Unk(IDR)-Strep
											11	NOT9 WT
											12	NOT9 M1
											13	NOT9 M2
											14	NOT9 M3
Fig. 3K	As in B, but showing pull-down of the WT or M3 NOT9 module or the NOT module by WT MBP-UNKIDR-Strep or its mutant
											Lane	sample
											1	NOT9 WT	Input
											2	NOT9 M3
											3	NOT
											4	-	MBP-Strep		pull-down:Strep
											5	NOT9 WT
											6	NOT9 M3
											7	NOT
											8	-	WT	MBP-Unk(IDR)-Strep
											9	NOT9 WT
											10	NOT9 M3
											11	NOT
											12	-	V511E, I515E, L522E
											13	NOT9 WT
											14	NOT9 M3
											15	NOT

## Sheet: Fig. 4
Fig. 4E	Axial ratios of cells inducibly co-expressing UNKWT or UNKE8 and GFP compared to GFP-only expressing cells at 48 h of incubation with Dox
	GFP	UNK WT	UNK E8
	1.46789	14.5694	2.56471
	1.07455	6.24821	2.16923
	1.06842	6.24217	2.47907
	1.31161	5.76126	1
	3.87409	4.31183	1.75
	1.5514	3.875	1.22892
	1.2931	4.24448	1.24675
	1.87619	8.92321	1.78912
	1.1561	5.82697	1.83178
	1.46715	4.00226	2.33333
	3.04143	5.65474	1.21538
	1.19801	6.99029	1.03182
	2.08228	13.6755	1.76263
	3.55128	4.88204	1.67232
	3.15294	5.42136	1.1036
	3.14286	7.2549	1.385
	1.62136	5.53382	2.83607
	1.75778	13.2169	2.35
	1.27273	5.93333	1.55462
	1.46154	6.2	1.38865
	2.47321	4.24528	1.79006
	1.14146	6.85484	3.725
	1.02688	4.83333	2.78571
	1.32213	11.3793	1.24709
	1.50847	12.7422	1.86036
	2.075	7.316	2.43373
	1.10833	7.39726	1.77928
	1.44538	2.23529	2.31214
	1.30327	8.90909	1.56579
	1.65138	7.86154	2.25837
	1.14483	7.31169	1.54867
	1	6.17143	2.20112
	4.375	6.57895	2.42331
	1.78814	4.05256	2.01667
	3.11852	5.20548	4.14286
	1.49624	4.7	1.97037
	1.30303	5.1625	1.74138
	1.36111	6.62651	3.50135
	1.51465	9.25	3.11456
	1.95918	10.2	3.30028
	1.25455	6.16949	2.26347
	1.62069	5.38983	1.54634
	1.68217	5.48387	2.0137
	1.29919	6.4	3.3375
	2.23077	7.0411
	1.2125	5.65
	2.125	5.15152
	1.13333	7.32759
	1.20714	7
	1.51908	8.04478
	1.28261	8.6
	1.30405	5.48485
	1.19512	4.51852
	1.25294	7.30645
	1.8	8.66071
	1.20652	6.70732
	1.80645	6.29114
	2.08955	6.43333
	1.37963	6.05455

## Sheet: Supplementary Fig. 1
Supplementary Fig. 1B	Confocal images showing intracellular localization of Unkempt in SH-SY5Y cells
Supplementary Fig. 1C	Confocal images showing intracellular localization of Unkempt in HeLa cells

## Sheet: Supplementary Fig. 2
Supplementary Fig. 2A	Transcriptional activity measure by dual-luciferase assay
		R1	R2	R3	R4	R5	R6	Average	Std Dev	p-Value with respect to Renilla control (-)	Significance
	-	1.2	1.1	0.8	2.1	1.4	2.1	1.45	0.539444	-
	VP16	230.8	331.4	276.7	225.9	276.2	351	282	51.0524	4.05e-05	**
	GFP	2.8	3.4	2.1	1.8	2.8	2.4	2.55	0.571839	0.0065	*
	KDM1A	0.8	1.4	0.8	0.7	1.1	1.8	1.1	0.428952	0.2419	ns
	UNK	215.2	190.1	232.6	176.3	253.4	222.5	215.017	28.1365	8.24e-06	**
	Statistical significance was calculated with Student's t-test with *p<1.0E-2; **p<4.0E-4; ns = not significant
Supplementary Fig. 2B	qPCR results of firefly luciferase mRNA in transfected cells
		R1	R2	R3	Average	Std Dev	p-Value with respect to Gal4+UAS	Significance
	Gal4+UAS	1.2	1.9	1	1.36667	0.472582	-
	Gal4-UNK+UAS	152.2	121.1	135.9	136.4	15.556	0.0044	*
	UNK+UAS	3.7	2.1	4.8	3.53333	1.35769	0.0594	ns
	Gal4-UNK	3.6	4.6	1.8	3.33333	1.41892	0.085	ns
	Statistical significance was calculated with Student's t-test with *p<0.05; ns = not significant
Supplementary Fig. 2D	Transcriptional activity of Gal4-tagged Unkempt truncation mutants
		R1	R2	R3	Average	Std Dev
	-	2.1	1.2	2.7	2	0.754983
	UNK	231.1	206.7	180	205.933	25.5586
	UNK(∆11)	129.4	125	146.6	133.667	11.4146
	UNK(∆14)	4.8	4	3.6	4.13333	0.61101
	UNK(∆15)	11.6	8.8	6.2	8.86667	2.70062
	UNK(∆17)	5.4	4.4	2.9	4.23333	1.25831
	UNK(∆RING)	170.7	198.9	166.6	178.733	17.5847
	1	3.9	2.2	4.3	3.46667	1.11505
	2	4.2	2.1	3.1	3.13333	1.0504
	3	4.6	5.5	5.1	5.06667	0.450925
	4	1042.1	702.5	994.9	913.167	183.963
	5	2.2	4.8	3.7	3.56667	1.30512
	6	2.7	4.1	2.5	3.1	0.87178
	7	703.9	530.8	588.8	607.833	88.1056
	8	4	3.6	4.2	3.93333	0.305505
	9	230.3	201.1	245.4	225.6	22.5209
	10	266	255.1	295.4	272.167	20.8457
	11	4.2	3.1	2.8	3.36667	0.737111
	12	8.4	13.6	14.9	12.3	3.43948
	13	1024.9	1302.1	992.7	1106.57	170.1
	14	933.3	1052.2	977.7	987.733	60.0816
	15	110.2	101.9	113.7	108.6	6.06053
	16	18.4	27.3	26.1	23.9333	4.82942
	17	203.9	188.9	207.1	199.967	9.71665
	18	70.2	75.1	78.9	74.7333	4.36157
Supplementary Fig. 2E	Axial ratios of cells upon overexpressing GFP, Unk WT and truncation mutants
		GFP	UNK	UNK∆11	UNK∆14	UNK∆15	UNK∆17	UNK∆RING
		1.53707	9.08743	4.67962	1.77985	1.30937	1.02224	6.43684
		1.11584	9.6383	4.513	1.60938	1.32297	1.64399	4.68776
		1.19494	6.5509	9.68859	1.71098	1.14689	1.67741	6.16957
		1.94888	3.18662	10.4281	2.07634	1.30243	1.92544	5.29293
		1.10886	6.13636	5.22005	1.80702	1.49553	1.40499	3.3514
		1.19118	6.21472	2.96381	1.67018	1.04187	1.63845	9.56974
		1.45433	3.45357	6.27672	1.88278	1.62892	1.52091	5.6913
		2.15472	9.78667	1.97961	1.32102	2.13333	1.87345	12.4938
		1.14282	9.48026	1.42598	1.4499	1.95445	1.02162	9.15507
		1.68182	12.2482	2.38237	1.14932	3.48016	2.09915	5.03305
		1.29006	5.35885	3.15029	1.63107	1.04503	1.32376	10.6178
		1.34132	8.62176	2.31549	1.3539	2.13016	1.73817	4.04699
		2.38079	6.33023	1.58084	1.39459	2.16667	1.17643	9.06882
		1.423	3.31188	1.82442	1.20641	1.50318	1.29116	3.89906
		1.67121	10.3431	7.27333	1.70159	1.5625	1.58781	6.58659
		2.21065	7.91189	2.63699	1.09607	2.19697	1.38285	3.94216
		1.04733	8.16279	5.10048	1.63813	1.56987	1.53471	9.80996
		1.35417	10.2717	0.541417	1.41284	1.32336	1.38596	5.60435
		1.10734	6.15745	0.935284	1.61758	1.78289	1.1658	9.38696
		1.83254	8.35673	6.87616	1.76991	1.44404	1.01447	10.3
		1.64871	5.51049	4.18898	1.20482	1.80203	1.38743	6.55105
		1.29459	4.16129	1.62022	1.33171	1.50182	1.34908	5.34372
		1.60588	5.35772	2.83474	1.31381	1.21806	1.50104	4.27818
		1.65171	5.40588	1.50119	1.99118	1.72981	1.40688	15.8333
		2.2933	5.47368	4.7828	1.99737	1.23007	1.26258	2.21005
		1.91435	6.73548	2.25258	1.76243	1.84848	2.05773	8.55698
		3.95793	8.02715	0.778528	1.164	2.18082	1.38103	5.38654
		1.41017	7.86585	2.86295	1.5737	1.34762	1.99843	4.9555
		1.26771	12.6308	4.762	1.37246	1.60465	1.25931	2.93913
		1.60294	11.9947	1.88667	1.4676	1.4	2.24272	2.24502
		1.49002	9.25403	2.1325	1.30185	1.26126	1.94066	1.47612
		1.5536	10.028	3.51547	1.65441	1.26103	2.74259	7.925
		1.27146	6.6	3.9296	1.44737	2.656	1.39084	8.56222
		1.92099	4.4625	2.98737	1.53814	1.13669	1.00443	1.41982
		1.69149	8.81949	4.45871	3.00704	1.46231	1.7947	0.735484
		2.45319	9.73026	1.96499	1.155	1.85561	1.67092	7.74693
		1.13333	7.1506	8.12008	1.75074	1.79375	1.40167	5.41013
		1.66787	3.12963	3.53006	4.00415	1.43266	2.63658	6.60469
		1.61562	7.32407	0.53481	1.34762	3.13536	1.5814	13.1099
		1.90582	10.3312	7.3192	1.9127	2.46518	1.00812	1.74715
		1.20648	10.908	2.31129	1.19178	1.3125	1.00974	1.51286
		1.2891	8.32683	3.39642	1.18201	3.06489	1.60992	5.85838
		2.29438	8.29375	4.21556			1.18355
		1.88235	7.90361	3.45592			1.40339
		1.5	10.9497	1.39192			1.98506
		1.04622		3.03995			1.74852
		1.83198		1.99118			2.5853
		1.87726		2.32956			1.87856
		2.11899		1.5392			1.00726
		1.57821		3.64977			1.18772
		1.42045		2.12401
		1.61111		2.18708
				1.82547
				3.85495
				5.94703
		p-Value Calculations
			Average	Std. Dev.	p values with respect to GFP	Significance
		GFP	1.63839	0.494477	-
		UNK	7.71076	2.49559	1.06e-20	*
		UNK∆11	3.44977	2.22018	1.08e-07	*
		UNK∆14	1.61787	0.512947	0.844544	ns
		UNK∆15	1.72003	0.572274	0.460139	ns
		UNK∆17	1.56092	0.42659	0.399718	ns
		UNK∆RING	6.22743	3.4201	7.12e-11	*
		Statistical significance was calculated with Student's t-test with *p<1.0E-6; ns = not significant

## Sheet: Supplementary Fig. 3
Supplementary Fig. 3B	Dual luciferase reporter assay of Gal4-fusions with UNK-IDR or its truncation mutants
		R1	R2	R3	R4	R5	Average	Std Dev
	--	0.0283423	0.0984229	0.0223661	0.0761394	0.0801875	0.0610916	0.0337524
	IDR	829.627	2694.69	1351.85	2270.54	2038.53	2088.9	561.474
	NT	75.4315	99.5781	77.2891			84.0996	13.437
	1	100	101.176	127.056			109.41	15.2924
	2	9.37456	24.3696	13.2197			15.6546	7.78841
	3	0.774252	1.15124	1.16913			1.03154	0.222996
	4	97.2872	88.3962	108.725			98.1361	10.191
	5	0.7	3.09183	2.45407			2.08197	1.23857
	minN	101.692	67.434	100.2			89.7753	19.3625
	6	1.1	2.4	3.7			2.4	1.3
	7	1.1	4.20779	5.15138			3.48639	2.11984
	CT	455.628	735.645	289.396			493.556	225.529
	8	297.544	458.3	236.876			330.907	114.42
	9	2.16473	4.49428	3.64669			3.43523	1.17909
	10	473.795	671.47	519.31			554.858	103.521
	11	264.008	389.743	154.941			269.564	117.499
	12	186.435	228.847	124.369			179.883	52.5461
	MinC	102.155	150.745	76.497			109.799	37.7094
	13	9.733	5.6	16.79	17.1401		12.3158	5.62923
	14	2.866	2.7	8.89172	9.47731		5.98376	3.70426
	15	3.845	4.3	8.58421	6.01504		5.68606	2.14617
Supplementary Fig. 3C	Dual luciferase reporter assay of Gal4-fusions with Unk-IDR different residue mutants
		R1	R2	R3	R4		Average	Std Dev
	--	0.0283423	0.0984229	0.0223661			0.0497104	0.0422919
	WT	3452.14	5000.89	3857.14	3494.86		4117.63	786.082
	D520S	2457.65	2973.24	2573.98			2668.29	270.422
	3D-S	1378.82	1081.35	1067.67			1175.95	175.829
	5DE-S	646.04	151.843	1053.3			617.06	451.426
	7DE-S	231.105	54.318	492.676			259.366	220.541
	11DE-S	0.575507	0.86305	0.332502	0.621625		0.598171	0.217412
	41S-A	327.872	713.804	200.947	333.533		394.039	221.791
	F504A	4043.81	3949.14	3148.21			3713.72	492.031
	10FY-A	1.43493	1.5674	0.798735	1.08597		1.22176	0.347515
	23LI-A	0.649309	0.869232	0.369724	0.73128		0.654886	0.210657
	7KH-A	2227.13	8155.58	1536.43	6226.99		4536.53	3177.48
	17P-A	1693.01	2355.7	1703.82			1917.51	379.522
	L522A		1893.35	1468.81	1332.34		1564.83	292.569
	3M		31.4176	25.1816	110.586		55.7282	47.61
Supplementary Fig. 3D	Dual luciferase reporter assay of Gal4-fusions with full length Unk mutants
		RLU			Average	Std. Dev
	--	0.0283423	0.0984229	0.0223661	0.0497104	0.0422919
	Unkempt	219.5	165	200.5	195	27.6632
	11DE-S	0.8	1.39	0.3	0.83	0.545619
	F504A	86.4	74.1892	61.9785	74.1892	12.2108
	10FY-A	0.858125	0.783987	0.76	0.800704	0.0511539
	7KH-A	188.313	104.1	155.3	149.238	42.4325
	L522A	41.5561	56.2506	24.882	40.8962	15.6947
	3M	11	13.2832	8.78	11.0211	2.25167
	dPAM2	130.97	125.3	143.7	133.323	9.42304
Supplementary Fig. 3E	Morphologies of cells inducibly expressing the indicated full-length UNK mutants
	GFP only	Unk WT	7KH-A	F504A	L522A	11DE-A	10FY-A	Unk 3M	Unk dPAM2
	1.46789	14.5694	10.4444	5.55556	1.75159	1.42	1.18919	1.67241	4.08652
	1.07455	6.24821	10.1489	7.11364	8.91304	1.07407	1.46575	1.16	4.8924
	1.06842	6.24217	10.6341	7.04545	2.64865	1.42857	1.38889	1.30159	2.77564
	1.31161	5.76126	9.55263	3.94444	3.33333	1.69388	1.075	1.13636	2.89873
	3.87409	4.31183	10.9608	4.28	3.41176	2.31111	2.1087	1.12	1.97451
	1.5514	3.875	7.31818	4.40741	2.5	1.36508	1.5	0.926471	3.36923
	1.2931	4.24448	6.04	7.73684	5.06122	1.98113	1.51852	0.925926	1.67636
	1.87619	8.92321	10.8095	2.31915	3.13636	2.37662	1.53704	1.44262	1.92571
	1.1561	5.82697	6.85185	3.82759	2.67857	2.18919	1.0241	0.833333	3.05516
	1.46715	4.00226	9.68293	4.18644	4.41096	1.16495	1.09677	1.825	3.36992
	3.04143	5.65474	12	5.06452	4.74138	1.60274	1.34545	0.980392	4.58333
	1.19801	6.99029	6.76786	3.04839	2.46988	3.54545	1.14103	1.3	1.66406
	2.08228	13.6755	8.45238	5.04839	3.90476	1.66038	1.12698	1.19048	2.95623
	3.55128	4.88204	6.76	3.89831	2.97015	2.04167	1.0597	1.17742	4.48039
	3.15294	5.42136	8.1	3.98182	3.14474	2.02532	1.07463	1.18367	5.38824
	3.14286	7.2549	6.03704	4.22581	10.5208	1.632	1.18519	1.94286	3.03488
	1.62136	5.53382	11.1765	6.12	4.61446	1.90625	1.10526	1.01205	3.87778
	1.75778	13.2169	14.8276	8.83673	4.31579	2.50667	1.23944	1.16216	5.3945
	1.27273	5.93333	6.15217	8.25581	5.17241	1.63043	1.28	1.21951	5.16667
	1.46154	6.2	9.9697	4.0875	4.39437	2.36232	1.16901	1.16071	1.29697
	2.47321	4.24528	5.92308	5.6338	5.07463	1.32955	1.10843	1.2	1.41212
	1.14146	6.85484	9.44444	3.24706	2.44231	1.21739	1.85714	1.06383	5.15873
	1.02688	4.83333	8.68627	2.5	3.39683	2.2875	1.40964	1.5098	4.66304
	1.32213	11.3793	7.28261	2.97015	4.23333	1.32394	1.27381	1.17949	2.51456
	1.50847	12.7422	6.42857	4.46875	2.54	1.33824	1.14286	1.625	2.92308
	2.075	7.316	5.59259	1.7625	4.31884	1.41667	1.57143	1.56962	3.05051
	1.10833	7.39726	8.2766	3.1831	5.10204	1.45122	1.5	1.84746	5.38889
	1.44538	2.23529	9.52941	4	4.01562	1.7973	1.08333	1.025	2.31169
	1.30327	8.90909	7.36585	4.62264	2.10227	1.54167	1.48571	1.22388	3.53608
	1.65138	7.86154	7.04255	3.57895	4.56452	1.82192	1.01515	1.06452	2.6873
	1.14483	7.31169	8.90244	3.86275	4.1	1.57143	1.67521	1.73684	4.16355
	1	6.17143	8.74074	4.91304	3.66667	2.79167	1.2987	1.4	2.51908
	4.375	6.57895	6.33962	4.26087	4.16418	1.10294	1.25325	1.54386	3.66136
	1.78814	4.05256	6.63043	5.26984	2.61111	2.1519	1.04386	1.04054	2.80899
	3.11852	5.20548	5.46552	3.84127	2.12	1.19403	1.24731	1.59677	3.4589
	1.49624	4.7	6.69231	3.0303	5.06667	1.48148	2.10526	1.82353	3.46384
	1.30303	5.1625	0.65	3.25397	4.87013	1.98413	1.16901	3.84615	3.46878
	1.36111	6.62651	10.9231	3.83019	4.17105	3.30357	1.8254	1.53846	3.47371
	1.51465	9.25	6.02	5.4	4.92857	1.98246	1.65278	1.21053	3.47865
	1.30327	10.2	7.47917	4.7619	3.76316	2.21127	1.34118	1.02273	3.48358
	2.47321	6.16949	7.76087	5.75862	4.61905	2.18644	2.85714	1.32857	3.48852
	2.08228	5.38983	6.74	3.93651	3.375	2.70423	1.73077	1.65	3.49345
	1.31161	5.48387	7.44231	3.62712	5	2.65	1.1129	1.61446	3.49839
	1.49624	6.4	8.06522	3.7037	4.47761	1.65517	1.46429	1.30556	3.50332
	1.46154	7.0411	9.81081	4.43396	3.01333	1.78947	1.49254	1.16854	3.50826
	2.23529	5.65	7	3.31343	7.47458	3.2069	2.08333	1.30137	3.51319
	1.65517	5.15152	8.62791	2.67273	7.42857	1.30435	1.41176	1.63793	3.51813
		7.32759	7.25926	5.80556	5.625	1.64384	1.59036	1.13	3.52306
		7						1.13	3.528
		8.04478						1.04446	3.53293
		8.6						1.83137	3.53787
		5.48485							3.54281
		4.51852							3.54774
		7.30645							3.55268
		8.66071							3.55761
		6.70732							3.56255
		6.29114							3.56748
		6.43333							3.57242
		6.05455							3.57735
	p-value calculations
		Average	Std. Dev.	p-Value with respect to GFP	Significance	Notes
	GFP	1.8	0.8	-	-
	WT	7.6	2.2	1.73e-30	*
	7KH-A	8.2	2	1.09e-29	*
	F504A	4.5	1.5	4.7e-17	*
	L522A	4.2	1.7	3.02e-13	*
	11DE-A	1.9	0.6	0.45	ns
	10FY-A	1.4	0.4	0.00459	*	Average axial ratio less than GFP! Considered ns polarization.
	3M	1.4	0.5	0.0036	*	Average axial ratio less than GFP! Considered ns polarization.
	dPAM2	3.7604	1.63441	1.47112e-10	*
	Statistical significance was calculated with Student's t-test with *p<0.05; ns = not significant

## Sheet: Supplementary Fig. 4
Supplementary Fig. 4B			Co-IP of endogenous CCR4-NOT subunits with Flag-HA-tagged UNKWT from CNOT9WT or CNOT9KO HeLa cells.
		Input		IP
									Lane	Sample
									1	CNOT9WT	Input
									2	CNOT9KO
											IP
									3	WT	IgG
									4		Flag
									5	KO	IgG
									6		Flag
									Molecular markers are labeled in kDa
									Red dashed box indicate cropped section presented in manuscript

## Sheet: Supplementary Fig. 5
Supplementary Fig. 5D
								Lane	Sample
								1	CNOT1/2/3/9	Input
								2	PABPC1
								3	-	MBP-Strep	Pull-down:Strep
								4	CNOT1/2/3/9
								5	PABPC1
								6	-	Unk(Full)-Strep
								7	CNOT1/2/3/9
								8	PABPC1
								9	CNOT1/2/3/9 + PABPC1
									Molecular markers are labeled in kDa

## Sheet: Supplementary Fig. 6
Supplementary Fig. 6A	Western blot analysis of HeLa cells inducibly expressing Flag-HA-tagged UNKWT, UNK3M, or UNKdPAM2 at 24 hours
		Unk-WT		Unk-3M		Unk-dPAM2
	Dox	-	+	-	+	-	+
Supplementary Fig. 6H	Autoradiograms from PABPC iCLIP, Western blot and extracted RNA													Lane	sample	RNaseA
														1	Uninduced	+++
														2	Uninduced	++
														3	Uninduced	+
														4	WT	+
														5	3M	+
														6	dPAM2	+
														WB =Western Blot
		Different exposures of autoradiograms from isolated RNAs
